# Supplementary material for: A time-resolved proteomic and prognostic map of COVID-19
Source: Cell Syst. 2021 Aug 18;12(8):780–794.e7. doi: 10.1016/j.cels.2021.05.005 (PMC8201874; doi:10.1016/j.cels.2021.05.005)
Supplement: Table S3. Measurements and statistical tests summary [file mmc2.xlsx]

## Sheet: Table S3
Measurement	Protein	Severity.Association.Slope	Severity.Association.P.Value	Severity.Association.FDR	Severity.Association.Described.Previously	Time.In.Hospital.Slope	Time.In.Hospital.P.Value	Time.In.Hospital.FDR	Future.Worsening.Means.Log2.Difference	Future.Worsening.P.Value	Future.Worsening.FDR	Trend	Trend.P.Value	Trend.FDR	RRT.Means.Log2.Difference	RRT.P.Value	RRT.FDR	ECMO.Means.Log2.Difference	ECMO.P.Value	ECMO.FDR	Age.Association.Slope	Age.Association.P.Value	Age.Association.FDR	Invasive.Ventilation.Feature.Importance
A1BG	Alpha-1B-glycoprotein	-0.0299018	0.0431947	0.0670334		0.020755	0.0509965	0.148322	-0.080546	0.147929	0.571741	0.0394733	0.594634	0.668256	-0.00788314	0.9187	0.972703	0.226672	0.000626772	0.024653	0.000690104	0.580226	0.752381	0
A2M	Alpha-2-macroglobulin	-0.0864476	0.00215047	0.00471448		0.016865	0.780291	0.899661	0.19719	0.0593637	0.225582	0.207419	4.06484e-06	3.8616e-05	0.352197	0.0582276	0.249594	-0.187193	0.240888	0.457688	0.0142908	6.49801e-05	0.00123462	0
A2M;PZP		-0.0370085	0.205056	0.282254		0.0269453	0.40209	0.575832	0.258395	0.0266691	0.187701	0.157436	0.00448578	0.0108398	0.340376	0.0645133	0.249451	-0.141133	0.53468	0.778916	0.0138598	0.000473528	0.00476959	0
ACTA2;ACTB;ACTG1;ACTG2	Actins, multiple	0.189536	1.60815e-05	6.71977e-05	Messner/Demichev (https://doi.org/10.1016/j.cels.2020.05.012)	0.0839888	0.00201316	0.0467053	0.305591	0.0500086	0.307948	-0.181053	0.108509	0.158074	0.0671537	0.708211	0.838291	-0.183973	0.248886	0.599358	0.00324229	0.433321	0.616047	0
ACTB;ACTG1	Actin, cytoplasmic 1, Actin Beta	0.165493	0.000366828	0.000975429	Messner/Demichev (https://doi.org/10.1016/j.cels.2020.05.012); Di (https://doi.org/10.1038/s41392-020-00333-1)	0.0588548	0.140279	0.285481	0.168096	0.283111	0.662479	-0.205528	0.0391417	0.0650524	-0.0286393	0.831613	0.918735	-0.201083	0.19491	0.560961	0.00349901	0.407412	0.606857	0
ACTBL2	Beta-actin-like protein 2	0.251505	4.62235e-05	0.000163883		0.0675935	0.0391521	0.137625	0.317228	0.19048	0.582957	-0.131611	0.379247	0.461352	-0.201356	0.200557	0.408152	-0.167194	0.302546	0.637509	0.000162498	0.903912	0.919844	0.00328676
AFM	Afamin	-0.0678878	0.0502954	0.0744881	D'Alessandro (correlates with IL6; https://dx.doi.org/10.1021/acs.jproteome.0c00365)	-0.0650343	0.0319936	0.125259	-0.0866762	0.441816	0.744622	0.359911	4.21496e-06	2.61771e-05	0.128359	0.594008	0.789297	0.107741	0.380425	0.680154	-0.0105233	0.000577033	0.00486356	0
AGT	Angiotensinogen, Serpin A8	0.162676	9.8472e-07	4.02861e-06	Liu (clinical; https://doi.org/10.1007/s11239-020-02174-9)	0.0352546	0.112237	0.199923	0.326228	0.00192564	0.0274403	-0.119459	0.0411786	0.0733493	0.0248103	0.936724	0.971829	-0.11329	0.359387	0.569029	0.00306818	0.519517	0.705059	0
AHSG	Alpha-2-HS-glycoprotein, Alpha-2-Z-globulin, Fetuin-A	-0.230584	1.69764e-16	9.67653e-15	D'Alessandro (correlates with IL6; https://dx.doi.org/10.1021/acs.jproteome.0c00365)	-0.0431962	0.00669851	0.0293704	-0.314522	0.000381289	0.0108667	0.35304	3.0352e-06	3.46013e-05	0.0289948	0.759443	0.901838	0.129141	0.233073	0.457688	-0.0115452	7.45223e-08	4.24777e-06	0.0209116
ALB	Albumin	-0.0617244	0.0168549	0.0246341	Messner/Demichev (https://doi.org/10.1016/j.cels.2020.05.012)	-0.015311	0.0303587	0.0824021	0.0631993	0.370088	0.585973	0.0573135	0.36307	0.4139	0.00934257	0.954779	0.971829	0.110072	0.136715	0.420289	-0.00150544	0.369096	0.553644	0.00289308
AMBP	Alpha-1-microglobulin/bikunin precursor	0.114231	5.39061e-05	0.000146316		0.0229983	0.0914909	0.186249	0.212212	0.0472744	0.198779	0.143309	0.0108516	0.030927	0.804877	1.90595e-05	0.00108639	0.348889	0.0546353	0.217223	0.00204032	0.468707	0.651617	0
APCS	Serum amyloid P-component	-0.0894487	0.0922727	0.133283		0.0263293	0.350631	0.528224	0.209267	0.226672	0.6019	0.108001	0.28871	0.358608	-0.265914	0.154729	0.370282	0.00918434	0.937211	0.970095	-0.00119864	0.904254	0.919844	0
APOA1	Apolipoprotein A1	-0.156742	1.29726e-07	6.72215e-07	Messner/Demichev (https://doi.org/10.1016/j.cels.2020.05.012)	-0.0525151	0.0201282	0.0603847	-0.269297	0.00908982	0.0740171	0.104858	0.0450714	0.0778506	-0.0556882	0.864917	0.971829	-0.304002	0.0498573	0.217223	0.00147407	0.553154	0.73325	0
APOA2	Apolipoprotein A2	-0.287779	3.5666e-15	8.34585e-14		-0.0416532	0.0652629	0.18025	-0.174378	0.141254	0.569887	0.239693	0.0176043	0.0346217	0.0716326	0.759443	0.872231	-0.405473	0.0205597	0.202171	-0.00315776	0.661946	0.773383	0.043339
APOA4	Apolipoprotein A4	0.0579385	0.210203	0.285973		-0.0137016	0.56275	0.741807	-0.0985323	0.576707	0.833022	0.239615	0.0028337	0.0071144	0.642044	0.00940049	0.0908714	-0.0816183	0.587793	0.793607	0.00532938	0.174511	0.343495	0.00729036
APOB	Apolipoprotein B100	0.0609126	0.0147163	0.0233008		-0.0424966	0.00895398	0.0340251	0.0669776	0.520632	0.671648	0.163011	0.0224149	0.050475	0.248724	0.192152	0.521556	0.444912	0.00467748	0.0533233	-0.00763445	0.000947934	0.0108064	0.000687687
APOC1	Apolipoprotein C1	-0.254719	2.64713e-05	9.99079e-05	Messner/Demichev (https://doi.org/10.1016/j.cels.2020.05.012)	-0.0763569	0.00436762	0.0506644	-0.249268	0.179383	0.572496	0.610517	8.91332e-06	5.00844e-05	0.129069	0.625782	0.797701	0.900393	0.0023248	0.0457211	-0.0148994	0.000973484	0.00675712	0.00994227
APOC2	Apolipoprotein C2	0.0994943	0.0422064	0.0667317		-0.0686928	0.00773444	0.0599308	0.0205314	0.897227	0.986723	0.357053	0.00459312	0.0108398	0.434419	0.156293	0.370282	0.301539	0.158748	0.479316	-0.0171184	7.00381e-06	0.000413225	0
APOC3	Apolipoprotein C3	0.136735	0.00149327	0.00323541		-0.0659236	0.0479275	0.148322	0.0447092	0.781715	0.962743	0.352483	0.00109658	0.003156	0.425265	0.0447078	0.199466	0.257201	0.22544	0.565997	-0.0129061	0.000557736	0.00486356	0.00994878
APOC4	Apolipoprotein C4	0.0993843	0.257708	0.33502		-0.0810604	0.0703312	0.185419	0.222364	0.431958	0.744622	0.360366	0.00649696	0.0147431	-0.00148489	1	1	0.244072	0.347499	0.653958	-0.0159572	0.117883	0.259483	0.00284127
APOD	Apolipoprotein D	-0.271356	6.46079e-14	1.25985e-12		8.64116e-06	0.342812	0.52324	-0.00211498	0.984641	0.996609	0.206757	0.0126097	0.0261043	0.295962	0.131457	0.370282	-0.32094	0.0810943	0.354412	0.0104905	0.000485043	0.00476959	0.0121281
APOE	Apolipoprotein E	0.100041	0.00768549	0.0125164	not previously described (?); Goldstein (APOE4 possible risk factor: https://doi.org/10.1093/qjmed/hcaa142)	-0.0501432	0.106303	0.199923	-0.104429	0.476278	0.646378	0.0250326	0.621029	0.632119	0.517772	0.0582276	0.249594	0.917319	0.000723973	0.0137555	-0.00955539	0.00162287	0.0154173	0
APOH	Beta-2-glycoprotein 1	0.143812	9.89483e-07	4.02861e-06		-0.0318585	0.052937	0.116193	-0.213631	0.0342458	0.191273	0.131886	0.00952176	0.0285653	0.318991	0.0044183	0.0314804	0.0798797	0.484102	0.641717	0.000692179	0.909029	0.951528	0.00834855
APOL1	Apolipoprotein L1	-0.228108	6.50186e-13	8.45241e-12		-0.0202681	0.0799667	0.197365	0.0103256	0.920757	0.988335	0.162051	0.0158836	0.0317673	-0.179379	0.137359	0.370282	-0.165766	0.32923	0.647486	-0.00947161	0.00122304	0.00801771	0.0158537
APOM	Apolipoprotein M	-0.200317	2.16724e-10	1.8112e-09	Shen (https://doi.org/10.1016/j.cell.2020.05.032)	-0.0409473	0.011773	0.0685198	-0.159475	0.13772	0.569887	0.309194	0.000220117	0.000701994	0.00488256	0.972858	1	0.0981178	0.436489	0.735796	-0.00452793	0.0145261	0.0555643	0
ATRN	Attractin	-0.0572481	0.000155071	0.000453582	Overmyer (preprint, https://doi.org/10.1101/2020.07.17.20156513)	-0.00550463	0.726932	0.878376	0.026431	0.636722	0.866239	0.156562	0.000116564	0.000416805	0.157146	0.0497592	0.206145	0.157803	0.0141298	0.166732	0.000258419	0.635152	0.75705	0
AZGP1	Zinc-alpha-2-glycoprotein	0.135443	6.05768e-08	3.73026e-07	D'Alessandro (correlates with IL6; https://dx.doi.org/10.1021/acs.jproteome.0c00365)	0.00677711	0.421461	0.596212	0.0580855	0.536534	0.813381	0.124679	0.0300036	0.0536428	0.4222	0.00104691	0.0257014	0.0562067	0.547728	0.787977	0.00202317	0.409619	0.606857	0
B2M	Beta-2-microglobulin	0.410534	1.36846e-10	1.95006e-09		0.0861747	0.0147093	0.0493195	0.623065	0.000596094	0.0113258	-0.443969	0.0175573	0.0454894	1.20023	0.000223936	0.00403125	0.225886	0.346722	0.568611	0.0192395	0.000133739	0.00190578	0.00938853
BTD	Biotinidase	-0.0297668	0.0704409	0.0912529		-0.00428461	0.771705	0.899661	0.0978343	0.205889	0.434339	0.0328823	0.357214	0.4139	0.0952324	0.143349	0.453938	0.0790054	0.15222	0.420289	-0.0021279	0.587861	0.753461	0
C1QA	Complement C1q subcomponent subunit A	0.0853819	0.00129748	0.00295825	Wu (clinical C1Q DOWN; https://doi.org/10.1128/MSPHERE.00362-20)	0.0209275	0.0103621	0.0369151	0.103376	0.2286	0.434339	-0.0196504	0.697483	0.697483	0.187407	0.0713488	0.271125	0.149743	0.0919422	0.308277	0.00197588	0.207266	0.369192	0
C1QB	Complement C1q subcomponent subunit B	0.0510461	0.0163225	0.0244838	Wu (clinical C1Q DOWN; https://doi.org/10.1128/MSPHERE.00362-20)	0.023688	0.0063461	0.0293704	0.112266	0.11342	0.319411	-0.0707641	0.0596706	0.0971778	0.106342	0.261531	0.594751	0.100787	0.273987	0.488039	0.00196509	0.270677	0.447297	0
C1QC	Complement C1q subcomponent subunit C	0.0648676	0.00510468	0.0100333	Wu (clinical C1Q DOWN; https://doi.org/10.1128/MSPHERE.00362-20)	0.0297519	0.000675838	0.00963069	0.121011	0.12614	0.319411	-0.0343676	0.359101	0.4139	0.0791212	0.370277	0.639569	0.127074	0.158748	0.420289	0.00260443	0.274656	0.447297	0
C1R	Complement C1r subcomponent	0.120089	3.28275e-12	3.20068e-11	Messner/Demichev (https://doi.org/10.1016/j.cels.2020.05.012)	0.00593695	0.306437	0.486942	0.162464	0.0013604	0.0397918	-0.20344	3.22259e-08	7.38692e-07	-0.0899264	0.433896	0.646925	0.0608124	0.319553	0.639107	0.000123846	0.933804	0.941785	0.0283938
C1RL	Complement C1r subcomponent-like protein	0.0657185	2.13897e-06	1.0059e-05		0.00527641	0.187587	0.356723	0.108756	0.01214	0.129125	-0.182628	3.26621e-06	2.26714e-05	-0.00269036	0.972858	1	5.86972e-06	1	1	-0.00150013	0.360143	0.57098	0
C1S	Complement C1s subcomponent	0.145521	2.43723e-17	1.42578e-15	Messner/Demichev (https://doi.org/10.1016/j.cels.2020.05.012)	0.0129416	0.0843659	0.203884	0.10954	0.0243796	0.187701	-0.231232	8.54198e-08	1.11995e-06	-0.109057	0.169975	0.37202	0.011254	0.866946	0.956072	0.000198443	0.75205	0.837187	0.0374912
C2	Complement C2	0.0373971	0.119491	0.17043		0.00882073	0.754746	0.879178	-0.0083667	0.902388	0.986723	-0.103052	0.00166808	0.00447349	-0.0635677	0.199998	0.408152	0.0871698	0.0810943	0.354412	-0.000128164	0.7314	0.821955	0
C3	Complement C3	-0.00357173	0.410803	0.468315		0.00115765	0.598049	0.757529	-0.12601	0.0406427	0.193053	0.0982552	0.0617448	0.0977626	-0.0620716	0.346541	0.639569	-0.0272045	0.686166	0.814822	-0.00118373	0.178927	0.339962	0
C4A	Complement C4-A	-0.141202	0.0191205	0.0271922	Li (clinical total C4 UP; https://doi.org/10.1038/s41392-020-0163-5)	0.0747048	0.112082	0.199923	0.261866	0.220913	0.434339	0.181736	0.115545	0.168873	-0.226003	0.335045	0.639569	0.0857141	0.790169	0.900793	-0.00221122	0.397595	0.5811	0
C4A;C4B	Complement C4-A	-0.120264	0.0203521	0.0355151	Li (clinical total C4 UP; https://doi.org/10.1038/s41392-020-0163-5)	0.0196905	0.388409	0.563192	0.210542	0.137652	0.569887	0.14314	0.148335	0.20353	-0.131542	0.447338	0.64864	3.08046e-05	1	1	-0.00196035	0.416751	0.607118	0
C4B	Complement C4-B	-0.105367	0.005441	0.0102029	Li (clinical total C4 UP; https://doi.org/10.1038/s41392-020-0163-5)	0.0314719	0.189041	0.307867	0.170322	0.179316	0.393116	0.182286	0.00712695	0.0225687	-0.110615	0.335045	0.639569	-0.0869061	0.402203	0.587836	0.000326425	0.941568	0.9547	0.0087761
C4BPA	C4b-binding protein alpha chain	-0.00882368	0.799335	0.858002		0.0072558	0.993714	0.99814	0.119313	0.0617287	0.361113	0.0669856	0.0586553	0.0922844	-0.0583601	0.503412	0.703564	0.0393824	0.574289	0.787977	5.56682e-05	0.631914	0.75705	0
C4BPB	C4b-binding protein beta chain	-0.0164236	0.639092	0.718978		0.0023873	0.847435	0.901511	0.0757212	0.221034	0.601418	0.0420597	0.120876	0.167804	-0.00524378	0.900719	0.967439	0.045079	0.560932	0.787977	0.0015684	0.156533	0.324051	0.00813072
C5	Complement C5	0.0185166	0.381117	0.44334		-0.00572922	0.300241	0.438814	-0.0665565	0.276741	0.492944	0.0372107	0.404252	0.451811	-0.067021	0.489055	0.714772	-0.0575174	0.484102	0.641717	-0.000456229	0.764621	0.861427	0
C6	Complement component C6	-0.0170382	0.435465	0.519892		-0.012215	0.238807	0.401472	-0.155499	0.00815645	0.119288	-0.165899	7.74277e-06	4.56824e-05	-0.123282	0.143463	0.370282	0.0398308	0.574289	0.787977	-0.000295312	0.832434	0.876181	0
C7	Complement component C7	0.0287885	0.320745	0.403517		0.0259348	0.0871404	0.206292	0.0443787	0.708042	0.899979	-0.0631793	0.0901664	0.132995	0.385174	0.0167115	0.128919	-0.147689	0.22544	0.565997	0.0128044	4.54428e-05	0.00165569	0
C8A	Complement component C8 alpha chain	0.000419509	0.962801	0.979242		0.00216487	0.722177	0.878376	-0.0392182	0.57197	0.833022	-0.206538	5.13296e-05	0.000201896	-0.124228	0.233722	0.451862	0.0567159	0.629163	0.834072	-0.000489023	0.687094	0.787156	0.0070016
C8B	Complement component C8 beta chain	0.00152852	0.82027	0.859263		0.00299295	0.637368	0.81247	0.0333541	0.613251	0.866239	-0.13994	0.00189642	0.00497283	-0.195592	0.0379458	0.199466	0.0377793	0.643225	0.834072	-0.000939241	0.587003	0.752895	0
C8G	Complement component C8 gamma chain	-0.000980659	0.910972	0.934945		-0.00581405	0.602712	0.783398	-0.0308975	0.632886	0.866239	-0.185101	1.90342e-05	8.98416e-05	-0.133198	0.252018	0.45927	0.0676399	0.436238	0.735796	-0.00235839	0.174658	0.343495	0
C9	Complement component C9	0.0688611	8.16841e-06	3.53965e-05	Shen (https://doi.org/10.1016/j.cell.2020.05.032); D'Alessandro (correlates with IL6; https://dx.doi.org/10.1021/acs.jproteome.0c00365); Java (https://dx.doi.org/10.1172%2Fjci.insight.140711)	0.0273648	0.830867	0.900753	0.0028888	0.968659	0.996609	-0.289282	1.58786e-07	1.70334e-06	-0.164437	0.0423489	0.199466	0.14848	0.0522006	0.339314	0.00141543	0.355006	0.57098	0
CA1	Carbonic anhydrase 1	-0.222345	0.000223198	0.000607305		-0.044846	0.226754	0.386815	-0.268907	0.233951	0.6019	0.21345	0.658087	0.725741	0.235729	0.142594	0.370282	0.492851	0.0595873	0.35026	0.011633	0.204659	0.37734	0
CA2	Carbonic anhydrase 2																							0
CD14	CD14	0.106126	3.91089e-07	2.07988e-06	Messner/Demichev (https://doi.org/10.1016/j.cels.2020.05.012)	0.0470011	0.000700261	0.0341878	0.153216	0.0196567	0.187701	-0.285147	3.77983e-06	2.47789e-05	0.0977249	0.312799	0.533598	0.00680733	0.882478	0.964189	0.00668619	0.00046122	0.00476959	0
CD44	CD44 antigen	0.0930422	0.00140422	0.00309987		0.0367707	0.00351171	0.0494025	0.148865	0.131376	0.569887	0.164473	0.0247774	0.0456834	0.39464	0.00168077	0.0278528	0.303504	0.00616955	0.104001	-0.000258426	0.786122	0.858911	0.0074108
CD5L	CD5 antigen-like/macrophage apoptosis inhibitor	0.0451179	0.442392	0.522827		0.00165459	0.36974	0.54987	-0.0236048	0.888159	0.986723	-0.278726	0.0288787	0.0524259	-0.640997	0.00879768	0.0908714	-0.326061	0.153003	0.475114	-0.00460746	0.18017	0.348525	0
CFB	Complement Factor B	0.0632497	0.0303265	0.0499746		0.00691441	0.840058	0.901511	-0.141304	0.0961953	0.453541	-0.260719	4.22575e-05	0.000171944	-0.262072	0.0447078	0.199466	0.270395	0.0113159	0.155487	-0.00589166	0.00255772	0.0143719	0
CFD	Complement factor D	0.140784	0.000142721	0.000428163		0.0352127	0.0111127	0.0685198	0.369129	0.00173814	0.0406724	0.0965848	0.264894	0.339755	0.757735	0.000123084	0.0142778	0.272586	0.16248	0.479316	0.0112551	0.000384594	0.00476959	0
CFH	Complement factor H	0.0131805	0.688399	0.752735		-0.00541717	0.961245	0.978109	-0.0174499	0.694258	0.899979	0.0117467	0.725603	0.764474	-0.020855	0.625782	0.797701	0.0855891	0.126623	0.439455	-0.00169656	0.100339	0.2368	0
CFH;CFHR1	Complement Factor H	0.0378668	0.00640132	0.01233	Messner/Demichev (https://doi.org/10.1016/j.cels.2020.05.012)	-0.00236338	0.750202	0.879178	0.00877484	0.840818	0.981925	-0.0497862	0.0805755	0.120353	0.0196894	0.79421	0.88585	0.141016	0.0625138	0.35026	-0.00179454	0.196371	0.367806	0
CFHR1	Complement factor H-related protein 1	0.127971	0.000613439	0.00156027		0.0278731	0.174947	0.338231	0.0488327	0.709758	0.899979	-0.1479	0.0105508	0.0232047	0.0285726	0.922391	0.972703	0.159855	0.399894	0.693935	0.00206277	0.493823	0.685543	0
CFHR2	Complement factor H-related protein 2	0.140437	0.00135052	0.00303867		0.0435287	0.0674308	0.181906	0.117074	0.416605	0.744622	-0.235233	0.00226448	0.00580888	0.186332	0.208076	0.416152	-0.0381859	0.898056	0.970095	0.00522037	0.145724	0.30706	0
CFHR4	Complement factor H-related protein 4	-0.0956429	0.163147	0.227241		-0.0123796	0.768055	0.879178	0.482506	0.0263685	0.187701	-0.152178	0.8532	0.86791	0.601456	0.0492765	0.206145	0.00754936	0.982507	0.999446	0.00518712	0.382115	0.585579	0.000437966
CFHR5	Complement factor H-related protein 5	0.145634	2.18826e-05	8.66199e-05		0.0268113	0.26066	0.426999	0.0851494	0.455342	0.746936	-0.278449	0.000177258	0.000585267	-0.169601	0.165989	0.370282	-0.0960963	0.513576	0.778916	-0.00091091	0.882642	0.913612	0
CFI	Complement factor I	0.0252231	0.215425	0.289709		-0.00197961	0.708663	0.874521	-0.154305	0.0036307	0.0707986	-0.0647321	0.0215414	0.0409981	-0.124991	0.0447078	0.199466	0.14369	0.0240179	0.218009	-0.0007408	0.329834	0.564064	0
CFP	Properdin	-0.106939	4.22932e-06	1.90319e-05	Shen (https://doi.org/10.1016/j.cell.2020.05.032)	-0.0313617	0.00508321	0.0536048	-0.0339631	0.622048	0.866239	0.257575	1.17811e-05	6.31895e-05	-0.0504659	0.598777	0.789297	0.177952	0.0676475	0.35026	-0.00200577	0.357073	0.57098	0
CLEC3B	Tetranectin	-0.225723	4.42884e-17	1.72725e-15	Shen (https://doi.org/10.1016/j.cell.2020.05.032); Overmyer (preprint, https://doi.org/10.1101/2020.07.17.20156513)	-0.0304998	0.0201698	0.0974875	-0.111806	0.169115	0.572496	0.018366	0.387454	0.466527	-0.137811	0.213307	0.419384	-0.254395	0.0118592	0.155487	-0.000669577	0.59937	0.752942	0.0779704
CLU	Clusterin	0.0350707	0.043543	0.0670334		-0.0207481	0.0785463	0.197365	-0.0795594	0.204284	0.582957	0.0985774	0.0586553	0.0922844	-0.00158115	1	1	0.0376957	0.643225	0.834072	-0.00402423	0.0238905	0.0804674	0.0018529
CNDP1	Beta-Ala-His dipeptidase	-0.117254	0.00173192	0.00368427		0.00351838	0.766428	0.879178	-0.098768	0.41305	0.744622	0.0113054	0.255888	0.33181	-0.0554009	0.512795	0.708145	-0.0415013	0.72719	0.861571	-0.0083067	0.00912572	0.0414167	0
CP	Ceruloplasmin	0.0438406	0.168589	0.204459		0.0215121	0.683961	0.847517	0.0537903	0.469301	0.646378	-0.233519	0.000213669	0.00135324	-0.141235	0.109796	0.36814	0.103433	0.210712	0.444836	0.00227509	0.214013	0.369659	0
CPB2	Carboxypeptidase B2	0.0616992	2.22102e-05	8.66199e-05	D'Alessandro (correlates with IL6; https://dx.doi.org/10.1021/acs.jproteome.0c00365)	-0.0109205	0.162509	0.31951	0.0274007	0.615807	0.866239	-0.017598	0.538449	0.622912	0.0283189	0.69141	0.838291	0.0560654	0.349147	0.653958	-0.00279832	0.066422	0.174173	0.0382348
CPN1	Carboxypeptidase N catalytic chain	0.0796949	0.00381096	0.00755732	Shen (https://doi.org/10.1016/j.cell.2020.05.032)	-0.000546199	0.904467	0.92848	0.147555	0.0795177	0.404503	-0.255542	0.000341608	0.00106078	-0.247137	0.0582276	0.23291	-0.0301695	0.700717	0.852418	0.000700048	0.62489	0.75705	0
CPN2	Carboxypeptidase N subunit 2	0.066517	0.0025083	0.00514863		0.00143443	0.99814	0.99814	0.176328	0.0110799	0.129125	-0.198378	2.94336e-05	0.000124042	-0.160513	0.163026	0.370282	-0.0801857	0.53468	0.778916	4.34664e-05	0.797588	0.863444	0.00268498
CRP	C reactive protein	0.517064	1.35751e-08	1.1054e-07	Messner/Demichev (https://doi.org/10.1016/j.cels.2020.05.012)	0.25414	0.00311037	0.0238289	0.895235	0.00454313	0.0458837	-1.65341	2.07703e-08	1.00085e-06	-0.411539	0.27129	0.594751	0.364911	0.176964	0.420289	0.017196	0.0494992	0.127072	0.0017503
CST3	Cystatin-C	0.284993	2.772e-11	5.26681e-10	https://pesquisa.bvsalud.org/global-literature-on-novel-coronavirus-2019-ncov/resource/en/czh-632	0.0963079	0.000101465	0.00289174	0.38989	0.00482987	0.0458837	-0.109215	0.05654	0.0947877	1.04724	0.000353618	0.00403125	0.156533	0.391222	0.586833	0.0160476	1.22481e-05	0.000349072	0.0126409
ECM1	Extracellular matrix protein 1	-0.0716252	0.000723325	0.0017631		0.0128419	0.26261	0.426999	0.0128107	0.879873	0.986723	0.17436	0.000178556	0.000585267	0.0422121	0.708211	0.838291	-0.0170455	0.866946	0.956072	-0.00162949	0.411429	0.606857	0.0097918
F10	Coagulation factor X	0.0444454	0.000166605	0.000412892	Overmyer (no correlation with severity; preprint, https://doi.org/10.1101/2020.07.17.20156513)	-0.000744958	0.946662	0.963567	0.0137233	0.732641	0.852256	-0.0962148	0.0317615	0.0624278	0.0435875	0.461014	0.710211	0.126183	0.0205597	0.146488	-0.00241655	0.0140032	0.0725618	0.00141904
F11	Coagulation factor XI	0.00372752	0.708877	0.762378		0.0109482	0.545043	0.722499	-0.0179002	0.696964	0.827645	-0.046575	0.285503	0.353776	0.101575	0.221987	0.575149	0.0139205	0.816204	0.912228	-0.000178817	0.667905	0.793137	0
F12	Coagulation factor XII	-0.0780318	0.0318147	0.0431771	Overmyer (no correlation with severity; preprint, https://doi.org/10.1101/2020.07.17.20156513)	0.00236445	0.582117	0.754105	0.00303047	0.977457	0.977457	0.114587	0.00109658	0.00416699	0.0656757	0.358285	0.639569	-0.224278	0.0324697	0.176708	-0.00443944	0.134166	0.273124	0
F13A1	Coagulation factor XIII A chain	-0.145122	0.00683971	0.0114666	Overmyer (preprint, https://doi.org/10.1101/2020.07.17.20156513)	0.0315995	0.0193908	0.0603847	0.100639	0.530248	0.671648	0.260004	0.0160459	0.0435531	0.0919748	0.609123	0.808344	-0.2296	0.19491	0.443982	-0.00421019	0.129494	0.273124	0.00509898
F13B	Coagulation factor XIII B chain	0.0215536	0.197407	0.23442		0.0105259	0.0530004	0.116193	0.0151088	0.856512	0.938869	0.0545197	0.124535	0.177463	0.240351	0.0423489	0.219444	0.000378585	1	1	-0.00409255	0.051483	0.127072	0
F2	Prothrombin	-0.0784505	3.18675e-05	9.08223e-05	Overmyer (preprint, https://doi.org/10.1101/2020.07.17.20156513)	-0.0293237	0.0227495	0.064836	-0.0555538	0.337391	0.576864	0.131939	6.6323e-05	0.000472551	-0.0318948	0.658267	0.852755	-0.0422882	0.547728	0.709557	-0.00443363	0.00318475	0.0201701	0
F5	Coagulation factor V	0.0272353	0.118867	0.147292		0.00978283	0.859233	0.924081	0.0481009	0.466192	0.646378	-0.147934	0.000619325	0.00294179	-0.0794419	0.370277	0.639569	-0.160563	0.0433505	0.205915	0.000881837	0.652703	0.791577	0
F9	Coagulation factor IX	0.0870669	3.54282e-06	1.12189e-05	Overmyer (no correlation with severity; preprint, https://doi.org/10.1101/2020.07.17.20156513)	-0.00237891	0.483794	0.672592	0.127365	0.0369124	0.191273	-0.0708957	0.0792757	0.122127	-0.145111	0.0613037	0.249594	0.182938	0.057164	0.217223	-0.000440212	0.594837	0.753461	0
FBLN1	Fibulin-1	-0.0469812	0.0270831	0.0459236		0.0359253	0.0228172	0.105872	0.0703318	0.427158	0.744622	0.067386	0.240511	0.31888	0.329752	0.00822964	0.0908714	-0.134701	0.22544	0.565997	0.00768021	0.000704186	0.00553959	0
FCGBP	IgGFc-binding protein	0.0553303	0.0206412	0.0355151		0.0116516	0.0345542	0.125259	-0.00138878	0.98541	0.996609	-0.0783305	0.0345442	0.0582317	0.0805473	0.497896	0.703564	-0.100781	0.221411	0.565997	0.000354741	0.60612	0.752942	0
FCGR3A	Low affinity immunoglobulin gamma Fc region receptor III-A	0.0108421	0.817025	0.859263		0.042378	0.0263789	0.113332	-0.0836373	0.459653	0.746936	-0.271036	0.420038	0.500652	0.298151	0.0250875	0.161675	0.0385952	0.778808	0.900973	-0.00188381	0.572232	0.75026	0
FCN3	Ficolin-3	-0.0213987	0.306481	0.389763		-0.0117641	0.121756	0.261551	0.178246	0.0285888	0.187701	-0.00662102	0.806217	0.834505	-0.0988866	0.323797	0.544355	0.0460421	0.53468	0.778916	-0.00384292	0.120945	0.259483	0
FETUB	Fetuin-B	-0.0819291	0.0163222	0.0289347		-0.0113459	0.688317	0.867879	-0.1656	0.219717	0.601418	0.113049	0.110269	0.158679	0.112956	0.558627	0.762361	0.176036	0.259723	0.612945	-0.0146572	5.06476e-06	0.000413225	0
FGA	Fibrinogen Alpha Chain	0.0590105	0.00554892	0.0102029	Messner/Demichev (https://doi.org/10.1016/j.cels.2020.05.012)	0.027296	0.110499	0.199923	0.0535897	0.623122	0.755701	-0.252551	1.06153e-05	8.64392e-05	-0.0418212	0.708211	0.858894	-0.358348	0.0157557	0.128297	0.0057475	0.0401749	0.117733	0
FGB	Fibrinogen Beta Chain	0.0445317	0.0156027	0.0240366	Messner/Demichev (https://doi.org/10.1016/j.cels.2020.05.012)	0.0237374	0.16124	0.270314	0.00611868	0.953354	0.970378	-0.276294	1.6127e-06	2.29809e-05	-0.075624	0.69141	0.856747	-0.352715	0.0279697	0.176708	0.00519455	0.0350758	0.117607	0
FGG	Fibrinogen Gamma Chain	0.0504832	0.0127655	0.0233369	Messner/Demichev (https://doi.org/10.1016/j.cels.2020.05.012)	0.0286973	0.0742424	0.19138	0.0442978	0.67105	0.882167	-0.252751	1.30684e-05	6.70467e-05	-0.0631968	0.69141	0.838291	-0.371963	0.0185031	0.198487	0.00549808	0.0272666	0.0862781	0
FN1	Fibronectin	-0.0268875	0.995681	0.995681		-0.00486528	0.808407	0.902098	0.0502022	0.803314	0.897821	0.346241	0.038273	0.0703729	-0.0277596	0.936724	0.971829	-0.0588982	0.790169	0.900793	-0.00957997	0.0535041	0.127072	0
GC	Vitamin D-binding protein	0.00836484	0.517457	0.599431		-0.00509137	0.472286	0.652204	-0.0666648	0.195499	0.582957	-0.0711929	0.00553919	0.0128162	-0.0616207	0.346541	0.558316	0.124352	0.0375761	0.277124	-0.00477305	0.000176256	0.00346637	0
GPLD1	Phosphatidylinositol-glycan-specific phospholipase D	-0.057826	0.00845567	0.0159567	Shen (https://doi.org/10.1016/j.cell.2020.05.032); Overmyer (preprint, https://doi.org/10.1101/2020.07.17.20156513)	-0.0509379	0.00339778	0.0494025	0.0173177	0.834599	0.981925	0.323745	1.06212e-06	8.95211e-06	0.094256	0.281295	0.502004	0.0373543	0.715378	0.861374	-0.00726314	0.00224067	0.0132199	0
GPX3	Glutathione peroxidase 3	-0.0410372	0.353085	0.434852		-0.0260765	0.0116021	0.0685198	0.0226421	0.839565	0.981925	-0.0250995	0.794551	0.829708	-0.110309	0.503412	0.703564	-0.263094	0.0713093	0.350604	0.000791413	0.570719	0.75026	0
GSN	Gelsolin	-0.287206	3.58098e-23	4.18975e-21	Messner/Demichev (https://doi.org/10.1016/j.cels.2020.05.012); Overmyer (preprint, https://doi.org/10.1101/2020.07.17.20156513)	-0.0220433	0.12091	0.261551	-0.0317852	0.715368	0.899979	0.169386	0.0190963	0.0369403	0.0420078	0.708211	0.838291	-0.215158	0.029406	0.231327	0.00445359	0.0827243	0.207691	0.0391592
HABP2	Hyaluronan-binding protein 2	0.0249336	0.399334	0.481671		-0.000857254	0.700205	0.873374	0.0652302	0.277382	0.662479	-0.109858	0.00459312	0.0108398	-0.131183	0.149773	0.370282	0.0548543	0.391222	0.689018	-0.00342366	0.0138213	0.0555643	0
HBA1	Hemoglobin subunit alpha	-0.229223	1.99092e-09	2.26965e-08	Chen (clinical total hemoglobin; https://doi.org/10.1016/S0140-6736(20)30211-7)	-0.0411639	0.206397	0.325571	-0.140723	0.349903	0.576864	-0.187329	0.0901664	0.13525	0.138383	0.394997	0.643281	0.181556	0.170726	0.420289	0.000311444	0.907538	0.951528	0.0083269
HBB	Hemoglobin subunit beta	-0.204132	1.19789e-07	6.72215e-07	Chen (clinical total hemoglobin; https://doi.org/10.1016/S0140-6736(20)30211-7)	-0.026325	0.236391	0.354586	-0.0387592	0.798095	0.897821	-0.10711	0.214369	0.277705	0.159023	0.27129	0.594751	0.25966	0.0341015	0.176708	0.00123764	0.9547	0.9547	0.0149802
HBB;HBD	Hemoglobin subunit beta;delta	-0.216157	2.65027e-08	1.72267e-07	Chen (clinical total hemoglobin; https://doi.org/10.1016/S0140-6736(20)30211-7)	-0.0236783	0.325128	0.502864	-0.0958278	0.523842	0.813381	-0.129364	0.16374	0.219561	0.168373	0.346541	0.558316	0.219259	0.0682711	0.35026	0.000459557	0.988817	0.988817	0
HBD	Hemoglobin subunit delta	-0.165332	0.000119618	0.00038876	Chen (clinical total hemoglobin; https://doi.org/10.1016/S0140-6736(20)30211-7)	-0.0119801	0.546706	0.728941	0.0162189	0.914383	0.988335	-0.122131	0.45246	0.533902	0.300349	0.0750462	0.272042	0.295825	0.117851	0.421406	0.00300982	0.778225	0.858229	0.00332185
HGFAC	Hepatocyte growth factor activator	-0.102724	0.00132409	0.00303763	Overmyer (no correlation with severity; preprint, https://doi.org/10.1101/2020.07.17.20156513)	-0.00261644	0.854881	0.901511	-0.0179715	0.878065	0.986723	0.165667	0.0117048	0.0249222	0.23636	0.155487	0.370282	-0.172249	0.1096	0.404149	0.00406785	0.187346	0.356563	0.00383258
HP	Haptoglobin	0.0557794	0.885891	0.901711		0.014742	0.211336	0.325571	0.160353	0.551549	0.683442	-0.114619	0.026224	0.0553617	-0.757085	0.000353618	0.00403125	-1.50256	8.41624e-05	0.00479726	0.01005	0.021635	0.0880852	0
HP;HPR		0.0300528	0.565864	0.649079		0.0186996	0.194095	0.363146	0.154911	0.542538	0.813381	-0.0722625	0.0779929	0.117989	-0.758611	0.00075623	0.0257014	-1.5911	4.69727e-05	0.00554278	0.0100105	0.0127367	0.0555643	0
HPR	Haptoglobin-related protein	-0.230062	1.9678e-07	1.09635e-06		-0.00652983	0.607809	0.783398	-0.103332	0.502004	0.799358	-0.111425	0.553505	0.634113	-0.31012	0.104848	0.337843	-0.222271	0.319553	0.639107	-0.00422292	0.309098	0.536375	0.0124703
HPX	Hemopexin	-0.154223	3.04958e-09	2.8971e-08	Overmyer (preprint, https://doi.org/10.1101/2020.07.17.20156513)	-0.00151591	0.0855287	0.180561	-0.00922986	0.934067	0.970378	-0.0384442	0.518699	0.547516	-0.592577	0.00211588	0.0172293	-0.769756	0.00321178	0.0457678	0.00472555	0.0512049	0.127072	0.00391227
HRG	Histidine-rich glycoprotein	-0.0632798	0.00642844	0.01233	Shen (https://doi.org/10.1016/j.cell.2020.05.032); D'Alessandro (UP, correlates with IL6; https://dx.doi.org/10.1021/acs.jproteome.0c00365); Overmyer (preprint, https://doi.org/10.1101/2020.07.17.20156513)	-0.0546737	0.00774967	0.0599308	-0.368686	0.000764123	0.0298008	0.272901	2.33027e-05	0.000101841	-0.00377077	0.990951	1	0.121962	0.310065	0.639107	-0.00681182	0.024519	0.0804674	0
IGFALS	Insulin-like growth factor-binding protein complex acid labile subunit	-0.19162	5.90924e-05	0.000203347	Shen (https://doi.org/10.1016/j.cell.2020.05.032); Di (https://doi.org/10.1038/s41392-020-00333-1)	-0.0562632	0.207833	0.370902	-0.136611	0.419729	0.744622	0.310785	0.000151276	0.000525016	-0.477027	0.0179597	0.128919	0.18969	0.291816	0.633838	-0.01632	0.000301384	0.00476959	0.00140297
IGHAs	Immunoglobulin heavy constants alpha	0.0821394	0.0453931	0.0689739		0.0235427	0.124654	0.262906	0.096203	0.549206	0.813381	-0.144032	0.0628041	0.0975116	0.286761	0.302049	0.52295	-0.0875555	0.730145	0.861571	0.00932657	0.0344784	0.101711	0.000692017
IGHD	Immunoglobulin heavy constant delta	0.0693455	0.227488	0.302455		0.109699	0.0412548	0.140752	0.269102	0.391261	0.744622	0.0298269	0.248265	0.325503	0.233054	0.65534	0.821064	0.168561	0.498791	0.778916	-0.0189936	0.0406382	0.114174	0
IGHGs	Immunoglobulin heavy constants gamma	-0.00397186	0.822542	0.859263		0.0202653	0.0961474	0.218688	-0.0414143	0.663922	0.882167	0.0355312	0.295841	0.363637	0.180228	0.163026	0.370282	-0.0276399	0.836042	0.939552	0.00134026	0.839054	0.876181	0
IGHM	Immunoglobulin heavy constant mu	0.0570111	0.388639	0.473654		-0.00315847	0.207412	0.370902	0.0109132	0.954912	0.996609	-0.301531	0.031166	0.0548893	-0.906663	0.00132938	0.0257014	-0.683089	0.0454348	0.315371	-0.00836787	0.0418232	0.114771	0
IGHVs	Immunoglobulin heavy variables	0.0245893	0.495327	0.579532		0.0312772	0.0244481	0.109076	-0.118399	0.326118	0.719922	-0.140056	0.282112	0.354141	-0.132683	0.433896	0.646925	-0.0533204	0.745013	0.870411	-0.0016448	0.296942	0.522973	0
IGKC	Immunoglobulin kappa constant	-0.0416912	0.120903	0.17043		0.031686	0.0316049	0.125259	-0.0177096	0.863197	0.986723	0.0845513	0.051039	0.0825014	0.201634	0.163026	0.370282	-0.0488053	0.820681	0.931157	0.000941061	0.661964	0.773383	0
IGKVs	Immunoglobulin kappa variables	0.00963259	0.668639	0.738026		0.0155433	0.0932195	0.216269	-0.0962836	0.382362	0.744622	-0.0244898	0.924831	0.924831	-0.0537285	0.658267	0.821064	-0.0841723	0.53468	0.778916	-0.00145819	0.490058	0.685543	0
IGLCs	Immunoglobulin lambda constants	0.0219404	0.984893	0.984893		0.0582872	0.0332397	0.125259	-0.00651008	0.958282	0.996609	-0.0714984	0.594634	0.668256	0.143195	0.302049	0.52295	-0.100109	0.459822	0.753597	0.00164526	0.606182	0.752942	0
IGLLs	Immunoglobulin lambda-like polypeptides	-0.000426325	0.970873	0.979242		0.0320573	0.128454	0.266084	0.146194	0.236644	0.6019	0.0094927	0.725603	0.764474	0.289383	0.0379458	0.199466	-0.00641844	0.976413	0.999446	0.0033928	0.353794	0.57098	0
IGLVs	Immunoglobulin lambda variables	0.164551	0.00301775	0.00608754		0.0484479	0.0503856	0.148322	-0.102693	0.545263	0.813381	-0.2472	0.161469	0.219003	-0.567084	0.0787668	0.272899	-0.119169	0.671731	0.851037	-0.000197726	0.70324	0.797907	0
ITIH1	Inter-alpha-trypsin inhibitor heavy chain H1	-0.0822695	8.16389e-05	0.000272907	Overmyer (preprint, https://doi.org/10.1101/2020.07.17.20156513)	-0.0268857	0.0157732	0.0831678	-0.193214	0.00696207	0.116366	0.245665	7.22512e-08	1.06571e-06	0.1762	0.015706	0.128919	0.0701904	0.291651	0.633838	-0.00333471	0.119279	0.259483	0
ITIH2	Inter-alpha-trypsin inhibitor heavy chain H2	-0.0954823	0.000834507	0.0019926	Shen (https://doi.org/10.1016/j.cell.2020.05.032); Overmyer (preprint, https://doi.org/10.1101/2020.07.17.20156513)	-0.0256625	0.053718	0.151983	-0.307102	0.000500273	0.029266	0.380875	7.56048e-09	2.97379e-07	0.304207	0.00585287	0.0848666	0.15745	0.0810943	0.354412	-0.00523319	0.0367321	0.105717	0.00280405
ITIH3	Inter-alpha-trypsin inhibitor heavy chain H3	0.143403	6.22942e-10	4.85895e-09	Messner/Demichev (https://doi.org/10.1016/j.cels.2020.05.012); Overmyer (preprint, https://doi.org/10.1101/2020.07.17.20156513)	0.0589487	0.00739242	0.0599308	0.0379815	0.644717	0.867033	-0.254882	2.25331e-05	0.000101841	-0.00234816	1	1	0.110053	0.141989	0.475114	0.00611463	0.00172939	0.0107404	0
ITIH4	Inter-alpha-trypsin inhibitor heavy chain H4	0.119247	4.12925e-13	6.90175e-12	Messner/Demichev (https://doi.org/10.1016/j.cels.2020.05.012); Overmyer (preprint, https://doi.org/10.1101/2020.07.17.20156513)	0.00572922	0.805038	0.880985	0.034812	0.505577	0.799358	-0.18854	8.11413e-07	7.36513e-06	0.0487079	0.394997	0.620512	0.094146	0.0958071	0.376841	0.00470391	0.000356243	0.00476959	0.0591975
JCHAIN	Immunoglobulin J chain	0.186358	0.00131695	0.00303763		-0.0043866	0.317144	0.497144	-0.000780508	0.996609	0.996609	-0.406427	0.0118275	0.0249222	-0.402672	0.114927	0.350831	-0.32779	0.108186	0.404149	0.00535042	0.425029	0.611627	0
KLKB1	Plasma kallikrein	-0.103706	2.44502e-07	1.16138e-06	Overmyer (preprint, https://doi.org/10.1101/2020.07.17.20156513)	-0.0397433	0.00820254	0.033396	-0.0963379	0.149403	0.354831	0.23272	1.14648e-06	2.1783e-05	-0.0831337	0.242749	0.594751	0.0631226	0.310065	0.535566	-0.00663401	0.004967	0.0283119	0.041979
KNG1	Kininogen-1	0.0180509	0.278414	0.357961		-0.00639728	0.775374	0.879178	-0.110949	0.0288771	0.187701	0.0544308	0.0137237	0.0279207	0.153707	0.104848	0.337843	0.226955	0.000961713	0.0283705	-0.0039963	0.00451681	0.0213193	0
LBP	Lipopolysaccharide Binding Protein	0.312061	7.39365e-10	5.4066e-09	Messner/Demichev (https://doi.org/10.1016/j.cels.2020.05.012); Shen (https://doi.org/10.1016/j.cell.2020.05.032); D'Alessandro (correlates with IL6; https://dx.doi.org/10.1021/acs.jproteome.0c00365)	0.0971456	0.0336578	0.125259	0.379428	0.0247853	0.187701	-0.881924	1.92023e-09	2.26213e-07	-0.430087	0.00940049	0.0908714	-0.0526564	0.790169	0.905243	0.00758959	0.119145	0.259483	0
LCAT	Phosphatidylcholine-sterol acyltransferase	-0.114212	2.14936e-06	1.0059e-05		-0.0354916	0.0179796	0.0906797	-0.0871354	0.282783	0.662479	0.138267	0.0458861	0.0752022	-0.0916496	0.395844	0.620512	-0.0198737	0.911488	0.970095	-0.00457942	0.0704288	0.180665	0
LGALS3BP	Galectin 3 Binding Protein	0.179778	0.000185151	0.000515777	Messner/Demichev (https://doi.org/10.1016/j.cels.2020.05.012)	0.071466	0.0441287	0.146255	0.113617	0.437295	0.744622	-0.494996	1.44003e-06	1.13282e-05	-0.373395	0.0713488	0.266982	-0.352888	0.0882036	0.371715	-0.00391341	0.219482	0.398444	0
LPA	Lysophosphatidic acid receptor 2	-0.108191	0.0195593	0.0271922		0.00100817	0.896996	0.929614	0.205816	0.224762	0.434339	0.177662	0.031166	0.0624278	0.00513396	0.990951	0.990951	-0.0680641	0.657415	0.797291	0.000826988	0.714761	0.831456	0
LRG1	Leucin-rich Alpha-2-Glykoprotein	0.223957	5.7347e-11	5.16123e-10	Messner/Demichev (https://doi.org/10.1016/j.cels.2020.05.012); Shen (https://doi.org/10.1016/j.cell.2020.05.032); D'Alessandro (correlates with IL6; https://dx.doi.org/10.1021/acs.jproteome.0c00365)	0.080901	0.0122925	0.0685198	0.125093	0.312414	0.707989	-0.578619	1.03349e-08	3.04878e-07	-0.0658927	0.594008	0.789297	0.119547	0.359387	0.662619	0.0126524	8.42964e-05	0.00198939	0.00857938
LUM	Lumican	-0.00189054	0.905836	0.934945		0.0129204	0.0501061	0.148322	0.0937064	0.347424	0.744622	0.115081	0.023319	0.0436769	0.211197	0.109796	0.344226	0.174273	0.22544	0.565997	0.00669805	0.0138849	0.0555643	0.043179
LYZ	Lysozyme C	0.205761	2.34764e-08	1.67269e-07		0.0811861	0.000322609	0.00612957	0.115627	0.354215	0.576864	-0.0583457	0.332388	0.403109	0.498939	0.00075623	0.00718419	0.128749	0.448497	0.639108	0.0077056	0.0413097	0.117733	0.0109893
MASP1	Mannan-binding lectin serine protease 1	-0.0115757	0.667952	0.738026		0.0100734	0.428283	0.598564	0.0619628	0.432363	0.744622	-0.0231425	0.880008	0.88753	0.0814089	0.42069	0.646925	0.00401837	0.929323	0.970095	-0.00195007	0.362911	0.57098	0.0124088
MASP2	Mannan-binding lectin serine protease 2	0.130674	4.45902e-05	0.000163033		0.00737927	0.511213	0.689543	0.0970924	0.355282	0.744622	-0.00311365	0.712162	0.763956	0.25433	0.0799877	0.272899	0.108219	0.295433	0.633838	0.000341265	0.620398	0.75705	0
MBL2	Mannose-binding protein C	0.135162	0.0119095	0.0221176		-0.0638372	0.265034	0.426999	-0.25943	0.181046	0.572496	-0.140302	0.0666357	0.102117	-0.135401	0.732697	0.858514	-0.112982	0.677944	0.851037	-0.00231468	0.669348	0.774344	0
MST1	Hepatocyte growth factor-like protein	0.0756753	0.000664942	0.00165528		-0.0147334	0.490399	0.66925	-0.000783902	0.991123	0.996609	-0.0917644	0.114095	0.162208	0.0876032	0.435001	0.646925	0.045854	0.591842	0.793607	-0.00234461	0.0581481	0.155943	0
ORM1	Alpha-1-acid glycoprotein 1	0.0353652	0.437048	0.488466		0.0918268	0.0035867	0.0238289	0.19744	0.0709056	0.237742	-0.252541	0.000602348	0.00294179	-0.0340077	0.900719	0.971829	-0.0249736	0.836042	0.91643	0.00727057	0.0341043	0.117607	0
ORM1;ORM2		0.0532522	0.0333801	0.0542426	Shen (https://doi.org/10.1016/j.cell.2020.05.032); Overmyer (ORM1 only; preprint, https://doi.org/10.1101/2020.07.17.20156513)	0.0656261	0.00182672	0.0467053	0.135378	0.151487	0.571741	-0.365934	3.70422e-07	3.64248e-06	-0.163204	0.192152	0.405267	0.0536273	0.574289	0.787977	0.00480832	0.0929912	0.228603	0
ORM2	Alpha-1-acid glycoprotein 2	-0.0376702	0.105026	0.133033		0.0286783	0.0373404	0.0967455	0.144603	0.113359	0.319411	-0.078252	0.146228	0.203292	-0.0738987	0.67476	0.854696	0.0140652	0.898056	0.947948	0.00086574	0.831588	0.911548	0
PF4	Alpha-1-acid glycoprotein 2	-0.395724	1.94441e-06	6.5195e-06	Shen (https://doi.org/10.1016/j.cell.2020.05.032); D'Alessandro (correlates with IL6; https://dx.doi.org/10.1021/acs.jproteome.0c00365)	-0.0338697	0.789176	0.899661	-0.508815	0.101517	0.319411	-0.0102472	0.461127	0.495929	-0.98118	0.0327667	0.18677	-0.470231	0.220235	0.448335	-0.00489493	0.295464	0.455174	0.0306939
PGLYRP2	N-acetylmuramoyl-L-alanine amidase	-0.259384	2.08613e-16	6.10194e-15	Shen (https://doi.org/10.1016/j.cell.2020.05.032)	-0.0576816	0.000884167	0.0341878	-0.254598	0.0115955	0.129125	0.305482	9.38064e-05	0.00035707	-0.201842	0.184535	0.396408	-0.130736	0.339095	0.653958	0.000985397	0.812437	0.863672	0.0604294
PIGR	Polymeric immunoglobulin receptor	0.352206	5.24628e-13	7.67269e-12		0.0719555	0.00383295	0.0494025	0.183541	0.257164	0.640173	-0.117433	0.119658	0.167804	0.455704	0.0400961	0.199466	0.527283	0.029406	0.231327	-0.00584534	0.0238926	0.0804674	0.0366859
PLG	Plasminogen	-0.04652	0.000887487	0.00210778	Overmyer (preprint, https://doi.org/10.1101/2020.07.17.20156513)	-0.0178333	0.00472597	0.0269381	-0.217803	0.000115171	0.00656476	-0.0310619	0.1955	0.260056	-0.118634	0.177143	0.521556	-0.114608	0.153003	0.420289	-0.0045538	0.00197243	0.0157497	0
PON1	Serum paraoxonase/arylesterase 1	-0.146746	0.000184938	0.000515777		-0.0263437	0.382242	0.561266	0.0236301	0.847645	0.981925	0.26583	0.000113021	0.000416765	0.0135253	0.882788	0.957041	-0.0164603	0.913673	0.970095	-0.00512227	0.170115	0.343495	0
PPBP	Pro-Platelet Basic Protein	-0.442842	4.77509e-08	3.02422e-07	Shen (https://doi.org/10.1016/j.cell.2020.05.032)	-0.0423688	0.711386	0.862745	-0.436562	0.124267	0.319411	0.370517	0.255157	0.323198	-0.746272	0.0248773	0.157556	-0.334448	0.16248	0.420289	-0.00759241	0.148507	0.291892	0.0777694
PRDX2	Peroxiredoxin-2	0.220308	0.604264	0.686397								0.671511	0.625	0.695755				-0.785086	0.371093	0.673677		0.510353	0.692203	0
PRG4	Proteoglycan 4	0.043955	0.0694756	0.101608		-0.0482765	0.00694115	0.0599308	-0.0202842	0.839232	0.981925	-0.210883	0.000467906	0.00141572	-0.339618	0.032074	0.19582	0.13785	0.291651	0.633838	-0.00526979	0.0245494	0.0804674	0.00193217
PROS1	Vitamin K-dependent protein S	-0.0107412	0.760172	0.802404		-0.000862505	0.999178	0.999178	0.0314031	0.450727	0.646378	0.0611278	0.00370556	0.013201	0.0333476	0.433896	0.687001	0.0339022	0.369813	0.569712	0.000851924	0.285007	0.451261	0
PZP	Pregnancy zone protein	-0.122764	0.000460846	0.0011982		0.00193235	0.900712	0.92848	0.218895	0.169102	0.572496	0.184602	0.00162523	0.00445994	-0.205113	0.14359	0.370282	-0.129019	0.278685	0.633838	-0.000373273	0.228699	0.408886	0.00514437
RBP4	Retinol-binding protein 4	0.19502	2.22595e-05	6.67785e-05	Shen (DOWN; https://doi.org/10.1016/j.cell.2020.05.032); D'Alessandro (UP; correlates with IL6, https://dx.doi.org/10.1021/acs.jproteome.0c00365)	-0.0234073	0.875523	0.924164	0.0130164	0.943132	0.970378	0.342802	0.000815359	0.00331968	1.23452	0.000272082	0.00403125	0.409373	0.0744574	0.265255	-0.00483368	0.465529	0.651617	0.00591349
RNASE1	Ribonuclease pancreatic									0.180794	0.572496	6.22613	0.5	0.584158				1.10678	0.148915	0.475114		0.807864	0.863672	0
S100A8	Protein S100-A8	0.381178	1.78856e-06	6.37173e-06	Di (https://doi.org/10.1038/s41392-020-00333-1); Overmyer (preprint, https://doi.org/10.1101/2020.07.17.20156513)	0.0521315	0.358729	0.511189	0.444094	0.0658991	0.234766	-0.626501	0.0230237	0.050475	0.104743	0.511502	0.72889	0.179161	0.46867	0.641717	3.71302e-05	0.770751	0.861427	0
S100A9	Protein S100-A9	0.0788031	0.0686098	0.0909479	Di (https://doi.org/10.1038/s41392-020-00333-1); Overmyer (preprint, https://doi.org/10.1101/2020.07.17.20156513)	0.0209599	0.502709	0.682248	0.127841	0.385922	0.594528	-0.202517	0.196183	0.260056	0.0901752	0.53953	0.750079	0.0757432	0.601845	0.745764	1.79458e-05	0.918141	0.951528	0.0104053
SAA1	Serum amyloid A-1 protein	0.548411	7.22123e-08	4.22442e-07	Messner/Demichev (https://doi.org/10.1016/j.cels.2020.05.012); Shen (https://doi.org/10.1016/j.cell.2020.05.032); Overmyer (preprint, https://doi.org/10.1101/2020.07.17.20156513)	0.120829	0.217008	0.375716	0.285172	0.445501	0.744622	-2.13253	3.75606e-08	7.38692e-07	-0.537026	0.242749	0.454175	0.168078	0.686166	0.85229	0.032022	0.000930881	0.00675712	0
SAA1;SAA2		0.659736	5.14781e-09	3.5429e-08	Messner/Demichev (https://doi.org/10.1016/j.cels.2020.05.012); Shen (https://doi.org/10.1016/j.cell.2020.05.032)	0.166259	0.121081	0.261551	0.355751	0.402809	0.744622	-2.37709	1.06456e-07	1.25618e-06	-0.552686	0.242749	0.454175	0.222118	0.509062	0.778916	0.0336548	0.00374118	0.0191939	0
SAA2	Serum amyloid A-2 protein	0.699284	0.000141775	0.000428163	Messner/Demichev (https://doi.org/10.1016/j.cels.2020.05.012); Overmyer (preprint, https://doi.org/10.1101/2020.07.17.20156513)	-0.00908679	0.792232	0.880985	-0.137968	0.831727	0.981925	-3.58503	0.00127975	0.00359547	0.246535	0.794003	0.88585	0.689062	0.149469	0.475114	0.0373396	0.0342435	0.101711	0
SAA4	Serum amyloid A-4 protein	-0.0716897	0.0285593	0.0477349	Shen (UP; https://doi.org/10.1016/j.cell.2020.05.032)	-0.0309321	0.0511455	0.148322	-0.180929	0.203243	0.582957	0.0254427	0.691907	0.755972	0.0545563	0.759443	0.872231	-0.109643	0.471876	0.762758	-0.00109875	0.358636	0.57098	0
SELL	L-selectin	-0.0889048	0.00176676	0.00369127		-0.00312785	0.871051	0.910288	-0.0985809	0.314662	0.707989	-0.0401909	0.708832	0.763956	-0.1307	0.335055	0.555234	0.144222	0.245794	0.599358	-0.00409813	0.117963	0.259483	0
SERPINA1	Alpha-1 antitrypsin	0.175048	8.04899e-12	2.29396e-10	D'Alessandro (correlates with IL6; https://dx.doi.org/10.1021/acs.jproteome.0c00365)	0.0189026	0.123489	0.2133	0.15637	0.0488229	0.198779	-0.350318	3.51175e-08	1.00085e-06	-0.141067	0.192152	0.521556	0.00389675	0.992137	1	0.00544787	0.0162813	0.077336	0.042305
SERPINA10	Protein Z-dependent protease inhibitor	0.120921	1.84243e-06	9.37235e-06	Messner/Demichev (https://doi.org/10.1016/j.cels.2020.05.012); Shen (https://doi.org/10.1016/j.cell.2020.05.032)	0.00779859	0.798054	0.880985	0.0270964	0.74888	0.932117	-0.376285	5.37863e-08	9.06683e-07	-0.231677	0.0188933	0.128919	0.0457365	0.459822	0.753597	0.00100367	0.520986	0.698595	0
SERPINA3	Alpha-1-antichymotrypsin	0.199122	7.94761e-13	9.2987e-12	Shen (https://doi.org/10.1016/j.cell.2020.05.032); D'Alessandro (correlates with IL6; https://dx.doi.org/10.1021/acs.jproteome.0c00365); Overmyer (preprint, https://doi.org/10.1101/2020.07.17.20156513)	0.068677	0.000274904	0.0318888	0.353764	0.000252304	0.029266	-0.494317	3.83412e-09	2.26213e-07	0.0248556	0.882788	0.957041	-0.040537	0.700717	0.852418	0.00906919	5.6125e-05	0.00165569	0.00500406
SERPINA4	Kallistatin	-0.0821692	0.0494748	0.0742122	Shen (https://doi.org/10.1016/j.cell.2020.05.032); Overmyer (preprint, https://doi.org/10.1101/2020.07.17.20156513)	-0.0371226	0.14349	0.286979	-0.165973	0.179692	0.572496	0.411644	1.40001e-05	6.88336e-05	0.116174	0.625782	0.797701	0.0808337	0.671731	0.851037	-0.00749502	0.0199879	0.0737055	0
SERPINA5	Plasma serine protease inhibitor																							0
SERPINA6	Corticosteroid-binding globulin, Transcortin	-0.00144708	0.763295	0.826903		0.00121043	0.78065	0.879178	0.110933	0.0766005	0.404503	0.0943784	0.0317615	0.0551156	0.0190781	0.776771	0.883386	0.108525	0.210712	0.565997	-0.00299432	0.0277845	0.0862781	0.000247584
SERPINA7	Thyroxine-binding globulin	-0.0197483	0.340225	0.423472		-0.00244755	0.737185	0.879178	0.00100468	0.988244	0.996609	-0.046817	0.278749	0.353681	0.0952501	0.447338	0.64864	0.183108	0.0919422	0.37411	-0.00380888	0.00310026	0.0166287	0.00656948
SERPINC1	Antithrombin-III	-0.0560813	8.47101e-05	0.000219476	Liu (clinical; https://doi.org/10.1007/s11239-020-02174-9)	-0.0158768	0.0425044	0.105337	-0.0395425	0.499968	0.662749	0.102153	0.0194861	0.0462795	0.00209195	0.954779	0.971829	0.19793	0.000467711	0.0133298	-0.00353127	0.0179297	0.0786149	0
SERPIND1	Heparin cofactor 2	-0.0889837	0.000124322	0.000393126	D'Alessandro (correlates with IL6; https://dx.doi.org/10.1021/acs.jproteome.0c00365)	-0.0537763	0.00378265	0.0494025	-0.163966	0.069107	0.385025	0.278426	1.73868e-06	1.28228e-05	-0.325949	0.0177731	0.128919	-0.413527	0.000626772	0.024653	-0.00569748	0.097272	0.234247	0
SERPINF1	Pigment epithelium-derived factor (PEDF)	0.150009	1.38219e-12	1.47015e-11	Overmyer (no correlation with severity; preprint, https://doi.org/10.1101/2020.07.17.20156513)	0.0304117	0.0109466	0.0685198	0.107168	0.0969104	0.453541	-0.0981694	0.000772056	0.00227757	0.245086	0.00049815	0.0257014	0.113527	0.0546353	0.339314	0.00190982	0.380038	0.585579	0.0203786
SERPINF2	Alpha-2-antiplasmin	0.0159687	0.48188	0.528214		-0.0125484	0.0445849	0.105889	0.0411872	0.407332	0.610997	-0.0892695	0.0187132	0.0462795	-0.0148019	0.882788	0.971829	0.0108638	0.882478	0.947948	-0.00306128	0.0319301	0.117607	0
SERPING1	Plasma protease C1 inhibitor	0.05439	0.00638136	0.0110812	Shen (https://doi.org/10.1016/j.cell.2020.05.032)	0.0380049	7.25872e-05	0.00289174	0.154545	0.0185401	0.117421	-0.114695	0.00580167	0.0194526	-0.0562529	0.489055	0.714772	0.077069	0.349147	0.568611	0.00230385	0.116849	0.25617	0
SHBG	Sex hormone-binding globulin	-0.101429	0.00641546	0.0110812	Rastrelli (clinical, no correlation with severity; https://doi.org/10.1111/andr.12821)	0.0179476	0.822966	0.902098	-0.01986	0.904945	0.970378	0.223097	0.0355435	0.0675327	0.220704	0.382515	0.641274	0.0604762	0.574289	0.727432	0.0110914	0.0802002	0.182857	0
TF	Transferrin	-0.116604	1.07133e-06	4.07107e-06	Messner/Demichev (https://doi.org/10.1016/j.cels.2020.05.012); Shen (https://doi.org/10.1016/j.cell.2020.05.032)	-0.0332292	0.00117307	0.013373	-0.101852	0.247041	0.454237	0.175859	0.000240575	0.00137128	0.180523	0.100078	0.356529	0.0792199	0.257068	0.472673	-0.00472449	0.0381464	0.117733	0
TFRC	Transferrin receptor protein 1, CD71	0.0195073	0.802116	0.831284		0.0681359	0.00143459	0.0136286	0.507231	0.011253	0.0801779	-0.0461574	0.568881	0.589568	0.260291	0.284073	0.59971	0.221306	0.202518	0.443982	0.00616365	0.187634	0.345004	0
TGFBI	Transforming growth factor-beta-induced protein ig-h3	0.067481	0.0339354	0.0543896	Overmyer (preprint, https://doi.org/10.1101/2020.07.17.20156513)	0.0242493	0.0124044	0.0685198	0.0906615	0.395089	0.744622	-0.171022	0.0329184	0.0562952	0.182182	0.253391	0.45927	0.380956	0.00226661	0.0457211	-0.00136143	0.50329	0.690561	0.00244
THBS1	Thrombospondin-1	-0.269988	0.0162186	0.0289347	D'Alessandro (correlates with IL6; https://dx.doi.org/10.1021/acs.jproteome.0c00365)	0.039546	0.215982	0.375716	-0.3585	0.392365	0.744622	-0.0149381	0.828785	0.850405	-2.54407	0.147501	0.370282	-0.110332	0.936186	0.970095	-0.0194883	0.0145974	0.0555643	0
TTR	Transthyretin	-0.151055	0.00255676	0.00535561	Guo (https://doi.org/10.1515/cclm-2020-0663); Zuo (https://doi.org/10.1016/j.nut.2020.110930); Luo (https://doi.org/10.3389/fmed.2020.00374)	-0.0701472	0.00376246	0.0238289	-0.231429	0.128885	0.319411	0.427066	0.000772056	0.00331968	-0.0320851	0.864917	0.971829	0.525643	0.0106953	0.101606	-0.0115326	0.00221048	0.0157497	0
VTN	Vitronectin	-0.0150534	0.233366	0.306785		-0.00988064	0.207706	0.370902	-0.0726864	0.379694	0.744622	-0.145589	0.0106191	0.0232047	-0.32876	0.00122823	0.0257014	0.0785325	0.52179	0.778916	-0.00480591	0.00419776	0.020639	0
VWF	Von-Willebrand-Factor	0.162674	0.00263083	0.00535561	Shen (https://doi.org/10.1016/j.cell.2020.05.032); Overmyer (preprint, https://doi.org/10.1101/2020.07.17.20156513)	0.125539	0.00669142	0.0293704	0.367547	0.16419	0.374352	-0.101617	0.420702	0.461154	0.22359	0.609803	0.808344	0.00562231	0.960699	0.995634	-0.0033308	0.630093	0.780767	0.0309001
Age															14	0.0161326	0.0693936	-11	0.00648986	0.0194696
Charlson score		0.0606733	0.636794	0.646452		0.139965	0.0686718	0.103008	0.618377	0.0731258	0.134249				2	0.0434358	0.0868717	-2	0.00367449	0.0194696	0.0962384	1.24548e-21	6.22738e-21
SOFA score		2.88891	2.33103e-05	5.82756e-05					1.82335	0.0805496	0.134249	-4.53306	4.20756e-05	4.20756e-05	1	0.506795	0.608154	1	0.0861143	0.172229	0.0416667	0.182147	0.303579
Actual base excess, mmol/l		-0.0246088	0.916553	0.916553		0.0434499	0.510205	0.644438	-1.23959	0.159864	0.443495	-2.25935	0.00462423	0.0176093	-1.1	0.271043	0.424687	0.5	0.436051	0.718851	-0.00804969	0.728154	0.940937	0.00374874
Albumin (clinical), g/l		-0.0687233	0.00239409	0.00556464		-0.00484682	0.95982	0.963056	-0.0923241	0.0999327	0.358092	0.176549	0.00479711	0.0176093	-0.0727061	0.162968	0.319018	-0.0163766	0.722731	0.906133	-0.00750241	1.82048e-06	5.2187e-05	0.0365111
aPTT, s		0.111189	1.93538e-07	7.92584e-07		0.024171	0.0445643	0.115946	0.0920164	0.214414	0.445117	-0.138879	0.0235505	0.0562595	0.144209	0.133498	0.270252	0.229951	0.00105921	0.0256125	0.00304603	0.0953776	0.328099	0.00730135
Basophiles per nl		0.00228439	0.251405	0.317954		-0.00157484	0.703456	0.759285	-0.487417	0.080782	0.302055	0.826827	0.000100298	0.000738573	1	0.00932912	0.0860352	1	0.00348371	0.0332888	-0.00262411	0.56161	0.862473	0
Basophiles, % of leukocytes		-0.137669	0.0229188	0.0386474		-0.0512529	0.0463187	0.115946	-0.348702	0.145683	0.417625	0.816742	3.2993e-06	5.6748e-05	0.584963	0.0481148	0.166397	0.736966	0.00146937	0.0256125	-0.00592304	0.267146	0.657716	0.00232501
Bilirubin (direct), mg/dl		0.54241	0.106735	0.158262					0.483679	0.53118	0.72878	2.92768	0.0150757	0.0418229	1.40586	0.191695	0.344159	2.92691	0.00307568	0.0330636	-0.00992628	0.468693	0.810173	0
Bilirubin (total), mg/dl		0.331013	3.78717e-07	1.41607e-06		0.0205217	0.165179	0.312005	0.359166	0.217383	0.445117	-0.229911	0.105056	0.179799	1.1137	0.0213132	0.129982	1.80046	0.000450182	0.0246869	-0.000876238	0.457102	0.810173	0.0180851
BMI		1.05888	0.00693683	0.0115614		0.0500197	0.297062	0.297062	-1.93587	0.135193	0.168991				-0.015	1	1	0.055	0.911477	0.932766	-0.061186	0.0543344	0.135836
Calcium, mmol/l		-0.010993	0.229187	0.298637		-0.0151287	0.000367605	0.00657383	-0.0672125	0.0203541	0.13465	0.0565872	0.00491422	0.0176093	0.0379838	0.334202	0.470149	0.0130893	0.641936	0.862601	-0.000951467	0.18014	0.491721	0
CD169/Siglec-1 antigens per monocyte		-0.216125	0.00373835	0.00784142		0.0157378	0.963056	0.963056	0.497461	0.200063	0.445117	-0.366043	0.00603536	0.0192237	0	0.938912	0.938912	0.0211378	0.37406	0.683128	0.0022825	0.784325	0.943097	0
CD169+ monocytes, % of monocytes		-0.0570946	0.00302093	0.00666154		-0.0140629	0.0170539	0.0644257	0.0380466	0.793483	0.897888	-0.11056	0.356402	0.464403	-0.148015	0.199284	0.344596	-0.0223923	0.884202	0.974889	0.000238468	0.858385	0.943097	0
Creatine Kinase MB, % of Creatine Kinase		0.101658	0.725262	0.771115					-0.499422	0.22921	0.457404	2.02723	8.10146e-06	0.000116121	1.16291	0.0092258	0.0860352	-0.0307992	0.922239	0.979009	0.0496885	0.00020943	0.00257299	0.00853542
Chloride, mmol/l		0.0166461	0.000712703	0.00183275		0.0082167	0.0768742	0.163358	0.00442384	0.777564	0.89213	-0.0203542	0.362159	0.464861	0.0131733	0.36437	0.502615	0	0.933474	0.979009	0	0.884042	0.943097	0.0232717
Carboxyhemoglobin (COHB), % of Hb		0.251817	0.000724577	0.00183275		0.16939	0.0979308	0.201797	0.303869	0.208012	0.445117	0.181677	0.474707	0.574997	-0.0871855	0.826123	0.867952	0.758992	0.00178692	0.0256125	0.00106295	0.888266	0.943097	0
Creatine kinase, U/l		0.251486	0.00679941	0.0127119		-0.0995646	0.00222035	0.025164	0.0627551	0.860113	0.901674	-1.85125	3.35628e-07	9.62133e-06	-1.42742	0.0121942	0.101212	-0.195225	0.615219	0.839822	-0.0201211	0.0158579	0.0702038	0.00671057
CRP (clinical), mg/l		0.572788	8.95116e-10	5.49857e-09		0.234062	0.0127562	0.0542137	0.907337	0.0082596	0.0710326	-1.78355	1.53855e-08	1.32316e-06	-0.472091	0.394997	0.528702	0.374098	0.203614	0.449962	0.0192537	0.0142657	0.0702038	0.00848063
D-Dimer, mg/l		0.813271	3.16771e-05	9.72938e-05					0.790126	0.0363588	0.173714	-0.727739	0.0187529	0.0501624	-1.10293	0.0292326	0.129982	0.915279	0.0425681	0.159168	0.000243499	0.983933	0.986102	0.0313153
Eosinophiles per nl		0.215786	0.0258792	0.0428002		-0.0865614	0.281901	0.479232	-0.518183	0.211889	0.445117	0.945763	0.00908316	0.0260384	1.31339	0.0041158	0.0683223	0.807355	0.0865013	0.265682	-0.0164397	0.182966	0.491721	0.00260896
Eosinophiles, % of leucocytes		-0.0183357	0.790995	0.809828		-0.145274	0.0403671	0.109799	-0.171497	0.662746	0.826031	0.870075	0.00243898	0.0117748	0.968604	0.0218688	0.129982	0.777608	0.0621772	0.213889	-0.0185185	0.113673	0.349137	0.00232537
Erythrocytes per pl		-0.133313	2.96237e-13	5.09528e-12		-0.0364483	0.000177934	0.00657383	-0.0319891	0.590249	0.769112	-0.0331832	0.19162	0.27931	-0.198836	0.00588033	0.0697239	0	0.774274	0.913032	-0.0027748	0.111393	0.349137	0.0205226
Ferritin, ug/l		0.381329	6.22089e-05	0.000184481		0.036369	0.42322	0.605188	0.196016	0.582342	0.769112	0.0147963	0.62358	0.685792	0.995725	0.0367252	0.150925	0.817506	0.0352903	0.144522	0.0195237	0.0515186	0.192635	0
Fibrinogen (clinical), g/l		0.0877739	0.300074	0.368662					-0.107737	0.546096	0.733816	-0.376588	0.00456063	0.0176093	-0.336643	0.256111	0.424687	-0.233423	0.216258	0.453614	7.25069e-05	0.670707	0.915568	0
Gamma-glutamyl transferase, U/l		0.53261	3.8577e-09	2.07351e-08		0.143076	0.0148839	0.0595357	0.0920368	0.77098	0.89213	-0.0292745	0.830818	0.871345	0.690167	0.0868006	0.22168	0.905496	0.0205569	0.103993	-0.0201242	0.0158294	0.0702038	0.00630327
Estimated glomerular filtration rate (CKD-EPI), ml/min		-0.17029	3.71096e-07	1.41607e-06		-0.0305767	0.00573936	0.0330457	-0.442952	0.000748988	0.0107355	0.134254	0.205067	0.28911	-0.356927	0.0881377	0.22168	0.45607	0.0419334	0.159168	-0.00876781	0.00203375	0.0194336	0
Glucose, mg/dl		0.111396	0.000222749	0.000617948		-0.0144344	0.399224	0.591001	0.0126624	0.89119	0.901674	-0.0260951	0.680814	0.731875	0.03082	0.794205	0.867355	-0.140707	0.103895	0.290751	0.00408304	0.056417	0.202161	0.0160754
Aspartate aminotransferase (AST), U/l		0.22094	0.0016796	0.00401238		0.0993253	0.011614	0.0526503	0.07685	0.77802	0.89213	-0.669622	0.00406114	0.0176093	-0.151561	0.505406	0.645364	0.374613	0.105857	0.290751	-0.00974202	0.464165	0.810173	0.000226837
Alanine aminotransferase (ALT), U/l		0.232423	0.000886074	0.00217721		-0.0263078	0.455792	0.619878	-0.439543	0.105837	0.364079	-0.0694738	0.990238	1	0.128965	0.716614	0.825374	0.0458037	0.843722	0.963316	-0.019564	0.0120682	0.0702038	0.0250778
Hematocrit l/l		-0.113593	4.68735e-12	4.47902e-11		-0.029842	0.000783966	0.0106619	-0.0503193	0.358539	0.562628	-0.0344455	0.182964	0.271292	-0.11927	0.0212921	0.129982	-0.0480043	0.252868	0.505736	-0.00150756	0.527903	0.862473	0.00627548
Hemoglobin, g/dl		-0.136598	2.57137e-15	1.10569e-13		-0.0343814	0.000386696	0.00657383	-0.062554	0.270046	0.477983	-0.0205677	0.290812	0.384766	-0.0666996	0.131007	0.270252	-0.00427847	0.851302	0.963316	-0.00175273	0.411426	0.810173	0.019637
Haptoglobin (clinical), g/l		-0.0522103	0.308047	0.373127		0.0858775	0.151004	0.29338	-0.424439	0.445687	0.660846	0.246494	0.616864	0.685792	-1.59534	0.00351014	0.0683223	-1.61376	0.0021355	0.0262361	0.00737596	0.586956	0.872244	0
Urea, mg/dl		0.310087	5.04371e-09	2.55152e-08		0.0545309	0.203536	0.364222	-0.0228412	0.883746	0.901674	-0.172634	0.223387	0.304942	0.317259	0.16994	0.320004	-0.203574	0.31001	0.592463	0.014065	0.000589228	0.0063342	0.029574
Bicarbonate, mmol/l		0.0167321	0.179131	0.248472		0.00641244	0.590095	0.686189	-0.0416424	0.381781	0.57602	-0.181292	6.57469e-05	0.000628248	-0.0633621	0.266289	0.424687	0.0259952	0.587717	0.828585	-0.000149941	0.931158	0.964815	0
HHb (deoxyhemoglobin), % of Hb		-0.694702	2.46706e-12	3.03096e-11		-0.208127	0.305169	0.494083	0.0434711	0.880343	0.901674	-0.236904	0.160136	0.241608	-0.202585	0.312654	0.462326	0.0901978	0.608159	0.839822	0.00987815	0.407178	0.810173	0.0962932
FiO2		3.91021	4.0605e-06	2.03025e-05		0	0.0238015	0.0714044	6.21608	0.0797427	0.134249	-8.53814	2.64716e-05	3.97075e-05	-10.5	0.0231312	0.0693936	0	0.561383	0.842074	0	0.838422	0.838422
Horowitz index, mmHg		-19.2926	0.646452	0.646452					-29.7361	0.429809	0.429809	167.121	1.45519e-10	4.36557e-10	57.8096	0.177418	0.266127	2.381	0.932766	0.932766	-0.766952	0.379116	0.473895
INR		0.058178	0.0061203	0.0116966		0.025319	0.0399016	0.109799	0.168884	0.0107744	0.0842359	-0.036297	0.150461	0.235266	0.143076	0.0459047	0.165656	0.216224	0.00177964	0.0256125	0.00410457	0.00345432	0.0270065	0.00738215
Interleukin-6, ng/l		0.786685	5.03408e-08	2.27859e-07		0.265888	0.00366283	0.0276747	1.41382	0.0034797	0.0374067	-1.75418	2.70187e-07	9.62133e-06	-0.0999397	0.879063	0.900769	0.0195672	0.925473	0.979009	0.0287286	0.0124771	0.0702038	0.0130475
Potassium, mmol/l		0.0523916	2.94404e-08	1.4066e-07		0.000232249	0.59429	0.686189	-0.0412738	0.265892	0.477983	0.0107394	0.598371	0.677104	0.0356239	0.369392	0.502615	0.017812	0.422923	0.718851	0	0.908495	0.952812	0.0037469
Creatinine, mg/dl		0.215138	8.16094e-06	2.69939e-05		0.0480279	0.0292736	0.0865482	0.347963	0.0221848	0.136278	-0.196645	0.0618843	0.126715	0.450062	0.10006	0.232883	-0.327569	0.112559	0.293335	0.0101393	0.0146027	0.0702038	0
Lactate, mg/dl		-0.0478731	0.292408	0.36445		0.0318428	0.875265	0.915662	0.323944	0.0286928	0.145152	0.326736	0.00586146	0.0192237	0.263034	0.0760551	0.210419	0	0.820192	0.953196	0.00837727	0.0163265	0.0702038	0.00685817
Lactate dehydrogenase (LDH), U/l		0.150403	2.08417e-05	6.63847e-05		0.0375227	0.00739512	0.0386822	0.168982	0.20783	0.445117	-0.398154	1.88249e-05	0.000202368	0.0831818	0.608434	0.724938	0.34716	0.00434975	0.0374078	-0.00196168	0.861083	0.943097	0.00584268
Leukocytes per nl		0.210517	1.09874e-06	3.77965e-06		0.0341556	0.0653126	0.153147	-0.419064	0.00429398	0.0410314	-0.0124029	0.800379	0.849785	0.326081	0.0954832	0.232883	0.0881357	0.547719	0.789745	0.00443315	0.267675	0.657716	0.0557033
Lymphocytes per nl		-0.0993052	0.112228	0.160859		-0.0214717	0.579933	0.686189	-0.790566	8.42269e-06	0.000724351	0.480317	9.56024e-06	0.000117454	-0.0733108	0.733665	0.825374	-0.0793004	0.73755	0.906133	-0.013221	0.00246973	0.0212397	0
Lymphocytes, % of leukocytes		-0.300254	3.31066e-10	2.58834e-09		-0.07723	0.0205921	0.0684702	-0.387906	0.025416	0.145152	0.455843	7.59879e-05	0.000653496	-0.291552	0.0661325	0.196036	-0.0111226	0.944995	0.979152	-0.0165959	7.27091e-05	0.00104216	0.0177154
Mean corpuscular hemoglobin concentration (MCHC), g/dl		-0.0233767	7.43839e-10	4.92078e-09		-0.00360521	0.0759119	0.163358	-0.0123079	0.361115	0.562628	0.0190903	0.100719	0.176772	0.0294342	0.0581662	0.185684	0.0437214	0.0119297	0.0641224	-0.000301348	0.380928	0.79902	0.00218759
Mean corpuscular volume (MCV), fl		0.0220215	0.00594607	0.0116219		0.00296475	0.0211452	0.0684702	-0.0219417	0.358411	0.562628	-0.0135406	0.0876872	0.157106	0.0399449	0.0562683	0.185684	-0.0317089	0.213454	0.453614	0.00111762	0.0104673	0.0692453	0
Methemoglobin, % of Hb		0.125707	0.00855268	0.0156496		-0.0443023	0.511759	0.644438	-0.0484724	0.769355	0.89213	-0.541353	0.0024645	0.0117748	0.417538	0.0296118	0.129982	0.113337	0.453917	0.718851	0	0.731986	0.940937	0.000151303
Monocytes per nl		0.055816	0.408652	0.47492		0.0154471	0.484662	0.638328	-0.697864	0.00051954	0.00893608	0.230368	0.0828662	0.151628	0.384886	0.104829	0.235157	0.241998	0.203604	0.449962	-0.0010948	0.750659	0.940937	0
Monocytes, % of leukocytes		-0.146702	0.000133836	0.000383662		-0.0416582	0.118183	0.236367	-0.310742	0.0785042	0.302055	0.218858	0.0688424	0.131565	0.109757	0.578393	0.705979	0.149707	0.453829	0.718851	-0.00323542	0.636878	0.897893	0
Mean platelet volume, fl		0.039491	0.00248983	0.00563488		0.00655946	0.620856	0.703637	0.11267	0.0799612	0.302055	-0.0360928	0.0470037	0.0985932	0.100424	0.0400042	0.150925	0.0806837	0.0918025	0.272242	0	0.857618	0.943097	0
Myoglobin, ug/l		0.999524	0.00507803	0.0101561					1.24327	0.324517	0.558169	-0.617156	0.4375	0.54529	0.243006	0.87627	0.900769	0.00378814	1	1	0.0211865	0.518429	0.862473	0
Sodium, mmol/l		0.0195366	4.03291e-12	4.33538e-11		-0.00109361	0.750377	0.797276	0.00197801	0.842363	0.901674	-0.0207243	0.0210213	0.0516522	0.0199691	0.165275	0.319018	-0.000322038	0.729267	0.906133	0	0.80204	0.943097	0.00233231
Neutrophils per nl		0.253567	1.67725e-07	7.21217e-07		0.0836483	0.00954685	0.0463704	-0.262371	0.115665	0.368416	-0.249278	0.553505	0.652074	0.416399	0.0395233	0.150925	-0.0507307	0.761755	0.913032	0.0118727	0.0103124	0.0692453	0.00879796
Neutrophils, % of leukocytes		0.0558518	9.20061e-07	3.29689e-06		0.0320721	0.0262833	0.0812392	0.0695735	0.140517	0.416706	-0.140375	0.000195372	0.00129246	-0.021295	0.735876	0.825374	-0.113933	0.00996611	0.0620332	0.00546197	5.7859e-05	0.000995175	0.0220326
Neutrophil-to-lymphocyte ratio		0.34988	2.29606e-09	1.31641e-08		0.11696	0.0183202	0.0655672	0.457797	0.0273637	0.145152	-0.253272	0.00055421	0.00340443	0.334458	0.10101	0.232883	-0.155641	0.448497	0.718851	0.0236027	2.8376e-05	0.000610084	0.0331279
N-terminal pro b-type Natriuretic Peptide (NT-proBNP), ng/l		0.888877	3.90274e-10	2.79696e-09		0.37839	0.000344319	0.00657383	1.76825	0.000345285	0.00893608	-0.636453	0.00893986	0.0260384	2.39389	0.0016937	0.060618	0.375235	0.535505	0.789745	0.0799402	1.11208e-08	9.56389e-07	0.0440273
Oxyhemoglobin (O2Hb), % of Hb		0.576057	0.862079	0.872222		2.10994	0.319489	0.505239	-4.95163	0.0534031	0.241719	1.10891	0.00586146	0.0192237	0.4	0.547491	0.678235	-1.3	0.0251885	0.120345	-2.08983e-16	0.45864	0.810173	0.103247
pCO2, mmHg		0.0852977	0.00996097	0.0178467		0.0179697	0.935325	0.963056	0.0356971	0.648376	0.820005	-0.333866	5.27853e-07	1.13488e-05	-0.105741	0.173496	0.320004	0.00358237	0.968553	0.991614	0.00126211	0.28747	0.668173	0.0145287
Procalcitonin, µg/l		1.15405	3.38722e-16	2.91301e-14		0.142211	0.00559709	0.0330457	1.32673	0.000444275	0.00893608	-0.97164	0.000103057	0.000738573	1.64909	0.00132898	0.060618	1.02613	0.0316561	0.143285	0.00696452	0.378668	0.79902	0.0140435
Pseudocholinesterase, kU/l		-0.804598	0.000697522	0.00183275						0.482391	0.691428	0.522405	0.0201569	0.050985	-0.095132	0.611393	0.724938	0.287472	0.479239	0.735974		0.136182	0.403849	0
Red blood cell distribution width (RDW-CV), %		0.0768487	1.27311e-12	1.82479e-11		0.0161542	0.00346569	0.0276747	0.11623	0.00318815	0.0374067	0.0384716	0.386473	0.488775	0.214372	0.00526815	0.0697239	0.0942834	0.0827987	0.265502	0.000728658	0.458984	0.810173	0.0110272
Reticulocytes, % of erythrocytes		0.422247	0.00367262	0.00784142		-0.178772	0.488133	0.638328	-0.70187	0.25572	0.477983	1.98286	0.109863	0.181697	0.739735	0.126528	0.269277	0.314315	0.550985	0.789745	0.0166103	0.754938	0.940937	0
Reticulocytes per nl		0.219036	0.012265	0.0215263		-0.203985	0.399795	0.591001	-0.612096	0.169704	0.445117	1.69387	0.0681152	0.131565	0.231136	0.540448	0.678235	0.450479	0.204052	0.449962	0.00891661	0.975578	0.986102	0
Standard bicarbonate (SBC), mmol/l		0.00764552	0.459023	0.512675		0.00667422	0.427191	0.605188	-0.0569182	0.211519	0.445117	-0.110536	0.00436041	0.0176093	-0.0519413	0.329324	0.470149	0.0271238	0.45973	0.718851	-0.00024919	0.627489	0.897893	0
Standard base excess (SBE), mmol/l		0.10467	0.61037	0.672972		0.196972	0.534262	0.660543	-1.1148	0.203707	0.445117	-2.69052	0.00090879	0.0052104	-1.25	0.271186	0.424687	0.475	0.447798	0.718851	-0.00483062	0.860317	0.943097	0
Segment core granulocytes, % of leukocytes		0.00742529	0.726283	0.771115					0.263307	0.112066	0.368416	-0.216181	0.469727	0.574997	-0.0410374	0.787137	0.867355	-0.272574	0.00564209	0.0441109	0.00140092	0.621081	0.897893	0
sO2, %		0.679624	0.11134	0.160859					-1.78665	0.0664503	0.285736	1.30182	0.00213045	0.0114512	0.6	0.224721	0.380651	-0.225	0.521658	0.787063	-0.00628563	0.222591	0.580087	0.0179533
Thrombocytes per nl		-0.0878194	0.0224638	0.0386377		-0.0210048	0.59537	0.686189	-0.730246	2.56254e-05	0.00110189	0.281365	0.00738749	0.0226902	-0.570514	0.0269947	0.129982	-0.529013	0.0109999	0.0630663	-0.00269409	0.792992	0.943097	0
Troponin T HS, ng/l		0.767279	1.95024e-10	1.6772e-09		0.207555	0.00289311	0.0276747	0.876148	0.0140067	0.100381	0.353831	0.567676	0.659732	4.14296	0.118571	0.258985	0.295128	0.736264	0.906133	0.0536546	2.23881e-08	9.62689e-07	0.019063
Basal TSH, mU/l		-0.433664	0.00436782	0.00894363		-0.0216891	0.697268	0.759285	-0.106758	0.849493	0.901674	1.03507	0.120677	0.195816	0.274128	0.81081	0.867952	0.510073	0.381281	0.683128	-0.00914314	0.277673	0.66333	0
Immature granulocytes, % of leukocytes		0.592306	1.06762e-13	2.29539e-12		0.0428641	0.0737151	0.163358	-0.0106403	0.96913	0.96913	0.0782707	0.922023	0.955349	0.415037	0.311277	0.462326	1.25481	0.000574113	0.0246869	-0.00854881	0.441214	0.810173	0.00953713
Immature granulocytes per nl		0.811309	2.07182e-14	5.93921e-13		0.0986677	0.00583159	0.0330457	-0.137956	0.689866	0.847549	0.0777093	0.510713	0.610019	0.904287	0.0732059	0.20952	1.2158	0.00938297	0.0620332	-0.0014692	0.986102	0.986102	0.00533834
