# Supplementary material for: A time-resolved proteomic and prognostic map of COVID-19
Source: Cell Syst. 2021 Aug 18;12(8):780–794.e7. doi: 10.1016/j.cels.2021.05.005 (PMC8201874; doi:10.1016/j.cels.2021.05.005)
Supplement: Table S4. Correlations of protein and clinical lab measurements, related to Figure 1B [file mmc3.xlsx]

## Sheet: Table S4
X1	X2	Spearman.R	P	FDR.X1	FDR.X2
CRP	CRP (clinical), mg/l	0.944808	1.84868e-35	1.57138e-33	3.19822e-33
LCAT	Myoglobin, ug/l	-0.891176	0.00012976	0.000919132	0.0224485
HP	Haptoglobin (clinical), g/l	0.889376	3.51026e-14	2.98372e-12	3.95827e-12
HP;HPR	Haptoglobin (clinical), g/l	0.878508	4.57603e-14	3.88962e-12	3.95827e-12
LRG1	CRP (clinical), mg/l	0.859168	3.01186e-25	2.56008e-23	2.60525e-23
LBP	CRP (clinical), mg/l	0.812498	3.52611e-22	2.99719e-20	2.03339e-20
SAA1;SAA2	CRP (clinical), mg/l	0.795103	3.03656e-20	2.58108e-18	1.31331e-18
APOA4	Reticulocytes, % of erythrocytes	0.791302	0.000111247	0.00945601	0.00893925
SERPINA3	Neutrophil-to-lymphocyte ratio	0.78893	2.81358e-18	2.39154e-16	4.8675e-16
SAA2	CRP (clinical), mg/l	0.788095	1.84309e-10	1.56663e-08	1.38633e-09
CST3	Reticulocytes, % of erythrocytes	0.777922	0.00025836	0.000915024	0.00893925
B2M	N-terminal pro b-type Natriuretic Peptide (NT-proBNP), ng/l	0.775229	9.98205e-15	2.82825e-13	8.63447e-13
RBP4	Reticulocytes, % of erythrocytes	0.771533	0.000139962	0.000849771	0.00893925
B2M	Estimated glomerular filtration rate (CKD-EPI), ml/min	-0.771074	6.80425e-16	5.78362e-14	5.88568e-14
SAA1	CRP (clinical), mg/l	0.770707	1.41719e-18	1.20461e-16	4.90349e-17
AZGP1	Reticulocytes, % of erythrocytes	0.768709	0.000175558	0.000932651	0.00893925
B2M	Troponin T HS, ng/l	0.767308	3.45597e-09	4.89595e-08	2.98941e-07
CST3	Creatinine, mg/dl	0.764377	2.89997e-17	1.23249e-15	5.01695e-15
B2M	Creatinine, mg/dl	0.764294	1.77091e-15	7.52637e-14	1.53184e-13
APOH	Reticulocytes, % of erythrocytes	0.761932	0.000219542	0.00139499	0.00893925
CST3	Estimated glomerular filtration rate (CKD-EPI), ml/min	-0.757258	8.87779e-18	7.54612e-16	1.53586e-15
SERPINF1	Procalcitonin, µg/l	0.752574	3.54955e-17	3.01712e-15	6.14072e-15
CST3	Troponin T HS, ng/l	0.752166	2.85009e-09	2.69175e-08	2.98941e-07
CST3	N-terminal pro b-type Natriuretic Peptide (NT-proBNP), ng/l	0.751851	2.91929e-16	8.27133e-15	5.05038e-14
SERPINA1	CRP (clinical), mg/l	0.747173	2.2547e-18	1.9165e-16	6.50106e-17
CRP	Interleukin-6, ng/l	0.740034	3.82795e-13	1.17858e-11	6.62235e-11
B2M	Procalcitonin, µg/l	0.735776	5.89192e-14	1.25203e-12	2.54825e-12
SAA1;SAA2	Interleukin-6, ng/l	0.718915	6.66946e-12	2.83452e-10	4.0204e-10
CFD	Troponin T HS, ng/l	0.718012	9.01082e-09	1.27653e-07	5.19624e-07
SERPINA1	Neutrophil-to-lymphocyte ratio	0.716277	1.09995e-14	4.67478e-13	9.51455e-13
CST3	Procalcitonin, µg/l	0.716092	3.00872e-15	6.39353e-14	2.10604e-13
SERPINA3	CRP (clinical), mg/l	0.715011	3.21032e-16	1.36439e-14	7.93408e-15
PGLYRP2	CRP (clinical), mg/l	-0.709813	1.05317e-15	8.95195e-14	2.27748e-14
LRG1	Interleukin-6, ng/l	0.704448	6.97179e-12	1.4815e-10	4.0204e-10
APOA2	CD169+ monocytes, % of monocytes	0.700413	1.07626e-07	7.62348e-07	1.86192e-05
LYZ	Troponin T HS, ng/l	0.699525	3.76838e-08	3.55903e-07	1.62983e-06
LYZ	N-terminal pro b-type Natriuretic Peptide (NT-proBNP), ng/l	0.693486	2.23061e-13	9.48008e-12	1.28632e-11
SAA1	Interleukin-6, ng/l	0.693426	6.31548e-11	2.68408e-09	2.18516e-09
SERPINF1	Erythrocytes per pl	-0.688095	5.52096e-14	1.56427e-12	9.55126e-12
AMBP	Reticulocytes, % of erythrocytes	0.686247	0.00117842	0.00770507	0.0339779
SERPINA3	Lymphocytes, % of leukocytes	-0.683392	5.42483e-15	1.53704e-13	9.38496e-13
LRG1	Neutrophil-to-lymphocyte ratio	0.683265	5.41261e-14	2.30036e-12	3.12127e-12
PGLYRP2	Procalcitonin, µg/l	-0.681633	3.6521e-15	1.55214e-13	2.10604e-13
CST3	Urea, mg/dl	0.681533	8.81569e-12	1.49867e-10	1.52511e-09
LYZ	Estimated glomerular filtration rate (CKD-EPI), ml/min	-0.679558	5.49385e-14	4.66977e-12	3.16812e-12
SERPINC1	Antithrombin activity %	0.679019	2.27859e-07	9.68401e-06	3.94196e-05
FGB	Fibrinogen (clinical), g/l	0.677942	2.0652e-07	1.75542e-05	3.57279e-05
SERPINA3	Neutrophils, % of leukocytes	0.676696	1.48145e-13	3.14809e-12	2.56291e-11
CD14	CRP (clinical), mg/l	0.676469	4.70653e-15	4.00055e-13	9.047e-14
SERPINF1	Reticulocytes, % of erythrocytes	0.674386	0.00210646	0.00542573	0.0455522
ITIH1	CRP (clinical), mg/l	-0.671073	1.16045e-13	9.86385e-12	2.00758e-12
CRP	Neutrophil-to-lymphocyte ratio	0.670983	7.17685e-13	1.52508e-11	2.48319e-11
SERPINF1	Creatinine, mg/dl	0.669181	2.72025e-14	1.1561e-12	1.56868e-12
CFD	Estimated glomerular filtration rate (CKD-EPI), ml/min	-0.667714	1.14086e-13	9.69735e-12	4.19581e-12
LBP	Interleukin-6, ng/l	0.667141	3.56397e-11	1.00979e-09	1.54142e-09
GSN	Immature granulocytes per nl	-0.665682	1.63867e-11	1.17695e-09	2.8349e-09
ITIH4	Neutrophil-to-lymphocyte ratio	0.665244	2.67259e-13	7.57234e-12	1.15589e-11
SERPINA4	CRP (clinical), mg/l	-0.663556	2.25542e-13	1.9171e-11	3.25156e-12
CD14	Interleukin-6, ng/l	0.662285	8.35017e-11	2.36588e-09	2.40763e-09
APOL1	CD169+ monocytes, % of monocytes	0.66189	8.55824e-07	5.59577e-06	7.40288e-05
SERPINF1	Estimated glomerular filtration rate (CKD-EPI), ml/min	-0.661079	1.21266e-13	2.57691e-12	4.19581e-12
ITIH2	CRP (clinical), mg/l	-0.660122	2.61766e-13	2.22501e-11	3.4835e-12
LYZ	Creatinine, mg/dl	0.656126	8.95834e-13	2.5382e-11	3.87448e-11
ITIH4	Lymphocytes, % of leukocytes	-0.655762	9.69937e-14	7.57234e-12	8.38996e-12
SERPINF1	Urea, mg/dl	0.65389	2.11743e-10	1.99979e-09	1.83157e-08
SERPINF1	Hematocrit l/l	-0.651931	1.14365e-12	1.94421e-11	1.97852e-10
SERPINF1	Hemoglobin, g/dl	-0.651346	1.91221e-12	2.70896e-11	3.30812e-10
CRP	Procalcitonin, µg/l	0.647493	4.1597e-13	1.17858e-11	1.43926e-11
PIGR	Gamma-glutamyl transferase, U/l	0.647289	9.46104e-12	4.02094e-10	1.63676e-09
FGG	Fibrinogen (clinical), g/l	0.645325	7.50206e-07	6.37675e-05	6.48928e-05
CFD	N-terminal pro b-type Natriuretic Peptide (NT-proBNP), ng/l	0.64412	1.72048e-11	4.87469e-10	7.44107e-10
PIGR	Procalcitonin, µg/l	0.643815	7.56476e-12	4.02094e-10	1.51317e-10
APOA2	Immature granulocytes per nl	-0.643762	5.24445e-11	2.22889e-09	4.53645e-09
FGA	Fibrinogen (clinical), g/l	0.640971	1.51071e-06	6.42052e-05	8.71176e-05
LYZ	Procalcitonin, µg/l	0.640639	7.87199e-12	1.6728e-10	1.51317e-10
C1S	Procalcitonin, µg/l	0.639678	1.60892e-12	1.36758e-10	3.97632e-11
CPN1	CRP (clinical), mg/l	0.639303	7.32409e-13	6.22548e-11	9.05049e-12
ITIH4	CRP (clinical), mg/l	0.638852	2.159e-13	7.57234e-12	3.25156e-12
SAA2	Basal TSH, mU/l	-0.638077	0.00276952	0.0261566	0.040026
PGLYRP2	Neutrophil-to-lymphocyte ratio	-0.637539	1.07558e-11	2.2856e-10	3.10124e-10
APOL1	Reticulocytes, % of erythrocytes	-0.637108	0.00174084	0.00422777	0.0430237
B2M	Erythrocytes per pl	-0.635427	1.54193e-10	2.62128e-09	6.66884e-09
APOA1	CRP (clinical), mg/l	-0.63355	6.97789e-12	5.9312e-10	8.04783e-11
SERPINA1	CD169+ monocytes, % of monocytes	-0.631171	3.39895e-06	2.22239e-05	0.000196006
APOA2	Immature granulocytes, % of leukocytes	-0.628786	4.36063e-10	1.23551e-08	2.13905e-08
AHSG	Neutrophil-to-lymphocyte ratio	-0.628757	2.79579e-11	1.23335e-09	6.9096e-10
SERPINA3	Procalcitonin, µg/l	0.627813	1.49191e-12	2.53624e-11	3.97632e-11
CFD	Creatinine, mg/dl	0.626707	4.46306e-12	1.8968e-10	1.54422e-10
GSN	Immature granulocytes, % of leukocytes	-0.625622	3.86074e-10	9.68251e-09	2.13905e-08
SERPINF1	N-terminal pro b-type Natriuretic Peptide (NT-proBNP), ng/l	0.625004	5.68175e-11	6.89927e-10	1.96589e-09
AGT	Procalcitonin, µg/l	0.621584	1.32264e-11	1.12424e-09	2.28816e-10
SERPINA3	Interleukin-6, ng/l	0.621437	4.20132e-09	5.95187e-08	1.03833e-07
CD14	Procalcitonin, µg/l	0.62023	1.70285e-11	7.23713e-10	2.45495e-10
LRG1	Lymphocytes, % of leukocytes	-0.618271	1.83255e-12	5.19223e-11	1.05677e-10
LRG1	Procalcitonin, µg/l	0.618024	1.58446e-11	2.69359e-10	2.45495e-10
CST3	Erythrocytes per pl	-0.617812	5.83308e-11	7.08303e-10	3.36374e-09
GSN	Hemoglobin, g/dl	0.616883	2.7693e-11	1.17695e-09	1.59696e-09
CLEC3B	Hemoglobin, g/dl	0.616598	1.18341e-11	1.0059e-09	1.02365e-09
SERPINA1	Immature granulocytes per nl	0.615985	2.78763e-10	4.73897e-09	1.20565e-08
PIGR	Erythrocytes per pl	-0.615388	2.72631e-11	7.72455e-10	2.35826e-09
PGLYRP2	Lymphocytes, % of leukocytes	0.613112	7.3753e-12	2.08967e-10	3.18982e-10
CST3	Red blood cell distribution width (RDW-CV), %	0.612566	3.16198e-11	4.47947e-10	5.47023e-09
PIGR	Immature granulocytes, % of leukocytes	0.612274	4.94579e-10	7.82999e-09	2.13905e-08
PIGR	Hemoglobin, g/dl	-0.611812	9.75963e-11	2.07392e-09	3.37683e-09
KLKB1	CRP (clinical), mg/l	-0.611221	8.06194e-12	6.85265e-10	8.71697e-11
SAA2	Interleukin-6, ng/l	0.611127	3.89919e-05	0.00110477	0.000204412
HBA1	Hemoglobin, g/dl	0.609289	4.21449e-11	3.58231e-09	1.82277e-09
SERPINA1	Lymphocytes, % of leukocytes	-0.608658	1.23681e-11	3.50431e-10	4.27938e-10
SERPINF1	Immature granulocytes per nl	0.60657	1.92475e-10	1.99979e-09	1.10994e-08
PIGR	Immature granulocytes per nl	0.606075	5.52705e-10	7.82999e-09	1.91236e-08
APOD	CD169+ monocytes, % of monocytes	0.605806	1.5664e-05	0.000190206	0.000541975
PIGR	CD169+ monocytes, % of monocytes	-0.605607	2.65415e-05	0.000125335	0.000693229
LYZ	Erythrocytes per pl	-0.603485	4.60733e-10	6.52705e-09	1.44341e-08
KLKB1	Interleukin-6, ng/l	-0.601706	8.53545e-09	1.81378e-07	1.84579e-07
CD14	Troponin T HS, ng/l	0.601495	2.91141e-06	3.09337e-05	8.39455e-05
LYZ	Hemoglobin, g/dl	-0.601295	4.32984e-10	6.52705e-09	9.36328e-09
GSN	CD169+ monocytes, % of monocytes	0.60086	2.80497e-05	0.000116265	0.000693229
APOA2	CRP (clinical), mg/l	-0.600027	3.58076e-11	2.22889e-09	3.26037e-10
AHSG	Procalcitonin, µg/l	-0.599906	9.29487e-11	2.34687e-09	1.07201e-09
SERPINA1	Procalcitonin, µg/l	0.598446	5.50554e-11	1.16993e-09	6.80328e-10
TTR	Interleukin-6, ng/l	-0.598298	1.88697e-08	8.01962e-07	3.26446e-07
CLEC3B	CD169+ monocytes, % of monocytes	0.598228	1.00113e-05	5.63427e-05	0.000432989
SERPINA10	CRP (clinical), mg/l	0.59624	1.28531e-11	1.09252e-09	1.308e-10
LBP	Procalcitonin, µg/l	0.596022	2.26929e-11	9.6445e-10	3.01991e-10
SERPINF1	Immature granulocytes, % of leukocytes	0.595828	4.36063e-10	3.66707e-09	2.13905e-08
AFM	CRP (clinical), mg/l	-0.595243	3.97613e-11	3.37971e-09	3.43935e-10
SERPINF1	Troponin T HS, ng/l	0.595149	1.40138e-06	9.16287e-06	4.84877e-05
PLG	INR	-0.594203	2.20632e-10	1.87537e-08	3.81693e-08
CLEC3B	Hematocrit l/l	0.593266	2.49629e-10	1.06092e-08	1.17022e-08
SERPINA1	Neutrophils, % of leukocytes	0.593156	6.6808e-10	9.46447e-09	2.88945e-08
TTR	CRP (clinical), mg/l	-0.592985	6.03089e-11	5.12625e-09	4.9683e-10
CLEC3B	Erythrocytes per pl	0.59166	5.03332e-10	1.42611e-08	1.44341e-08
SERPINA1	Interleukin-6, ng/l	0.591032	1.21037e-08	1.14312e-07	2.32659e-07
AZGP1	Hemoglobin, g/dl	-0.589747	1.55409e-10	8.4178e-09	4.48096e-09
CRP	Neutrophils, % of leukocytes	0.589595	2.88977e-10	4.09385e-09	1.66644e-08
HBB;HBD	Hemoglobin, g/dl	0.58949	2.17717e-10	1.85059e-08	5.38071e-09
ITIH4	Neutrophils per nl	0.5893	1.58325e-10	3.3644e-09	2.73902e-08
APOL1	CD169/Siglec-1 antigens per monocyte	0.588911	2.43599e-05	9.00257e-05	0.00201422
SERPIND1	Haptoglobin (clinical), g/l	0.588785	3.37217e-05	0.000358293	0.00194462
SAA1;SAA2	Neutrophil-to-lymphocyte ratio	0.588523	2.21971e-09	5.91684e-08	4.80012e-08
S100A8	Procalcitonin, µg/l	0.58784	2.05558e-07	8.73622e-06	1.01604e-06
CFD	Red blood cell distribution width (RDW-CV), %	0.586958	1.00144e-09	2.12807e-08	5.775e-08
CRP	Lymphocytes, % of leukocytes	-0.586898	6.87552e-11	1.16884e-09	1.98244e-09
AHSG	CRP (clinical), mg/l	-0.586808	2.902e-11	1.23335e-09	2.78914e-10
APOH	Hematocrit l/l	-0.585221	2.96052e-10	2.51644e-08	1.17022e-08
GSN	Hematocrit l/l	0.584734	4.55648e-10	9.68251e-09	1.31378e-08
PGLYRP2	Immature granulocytes per nl	-0.583637	5.60385e-09	9.52655e-08	1.61578e-07
SAA2	Procalcitonin, µg/l	0.581466	1.88825e-05	0.000802507	6.66669e-05
APOH	Hemoglobin, g/dl	-0.581094	8.43991e-10	3.58696e-08	1.4601e-08
APOM	CRP (clinical), mg/l	-0.580247	2.30294e-10	1.9575e-08	1.66003e-09
C1S	CRP (clinical), mg/l	0.580204	4.88775e-10	2.07729e-08	3.25223e-09
APOA2	Hemoglobin, g/dl	0.580129	1.4613e-09	2.48422e-08	2.14188e-08
AZGP1	Hematocrit l/l	-0.580077	1.98066e-10	8.4178e-09	1.17022e-08
ITIH4	Neutrophils, % of leukocytes	0.57926	2.2567e-10	3.8364e-09	1.66644e-08
APOA2	Bilirubin (total), mg/dl	-0.578487	6.66824e-10	1.417e-08	1.15361e-07
F9	CD169+ monocytes, % of monocytes	-0.5779	0.000104855	0.00186135	0.00139537
HBA1	Hematocrit l/l	0.57752	3.38213e-10	1.43741e-08	1.17022e-08
PIGR	Hematocrit l/l	-0.576566	1.33563e-09	1.62183e-08	2.88829e-08
LRG1	Troponin T HS, ng/l	0.576481	9.79632e-06	7.56988e-05	0.000242109
TF	CRP (clinical), mg/l	-0.57648	1.57099e-10	1.33534e-08	1.23537e-09
GSN	Erythrocytes per pl	0.576093	2.41557e-09	4.10646e-08	4.17893e-08
APOA2	CD169/Siglec-1 antigens per monocyte	0.574949	1.45505e-05	6.50942e-05	0.00201422
CD44	N-terminal pro b-type Natriuretic Peptide (NT-proBNP), ng/l	0.574925	2.28473e-08	1.94202e-06	4.94073e-07
C1S	Sodium, mmol/l	0.574591	1.7111e-09	4.84811e-08	2.9602e-07
B2M	Red blood cell distribution width (RDW-CV), %	0.574355	3.00734e-08	3.1953e-07	7.43242e-07
AZGP1	Erythrocytes per pl	-0.574008	5.84039e-10	1.65478e-08	1.44341e-08
SERPINF1	Red blood cell distribution width (RDW-CV), %	0.573887	4.74563e-10	3.66707e-09	4.10497e-08
THBS1	Estimated glomerular filtration rate (CKD-EPI), ml/min	0.57355	0.0006457	0.0274422	0.0031916
PIGR	Alkaline phosphatase, U/l	0.573435	1.16588e-07	9.91001e-07	2.01698e-05
AHSG	Lymphocytes, % of leukocytes	0.573206	1.10441e-10	2.34687e-09	2.72947e-09
HBB	Hemoglobin, g/dl	0.57015	5.1673e-10	4.3922e-08	9.93269e-09
CST3	Hemoglobin, g/dl	-0.569937	1.4857e-09	1.57856e-08	2.14188e-08
ITIH3	CRP (clinical), mg/l	0.569744	4.00933e-10	3.40793e-08	2.77446e-09
SERPINA1	CD169/Siglec-1 antigens per monocyte	-0.568971	3.49286e-05	0.000185558	0.00201422
LCAT	Lymphocytes, % of leukocytes	0.568937	8.8162e-10	7.49377e-08	1.9065e-08
SERPINA1	Immature granulocytes, % of leukocytes	0.567175	4.44952e-09	4.72762e-08	1.53954e-07
AHSG	Interleukin-6, ng/l	-0.567127	5.20238e-08	6.23271e-07	8.18193e-07
APOL1	Hemoglobin, g/dl	0.566484	1.71489e-09	7.28828e-08	2.28212e-08
C1R	Procalcitonin, µg/l	0.565609	1.02141e-09	8.68195e-08	9.81684e-09
PIGR	Red blood cell distribution width (RDW-CV), %	0.565452	6.00122e-09	5.66782e-08	2.59553e-07
KLKB1	Procalcitonin, µg/l	-0.564288	4.76893e-10	2.0268e-08	5.15641e-09
THBS1	Procalcitonin, µg/l	-0.564177	0.000576256	0.0274422	0.00138461
CLEC3B	Immature granulocytes per nl	-0.564026	7.97805e-09	1.69534e-07	1.97172e-07
S100A8	Neutrophil-to-lymphocyte ratio	0.563541	8.89091e-07	2.51909e-05	6.99149e-06
SERPINA1	Neutrophils per nl	0.563208	1.72008e-09	2.08867e-08	1.48787e-07
AHSG	Immature granulocytes per nl	-0.563027	3.69724e-08	5.23776e-07	5.81475e-07
HPX	Urea, mg/dl	-0.562781	1.80685e-07	2.19403e-06	7.81462e-06
HBB;HBD	Hematocrit l/l	0.562615	9.66601e-10	4.10805e-08	2.38888e-08
F2	CD169+ monocytes, % of monocytes	0.562246	8.00438e-05	0.000447623	0.00137115
APOL1	Immature granulocytes per nl	-0.561703	2.76866e-08	6.76665e-07	4.9668e-07
LYZ	Hematocrit l/l	-0.561155	9.17253e-09	1.11381e-07	1.58047e-07
ITIH4	CD169+ monocytes, % of monocytes	-0.561111	6.98294e-05	0.00032975	0.00137115
APOL1	Erythrocytes per pl	0.560919	1.05035e-09	7.28828e-08	2.27138e-08
PIGR	Bilirubin (total), mg/dl	0.560327	1.85712e-09	1.97319e-08	1.60641e-07
B2M	Hemoglobin, g/dl	-0.559857	2.44262e-08	2.96603e-07	2.64108e-07
SERPINC1	Troponin T HS, ng/l	-0.559446	2.16742e-05	0.000348458	0.000406708
PPBP	Erythrocytes per pl	0.559258	1.36062e-08	9.09289e-07	1.61908e-07
SAA1;SAA2	Lymphocytes, % of leukocytes	-0.558774	2.7844e-09	5.91684e-08	5.35223e-08
SAA1	Neutrophil-to-lymphocyte ratio	0.558623	1.58472e-08	3.48493e-07	2.49234e-07
APOA2	Procalcitonin, µg/l	-0.558522	3.8333e-09	5.43051e-08	3.01437e-08
LCAT	Neutrophils per nl	-0.557322	6.034e-09	1.70963e-07	3.47961e-07
S100A8	CRP (clinical), mg/l	0.556985	1.76609e-07	8.73622e-06	7.63833e-07
APOL1	Immature granulocytes, % of leukocytes	-0.556969	9.27255e-08	1.12595e-06	1.78239e-06
ITIH4	Procalcitonin, µg/l	0.55652	6.87682e-10	9.74216e-09	6.99817e-09
SAA2	Neutrophil-to-lymphocyte ratio	0.556303	0.000119166	0.00253229	0.00044817
PGLYRP2	Interleukin-6, ng/l	-0.55504	4.70822e-07	4.08623e-06	5.81801e-06
LCAT	Neutrophil-to-lymphocyte ratio	-0.554163	5.71053e-09	1.70963e-07	1.09769e-07
APOC1	Troponin T HS, ng/l	-0.553285	1.33418e-05	0.000283513	0.000288516
CFP	Neutrophils per nl	-0.553254	1.09466e-07	9.30465e-06	3.78754e-06
SERPINA4	Interleukin-6, ng/l	-0.552725	2.7209e-07	1.15638e-05	3.92263e-06
PGLYRP2	Immature granulocytes, % of leukocytes	-0.552495	4.25602e-08	6.02936e-07	1.22715e-06
SERPINA3	Neutrophils per nl	0.552472	1.10427e-08	1.3409e-07	4.77598e-07
LCAT	Basal TSH, mU/l	0.551702	0.00017671	0.00107288	0.0305708
HPX	Sodium, mmol/l	-0.551445	8.72628e-09	3.00328e-07	5.18871e-07
APOM	CD169+ monocytes, % of monocytes	0.551017	9.16013e-05	0.000391565	0.00137115
AHSG	Immature granulocytes, % of leukocytes	-0.550797	5.86608e-08	6.23271e-07	1.44976e-06
LRG1	Neutrophils, % of leukocytes	0.549983	7.45028e-09	1.05546e-07	2.5778e-07
CFD	Procalcitonin, µg/l	0.549491	3.12291e-09	5.30895e-08	2.8435e-08
F2	INR	-0.549386	5.01015e-09	4.25863e-07	4.33378e-07
APOH	Erythrocytes per pl	-0.549338	8.93489e-09	2.53155e-07	1.18903e-07
SERPINA3	Immature granulocytes per nl	0.548117	2.57453e-08	2.73544e-07	4.9668e-07
APOH	Immature granulocytes per nl	0.54794	8.08533e-08	1.37451e-06	1.16564e-06
APOA2	Hematocrit l/l	0.547515	1.18764e-08	1.44213e-07	1.58047e-07
PPBP	Hemoglobin, g/dl	0.547268	2.1395e-08	9.09289e-07	2.46756e-07
TF	Ferritin, ug/l	-0.546383	1.54772e-08	6.57782e-07	2.67756e-06
AZGP1	Urea, mg/dl	0.54611	9.36082e-08	1.32612e-06	5.39807e-06
PIGR	Troponin T HS, ng/l	0.545852	3.29128e-05	0.000139879	0.000406708
LYZ	Red blood cell distribution width (RDW-CV), %	0.544534	2.4873e-08	2.64275e-07	7.1717e-07
SERPIND1	Erythroblasts per nl	-0.54374	8.69339e-05	0.000581381	0.0150396
HPX	Procalcitonin, µg/l	-0.543727	3.8333e-09	3.00328e-07	3.01437e-08
CFHR5	CRP (clinical), mg/l	0.543521	1.28326e-08	1.09077e-06	7.65532e-08
AMBP	Creatinine, mg/dl	0.54316	8.87891e-09	2.44834e-07	2.56009e-07
FBLN1	Troponin T HS, ng/l	0.542534	2.91883e-05	0.002481	0.000406708
AGT	N-terminal pro b-type Natriuretic Peptide (NT-proBNP), ng/l	0.542341	2.03161e-08	5.75624e-07	4.94073e-07
HBA1	Erythrocytes per pl	0.541783	1.27491e-09	3.61225e-08	2.45067e-08
HBB	Hematocrit l/l	0.541456	2.15512e-09	9.15927e-08	4.14262e-08
APOA2	Erythrocytes per pl	0.541395	1.45292e-08	1.54373e-07	1.61908e-07
LYZ	CD169+ monocytes, % of monocytes	-0.54121	9.51087e-05	0.000449124	0.00137115
ITIH3	Interleukin-6, ng/l	0.541079	9.88576e-07	2.10072e-05	1.0689e-05
ALB	Albumin (clinical), g/l	0.54102	1.38622e-05	0.00117829	0.000399694
C1R	Sodium, mmol/l	0.541	8.99777e-09	3.82405e-07	5.18871e-07
KLKB1	Neutrophils, % of leukocytes	-0.540762	2.00993e-08	3.41688e-07	5.7953e-07
AHSG	N-terminal pro b-type Natriuretic Peptide (NT-proBNP), ng/l	-0.540413	2.24548e-08	3.81731e-07	4.94073e-07
LBP	Neutrophil-to-lymphocyte ratio	0.540383	1.22948e-08	2.61265e-07	2.127e-07
PLG	Troponin T HS, ng/l	-0.539977	3.28389e-05	0.000232609	0.000406708
CD44	CD169+ monocytes, % of monocytes	-0.539939	0.000190995	0.00202932	0.00206513
KLKB1	Troponin T HS, ng/l	-0.539854	2.59255e-05	0.000220367	0.000406708
ITIH4	Immature granulocytes per nl	0.53968	2.87098e-08	3.48619e-07	4.9668e-07
APOL1	Albumin (clinical), g/l	0.539327	8.54659e-07	5.59577e-06	0.000141164
AFM	Albumin (clinical), g/l	0.539057	1.63195e-06	6.93579e-05	0.000141164
CST3	Hematocrit l/l	-0.537821	1.17289e-08	9.96954e-08	1.58047e-07
AHSG	Troponin T HS, ng/l	-0.537513	4.14812e-05	0.0001533	0.000478416
CLEC3B	Immature granulocytes, % of leukocytes	-0.537484	8.61204e-08	9.1503e-07	1.78239e-06
IGFALS	Neutrophils, % of leukocytes	-0.537141	1.00588e-07	4.27499e-06	2.17522e-06
APOM	Immature granulocytes, % of leukocytes	-0.536919	2.6766e-07	3.79186e-06	3.85877e-06
SERPIND1	Procalcitonin, µg/l	-0.536451	8.39863e-09	3.56942e-07	6.05401e-08
APOD	CD169/Siglec-1 antigens per monocyte	0.535755	0.000265352	0.00173499	0.00376324
CST3	Immature granulocytes per nl	0.535305	1.01583e-07	7.84962e-07	1.35184e-06
PPBP	Hematocrit l/l	0.534879	6.13076e-08	1.73705e-06	7.07081e-07
APOM	Procalcitonin, µg/l	-0.53468	3.31058e-09	1.407e-07	2.86365e-08
GSN	Procalcitonin, µg/l	-0.534676	1.50743e-08	1.83045e-07	1.00302e-07
JCHAIN	CD169+ monocytes, % of monocytes	-0.534567	0.000215778	0.00262017	0.00219586
MASP2	Procalcitonin, µg/l	0.534526	2.12192e-06	0.000180363	8.343e-06
ITIH3	Procalcitonin, µg/l	0.534499	2.37589e-08	1.00975e-06	1.52233e-07
PPBP	CD169+ monocytes, % of monocytes	0.533386	8.67155e-05	0.000566986	0.00137115
PGLYRP2	Urea, mg/dl	-0.533075	4.80733e-07	4.08623e-06	1.1881e-05
AGT	Creatinine, mg/dl	0.532744	1.891e-08	5.75624e-07	4.67348e-07
SAA1	Lymphocytes, % of leukocytes	-0.532384	1.63997e-08	3.48493e-07	2.36428e-07
APOH	Immature granulocytes, % of leukocytes	0.532369	2.97675e-07	3.61463e-06	3.96137e-06
APOM	Immature granulocytes per nl	-0.532342	4.00048e-07	4.85772e-06	4.94345e-06
LYZ	Urea, mg/dl	0.531959	3.77842e-07	2.67638e-06	1.08945e-05
SERPINA3	Ferritin, ug/l	0.531896	2.25181e-07	1.91404e-06	1.94781e-05
F13A1	CD169/Siglec-1 antigens per monocyte	0.531836	0.000178351	0.00893588	0.00376324
GSN	CRP (clinical), mg/l	-0.531609	1.08817e-08	1.54157e-07	6.72331e-08
KLKB1	Lymphocytes, % of leukocytes	0.531504	7.58084e-09	1.81378e-07	1.31149e-07
IGFALS	Troponin T HS, ng/l	-0.530671	3.22759e-05	0.000269825	0.000406708
APOM	Lymphocytes, % of leukocytes	0.530345	1.58727e-08	4.49726e-07	2.36428e-07
B2M	Hematocrit l/l	-0.530164	1.30888e-07	1.23617e-06	1.41523e-06
PLG	Procalcitonin, µg/l	-0.529767	8.39863e-09	3.56942e-07	6.05401e-08
APOA2	Neutrophil-to-lymphocyte ratio	-0.529561	2.48011e-08	2.34233e-07	3.5755e-07
C9	CRP (clinical), mg/l	0.529201	3.9359e-09	3.34552e-07	2.52189e-08
ITIH4	Interleukin-6, ng/l	0.529151	4.12195e-07	3.50365e-06	5.48536e-06
APOA1	Procalcitonin, µg/l	-0.528891	1.14401e-08	4.86205e-07	7.91656e-08
SAA1	Basal TSH, mU/l	-0.528849	0.000974835	0.00644341	0.0389058
GSN	Gamma-glutamyl transferase, U/l	-0.528575	4.76868e-08	5.06673e-07	4.12491e-06
HBB;HBD	Erythrocytes per pl	0.528243	4.5292e-09	1.28327e-07	7.1232e-08
PF4	Procalcitonin, µg/l	-0.528237	1.03019e-06	8.75662e-05	4.3469e-06
CFHR1	Troponin T HS, ng/l	0.528197	8.86411e-05	0.00329804	0.000851939
PGLYRP2	Albumin (clinical), g/l	0.527249	3.35222e-06	1.67611e-05	0.000193311
F13A1	CD169+ monocytes, % of monocytes	0.526359	0.000352928	0.00893588	0.00290745
CPN1	Interleukin-6, ng/l	0.526218	1.51513e-06	6.43931e-05	1.54187e-05
CLEC3B	CD169/Siglec-1 antigens per monocyte	0.524713	0.000168759	0.000597687	0.00376324
SERPIND1	Thrombocytes per nl	0.524337	7.53909e-09	3.56942e-07	1.30426e-06
CPB2	CD169+ monocytes, % of monocytes	-0.523994	0.000177764	0.00276037	0.00205021
HPX	Red blood cell distribution width (RDW-CV), %	-0.52395	1.05998e-08	3.00328e-07	3.66753e-07
F12	aPTT, s	-0.523498	3.77138e-08	3.20567e-06	6.52448e-06
AMBP	Erythrocytes per pl	-0.523495	6.37149e-09	2.44834e-07	9.18556e-08
APOH	Sodium, mmol/l	0.523393	1.8624e-08	3.9576e-07	8.05488e-07
C4BPA	CD169/Siglec-1 antigens per monocyte	0.52339	0.000248928	0.0195771	0.00376324
SERPIND1	Interleukin-6, ng/l	-0.522298	3.34589e-06	4.74001e-05	2.84554e-05
APOH	CD169+ monocytes, % of monocytes	-0.521771	0.00012805	0.00098948	0.00158234
AZGP1	N-terminal pro b-type Natriuretic Peptide (NT-proBNP), ng/l	0.521572	6.62306e-08	1.12592e-06	1.04163e-06
PGLYRP2	Basal TSH, mU/l	0.521556	0.0009111	0.00221267	0.0389058
HPX	Hemoglobin, g/dl	0.521374	3.56485e-08	6.21668e-07	3.62776e-07
LYZ	Immature granulocytes, % of leukocytes	0.521257	1.57733e-07	1.34073e-06	2.72878e-06
ITIH4	Glucose, mg/dl	0.521253	4.00272e-07	3.50365e-06	6.9247e-05
APOH	Urea, mg/dl	0.521079	2.54477e-07	3.60509e-06	8.80491e-06
CST3	Immature granulocytes, % of leukocytes	0.520717	2.26118e-07	1.60167e-06	3.55621e-06
ITIH4	CD169/Siglec-1 antigens per monocyte	-0.52015	0.000205195	0.000703899	0.00376324
APOL1	Hematocrit l/l	0.519936	3.18431e-08	6.76665e-07	3.93489e-07
APOL1	Lymphocytes, % of leukocytes	0.519323	4.93604e-08	8.09515e-07	6.09953e-07
SERPINC1	CD169+ monocytes, % of monocytes	0.519094	0.000245228	0.00171692	0.00235692
AMBP	N-terminal pro b-type Natriuretic Peptide (NT-proBNP), ng/l	0.518219	4.48765e-08	6.35751e-07	8.56083e-07
APOL1	Neutrophil-to-lymphocyte ratio	-0.518169	2.5031e-07	2.59241e-06	2.54728e-06
AMBP	Hemoglobin, g/dl	-0.51811	1.11205e-08	2.44834e-07	1.37418e-07
PLG	CRP (clinical), mg/l	-0.518039	2.59815e-08	7.36142e-07	1.49827e-07
ITIH2	Interleukin-6, ng/l	-0.517527	4.10444e-06	8.41917e-05	2.95862e-05
IGLVs	D-Dimer, mg/l	0.517489	0.000189025	0.00535571	0.0146391
CLEC3B	Red blood cell distribution width (RDW-CV), %	-0.517398	3.9724e-08	6.75308e-07	7.63584e-07
PPBP	Procalcitonin, µg/l	-0.517241	4.53586e-07	9.63871e-06	2.12082e-06
PLG	Interleukin-6, ng/l	-0.517016	3.6316e-06	5.14477e-05	2.84554e-05
KLKB1	Neutrophil-to-lymphocyte ratio	-0.51619	4.76718e-08	6.75351e-07	6.34402e-07
AMBP	Hematocrit l/l	-0.516171	1.15216e-08	2.44834e-07	1.58047e-07
GSN	Red blood cell distribution width (RDW-CV), %	-0.516026	5.9232e-08	5.59414e-07	1.02471e-06
CFD	Urea, mg/dl	0.515979	6.57118e-07	6.20611e-06	1.42102e-05
IGFALS	Lymphocytes, % of leukocytes	0.515536	9.54496e-08	4.27499e-06	9.7134e-07
LBP	Neutrophils, % of leukocytes	0.51535	4.9267e-08	6.9795e-07	1.2176e-06
AMBP	Estimated glomerular filtration rate (CKD-EPI), ml/min	-0.514952	1.54711e-08	2.63008e-07	4.46082e-07
CD44	Red blood cell distribution width (RDW-CV), %	0.514771	3.87343e-07	1.64621e-05	5.15464e-06
B2M	Mean platelet volume, fl	0.514442	5.66242e-07	4.81306e-06	2.449e-05
HPX	Erythrocytes per pl	0.51418	3.65687e-08	6.21668e-07	3.72141e-07
PIGR	Interleukin-6, ng/l	0.513849	6.84357e-06	3.63564e-05	4.5536e-05
IGFALS	Neutrophil-to-lymphocyte ratio	-0.513652	2.40255e-07	5.10543e-06	2.54728e-06
S100A8	Immature granulocytes per nl	0.513445	6.85449e-06	0.000145658	4.74331e-05
LCAT	CRP (clinical), mg/l	-0.513041	5.74617e-08	8.14041e-07	3.10652e-07
SERPINC1	CRP (clinical), mg/l	-0.512926	4.81333e-08	4.09133e-06	2.68615e-07
C4BPB	CD169/Siglec-1 antigens per monocyte	0.512759	0.000205195	0.0118328	0.00376324
HBA1	CD169/Siglec-1 antigens per monocyte	0.512257	0.000138474	0.000980858	0.00376324
CLEC3B	CRP (clinical), mg/l	-0.512079	6.09792e-08	8.63872e-07	3.19679e-07
ITIH1	Interleukin-6, ng/l	-0.511441	3.6316e-06	6.17372e-05	2.84554e-05
C4BPB	CD169+ monocytes, % of monocytes	0.511198	0.000278418	0.0118328	0.00253507
SERPINA10	Interleukin-6, ng/l	0.511198	1.79385e-06	5.08256e-05	1.72408e-05
APOC1	Interleukin-6, ng/l	-0.511149	6.40563e-07	2.72239e-05	7.38782e-06
F2	Bilirubin (total), mg/dl	-0.510884	5.79716e-08	2.29254e-06	3.34303e-06
PLG	N-terminal pro b-type Natriuretic Peptide (NT-proBNP), ng/l	-0.510761	4.94846e-08	1.05155e-06	8.56083e-07
CFD	Erythrocytes per pl	-0.510656	9.64742e-08	1.17147e-06	9.27225e-07
AZGP1	Red blood cell distribution width (RDW-CV), %	0.510534	3.71712e-08	7.89888e-07	7.63584e-07
HBB	CD169/Siglec-1 antigens per monocyte	0.510249	0.000192299	0.00223948	0.00376324
CLEC3B	Lymphocytes, % of leukocytes	0.509748	8.09452e-08	9.1503e-07	8.7522e-07
APOA2	Red blood cell distribution width (RDW-CV), %	-0.509668	9.92551e-08	7.62348e-07	1.56101e-06
APOM	Neutrophil-to-lymphocyte ratio	-0.509455	1.61369e-07	3.4291e-06	1.99407e-06
APOL1	Sodium, mmol/l	-0.509356	5.71422e-08	8.09515e-07	1.97712e-06
AGT	Troponin T HS, ng/l	0.509019	8.22334e-05	0.000411167	0.000836846
LCAT	Procalcitonin, µg/l	-0.508954	3.2755e-08	5.95913e-07	2.02379e-07
CLEC3B	Gamma-glutamyl transferase, U/l	-0.508421	1.07283e-07	1.01323e-06	6.18666e-06
HBB	Erythrocytes per pl	0.508277	1.49742e-08	4.24268e-07	1.61908e-07
LBP	Lymphocytes, % of leukocytes	-0.508209	3.14346e-08	5.34389e-07	4.18322e-07
GSN	Urea, mg/dl	-0.508197	1.10389e-05	5.21281e-05	0.000136409
IGFALS	Antithrombin activity %	0.507763	0.00105539	0.00427182	0.0275079
C8G	Creatine Kinase MB, % of Creatine Kinase	-0.50707	0.00011464	0.00974436	0.0198326
GSN	CD169/Siglec-1 antigens per monocyte	0.50669	0.000495716	0.00145296	0.00612564
PGLYRP2	Sodium, mmol/l	-0.506591	9.36902e-07	6.1259e-06	1.3507e-05
APOD	Immature granulocytes, % of leukocytes	-0.506588	8.29014e-07	3.52331e-05	9.56129e-06
CD44	Procalcitonin, µg/l	0.506355	1.11047e-06	3.14634e-05	4.57408e-06
AGT	Neutrophil-to-lymphocyte ratio	0.505986	2.34644e-07	3.98895e-06	2.54728e-06
CD14	Albumin (clinical), g/l	-0.505655	6.18765e-06	5.25951e-05	0.000267616
PIGR	CRP (clinical), mg/l	0.505617	2.07092e-07	1.60025e-06	8.73826e-07
APOA1	Interleukin-6, ng/l	-0.505283	3.78309e-06	8.03907e-05	2.84554e-05
APOM	Erythrocytes per pl	0.504936	2.27664e-07	3.79186e-06	2.07294e-06
AHSG	D-Dimer, mg/l	-0.504253	0.000200555	0.000631376	0.0146391
LCAT	Leukocytes per nl	-0.503432	3.50537e-08	5.95913e-07	6.06429e-06
CD14	N-terminal pro b-type Natriuretic Peptide (NT-proBNP), ng/l	0.503246	1.33564e-07	2.83824e-06	1.92555e-06
AGT	Estimated glomerular filtration rate (CKD-EPI), ml/min	-0.5029	5.68563e-08	1.2082e-06	1.40516e-06
CFD	Hemoglobin, g/dl	-0.50285	2.60272e-07	2.76539e-06	2.5015e-06
ACTBL2	Interleukin-6, ng/l	0.502393	0.000123191	0.00117163	0.000532802
ALB	Fibrinogen (clinical), g/l	-0.502278	0.000187081	0.00397546	0.00734382
APOD	Immature granulocytes per nl	-0.501925	1.34831e-06	3.8202e-05	1.3721e-05
B2M	Urea, mg/dl	0.501702	1.19273e-05	6.75879e-05	0.000137561
CLEC3B	Procalcitonin, µg/l	-0.501502	2.14034e-07	1.81929e-06	1.02855e-06
IGFALS	INR	-0.501448	5.7938e-07	8.81188e-06	2.50582e-05
SAA2	Lymphocytes, % of leukocytes	-0.501128	0.000245164	0.00416778	0.000883611
SERPINC1	CD169/Siglec-1 antigens per monocyte	0.500804	0.000282787	0.00171692	0.00376324
TF	Interleukin-6, ng/l	-0.500475	2.61235e-06	5.55124e-05	2.37861e-05
IGFALS	CRP (clinical), mg/l	-0.500045	2.23089e-07	5.10543e-06	9.18915e-07
CPN2	CRP (clinical), mg/l	0.499609	9.33321e-08	7.93323e-06	4.48512e-07
CA1	Erythrocytes per pl	0.499145	2.57374e-05	0.00113106	0.000114168
CFP	Albumin (clinical), g/l	0.499145	2.34285e-05	0.000331903	0.000473916
SAA1	Procalcitonin, µg/l	0.499141	1.15031e-07	1.95553e-06	6.41948e-07
IGFALS	Procalcitonin, µg/l	-0.499033	6.22015e-07	8.81188e-06	2.7592e-06
AHSG	Creatinine, mg/dl	-0.49896	1.28715e-07	1.21564e-06	2.47418e-06
F2	Troponin T HS, ng/l	-0.498945	7.34959e-05	0.000446225	0.000794674
ITIH1	Procalcitonin, µg/l	-0.497986	1.00719e-07	4.28058e-06	6.00843e-07
AHSG	Albumin (clinical), g/l	0.497788	8.00776e-06	3.67122e-05	0.000277068
CLEC3B	Troponin T HS, ng/l	-0.497528	0.000177087	0.000602096	0.00145886
RBP4	Creatinine, mg/dl	0.497526	7.93918e-08	5.71286e-06	1.71685e-06
LRG1	Neutrophils per nl	0.497406	1.86787e-07	2.26813e-06	5.38569e-06
APOM	Basal TSH, mU/l	0.497169	0.00172378	0.00472651	0.0389058
APOA2	Lymphocytes, % of leukocytes	0.497038	7.7032e-08	6.54772e-07	8.7522e-07
SERPINA3	Immature granulocytes, % of leukocytes	0.496885	6.59989e-07	4.67492e-06	8.15558e-06
SERPINA1	D-Dimer, mg/l	0.496701	0.000338476	0.00119877	0.0146391
SERPINA1	Antithrombin activity %	-0.496695	0.000222909	0.000861239	0.0192816
CFHR5	Fibrinogen (clinical), g/l	0.49611	0.00081934	0.00994913	0.0202687
APOC1	CRP (clinical), mg/l	-0.495894	1.13861e-07	9.67819e-06	5.32377e-07
AZGP1	Mean platelet volume, fl	0.495878	3.13079e-07	3.32646e-06	1.80542e-05
PGLYRP2	Bilirubin (total), mg/dl	-0.495515	5.89043e-07	4.55169e-06	2.03809e-05
LCAT	Immature granulocytes per nl	-0.495465	7.13422e-07	7.58011e-06	8.00537e-06
HPR	CD169+ monocytes, % of monocytes	0.495453	0.000315781	0.00149119	0.00273151
RBP4	Urea, mg/dl	0.495383	1.47895e-06	4.07599e-05	2.84287e-05
RBP4	Mean platelet volume, fl	0.495344	1.3442e-07	5.71286e-06	1.80542e-05
PPBP	N-terminal pro b-type Natriuretic Peptide (NT-proBNP), ng/l	-0.494849	1.4671e-06	2.49406e-05	1.69205e-05
CFP	Immature granulocytes per nl	-0.49481	3.35266e-06	9.4992e-05	3.05268e-05
AZGP1	Procalcitonin, µg/l	0.494593	1.42068e-07	1.72512e-06	7.44783e-07
SERPINF1	CD169+ monocytes, % of monocytes	-0.494591	0.000457971	0.00144176	0.00330121
GSN	HHb (deoxyhemoglobin), % of Hb	0.494563	9.46061e-06	4.7303e-05	0.00163669
C1R	CRP (clinical), mg/l	0.494172	1.50927e-07	4.27628e-06	6.69498e-07
HPX	Creatinine, mg/dl	-0.493937	2.65639e-07	2.82242e-06	4.59556e-06
C4BPA	CD169+ monocytes, % of monocytes	0.493683	0.000834112	0.0236332	0.00465488
HPX	Hematocrit l/l	0.493642	1.77974e-07	2.19403e-06	1.81115e-06
GSN	Sodium, mmol/l	-0.493475	2.94173e-07	2.27315e-06	7.04016e-06
AHSG	Estimated glomerular filtration rate (CKD-EPI), ml/min	0.493441	1.4495e-07	1.23208e-06	3.13455e-06
GSN	Neutrophil-to-lymphocyte ratio	-0.493346	7.82014e-07	5.53927e-06	6.44231e-06
LRG1	Albumin (clinical), g/l	-0.492951	1.93002e-05	0.000109368	0.000473916
APOL1	Mean corpuscular hemoglobin concentration (MCHC), g/dl	0.49279	2.7449e-07	2.59241e-06	2.37434e-05
APOM	Interleukin-6, ng/l	-0.492152	8.02731e-06	6.82321e-05	4.95973e-05
APOM	Sodium, mmol/l	-0.49203	8.54396e-07	8.30937e-06	1.34373e-05
LYZ	Immature granulocytes per nl	0.491913	7.40381e-07	4.84095e-06	8.00537e-06
GSN	Lymphocytes, % of leukocytes	0.491788	1.78972e-07	1.52126e-06	1.67697e-06
CLEC3B	Urea, mg/dl	-0.49132	1.06057e-05	5.63427e-05	0.000136409
F2	D-Dimer, mg/l	-0.491208	0.000268797	0.00126932	0.0146391
CLEC3B	Neutrophil-to-lymphocyte ratio	-0.491154	4.96881e-07	3.83954e-06	4.77558e-06
A2M;PZP	Antithrombin activity %	-0.490723	0.000636585	0.0270549	0.0275079
C1S	Immature granulocytes per nl	0.490689	2.03363e-06	2.26766e-05	1.95454e-05
CA1	Hematocrit l/l	0.490641	3.99196e-05	0.00113106	0.000215815
PGLYRP2	Neutrophils, % of leukocytes	-0.490216	4.44546e-07	4.08623e-06	7.69064e-06
SAA2	Neutrophils per nl	0.489327	0.000662571	0.00938642	0.00347949
APOA1	Bilirubin (total), mg/dl	-0.489307	1.1404e-07	3.23113e-06	4.93223e-06
B2M	Immature granulocytes per nl	0.489103	3.78723e-06	2.68262e-05	3.21085e-05
APOA2	INR	-0.489032	1.79006e-07	1.17043e-06	1.03227e-05
APOH	Red blood cell distribution width (RDW-CV), %	0.489024	3.77387e-07	4.00973e-06	5.15464e-06
PIGR	CD169/Siglec-1 antigens per monocyte	-0.488859	0.00152683	0.00350759	0.0130752
APOD	Sodium, mmol/l	-0.488853	8.07819e-08	6.86646e-06	2.32921e-06
LYZ	Mean corpuscular hemoglobin concentration (MCHC), g/dl	-0.488708	2.13401e-07	1.64901e-06	2.37434e-05
HBB;HBD	CD169/Siglec-1 antigens per monocyte	0.488622	0.000265352	0.00205044	0.00376324
ITIH4	N-terminal pro b-type Natriuretic Peptide (NT-proBNP), ng/l	0.488369	6.02135e-07	4.65286e-06	8.01303e-06
GSN	Neutrophils per nl	-0.488209	1.16597e-06	7.62363e-06	2.01712e-05
TGFBI	Aspartate aminotransferase (AST), U/l	0.488208	3.0641e-06	0.000130224	0.00053009
LCAT	Neutrophils, % of leukocytes	-0.488152	2.94254e-07	3.57308e-06	5.65621e-06
AZGP1	CD169+ monocytes, % of monocytes	-0.488148	0.00051735	0.00244304	0.00358006
SAA1;SAA2	Procalcitonin, µg/l	0.487906	1.3646e-07	2.31982e-06	7.37737e-07
CD14	Estimated glomerular filtration rate (CKD-EPI), ml/min	-0.487831	6.78433e-07	8.23811e-06	1.3041e-05
F2	CRP (clinical), mg/l	-0.487684	8.09131e-08	2.29254e-06	4.11705e-07
CFP	Troponin T HS, ng/l	-0.487431	0.000152012	0.00117464	0.00131491
HBA1	CD169+ monocytes, % of monocytes	0.486605	0.000380717	0.0024893	0.00299382
AMBP	Mean platelet volume, fl	0.486434	2.6488e-07	3.2164e-06	1.80542e-05
SERPINA3	Monocytes, % of leukocytes	-0.486392	1.02121e-07	9.6448e-07	1.7667e-05
F2	Interleukin-6, ng/l	-0.486392	7.20688e-06	6.8065e-05	4.61774e-05
APOL1	Urea, mg/dl	-0.485226	4.19738e-06	2.04068e-05	7.26147e-05
ITIH4	Leukocytes per nl	0.485168	8.20873e-08	8.72177e-07	7.10055e-06
AFM	Interleukin-6, ng/l	-0.485138	4.63596e-06	0.000131352	3.20808e-05
PGLYRP2	Erythrocytes per pl	0.485006	2.99334e-07	3.63476e-06	2.46594e-06
CLEC3B	Fibrinogen (clinical), g/l	-0.484683	0.000212249	0.000668192	0.00734382
CA1	Hemoglobin, g/dl	0.484426	3.97042e-05	0.00113106	0.000202024
CST3	Mean platelet volume, fl	0.4836	1.00334e-06	6.0917e-06	2.89296e-05
PPBP	Troponin T HS, ng/l	-0.483538	0.000619128	0.00293158	0.00396035
SAA1;SAA2	Albumin (clinical), g/l	-0.483391	2.46546e-05	0.000261955	0.000473916
ITIH4	Immature granulocytes, % of leukocytes	0.483333	1.18169e-06	8.37029e-06	1.2777e-05
B2M	Lymphocytes, % of leukocytes	-0.483007	1.14295e-06	8.8319e-06	8.98776e-06
TF	Procalcitonin, µg/l	-0.48296	1.88674e-07	5.34577e-06	9.60019e-07
PIGR	Sodium, mmol/l	0.482898	3.54058e-07	2.50791e-06	7.04016e-06
CFD	Hematocrit l/l	-0.482495	7.31703e-07	6.21947e-06	7.03248e-06
SAA1;SAA2	Basal TSH, mU/l	-0.482334	0.00179911	0.00899555	0.0389058
PGLYRP2	Neutrophils per nl	-0.482006	1.06369e-06	6.45812e-06	2.01712e-05
CLEC3B	Interleukin-6, ng/l	-0.481999	1.31371e-05	6.20363e-05	7.57572e-05
AHSG	CD169+ monocytes, % of monocytes	0.481477	0.000457971	0.00125573	0.00330121
SERPINF1	Sodium, mmol/l	0.481114	5.80274e-07	4.11027e-06	1.00387e-05
ITIH4	Troponin T HS, ng/l	0.481109	0.000150671	0.000556828	0.00131491
APOM	Hemoglobin, g/dl	0.480878	8.79816e-07	8.30937e-06	7.61041e-06
C9	Neutrophil-to-lymphocyte ratio	0.480853	6.90601e-07	2.93505e-05	5.9737e-06
ITIH1	Neutrophil-to-lymphocyte ratio	-0.48068	1.06441e-06	3.01583e-05	7.91133e-06
CP	CRP (clinical), mg/l	0.480462	1.42685e-07	1.21283e-05	6.49594e-07
CD14	Neutrophil-to-lymphocyte ratio	0.480062	5.54827e-07	7.86005e-06	5.05185e-06
FGA	CRP (clinical), mg/l	0.479718	8.81576e-08	7.4934e-06	4.35751e-07
PF4	Erythrocytes per pl	0.479659	1.7999e-05	0.000584535	8.89667e-05
LGALS3BP	Interleukin-6, ng/l	0.479482	9.18704e-06	0.000780898	5.48054e-05
ITIH2	pCO2, mmHg	-0.479354	4.69102e-05	0.00049842	0.00792887
LBP	Neutrophils per nl	0.479304	8.84419e-07	1.07394e-05	1.91256e-05
F9	CD169/Siglec-1 antigens per monocyte	-0.479131	0.0012071	0.00621438	0.0116016
CST3	Lymphocytes, % of leukocytes	-0.478891	3.79816e-07	2.48341e-06	3.16592e-06
AZGP1	Sodium, mmol/l	0.478123	3.66251e-07	3.45904e-06	7.04016e-06
CD14	Lymphocytes, % of leukocytes	-0.477921	1.84175e-07	3.13098e-06	1.67697e-06
PPBP	Carboxyhemoglobin (COHB), % of Hb	-0.477744	7.88454e-05	0.000558488	0.0123206
SERPINA10	Procalcitonin, µg/l	0.477686	1.06691e-07	4.53435e-06	6.15249e-07
APOL1	D-Dimer, mg/l	-0.477515	0.000593452	0.00162721	0.0190966
AHSG	Urea, mg/dl	-0.477512	6.0862e-06	3.3908e-05	8.77427e-05
MASP2	Monocytes, % of leukocytes	-0.477385	1.98814e-05	0.000844959	0.000543428
CLEC3B	Neutrophils per nl	-0.477379	7.2707e-07	5.15008e-06	1.7969e-05
AGT	Lymphocytes, % of leukocytes	-0.477368	3.84302e-07	5.44428e-06	3.16592e-06
AHSG	Neutrophils, % of leukocytes	-0.477056	5.90183e-07	4.5605e-06	9.28196e-06
S100A8	Lactate dehydrogenase (LDH), U/l	0.47699	1.01377e-05	0.000172341	0.00106992
B2M	Interleukin-6, ng/l	0.476891	0.000122641	0.000434354	0.000532802
C1S	Erythrocytes per pl	-0.476774	3.93375e-07	8.35922e-06	3.09336e-06
C1S	CD169+ monocytes, % of monocytes	-0.476622	0.000741337	0.00252055	0.00442246
SERPIND1	CRP (clinical), mg/l	-0.476324	4.30144e-07	1.21874e-05	1.69125e-06
PPBP	Mean platelet volume, fl	-0.476252	3.00962e-06	3.65454e-05	6.5083e-05
AGT	Urea, mg/dl	0.475963	5.3206e-06	5.13651e-05	8.36786e-05
APOL1	Red blood cell distribution width (RDW-CV), %	-0.47583	4.56259e-07	3.8782e-06	5.63806e-06
APOL1	N-terminal pro b-type Natriuretic Peptide (NT-proBNP), ng/l	-0.475567	1.78312e-06	9.47282e-06	1.71999e-05
APOL1	INR	-0.475525	1.06146e-06	6.44456e-06	3.06053e-05
APOA2	Gamma-glutamyl transferase, U/l	-0.474379	1.10009e-06	6.23386e-06	3.17193e-05
C1R	Basal TSH, mU/l	-0.474311	0.00106309	0.0037651	0.0389058
APOA2	Sodium, mmol/l	-0.474264	1.04096e-06	6.23386e-06	1.38528e-05
S100A8	Immature granulocytes, % of leukocytes	0.47422	3.85992e-05	0.000546822	0.000238488
ITIH2	Neutrophil-to-lymphocyte ratio	-0.474162	1.09753e-06	3.10966e-05	7.91133e-06
APOL1	Procalcitonin, µg/l	-0.473347	6.03398e-07	4.66262e-06	2.74705e-06
CA1	Glucose, mg/dl	-0.472842	0.000762366	0.0136156	0.00967255
PPBP	Red blood cell distribution width (RDW-CV), %	-0.472756	2.23519e-06	3.16652e-05	2.57792e-05
APOA2	Interleukin-6, ng/l	-0.472589	1.76477e-05	7.50029e-05	9.84858e-05
HPX	Gamma-glutamyl transferase, U/l	-0.472091	3.93545e-07	3.71682e-06	1.70208e-05
APOM	CD169/Siglec-1 antigens per monocyte	0.471544	0.00187108	0.00497005	0.0147135
KNG1	Antithrombin activity %	0.471531	0.00111304	0.031536	0.0275079
C1S	Neutrophil-to-lymphocyte ratio	0.471503	2.13427e-06	2.26766e-05	1.42011e-05
HPR	Erythrocytes per pl	0.471186	2.83328e-07	2.40829e-05	2.45079e-06
AZGP1	Immature granulocytes per nl	0.46923	4.14073e-06	2.93302e-05	3.21085e-05
PGLYRP2	Creatinine, mg/dl	-0.469183	1.54517e-06	8.75597e-06	2.22762e-05
PLG	Antithrombin activity %	0.468979	0.000984998	0.00465138	0.0275079
APOM	Troponin T HS, ng/l	-0.468817	0.000640588	0.00226875	0.00396035
JCHAIN	Mean corpuscular hemoglobin concentration (MCHC), g/dl	-0.468797	2.46291e-06	0.000209347	0.000104845
AFM	Haptoglobin (clinical), g/l	-0.468466	0.000848794	0.00901844	0.0367104
HPX	Immature granulocytes, % of leukocytes	-0.468415	7.98154e-06	5.65359e-05	6.90403e-05
ITIH3	N-terminal pro b-type Natriuretic Peptide (NT-proBNP), ng/l	0.468386	8.10993e-07	2.10072e-05	1.00216e-05
AZGP1	CD169/Siglec-1 antigens per monocyte	-0.467542	0.000712521	0.00302821	0.00817712
ITIH4	Ferritin, ug/l	0.467303	1.53794e-06	1.00558e-05	8.86879e-05
CFHR5	Interleukin-6, ng/l	0.467093	2.20092e-05	0.000623595	0.000118987
SHBG	Chloride, mmol/l	-0.466944	5.2202e-05	0.00443717	0.00903094
B2M	Neutrophil-to-lymphocyte ratio	0.466822	7.8369e-06	5.12413e-05	4.10843e-05
S100A8	Interleukin-6, ng/l	0.46637	0.000288241	0.00193362	0.00106097
SAA1;SAA2	Neutrophils, % of leukocytes	0.466244	2.26582e-06	3.20991e-05	3.01528e-05
C1S	Hemoglobin, g/dl	-0.466133	1.56145e-06	2.26766e-05	1.22787e-05
APOD	Hemoglobin, g/dl	0.465614	2.88017e-06	5.38889e-05	1.99307e-05
PF4	N-terminal pro b-type Natriuretic Peptide (NT-proBNP), ng/l	-0.465554	4.49671e-05	0.000893177	0.000277833
PGLYRP2	Gamma-glutamyl transferase, U/l	-0.465463	7.08634e-07	5.01949e-06	2.45187e-05
GPX3	CD169+ monocytes, % of monocytes	0.465052	0.0011152	0.0189584	0.00602904
CFD	Immature granulocytes, % of leukocytes	0.464926	2.16174e-06	1.67044e-05	2.19989e-05
AZGP1	Gamma-glutamyl transferase, U/l	0.46492	1.93822e-06	1.49771e-05	4.79016e-05
APOH	CD169/Siglec-1 antigens per monocyte	-0.464029	0.000756265	0.00329081	0.00817712
AMBP	Red blood cell distribution width (RDW-CV), %	0.463862	2.43971e-06	2.30417e-05	2.63793e-05
B2M	Ferritin, ug/l	0.463589	3.91538e-05	0.000175162	0.000752624
ITIH3	Neutrophil-to-lymphocyte ratio	0.463389	1.83762e-06	2.2314e-05	1.27163e-05
SAA1;SAA2	Fibrinogen (clinical), g/l	0.46317	0.00105444	0.00689443	0.0202687
CD44	Erythrocytes per pl	-0.463162	2.57643e-06	5.47492e-05	1.78289e-05
CFP	Lymphocytes, % of leukocytes	0.462888	1.65495e-06	7.03355e-05	1.19295e-05
HPR	Hemoglobin, g/dl	0.462864	6.92701e-07	2.94398e-05	6.30722e-06
B2M	CD169+ monocytes, % of monocytes	-0.462838	0.00389245	0.010026	0.0149643
CD44	Hemoglobin, g/dl	-0.462571	3.33137e-06	5.66332e-05	2.21664e-05
JCHAIN	CD169/Siglec-1 antigens per monocyte	-0.462478	0.00143248	0.0121761	0.0130431
C1RL	CRP (clinical), mg/l	0.462307	3.96547e-07	3.37065e-05	1.59541e-06
LUM	Fibrinogen (clinical), g/l	-0.462283	0.00105444	0.0253769	0.0202687
C1QC	CD169+ monocytes, % of monocytes	-0.462238	0.000698632	0.00424169	0.00442246
HBB	CD169+ monocytes, % of monocytes	0.462057	0.000698632	0.00456798	0.00442246
S100A8	CD169/Siglec-1 antigens per monocyte	-0.462038	0.00245662	0.0116007	0.0169998
ORM1;ORM2	CRP (clinical), mg/l	0.461676	4.79236e-07	4.0735e-05	1.80234e-06
HRG	Interleukin-6, ng/l	-0.461635	4.32232e-05	0.000927482	0.00021993
SERPINC1	Immature granulocytes per nl	-0.461384	4.26875e-06	0.000120948	3.21085e-05
TGFBI	Bilirubin (total), mg/dl	0.461083	2.59027e-06	0.000130224	7.46862e-05
ACTBL2	Monocytes, % of leukocytes	-0.461045	2.20632e-05	0.000932053	0.000543428
C4A	D-Dimer, mg/l	-0.460922	0.00066231	0.0140741	0.0190966
PIGR	Lymphocytes, % of leukocytes	-0.460634	1.75592e-06	1.1481e-05	1.2151e-05
SERPINA3	Lymphocytes per nl	-0.460565	3.15713e-07	2.4396e-06	5.46184e-05
HBA1	HHb (deoxyhemoglobin), % of Hb	0.460512	2.75124e-05	0.000334079	0.00237982
LYZ	CD169/Siglec-1 antigens per monocyte	-0.460476	0.00101957	0.00346654	0.0103756
PIGR	N-terminal pro b-type Natriuretic Peptide (NT-proBNP), ng/l	0.460045	4.84361e-06	2.94077e-05	4.18973e-05
PIGR	Urea, mg/dl	0.460026	2.39244e-05	0.000119622	0.000258682
IGFALS	N-terminal pro b-type Natriuretic Peptide (NT-proBNP), ng/l	-0.459979	1.78959e-06	2.17307e-05	1.71999e-05
LRG1	Immature granulocytes per nl	0.459903	4.14073e-06	4.1184e-05	3.21085e-05
JCHAIN	Immature granulocytes, % of leukocytes	0.459419	5.25299e-06	0.000223252	5.04871e-05
SERPINF1	Mean platelet volume, fl	0.458644	1.58059e-06	9.59647e-06	3.90633e-05
CFB	CRP (clinical), mg/l	0.458579	1.31066e-06	0.000111406	4.82436e-06
SAA1;SAA2	Neutrophils per nl	0.458397	3.91404e-06	4.75277e-05	6.15572e-05
C1S	Interleukin-6, ng/l	0.458324	6.66509e-05	0.000354083	0.000329446
ITIH4	Basal TSH, mU/l	-0.458266	0.00240675	0.0061992	0.040026
ITIH3	Red blood cell distribution width (RDW-CV), %	0.457837	2.91202e-06	3.09402e-05	2.79877e-05
CLEC3B	Mean platelet volume, fl	-0.457813	8.55443e-07	5.59328e-06	2.89296e-05
CRP	Troponin T HS, ng/l	0.457575	0.000316013	0.00158007	0.00237697
PLG	Neutrophil-to-lymphocyte ratio	-0.457403	2.87136e-06	4.88131e-05	1.77409e-05
CA1	HHb (deoxyhemoglobin), % of Hb	0.457275	0.00165274	0.020069	0.0190616
PGLYRP2	Hemoglobin, g/dl	0.45711	1.91811e-06	1.019e-05	1.38264e-05
PGLYRP2	Troponin T HS, ng/l	-0.456958	0.000270396	0.000780424	0.0021263
PPBP	Thrombocytes per nl	0.456337	6.33272e-06	6.72851e-05	0.00054778
GSN	Potassium, mmol/l	-0.456213	3.76031e-06	2.13084e-05	0.000325267
APOD	D-Dimer, mg/l	-0.456116	0.000916019	0.0045801	0.0226388
TFRC	Alanine aminotransferase (ALT), U/l	-0.456106	0.000324288	0.0137822	0.0202687
CRP	Neutrophils per nl	0.455938	4.79905e-06	5.09899e-05	6.38642e-05
CD14	Basal TSH, mU/l	-0.455511	0.00258553	0.00879079	0.040026
SERPINA1	Troponin T HS, ng/l	0.455326	0.000992315	0.00312396	0.00504913
CRP	Basal TSH, mU/l	-0.455267	0.00155142	0.00557624	0.0389058
F2	N-terminal pro b-type Natriuretic Peptide (NT-proBNP), ng/l	-0.455262	1.58904e-06	3.37671e-05	1.71815e-05
B2M	Mean corpuscular volume (MCV), fl	0.455073	1.10117e-05	6.6857e-05	0.000952516
C1R	Immature granulocytes per nl	0.45504	1.141e-05	0.000123386	7.59202e-05
B2M	Immature granulocytes, % of leukocytes	0.454907	2.05955e-05	9.72567e-05	0.000154914
C1S	N-terminal pro b-type Natriuretic Peptide (NT-proBNP), ng/l	0.454843	1.94342e-06	2.26766e-05	1.76954e-05
CST3	Ferritin, ug/l	0.454739	4.4749e-06	2.23745e-05	0.000193539
LYZ	Potassium, mmol/l	0.454504	2.29813e-06	1.39529e-05	0.000325267
SERPIND1	Neutrophil-to-lymphocyte ratio	-0.454447	2.33379e-06	3.96744e-05	1.49535e-05
AHSG	Red blood cell distribution width (RDW-CV), %	-0.454432	2.69974e-06	1.87421e-05	2.74739e-05
SERPINA1	Monocytes, % of leukocytes	-0.454188	1.30972e-06	9.47022e-06	0.000113291
ACTBL2	Immature granulocytes per nl	0.454113	6.48891e-05	0.00110311	0.000311828
S100A8	pCO2, mmHg	0.453988	0.000203535	0.00173005	0.0117372
APOL1	Troponin T HS, ng/l	-0.453508	0.000451948	0.00132468	0.00312748
APOD	Mean corpuscular hemoglobin concentration (MCHC), g/dl	0.453265	3.16993e-06	5.38889e-05	0.000104845
PF4	Hemoglobin, g/dl	0.452863	5.97666e-05	0.000893177	0.000265119
CFD	Haptoglobin (clinical), g/l	-0.452785	0.00177775	0.00686856	0.0451049
SAA1	Fibrinogen (clinical), g/l	0.452566	0.00161688	0.00916232	0.0215169
C1S	Urea, mg/dl	0.452438	8.82816e-05	0.000441408	0.000664031
SERPINA1	Erythrocytes per pl	-0.452334	1.33697e-06	9.47022e-06	1.00564e-05
AMBP	Procalcitonin, µg/l	0.452097	1.61636e-06	1.71738e-05	6.50302e-06
RBP4	Hemoglobin, g/dl	-0.452051	1.91811e-06	4.07599e-05	1.38264e-05
ITIH2	Procalcitonin, µg/l	-0.451768	8.56555e-07	3.10966e-05	3.7046e-06
C1S	Hematocrit l/l	-0.451734	2.96382e-06	2.51925e-05	2.69864e-05
FGB	CRP (clinical), mg/l	0.451695	4.79236e-07	2.03675e-05	1.80234e-06
HP	Fibrinogen (clinical), g/l	0.451195	0.000998585	0.0282932	0.0202687
GSN	Glucose, mg/dl	-0.450787	2.87242e-05	0.000116265	0.00195282
AGT	Neutrophils, % of leukocytes	0.45063	1.57943e-06	1.91788e-05	2.27701e-05
CFP	Neutrophil-to-lymphocyte ratio	-0.450494	7.80532e-06	0.00013269	4.10843e-05
IGFALS	CD169+ monocytes, % of monocytes	0.450301	0.00164495	0.00582585	0.00790488
ITIH3	Hemoglobin, g/dl	-0.450292	1.33675e-06	2.1012e-05	1.10122e-05
B2M	CRP (clinical), mg/l	0.450258	1.48358e-05	7.88151e-05	4.5832e-05
C1R	Neutrophil-to-lymphocyte ratio	0.450254	1.23422e-05	0.000123386	6.10057e-05
RBP4	Gamma-glutamyl transferase, U/l	0.450013	3.94262e-06	6.70246e-05	8.52592e-05
GSN	Interleukin-6, ng/l	-0.4495	0.000116935	0.00039758	0.000532363
KLKB1	INR	-0.449352	1.38772e-06	1.68509e-05	3.42966e-05
HBB	Troponin T HS, ng/l	-0.44935	0.000640982	0.00454029	0.00396035
S100A8	Lymphocytes, % of leukocytes	-0.449344	6.51798e-05	0.000758112	0.000262235
C4A;C4B	Antithrombin activity %	0.449328	0.000493005	0.00838108	0.0275079
ITIH3	Erythrocytes per pl	-0.449324	1.4832e-06	2.1012e-05	1.06914e-05
AHSG	Mean corpuscular hemoglobin concentration (MCHC), g/dl	0.449206	2.86645e-06	1.87421e-05	0.000104845
AHSG	Sodium, mmol/l	-0.449135	3.94179e-06	2.39323e-05	4.26206e-05
CRP	INR	0.448904	8.48164e-07	1.02991e-05	2.93465e-05
SERPINA1	Leukocytes per nl	0.448885	8.50727e-07	7.23118e-06	4.90586e-05
C1S	Immature granulocytes, % of leukocytes	0.448718	1.47383e-05	9.63657e-05	0.000121415
TFRC	Red blood cell distribution width (RDW-CV), %	0.448586	0.000288733	0.0137822	0.00118931
CNDP1	Neutrophil-to-lymphocyte ratio	-0.448557	1.81217e-05	0.000513448	8.47311e-05
CNDP1	Lymphocytes, % of leukocytes	0.448314	9.3189e-06	0.000397045	4.6062e-05
AZGP1	Creatinine, mg/dl	0.447848	1.39323e-06	1.18424e-05	2.19116e-05
C1S	aPTT, s	0.447771	2.91481e-06	2.51925e-05	0.000252131
PF4	Creatinine, mg/dl	-0.447522	2.06306e-05	0.000584535	0.00023794
LCAT	CD169+ monocytes, % of monocytes	0.44747	0.000739288	0.00330734	0.00442246
CD44	Hematocrit l/l	-0.447361	5.17919e-06	7.33719e-05	4.04837e-05
AHSG	Ferritin, ug/l	-0.447344	8.63816e-06	3.67122e-05	0.00029888
AHSG	Neutrophils per nl	-0.447027	8.57994e-06	3.67122e-05	0.00010468
CD14	Creatinine, mg/dl	0.446793	9.97204e-06	7.70567e-05	0.000132705
ITIH1	Lymphocytes, % of leukocytes	0.446771	1.90481e-06	4.04771e-05	1.26743e-05
C4A;C4B	Immature granulocytes per nl	-0.446691	3.45441e-05	0.00286776	0.000186169
HPX	Immature granulocytes per nl	-0.446684	1.6614e-05	0.000100871	0.000102651
SERPIND1	Lymphocytes, % of leukocytes	0.446585	1.34963e-06	2.86795e-05	1.01515e-05
CST3	Mean corpuscular volume (MCV), fl	0.446365	3.37309e-06	1.91142e-05	0.000583545
ITIH3	Troponin T HS, ng/l	0.4463	0.000429648	0.00192211	0.00309705
PON1	CD169+ monocytes, % of monocytes	0.446266	0.00270913	0.0230276	0.0114312
PF4	Hematocrit l/l	0.446063	6.30478e-05	0.000893177	0.000317798
CPN2	Interleukin-6, ng/l	0.445958	7.68338e-05	0.00217696	0.000369229
HBA1	Red blood cell distribution width (RDW-CV), %	-0.445756	5.29113e-06	0.000112436	4.81771e-05
CST3	Mean corpuscular hemoglobin concentration (MCHC), g/dl	-0.445726	3.96332e-06	2.10552e-05	0.000104845
F2	Lymphocytes, % of leukocytes	0.445561	2.41144e-06	4.09944e-05	1.54511e-05
APOL1	Neutrophils per nl	-0.44516	4.32144e-06	2.04068e-05	6.23008e-05
CST3	CD169+ monocytes, % of monocytes	-0.444737	0.00173955	0.00492873	0.00797626
S100A8	Neutrophils per nl	0.444714	7.13517e-05	0.000758112	0.000587802
AZGP1	Immature granulocytes, % of leukocytes	0.444712	1.90696e-05	0.00011578	0.000149957
CLU	Lactate, mg/dl	-0.444563	2.23975e-05	0.000951893	0.00387477
HPR	Sodium, mmol/l	-0.443948	1.62115e-06	4.59326e-05	2.00328e-05
SELL	CD169/Siglec-1 antigens per monocyte	0.443888	0.00158717	0.0183433	0.0130752
HBA1	Troponin T HS, ng/l	-0.443682	0.00104081	0.0053515	0.00514457
SERPINA10	Neutrophil-to-lymphocyte ratio	0.443537	4.85447e-06	8.2526e-05	2.89594e-05
SERPINA3	Basal TSH, mU/l	-0.443517	0.00277637	0.0090766	0.040026
CD14	Neutrophils, % of leukocytes	0.443338	3.84629e-06	3.63261e-05	4.75292e-05
ITIH3	CD169+ monocytes, % of monocytes	-0.443317	0.00148175	0.00547605	0.00740264
CLU	CRP (clinical), mg/l	-0.44317	5.26379e-06	0.000447422	1.78556e-05
TF	Fibrinogen (clinical), g/l	-0.443051	0.00130802	0.00794157	0.020975
AGT	Immature granulocytes per nl	0.442758	5.43865e-06	5.13651e-05	3.92036e-05
C1RL	Immature granulocytes, % of leukocytes	0.442736	6.67769e-06	0.000189201	6.08021e-05
HBB;HBD	CD169+ monocytes, % of monocytes	0.442137	0.000786456	0.00417805	0.00453523
C1S	Lymphocytes, % of leukocytes	-0.442074	3.46501e-06	2.6775e-05	2.06705e-05
SERPINA1	pCO2, mmHg	0.441793	9.16633e-05	0.000419676	0.00792887
SAA1	Neutrophils, % of leukocytes	0.441682	7.73636e-06	0.000109598	8.36494e-05
LRG1	N-terminal pro b-type Natriuretic Peptide (NT-proBNP), ng/l	0.44147	1.10821e-05	7.84981e-05	8.71455e-05
HBB	HHb (deoxyhemoglobin), % of Hb	0.441461	4.59885e-05	0.000977255	0.0024337
HBB;HBD	HHb (deoxyhemoglobin), % of Hb	0.441346	5.62704e-05	0.000984617	0.0024337
GSN	Leukocytes per nl	-0.440964	2.86112e-06	1.73711e-05	0.000123744
PIGR	Mean corpuscular hemoglobin concentration (MCHC), g/dl	-0.440945	5.60083e-06	3.1738e-05	0.00010766
FCGBP	CD169+ monocytes, % of monocytes	-0.44075	0.00149764	0.0212166	0.00740264
CLEC3B	Glucose, mg/dl	-0.440637	3.38639e-05	0.000140175	0.00195282
CST3	Neutrophil-to-lymphocyte ratio	0.440426	6.17178e-06	2.91445e-05	3.55906e-05
S100A8	Monocytes, % of leukocytes	-0.440418	0.000140884	0.00133057	0.00174092
IGFALS	Erythrocytes per pl	0.440082	4.77728e-06	5.07586e-05	3.17873e-05
ACTA2;ACTB;ACTG1;ACTG2	Lymphocytes, % of leukocytes	-0.439915	3.99115e-06	0.000339248	2.30156e-05
C1S	Basal TSH, mU/l	-0.438655	0.00155142	0.00428805	0.0389058
ITIH1	Lactate, mg/dl	-0.438635	4.62619e-05	0.000491533	0.00400165
RBP4	Erythrocytes per pl	-0.438366	8.53223e-06	0.000103606	4.76153e-05
APOL1	CRP (clinical), mg/l	-0.43831	1.45393e-06	8.23896e-06	5.24022e-06
HBD	Hemoglobin, g/dl	0.438145	7.30319e-06	0.000563186	4.51233e-05
APOA2	Urea, mg/dl	-0.438075	4.16777e-05	0.000154026	0.000424132
SAA1;SAA2	Troponin T HS, ng/l	0.438041	0.00246966	0.0110485	0.0106813
APOM	Hematocrit l/l	0.43782	1.10008e-05	8.50064e-05	7.31978e-05
CFP	Leukocytes per nl	-0.437754	7.46529e-06	0.00013269	0.000258299
SERPINF1	Lymphocytes, % of leukocytes	-0.43771	2.67603e-06	1.51642e-05	1.65341e-05
CNDP1	Erythrocytes per pl	0.437617	9.34224e-06	0.000397045	5.05065e-05
ITIH1	Neutrophils, % of leukocytes	-0.437407	9.3329e-06	0.000113328	9.4976e-05
SAA2	Immature granulocytes per nl	0.437029	0.00171726	0.0190507	0.0055016
F9	D-Dimer, mg/l	0.43674	0.00231652	0.00984522	0.0403226
PPBP	aPTT, s	-0.436661	7.20354e-06	6.80334e-05	0.000311553
C1RL	Procalcitonin, µg/l	0.436449	4.73391e-06	0.000189201	1.81993e-05
ACTBL2	CRP (clinical), mg/l	0.436178	2.29649e-05	0.000932053	6.97005e-05
RBP4	Hematocrit l/l	-0.435746	5.38223e-06	7.62482e-05	4.04837e-05
C1R	N-terminal pro b-type Natriuretic Peptide (NT-proBNP), ng/l	0.435561	6.64423e-06	0.000112952	5.47358e-05
PON1	CD169/Siglec-1 antigens per monocyte	0.435101	0.00362146	0.025652	0.0232042
B2M	Sodium, mmol/l	0.435058	5.26981e-05	0.000223967	0.000350645
SERPINF1	Neutrophil-to-lymphocyte ratio	0.43504	7.24595e-06	3.84941e-05	4.04371e-05
CFD	Immature granulocytes per nl	0.434962	1.45583e-05	0.000103121	9.32809e-05
KLKB1	Neutrophils per nl	-0.434498	9.0763e-06	9.64357e-05	0.00010468
PIGR	Aspartate aminotransferase (AST), U/l	0.434227	3.05619e-05	0.000136724	0.0026436
CPB2	Immature granulocytes, % of leukocytes	0.433916	2.32507e-05	0.000988153	0.000167598
HPX	Bilirubin (total), mg/dl	-0.433914	3.41289e-06	2.90096e-05	8.43472e-05
LYZ	Sodium, mmol/l	0.433609	7.02291e-06	3.97965e-05	7.14684e-05
AMBP	Urea, mg/dl	0.433409	5.31653e-05	0.000451905	0.000510978
SERPINA10	Lymphocytes, % of leukocytes	-0.433184	4.14525e-06	8.2526e-05	2.31332e-05
PGLYRP2	Ferritin, ug/l	-0.43318	1.1439e-05	5.11746e-05	0.000329825
CFP	Immature granulocytes, % of leukocytes	-0.432927	6.62301e-05	0.000703695	0.000381927
HPR	Urea, mg/dl	-0.43272	6.56212e-05	0.000619756	0.000597499
HPR	Hematocrit l/l	0.432541	3.1959e-06	6.79128e-05	2.76445e-05
LCAT	Albumin (clinical), g/l	0.432493	0.000284223	0.0016106	0.00378235
HBB;HBD	Troponin T HS, ng/l	-0.432438	0.000673334	0.00383214	0.00401678
IGFALS	Urea, mg/dl	-0.432391	0.000131349	0.000797478	0.00094681
F2	Erythrocytes per pl	0.432246	6.22428e-06	6.8065e-05	3.84572e-05
PLG	Neutrophils, % of leukocytes	-0.431606	1.49592e-05	0.000143654	0.000143775
SAA1	Albumin (clinical), g/l	-0.431576	0.000235265	0.00222195	0.00370007
CLU	Fibrinogen (clinical), g/l	-0.43144	0.00145492	0.0412226	0.020975
GSN	Mean corpuscular hemoglobin concentration (MCHC), g/dl	0.431275	4.49381e-06	2.38734e-05	0.000104845
HPX	Estimated glomerular filtration rate (CKD-EPI), ml/min	0.431246	5.96421e-06	4.60871e-05	0.000103181
AFM	Neutrophils, % of leukocytes	-0.43092	7.24038e-06	0.000153858	8.35057e-05
PGLYRP2	CD169+ monocytes, % of monocytes	0.430884	0.00230489	0.00515568	0.0102243
RBP4	Immature granulocytes per nl	0.430884	5.49701e-05	0.000493475	0.00027171
PF4	Estimated glomerular filtration rate (CKD-EPI), ml/min	0.430683	8.61464e-05	0.00104606	0.000647971
AFM	Fibrinogen (clinical), g/l	-0.430391	0.00284433	0.0241768	0.0289453
B2M	Thrombocytes per nl	-0.430098	2.03071e-05	9.72567e-05	0.000878283
HBA1	Mean corpuscular hemoglobin concentration (MCHC), g/dl	0.430012	1.98406e-05	0.000334079	0.000312039
ITIH3	Hematocrit l/l	-0.429984	4.20514e-06	3.97152e-05	3.46424e-05
CST3	Sodium, mmol/l	0.429835	1.52597e-05	6.48538e-05	0.000131996
PLG	Lymphocytes, % of leukocytes	0.429788	4.82855e-06	5.86324e-05	2.59629e-05
ACTBL2	Neutrophil-to-lymphocyte ratio	0.429652	3.86991e-05	0.000932053	0.000159403
JCHAIN	Immature granulocytes per nl	0.429546	2.61482e-05	0.000740867	0.000150788
TF	Troponin T HS, ng/l	-0.429542	0.00109149	0.00713664	0.0052452
PGLYRP2	Hematocrit l/l	0.429394	7.94571e-06	3.75214e-05	5.72753e-05
TF	CD169+ monocytes, % of monocytes	0.429387	0.00175201	0.00827338	0.00797626
C1QC	Sodium, mmol/l	0.429157	2.1507e-06	0.000182809	2.48047e-05
SERPINF1	Gamma-glutamyl transferase, U/l	0.428999	8.05854e-06	4.02927e-05	0.000154903
RBP4	Immature granulocytes, % of leukocytes	0.428905	6.96168e-05	0.000493475	0.000388507
F12	Carboxyhemoglobin (COHB), % of Hb	-0.42873	0.000142434	0.00403564	0.0123206
AHSG	Erythrocytes per pl	0.428391	7.20348e-06	3.60174e-05	4.154e-05
F2	Neutrophil-to-lymphocyte ratio	-0.428275	9.08143e-06	7.71922e-05	4.62085e-05
CPN1	Neutrophil-to-lymphocyte ratio	0.427384	1.45643e-05	0.000412656	6.99898e-05
FGG	CRP (clinical), mg/l	0.427093	2.48965e-06	0.00010581	8.78999e-06
ITIH2	Lymphocytes, % of leukocytes	0.427082	4.95245e-06	8.41917e-05	2.59629e-05
APOM	Albumin (clinical), g/l	0.427052	0.000219938	0.000849761	0.00370007
AHSG	INR	-0.426471	6.38268e-06	3.3908e-05	0.000138025
ACTA2;ACTB;ACTG1;ACTG2	Interleukin-6, ng/l	0.426404	0.000149106	0.00118511	0.000629156
LYZ	Ferritin, ug/l	0.426268	3.76432e-05	0.00019998	0.000752624
ITIH1	Antithrombin activity %	0.426256	0.00213683	0.00955949	0.0462089
CLEC3B	Mean corpuscular hemoglobin concentration (MCHC), g/dl	0.425936	4.84831e-06	2.94362e-05	0.000104845
S100A8	Neutrophils, % of leukocytes	0.425652	0.000281753	0.00193362	0.00124983
APOA2	Neutrophils per nl	-0.425351	1.23354e-05	6.16771e-05	0.000133377
APOA2	aPTT, s	-0.425204	9.86553e-06	5.24106e-05	0.000334649
C1R	Interleukin-6, ng/l	0.425108	0.000263	0.001315	0.00102222
F2	Hemoglobin, g/dl	0.424937	5.23444e-06	6.8065e-05	3.35392e-05
CLEC3B	aPTT, s	-0.424572	1.54277e-05	6.90187e-05	0.000334649
SERPINC1	Interleukin-6, ng/l	-0.42428	0.000112956	0.000960125	0.000528145
CRP	Bilirubin (total), mg/dl	0.424021	9.11074e-06	8.60458e-05	0.000157616
C1S	pCO2, mmHg	0.423818	0.000364997	0.00147737	0.0157861
CST3	Interleukin-6, ng/l	0.423622	0.000257208	0.000915024	0.00102222
HPR	N-terminal pro b-type Natriuretic Peptide (NT-proBNP), ng/l	-0.423579	2.49071e-05	0.000375657	0.000179539
GSN	Alkaline phosphatase, U/l	-0.423503	0.000203386	0.00064029	0.016507
APOM	Mean corpuscular volume (MCV), fl	-0.423459	2.46018e-05	0.000160858	0.0014187
APOD	Hematocrit l/l	0.423438	2.19109e-05	0.000206936	0.000135378
KLKB1	N-terminal pro b-type Natriuretic Peptide (NT-proBNP), ng/l	-0.423331	1.29938e-05	0.000122719	9.77362e-05
CPB2	CD169/Siglec-1 antigens per monocyte	-0.423329	0.0023618	0.0154426	0.0169998
CPB2	Immature granulocytes per nl	0.423249	3.5512e-05	0.00100617	0.000186169
PPBP	INR	-0.422907	1.88272e-05	0.000160031	0.000361901
PON1	CRP (clinical), mg/l	-0.422684	4.65375e-06	0.000395568	1.6102e-05
APOM	Carboxyhemoglobin (COHB), % of Hb	-0.422203	0.00097691	0.00296562	0.0338011
LRG1	Immature granulocytes, % of leukocytes	0.422183	2.67565e-05	0.000142144	0.000178034
HRG	Antithrombin activity %	0.422173	0.00253799	0.0154092	0.0487858
CNDP1	CD169+ monocytes, % of monocytes	0.422035	0.00723591	0.0341696	0.0227924
AHSG	Hemoglobin, g/dl	0.421776	1.16179e-05	4.70249e-05	6.69967e-05
CFHR5	D-Dimer, mg/l	0.421541	0.00303468	0.0234498	0.0403226
SELL	CD169+ monocytes, % of monocytes	0.421522	0.00288206	0.0235375	0.0115953
APOM	Mean corpuscular hemoglobin concentration (MCHC), g/dl	0.421309	2.41038e-05	0.000160858	0.000347497
C1R	Monocytes, % of leukocytes	-0.42114	1.30644e-05	0.000123386	0.000543428
PGLYRP2	Red blood cell distribution width (RDW-CV), %	-0.421031	2.77545e-05	0.00011234	0.000200064
LRG1	Lymphocytes per nl	-0.421021	4.36066e-06	4.1184e-05	0.000377197
CRP	Monocytes, % of leukocytes	-0.420934	1.68372e-05	0.000143117	0.000543428
LRG1	Erythrocytes per pl	-0.420602	5.37321e-06	4.56723e-05	3.44284e-05
SERPINF1	Neutrophils per nl	0.420509	1.37768e-05	6.50573e-05	0.0001402
PGLYRP2	D-Dimer, mg/l	-0.420491	0.00139511	0.00321543	0.0301692
ITIH1	Bilirubin (total), mg/dl	-0.420312	6.27792e-06	8.89372e-05	0.000120676
B2M	aPTT, s	0.420243	5.84554e-05	0.000236605	0.000685881
ACTBL2	Procalcitonin, µg/l	0.420232	4.38613e-05	0.000932053	0.000137964
APOA2	Mean corpuscular hemoglobin concentration (MCHC), g/dl	0.420149	1.3978e-05	6.50942e-05	0.00024182
C1R	aPTT, s	0.419863	6.56069e-06	0.000112952	0.000311553
APOA1	Immature granulocytes, % of leukocytes	-0.419861	3.34312e-05	0.000473608	0.000214207
SERPINA1	Hemoglobin, g/dl	-0.419702	1.85816e-05	0.000112817	9.74124e-05
ITIH4	Erythrocytes per pl	-0.4196	6.86177e-06	4.16607e-05	4.0934e-05
APOA1	Immature granulocytes per nl	-0.419417	2.3367e-05	0.000397238	0.000139396
LBP	Ferritin, ug/l	0.419401	5.25495e-05	0.000406064	0.00082646
CFHR5	Lymphocytes, % of leukocytes	-0.419318	1.87718e-05	0.000623595	8.54609e-05
APOA2	Troponin T HS, ng/l	-0.419315	0.000901544	0.00232216	0.00487397
PPBP	Creatinine, mg/dl	-0.419283	7.53547e-05	0.000558488	0.000724242
IGFALS	Red blood cell distribution width (RDW-CV), %	-0.419241	3.15517e-05	0.000269825	0.000218338
SERPINC1	Immature granulocytes, % of leukocytes	-0.419026	2.4597e-05	0.000348458	0.000170212
C1RL	Immature granulocytes per nl	0.418548	2.84379e-05	0.000483444	0.000158702
CRP	Ferritin, ug/l	0.418427	4.64572e-05	0.000303759	0.000803709
S100A8	pH	-0.418216	0.000650125	0.00394719	0.0263846
C1S	Red blood cell distribution width (RDW-CV), %	0.418118	1.67105e-05	0.000101456	0.000131405
CST3	Potassium, mmol/l	0.418109	1.07303e-05	4.80039e-05	0.000464085
C1QA	Procalcitonin, µg/l	0.41797	1.35536e-05	0.000798679	4.88494e-05
CPB2	Methemoglobin, % of Hb	0.417768	0.000136269	0.00276037	0.0235745
SERPINF1	Glucose, mg/dl	0.417617	0.000102944	0.000380447	0.00410889
CPB2	Sodium, mmol/l	0.417599	7.47214e-06	0.000635132	7.18155e-05
GPLD1	CRP (clinical), mg/l	-0.417522	7.40635e-06	0.00062954	2.46404e-05
TTR	Troponin T HS, ng/l	-0.417498	0.000859102	0.00921018	0.00479435
GPX3	Hematocrit l/l	0.417288	8.96217e-06	0.00041791	6.20182e-05
APOL1	Potassium, mmol/l	-0.417272	6.47791e-06	2.89801e-05	0.000373559
PPBP	Estimated glomerular filtration rate (CKD-EPI), ml/min	0.417012	9.39658e-05	0.000570507	0.000677337
ITIH2	Neutrophils, % of leukocytes	-0.416943	2.31062e-05	0.000280576	0.000210388
B2M	Potassium, mmol/l	0.416938	8.5576e-05	0.000330634	0.000986976
AGT	Sodium, mmol/l	0.4168	2.02369e-05	0.000143345	0.000159136
APOC1	Procalcitonin, µg/l	-0.416631	5.92365e-06	0.000167837	2.22781e-05
C1RL	Neutrophil-to-lymphocyte ratio	0.416351	2.78874e-05	0.000483444	0.000120613
APOL1	Leukocytes per nl	-0.416335	9.31165e-06	3.95745e-05	0.000268486
SERPIND1	Bilirubin (total), mg/dl	-0.416272	5.67769e-06	6.89434e-05	0.000120676
AHSG	CD169/Siglec-1 antigens per monocyte	0.416257	0.0023618	0.00590451	0.0169998
PGLYRP2	Fibrinogen (clinical), g/l	-0.41624	0.00347	0.0071939	0.0307685
LRG1	CD169+ monocytes, % of monocytes	-0.415683	0.00301356	0.00883286	0.0118488
ACTA2;ACTB;ACTG1;ACTG2	Neutrophil-to-lymphocyte ratio	0.415565	3.15513e-05	0.000636334	0.000133131
CST3	Glucose, mg/dl	0.41497	0.000208506	0.00080559	0.00462087
C1S	Creatinine, mg/dl	0.41482	1.42305e-05	9.63657e-05	0.000175849
HP;HPR	Fibrinogen (clinical), g/l	0.414789	0.00270493	0.0485349	0.0289453
PGLYRP2	Potassium, mmol/l	-0.414012	1.98558e-05	8.4387e-05	0.000687009
FGG	Interleukin-6, ng/l	0.413958	0.000254465	0.00720984	0.00102222
RBP4	Estimated glomerular filtration rate (CKD-EPI), ml/min	-0.413866	1.13408e-05	0.000120496	0.000163496
ACTBL2	Troponin T HS, ng/l	0.413777	0.00168291	0.0110036	0.00766165
C1RL	Interleukin-6, ng/l	0.413727	0.000271803	0.00330046	0.00102222
SERPINA3	Lactate dehydrogenase (LDH), U/l	0.413546	1.23691e-05	8.08747e-05	0.00106992
LBP	Creatinine, mg/dl	0.413378	2.84835e-05	0.000269011	0.000289861
C4A;C4B	Immature granulocytes, % of leukocytes	-0.413247	0.00010891	0.00286776	0.000538328
GSN	Bilirubin (total), mg/dl	-0.413238	1.52104e-05	6.80466e-05	0.000202416
F2	aPTT, s	-0.413213	1.54751e-05	0.00011958	0.000334649
C4B	Basophiles per nl	-0.413074	5.17038e-05	0.00397798	0.00894476
B2M	INR	0.412872	0.000103281	0.000381692	0.000875673
SAA1	Neutrophils per nl	0.412871	5.6107e-05	0.000681299	0.000510869
APOD	CRP (clinical), mg/l	-0.412797	1.16785e-05	0.000165445	3.6734e-05
HBD	Hematocrit l/l	0.412787	1.83152e-05	0.000563186	0.000117353
TF	Lymphocytes, % of leukocytes	0.412757	9.02324e-06	0.000153395	4.59124e-05
ACTBL2	Neutrophils, % of leukocytes	0.412649	0.000124055	0.00117163	0.000728591
PIGR	Carboxyhemoglobin (COHB), % of Hb	0.412607	0.000411894	0.00125039	0.0237526
LBP	CD169+ monocytes, % of monocytes	-0.412552	0.00285765	0.00867501	0.0115953
LRG1	aPTT, s	0.412467	1.26834e-05	8.29299e-05	0.000334649
FGA	Interleukin-6, ng/l	0.412279	0.000271803	0.00593139	0.00102222
APOL1	Bilirubin (total), mg/dl	-0.412204	2.22877e-05	8.61115e-05	0.000275412
HRG	CRP (clinical), mg/l	-0.412202	1.08749e-05	0.000924363	3.48398e-05
GSN	Fibrinogen (clinical), g/l	-0.412047	0.00145492	0.00412226	0.020975
APOA1	Ferritin, ug/l	-0.411926	0.000109461	0.000976861	0.00145667
ITIH4	Albumin (clinical), g/l	-0.411708	0.000334991	0.0010546	0.00413954
CNDP1	Hemoglobin, g/dl	0.411476	4.68135e-05	0.000994787	0.000220367
ITIH3	aPTT, s	0.411369	3.79227e-05	0.000293039	0.000685881
ITIH4	Urea, mg/dl	0.411034	8.32283e-05	0.000372337	0.000654477
SERPINA1	Hematocrit l/l	-0.410998	2.6324e-05	0.000149169	0.000157036
ITIH3	Lymphocytes, % of leukocytes	-0.41099	1.46996e-05	0.000124947	6.87306e-05
AGT	Erythrocytes per pl	-0.410912	1.90715e-05	0.000143345	9.16492e-05
CLEC3B	Sodium, mmol/l	-0.410901	3.46314e-05	0.000140175	0.000249634
CFHR1	N-terminal pro b-type Natriuretic Peptide (NT-proBNP), ng/l	0.410898	0.000193711	0.00411636	0.000827066
APOM	Urea, mg/dl	-0.41056	7.53421e-05	0.00037671	0.000651709
GPX3	Hemoglobin, g/dl	0.410526	9.83317e-06	0.00041791	5.86599e-05
PLG	Bilirubin (total), mg/dl	-0.410484	1.52104e-05	0.000143654	0.000202416
CPN2	Procalcitonin, µg/l	0.410267	1.06587e-05	0.000452993	3.92329e-05
C1R	Erythrocytes per pl	-0.409711	1.16453e-05	0.000123386	6.10493e-05
SAA2	Bilirubin (total), mg/dl	0.409216	0.00179301	0.0190507	0.00756562
KLKB1	Creatinine, mg/dl	-0.409018	8.79091e-05	0.000622689	0.000767815
C1S	CD169/Siglec-1 antigens per monocyte	-0.408957	0.0032593	0.00791543	0.0216869
C1QC	Urea, mg/dl	0.408804	8.08055e-05	0.00108757	0.000654477
CFP	Interleukin-6, ng/l	-0.408627	0.00037422	0.00244683	0.00134875
LRG1	pCO2, mmHg	0.408441	0.00068528	0.00247946	0.0195657
SERPINF1	Ferritin, ug/l	0.408227	3.81859e-05	0.000170832	0.000752624
APOD	Erythrocytes per pl	0.407942	4.13847e-05	0.00035177	0.000178989
CLEC3B	Leukocytes per nl	-0.40794	1.2893e-05	6.20363e-05	0.000318642
ACTA2;ACTB;ACTG1;ACTG2	Troponin T HS, ng/l	0.407856	0.00081852	0.00463828	0.00472013
ACTA2;ACTB;ACTG1;ACTG2	Procalcitonin, µg/l	0.407754	2.53056e-05	0.000636334	8.58407e-05
FCN3	Monocytes per nl	-0.407379	1.64437e-05	0.00139772	0.00284477
S100A8	CD169+ monocytes, % of monocytes	-0.407318	0.00825511	0.0292368	0.0238022
C1R	pCO2, mmHg	0.407284	0.000530432	0.00225434	0.018353
CFP	Neutrophils, % of leukocytes	-0.407196	6.00561e-05	0.000703695	0.000432904
PGLYRP2	Estimated glomerular filtration rate (CKD-EPI), ml/min	0.407059	3.46012e-05	0.000133686	0.00034548
LPA	CRP (clinical), mg/l	-0.407055	8.31939e-06	0.000707148	2.71557e-05
ITIH2	Lactate, mg/dl	-0.406974	0.000150929	0.00116627	0.00789054
AGT	Red blood cell distribution width (RDW-CV), %	0.406772	1.09321e-05	9.29231e-05	9.00599e-05
SERPINA4	Fibrinogen (clinical), g/l	-0.406751	0.0037349	0.0396833	0.0307685
F13A1	D-Dimer, mg/l	-0.406602	0.00469164	0.0375188	0.0452457
MST1	Lymphocytes, % of leukocytes	-0.406477	9.60508e-05	0.00816432	0.000369262
VTN	N-terminal pro b-type Natriuretic Peptide (NT-proBNP), ng/l	-0.406344	3.13276e-05	0.00266284	0.000216787
HBB;HBD	Mean corpuscular hemoglobin concentration (MCHC), g/dl	0.406344	7.60364e-05	0.000984617	0.000773783
F2	CD169/Siglec-1 antigens per monocyte	0.406265	0.00493824	0.0149911	0.0284772
HBB;HBD	Red blood cell distribution width (RDW-CV), %	-0.406123	6.19898e-05	0.000984617	0.000359306
APOH	Gamma-glutamyl transferase, U/l	0.406104	5.38493e-05	0.000457719	0.000831554
C1R	Immature granulocytes, % of leukocytes	0.406091	0.00012081	0.000684589	0.000580558
APOL1	aPTT, s	-0.406013	5.65028e-05	0.000184721	0.000685881
LCAT	Erythrocytes per pl	0.405801	2.15791e-05	0.000203803	9.82418e-05
ACTA2;ACTB;ACTG1;ACTG2	Neutrophils, % of leukocytes	0.405796	5.79678e-05	0.000636334	0.000432904
ACTB;ACTG1	CRP (clinical), mg/l	0.405655	6.18596e-05	0.00264807	0.000172608
PGLYRP2	Glucose, mg/dl	-0.405589	0.000118754	0.000403764	0.00410889
ACTBL2	Immature granulocytes, % of leukocytes	0.405477	0.000486766	0.00413751	0.00191387
GSN	aPTT, s	-0.405433	5.14808e-05	0.000190255	0.000685881
APOA2	D-Dimer, mg/l	-0.405386	0.00310917	0.00734108	0.0403226
CLEC3B	Alkaline phosphatase, U/l	-0.40536	0.000286249	0.000839005	0.016507
F9	Neutrophil-to-lymphocyte ratio	0.40517	2.71536e-05	0.00131442	0.000120451
HBD	Erythrocytes per pl	0.40486	1.98771e-05	0.000563186	9.29391e-05
HBB	Mean corpuscular hemoglobin concentration (MCHC), g/dl	0.404797	6.67528e-05	0.0011348	0.000769882
AZGP1	Estimated glomerular filtration rate (CKD-EPI), ml/min	-0.404749	1.00366e-05	6.56239e-05	0.000157848
ACTBL2	N-terminal pro b-type Natriuretic Peptide (NT-proBNP), ng/l	0.40471	0.000105073	0.00117163	0.000504934
APOM	Neutrophils per nl	-0.404527	5.96112e-05	0.000316685	0.000515637
ACTB;ACTG1	CD169+ monocytes, % of monocytes	-0.404472	0.00871729	0.0445138	0.0243241
HPX	Mean platelet volume, fl	-0.40446	1.46383e-05	9.5712e-05	0.000281381
PON1	Hemoglobin, g/dl	0.404425	1.81547e-05	0.000771577	9.74124e-05
PLG	Thrombocytes per nl	0.404415	1.74113e-05	0.000147996	0.000878283
C1QB	Sodium, mmol/l	0.404357	1.20768e-05	0.00102652	0.000109962
CLEC3B	D-Dimer, mg/l	-0.404306	0.00290461	0.00685812	0.0403226
ACTB;ACTG1	Red blood cell distribution width (RDW-CV), %	0.404264	6.23075e-05	0.00264807	0.000359306
MASP2	N-terminal pro b-type Natriuretic Peptide (NT-proBNP), ng/l	0.404197	0.000465034	0.013176	0.00160902
PLG	Lactate, mg/dl	-0.404174	0.00018244	0.000912202	0.00789054
C9	Neutrophils per nl	0.404132	2.71398e-05	0.000698545	0.000260844
F2	Procalcitonin, µg/l	-0.404056	3.78123e-05	0.000267837	0.000125799
LBP	Immature granulocytes per nl	0.404031	7.18712e-05	0.000509088	0.000327203
C6	Haptoglobin (clinical), g/l	0.404021	0.00208578	0.0354582	0.0451049
SAA1;SAA2	Ferritin, ug/l	0.403926	0.000305347	0.00259545	0.00330157
APOE	Bilirubin (total), mg/dl	0.403914	1.25329e-05	0.0010653	0.000197109
APOM	Potassium, mmol/l	-0.403768	3.14316e-05	0.000190835	0.000695354
PIGR	Neutrophil-to-lymphocyte ratio	0.403758	4.63191e-05	0.000187482	0.000182118
F2	Red blood cell distribution width (RDW-CV), %	-0.403449	6.43533e-06	6.8065e-05	5.56656e-05
LBP	Monocytes, % of leukocytes	-0.403201	2.51296e-05	0.000267002	0.000543428
CD44	CD169/Siglec-1 antigens per monocyte	-0.403152	0.00722259	0.030696	0.0364004
IGFALS	Estimated glomerular filtration rate (CKD-EPI), ml/min	0.40307	3.49185e-05	0.000269825	0.00034548
APOL1	Gamma-glutamyl transferase, U/l	-0.402885	1.65128e-05	6.68373e-05	0.000285671
SERPINF1	CD169/Siglec-1 antigens per monocyte	-0.402752	0.00736424	0.015649	0.0364004
APOA2	Carboxyhemoglobin (COHB), % of Hb	-0.402674	0.000879047	0.00232216	0.0338011
AFM	Lymphocytes, % of leukocytes	0.402496	9.95697e-06	0.000169269	4.78488e-05
S100A8	Sodium, mmol/l	0.402479	0.00029573	0.00193362	0.00165037
PF4	Troponin T HS, ng/l	-0.402127	0.00879423	0.0325004	0.0271679
CLEC3B	N-terminal pro b-type Natriuretic Peptide (NT-proBNP), ng/l	-0.402058	0.000166805	0.000597687	0.0007594
ITIH3	Immature granulocytes per nl	0.40179	7.18712e-05	0.000509088	0.000327203
CNDP1	Neutrophils per nl	-0.401669	0.000145271	0.00205801	0.000966614
C1QA	Potassium, mmol/l	0.401561	5.31315e-05	0.00116557	0.00077584
APOL1	Estimated glomerular filtration rate (CKD-EPI), ml/min	0.401454	2.87377e-05	0.000101779	0.00034548
LRG1	Fibrinogen (clinical), g/l	0.401161	0.00364485	0.00938824	0.0307685
SERPINA3	D-Dimer, mg/l	0.401076	0.00310917	0.00943854	0.0403226
SERPINC1	Erythrocytes per pl	0.400973	1.51001e-05	0.000320878	7.6833e-05
SERPINA3	N-terminal pro b-type Natriuretic Peptide (NT-proBNP), ng/l	0.400916	3.93012e-05	0.000224673	0.000251819
AMBP	Immature granulocytes, % of leukocytes	0.400897	7.34224e-05	0.000567355	0.00039694
CFHR2	Troponin T HS, ng/l	0.400771	0.00138087	0.0146718	0.00645652
PON1	Hematocrit l/l	0.400728	2.81873e-05	0.000798639	0.000162547
RBP4	Methemoglobin, % of Hb	0.400718	0.000387306	0.00219473	0.033502
FGB	Interleukin-6, ng/l	0.40063	0.000441769	0.0125168	0.00155972
ALB	Glucose, mg/dl	-0.400451	0.000148895	0.00397546	0.00429313
F2	Immature granulocytes per nl	-0.400159	8.42584e-05	0.000447623	0.000373761
APOA1	Aspartate aminotransferase (AST), U/l	-0.400159	0.000121819	0.000976861	0.00702489
C1R	Urea, mg/dl	0.39977	0.000448928	0.00200836	0.00277373
KLKB1	Estimated glomerular filtration rate (CKD-EPI), ml/min	0.399767	3.62355e-05	0.000280001	0.00034548
ITIH1	pCO2, mmHg	-0.399738	0.000791674	0.00448615	0.0195657
HBA1	INR	-0.399673	2.48919e-05	0.000334079	0.00043063
C1R	Creatinine, mg/dl	0.399644	2.60008e-05	0.000221007	0.000281134
PON1	Immature granulocytes, % of leukocytes	-0.39962	7.74242e-05	0.00131621	0.00040589
CRP	Immature granulocytes per nl	0.399564	5.08568e-05	0.000308773	0.000258771
ACTBL2	Lymphocytes, % of leukocytes	-0.399488	8.84984e-05	0.00117163	0.00034796
CD14	Ferritin, ug/l	0.399411	0.000103561	0.000550167	0.00145667
JCHAIN	Red blood cell distribution width (RDW-CV), %	0.398669	4.25902e-05	0.000905042	0.000283389
CLEC3B	Albumin (clinical), g/l	0.398414	0.000263958	0.000801302	0.00378235
SERPINA1	pH	-0.398382	0.000392007	0.00133282	0.0263846
APOA2	Potassium, mmol/l	-0.398324	2.93597e-05	0.000113435	0.000695354
LRG1	D-Dimer, mg/l	0.398101	0.0032631	0.00924545	0.0403226
AFM	Neutrophil-to-lymphocyte ratio	-0.397972	2.31221e-05	0.000327564	0.000105267
CRP	pCO2, mmHg	0.397944	0.00101551	0.00431594	0.0219605
APOM	Neutrophils, % of leukocytes	-0.397799	5.72779e-05	0.000316685	0.000432904
LRG1	Hemoglobin, g/dl	-0.39772	1.57835e-05	9.58286e-05	8.80823e-05
CFHR1	Procalcitonin, µg/l	0.397543	0.000107988	0.00329804	0.000306261
ACTB;ACTG1	Neutrophil-to-lymphocyte ratio	0.397429	0.000218827	0.00336814	0.000742296
HPX	N-terminal pro b-type Natriuretic Peptide (NT-proBNP), ng/l	-0.397399	7.27889e-05	0.000363945	0.00038159
LCAT	Immature granulocytes, % of leukocytes	-0.397357	6.07594e-05	0.000469505	0.000362461
C4B	Immature granulocytes per nl	-0.397354	9.86444e-05	0.00397798	0.000426637
CA1	Procalcitonin, µg/l	-0.397323	0.000800919	0.0136156	0.0017764
ACTA2;ACTB;ACTG1;ACTG2	CRP (clinical), mg/l	0.397278	2.60605e-05	0.000636334	7.77323e-05
APOM	Red blood cell distribution width (RDW-CV), %	-0.39723	8.92564e-05	0.000391565	0.000484207
PF4	Red blood cell distribution width (RDW-CV), %	-0.397174	0.000363018	0.00385707	0.00136526
SERPINA3	Albumin (clinical), g/l	-0.397155	0.000398806	0.00178413	0.00459956
IGFALS	Interleukin-6, ng/l	-0.396707	0.00105066	0.00427182	0.00342952
PF4	Carboxyhemoglobin (COHB), % of Hb	-0.396691	0.00605868	0.0251378	0.0455718
ITIH4	D-Dimer, mg/l	0.396613	0.00414205	0.0103551	0.044786
CRP	Lactate dehydrogenase (LDH), U/l	0.396489	2.82859e-05	0.000200358	0.00163115
APOC3	Lactate, mg/dl	-0.396056	0.000429743	0.00608803	0.0106208
MASP2	Neutrophils, % of leukocytes	0.396043	0.000933627	0.0198396	0.00343654
AHSG	Lymphocytes per nl	0.395925	2.79169e-05	0.000107861	0.000965926
IGFALS	Glucose, mg/dl	-0.39592	0.000445284	0.00217666	0.00653241
HPR	INR	-0.395832	5.70932e-05	0.000619756	0.00061732
CNDP1	Hematocrit l/l	0.395771	8.20309e-05	0.00139453	0.00038355
LBP	Troponin T HS, ng/l	0.395719	0.00182094	0.00659348	0.0080775
HPR	Red blood cell distribution width (RDW-CV), %	-0.395566	2.6517e-05	0.000375657	0.000199454
C1QA	Chloride, mmol/l	0.39545	0.000199573	0.00234371	0.0172631
ITIH4	INR	0.395389	4.34605e-05	0.000230884	0.000575166
SERPINF1	CRP (clinical), mg/l	0.395287	4.94871e-05	0.00021032	0.000142688
ACTA2;ACTB;ACTG1;ACTG2	Immature granulocytes per nl	0.395113	0.000123493	0.00116632	0.000508672
F9	CRP (clinical), mg/l	0.395026	3.09276e-05	0.00131442	9.06861e-05
HBD	HHb (deoxyhemoglobin), % of Hb	0.395012	0.000651797	0.0138507	0.0100796
SERPINA1	INR	0.394755	3.78633e-05	0.000189316	0.000571596
CLEC3B	HHb (deoxyhemoglobin), % of Hb	0.394708	0.000310856	0.000880347	0.0100796
ORM1	Calcium, mmol/l	-0.394503	6.70563e-05	0.00569979	0.0116007
PF4	Albumin (clinical), g/l	0.394434	0.00588927	0.0251378	0.0442975
CFHR5	Neutrophil-to-lymphocyte ratio	0.394394	0.00012266	0.00260653	0.000451495
HRG	Monocytes, % of leukocytes	0.39431	2.51296e-05	0.000927482	0.000543428
C1QC	Mean corpuscular hemoglobin concentration (MCHC), g/dl	-0.394271	4.01786e-05	0.00108757	0.000507715
C1QC	N-terminal pro b-type Natriuretic Peptide (NT-proBNP), ng/l	0.39408	7.10436e-05	0.00108757	0.00038159
KNG1	Lactate, mg/dl	-0.393929	0.000381314	0.0210199	0.0106208
CNDP1	Neutrophils, % of leukocytes	-0.393736	0.00019466	0.00236373	0.000962179
SERPIND1	Neutrophils, % of leukocytes	-0.393702	7.29362e-05	0.000563598	0.000504718
C1QA	Sodium, mmol/l	0.393647	1.87924e-05	0.000798679	0.000154814
C4A;C4B	Basophiles per nl	-0.393615	0.000134953	0.00286776	0.0116735
C1QB	CD169+ monocytes, % of monocytes	-0.393585	0.00480741	0.0288302	0.0176953
SERPINA10	Fibrinogen (clinical), g/l	0.393581	0.00646412	0.0274725	0.0430113
HPR	CD169/Siglec-1 antigens per monocyte	0.393535	0.0054652	0.0160187	0.0295463
CA1	Gamma-glutamyl transferase, U/l	-0.393388	0.00121749	0.0172477	0.00810096
IGFALS	Neutrophils per nl	-0.392975	9.07763e-05	0.000600359	0.000713832
C1R	Lymphocytes, % of leukocytes	-0.392897	5.44236e-05	0.000385501	0.000229641
SERPINF1	Mean corpuscular volume (MCV), fl	0.39284	7.3456e-05	0.000283807	0.00211798
PGLYRP2	INR	-0.392529	4.65452e-05	0.000164848	0.000575166
PF4	Interleukin-6, ng/l	-0.392495	0.00459373	0.0240189	0.0132452
C1QB	Chloride, mmol/l	0.392178	0.000377962	0.00642535	0.0217958
SERPINA3	INR	0.391466	3.96483e-05	0.000224673	0.000571596
AZGP1	Lymphocytes, % of leukocytes	-0.391273	6.23045e-05	0.000353059	0.000256635
CRP	N-terminal pro b-type Natriuretic Peptide (NT-proBNP), ng/l	0.391043	0.000104354	0.000591338	0.000504934
RBP4	Red blood cell distribution width (RDW-CV), %	0.390877	0.000113199	0.000740149	0.000559528
C1S	Monocytes, % of leukocytes	-0.390782	0.000124702	0.000588869	0.00174092
LRG1	Red blood cell distribution width (RDW-CV), %	0.390773	9.75605e-05	0.000414632	0.000496411
C1QA	CD169+ monocytes, % of monocytes	-0.390772	0.00751817	0.0319522	0.0227924
AGT	Monocytes, % of leukocytes	-0.390753	4.21866e-05	0.000275835	0.00081092
LBP	Estimated glomerular filtration rate (CKD-EPI), ml/min	-0.390733	3.70798e-05	0.000315179	0.00034548
F2	Hematocrit l/l	0.390691	4.62185e-05	0.000302198	0.000242297
CRP	Lymphocytes per nl	-0.39062	2.12723e-05	0.000164377	0.000965926
CD44	Troponin T HS, ng/l	0.390611	0.00464234	0.0263066	0.0170877
APOA1	CD169+ monocytes, % of monocytes	0.390455	0.00456879	0.0155339	0.0171826
TTR	Neutrophils, % of leukocytes	-0.390449	8.27592e-05	0.00175863	0.000550667
CST3	Bilirubin (total), mg/dl	0.390388	4.52319e-05	0.000183081	0.000521674
APOA1	Lymphocytes, % of leukocytes	0.390339	5.08468e-05	0.000556537	0.000219912
CFP	CD169/Siglec-1 antigens per monocyte	0.390133	0.00821127	0.0225148	0.0373829
APOA1	Sodium, mmol/l	-0.389967	5.23799e-05	0.000556537	0.000350645
IGLVs	Mean corpuscular hemoglobin concentration (MCHC), g/dl	-0.389964	4.10868e-05	0.00272715	0.000507715
CP	D-Dimer, mg/l	0.389823	0.00395074	0.034435	0.044786
C1R	Hemoglobin, g/dl	-0.389775	4.71306e-05	0.000364191	0.000220367
CD14	aPTT, s	0.389749	4.07116e-05	0.000266191	0.000685881
ACTB;ACTG1	Immature granulocytes per nl	0.389596	0.000128652	0.00336814	0.0005176
SELL	CRP (clinical), mg/l	-0.389584	7.09837e-05	0.00603361	0.000194923
HBA1	CRP (clinical), mg/l	-0.389354	5.52558e-05	0.000469675	0.000156709
SERPIND1	N-terminal pro b-type Natriuretic Peptide (NT-proBNP), ng/l	-0.389211	3.83283e-05	0.000361989	0.000251819
C1QA	Red blood cell distribution width (RDW-CV), %	0.389083	5.48506e-05	0.00116557	0.000338898
GSN	INR	-0.38896	6.83347e-05	0.000242019	0.000656773
ITIH2	Lymphocytes per nl	0.388884	2.25904e-05	0.000280576	0.000965926
LBP	N-terminal pro b-type Natriuretic Peptide (NT-proBNP), ng/l	0.388764	0.000123155	0.000747726	0.000575832
PLG	Estimated glomerular filtration rate (CKD-EPI), ml/min	0.388566	2.94153e-05	0.0002273	0.00034548
APOD	Procalcitonin, µg/l	-0.388548	1.97988e-05	0.000206936	6.85039e-05
LCAT	N-terminal pro b-type Natriuretic Peptide (NT-proBNP), ng/l	-0.388546	5.60867e-05	0.000469505	0.000334586
C7	Troponin T HS, ng/l	0.388387	0.000945921	0.0201008	0.00495892
LRG1	INR	0.388311	8.34762e-05	0.000373446	0.000760072
APOA1	Neutrophil-to-lymphocyte ratio	-0.388163	0.000126417	0.000976861	0.000455629
IGFALS	Bilirubin (total), mg/dl	-0.38807	0.000157001	0.000854262	0.00131893
C1QC	Carboxyhemoglobin (COHB), % of Hb	0.388055	0.00140809	0.00748049	0.0370731
ACTA2;ACTB;ACTG1;ACTG2	Immature granulocytes, % of leukocytes	0.388012	0.000153367	0.00118511	0.000698222
GSN	Mean platelet volume, fl	-0.387942	4.16578e-05	0.000160951	0.000655164
CPB2	Urea, mg/dl	0.387569	0.000208877	0.00276037	0.00144543
ITIH1	Monocytes, % of leukocytes	0.387358	5.95988e-05	0.000562878	0.00103106
HBA1	Sodium, mmol/l	-0.387261	3.20089e-05	0.000340094	0.000240762
B2M	Glucose, mg/dl	0.387247	0.00204068	0.00619491	0.0130755
ACTB;ACTG1	Immature granulocytes, % of leukocytes	0.387214	0.000225938	0.00336814	0.000961205
HPX	aPTT, s	-0.386801	6.34341e-05	0.000336994	0.000685881
PLG	Monocytes, % of leukocytes	0.386648	7.64833e-05	0.000464363	0.00120287
CFP	CD169+ monocytes, % of monocytes	0.386538	0.00546809	0.0172144	0.0193057
APOD	Gamma-glutamyl transferase, U/l	-0.386495	5.768e-05	0.000408567	0.000831554
LGALS3BP	Lactate dehydrogenase (LDH), U/l	0.386282	5.53567e-05	0.00190081	0.00196099
HPR	Immature granulocytes per nl	-0.38618	0.000156987	0.000953133	0.000617243
IGHAs	Red blood cell distribution width (RDW-CV), %	0.38611	0.000123168	0.0104693	0.00059189
CD14	Potassium, mmol/l	0.38611	3.21551e-05	0.000227765	0.000695354
PF4	Mean platelet volume, fl	-0.386053	0.000571536	0.00539784	0.00549309
C1S	Neutrophils per nl	0.385975	0.000328675	0.00139687	0.00210595
CFD	Mean platelet volume, fl	0.385821	0.000148997	0.000904627	0.00171844
C1QC	Troponin T HS, ng/l	0.385799	0.00324768	0.0153363	0.0137036
LRG1	Hematocrit l/l	-0.385773	3.22966e-05	0.000161483	0.000180236
APOL1	Mean corpuscular volume (MCV), fl	-0.385674	5.52721e-05	0.000184721	0.00191241
PGLYRP2	Mean platelet volume, fl	-0.385595	3.98108e-05	0.000147127	0.000655164
HPX	HHb (deoxyhemoglobin), % of Hb	0.385588	0.000506613	0.00205058	0.0100796
SERPING1	Procalcitonin, µg/l	0.385169	4.33195e-05	0.00368216	0.000137964
ITIH3	Immature granulocytes, % of leukocytes	0.385158	0.000137411	0.000687054	0.000642488
PF4	Urea, mg/dl	-0.385126	0.00324258	0.0196871	0.0136821
AHSG	Glucose, mg/dl	-0.385088	0.000258729	0.000785428	0.00497335
LBP	Bilirubin (total), mg/dl	0.384934	8.03869e-05	0.000525606	0.000869183
ACTA2;ACTB;ACTG1;ACTG2	Lactate dehydrogenase (LDH), U/l	0.384903	5.66761e-05	0.000636334	0.00196099
CP	Neutrophil-to-lymphocyte ratio	0.384552	0.000136074	0.00578316	0.000480426
ORM1;ORM2	Interleukin-6, ng/l	0.384515	0.00053422	0.0113522	0.0018484
F9	HHb (deoxyhemoglobin), % of Hb	-0.384434	0.000399867	0.00324116	0.0100796
ITIH4	Hemoglobin, g/dl	-0.384369	4.71306e-05	0.000235653	0.000220367
HPX	CD169+ monocytes, % of monocytes	0.384193	0.00270913	0.00852875	0.0114312
AGT	Immature granulocytes, % of leukocytes	0.384119	9.31154e-05	0.000439711	0.000473793
C1QC	Procalcitonin, µg/l	0.383988	7.89485e-05	0.00108757	0.000231493
HRG	Neutrophil-to-lymphocyte ratio	-0.383933	4.36462e-05	0.000927482	0.0001756
HBB	Red blood cell distribution width (RDW-CV), %	-0.383639	0.000131182	0.0018584	0.000613362
HPR	Immature granulocytes, % of leukocytes	-0.383596	0.0002278	0.00119036	0.000961205
APOM	Bilirubin (total), mg/dl	-0.383576	9.2133e-05	0.000391565	0.000901618
PON1	Neutrophil-to-lymphocyte ratio	-0.38355	0.000191063	0.00270672	0.000661078
LBP	D-Dimer, mg/l	0.383454	0.00523072	0.0138941	0.0452457
IGFALS	Hemoglobin, g/dl	0.383255	9.18195e-05	0.000600359	0.000387434
TF	N-terminal pro b-type Natriuretic Peptide (NT-proBNP), ng/l	-0.383155	8.82854e-05	0.00107204	0.000449217
C9	Lymphocytes, % of leukocytes	-0.383141	3.28727e-05	0.000698545	0.00014582
RBP4	N-terminal pro b-type Natriuretic Peptide (NT-proBNP), ng/l	0.383104	6.28951e-05	0.000493475	0.000350995
SERPINA10	aPTT, s	0.382997	5.78289e-05	0.000722238	0.000685881
ITIH3	Neutrophils per nl	0.382821	0.000132724	0.000687054	0.000918452
C1S	Troponin T HS, ng/l	0.382811	0.00586718	0.013124	0.0203004
ITIH4	Estimated glomerular filtration rate (CKD-EPI), ml/min	-0.382734	3.79429e-05	0.00021501	0.00034548
LYZ	HHb (deoxyhemoglobin), % of Hb	-0.382615	0.000533523	0.00188956	0.0100796
SERPING1	Neutrophils, % of leukocytes	0.382613	0.000108945	0.00463016	0.000673124
HPX	Potassium, mmol/l	-0.382551	4.02918e-05	0.00022832	0.000774498
B2M	Mean corpuscular hemoglobin concentration (MCHC), g/dl	-0.382507	0.000310544	0.00105585	0.0022385
ITIH3	Neutrophils, % of leukocytes	0.382434	9.38234e-05	0.000613461	0.000601165
PF4	CRP (clinical), mg/l	-0.38241	0.00082655	0.00702568	0.00188149
SERPINA3	pCO2, mmHg	0.382266	0.00201759	0.00714562	0.0300735
PIGR	aPTT, s	0.382223	7.73104e-05	0.000298699	0.000786747
C1S	Estimated glomerular filtration rate (CKD-EPI), ml/min	-0.381898	5.58753e-05	0.000316626	0.000483321
APOL1	Interleukin-6, ng/l	-0.381716	0.00055128	0.00156196	0.00187003
HPR	Estimated glomerular filtration rate (CKD-EPI), ml/min	0.381574	6.53816e-05	0.000619756	0.00053862
ACTA2;ACTB;ACTG1;ACTG2	N-terminal pro b-type Natriuretic Peptide (NT-proBNP), ng/l	0.381566	5.98903e-05	0.000636334	0.000345367
C1R	Hematocrit l/l	-0.381327	6.42943e-05	0.000420386	0.000317798
HPX	Mean corpuscular hemoglobin concentration (MCHC), g/dl	0.381214	8.6532e-05	0.000408623	0.000831668
CFHR5	Neutrophils, % of leukocytes	0.381169	0.000205668	0.00349636	0.000988349
GSN	Neutrophils, % of leukocytes	-0.381147	0.000126345	0.000413052	0.000728591
C1QC	Creatinine, mg/dl	0.381081	0.00010428	0.00110797	0.000767815
APOD	Potassium, mmol/l	-0.381018	5.38155e-05	0.000408567	0.00077584
HRG	Neutrophils, % of leukocytes	-0.380578	5.65018e-05	0.00096053	0.000432904
SERPINC1	Hemoglobin, g/dl	0.380437	8.14032e-05	0.000960125	0.000352069
CFP	CRP (clinical), mg/l	-0.380356	8.6133e-05	0.000813478	0.000232828
KLKB1	Urea, mg/dl	-0.380324	0.00029935	0.00148577	0.00199183
SERPINA3	Troponin T HS, ng/l	0.380224	0.00438306	0.0116425	0.0170877
ORM1;ORM2	Neutrophil-to-lymphocyte ratio	0.380099	7.48534e-05	0.00318127	0.00028777
C1QA	Erythrocytes per pl	-0.380072	0.000146579	0.00232456	0.000576321
ACTA2;ACTB;ACTG1;ACTG2	Red blood cell distribution width (RDW-CV), %	0.379982	5.42644e-05	0.000636334	0.000338898
CNDP1	Troponin T HS, ng/l	-0.379451	0.0044685	0.0250697	0.0170877
TTR	Procalcitonin, µg/l	-0.379269	5.42239e-05	0.00153634	0.000164574
SERPINA1	Bilirubin (total), mg/dl	0.379079	9.38099e-05	0.000419676	0.000901618
HPR	Procalcitonin, µg/l	-0.378579	0.000121643	0.000795361	0.000334037
AHSG	Hematocrit l/l	0.378572	9.89574e-05	0.000350474	0.000438965
C4A	Immature granulocytes, % of leukocytes	-0.378145	0.000210979	0.0140741	0.00093588
CFP	Gamma-glutamyl transferase, U/l	-0.378014	0.000107288	0.00091195	0.00142776
AHSG	Potassium, mmol/l	-0.37801	0.000105449	0.000358526	0.00101348
SELL	Neutrophil-to-lymphocyte ratio	-0.377896	0.000252718	0.00951258	0.000809635
SERPINA10	Neutrophils, % of leukocytes	0.37787	5.94784e-05	0.000722238	0.000432904
F2	Immature granulocytes, % of leukocytes	-0.377492	0.000371942	0.00166395	0.00153205
C1QC	Potassium, mmol/l	0.37735	6.41682e-05	0.00108757	0.000792935
AMBP	Troponin T HS, ng/l	0.377236	0.00420141	0.0187958	0.0169033
LCAT	CD169/Siglec-1 antigens per monocyte	0.377158	0.00793436	0.020437	0.0373829
LCAT	Interleukin-6, ng/l	-0.377146	0.00084249	0.00351233	0.0028029
CFP	Erythrocytes per pl	0.377075	0.000221544	0.00156927	0.000815472
PPBP	HHb (deoxyhemoglobin), % of Hb	0.377046	0.000620804	0.00293158	0.0100796
PON1	Erythrocytes per pl	0.376999	5.16836e-05	0.00109828	0.00021808
APOC3	Mean platelet volume, fl	0.376888	0.000142131	0.00483594	0.00171844
APOA2	Leukocytes per nl	-0.376843	2.92244e-05	0.000113435	0.000631977
CD14	Fibrinogen (clinical), g/l	0.376809	0.00646412	0.0177242	0.0430113
LGALS3BP	Procalcitonin, µg/l	0.376646	6.70874e-05	0.00190081	0.000200105
AGT	Hemoglobin, g/dl	-0.376482	5.26409e-05	0.000319606	0.000239655
F9	Immature granulocytes per nl	0.376425	0.000109491	0.00186135	0.000462
APOA2	Alkaline phosphatase, U/l	-0.376396	0.000672081	0.00190423	0.0290675
APOA2	Ferritin, ug/l	-0.375984	0.000239738	0.000804583	0.00276498
APOA1	Glucose, mg/dl	-0.375983	0.000407879	0.0026669	0.00653241
CFD	Lactate dehydrogenase (LDH), U/l	0.375861	0.000146672	0.000904627	0.00306578
CP	Neutrophils, % of leukocytes	0.375823	0.000336343	0.00952972	0.00145468
TGFBI	Procalcitonin, µg/l	0.375648	0.000235324	0.00666753	0.000607629
CFP	Fibrinogen (clinical), g/l	-0.375617	0.00511099	0.016709	0.040191
JCHAIN	Sodium, mmol/l	0.375591	7.27641e-05	0.00123699	0.000449578
APOL1	Neutrophils, % of leukocytes	-0.375445	0.00017343	0.000526485	0.000937609
CP	pCO2, mmHg	0.375408	0.00116841	0.0165525	0.0224595
PIGR	Mean corpuscular volume (MCV), fl	0.37537	0.000118777	0.000438958	0.00293549
SERPINA1	Red blood cell distribution width (RDW-CV), %	0.375175	0.000194511	0.000793373	0.000885539
A2M;PZP	INR	0.375139	0.000153441	0.0130425	0.00112992
APOM	Estimated glomerular filtration rate (CKD-EPI), ml/min	0.374913	0.000109316	0.000442469	0.000727371
CD44	Sodium, mmol/l	0.374902	8.2838e-05	0.00100589	0.000477699
PGLYRP2	N-terminal pro b-type Natriuretic Peptide (NT-proBNP), ng/l	-0.37486	0.000275444	0.000780424	0.00103591
SERPINF1	Leukocytes per nl	0.374855	6.23388e-05	0.000252324	0.00119829
IGLVs	Potassium, mmol/l	0.374768	6.41682e-05	0.00272715	0.000792935
PIGR	HHb (deoxyhemoglobin), % of Hb	-0.374766	0.000699162	0.00191706	0.0100796
S100A8	Glucose, mg/dl	0.374703	0.00191275	0.0101615	0.0127272
LRG1	Estimated glomerular filtration rate (CKD-EPI), ml/min	-0.374652	7.6405e-05	0.000360802	0.000600821
GSN	D-Dimer, mg/l	-0.374642	0.00499426	0.0121289	0.0452457
APOH	Lactate, mg/dl	-0.374566	0.000348392	0.00185083	0.0106208
C1QC	Chloride, mmol/l	0.374152	0.000540677	0.0038298	0.0233843
ITIH2	Creatinine, mg/dl	-0.374097	0.000102086	0.00096415	0.000767815
RBP4	Sodium, mmol/l	0.373806	6.96671e-05	0.000493475	0.000446386
SAA1	Ferritin, ug/l	0.373766	0.000751153	0.0063848	0.00580596
C1QC	Hemoglobin, g/dl	-0.373596	0.000200784	0.00170667	0.000789447
APOL1	Creatinine, mg/dl	-0.373547	0.000106518	0.000335333	0.000767815
TTR	Fibrinogen (clinical), g/l	-0.373544	0.00270493	0.0229919	0.0289453
TF	INR	-0.373538	6.68229e-05	0.000946658	0.000656773
C1S	HHb (deoxyhemoglobin), % of Hb	-0.373349	0.000569441	0.00210446	0.0100796
CFHR1	Hemoglobin, g/dl	-0.373247	0.000116401	0.00329804	0.000468312
HBB;HBD	Glucose, mg/dl	-0.373118	0.000213682	0.0018163	0.00462087
CLEC3B	Neutrophils, % of leukocytes	-0.373088	0.000189657	0.000620033	0.000962179
SAA1	Troponin T HS, ng/l	0.372819	0.011745	0.0415967	0.035647
ALB	Mean corpuscular hemoglobin concentration (MCHC), g/dl	0.372582	0.000104873	0.00397546	0.000907151
PPBP	Neutrophil-to-lymphocyte ratio	-0.372482	0.000545476	0.00289784	0.00159945
HBA1	Glucose, mg/dl	-0.372294	0.000453115	0.00260918	0.00653241
VWF	Potassium, mmol/l	0.37208	5.12945e-05	0.00436003	0.00077584
SERPINA10	Neutrophils per nl	0.372004	0.000111695	0.00118676	0.000805133
RBP4	Lactate, mg/dl	-0.371987	0.000748665	0.00397728	0.014809
ACTB;ACTG1	Interleukin-6, ng/l	0.371942	0.00251448	0.01943	0.00750007
C1QC	Erythrocytes per pl	-0.37193	0.000171146	0.00161638	0.000657961
HBB;HBD	Sodium, mmol/l	-0.371828	8.10861e-05	0.000984617	0.000477699
PLG	aPTT, s	-0.371797	6.34341e-05	0.000414761	0.000685881
ITIH4	Hematocrit l/l	-0.371737	9.48242e-05	0.000403003	0.0004317
ITIH3	INR	0.371431	0.000106296	0.000645366	0.000875673
CD14	INR	0.371383	5.21525e-05	0.00031664	0.000601492
ITIH1	Creatinine, mg/dl	-0.37136	0.000140054	0.00119046	0.000969171
HPR	Creatinine, mg/dl	-0.371315	9.57647e-05	0.000685779	0.000767815
HPR	Potassium, mmol/l	-0.371254	9.68159e-05	0.000685779	0.00101348
ITIH2	Bilirubin (total), mg/dl	-0.371127	0.000114192	0.00097063	0.00103975
C1QA	N-terminal pro b-type Natriuretic Peptide (NT-proBNP), ng/l	0.371033	0.000220584	0.00234371	0.000908597
LYZ	Leukocytes per nl	0.371017	8.11206e-05	0.000405603	0.00127581
F10	Procalcitonin, µg/l	0.370931	0.000174224	0.014809	0.000463704
VTN	Urea, mg/dl	-0.370848	0.000372067	0.0158129	0.00238399
CP	CD169/Siglec-1 antigens per monocyte	-0.370812	0.00423364	0.034435	0.0259625
LYZ	aPTT, s	0.370811	0.000209306	0.000889553	0.00201167
APOC1	Mean corpuscular volume (MCV), fl	-0.370714	4.33032e-05	0.000736155	0.00187286
LBP	pCO2, mmHg	0.370595	0.00138942	0.00590503	0.0240369
HPR	Mean corpuscular hemoglobin concentration (MCHC), g/dl	0.37053	7.60364e-05	0.00064631	0.000773783
B2M	Bilirubin (total), mg/dl	0.370368	0.000451802	0.00147704	0.00279149
SAA1;SAA2	Immature granulocytes per nl	0.370195	0.00034433	0.00266073	0.00132376
HRG	pCO2, mmHg	-0.370109	0.00398759	0.0225963	0.0459095
C4A;C4B	Leukocytes per nl	-0.370022	7.9153e-05	0.00286776	0.00127581
SAA1;SAA2	Lymphocytes per nl	-0.369988	9.99659e-05	0.000944122	0.00247059
HBA1	Procalcitonin, µg/l	-0.369745	4.33195e-05	0.000409129	0.000137964
APOA2	Aspartate aminotransferase (AST), U/l	-0.36963	0.000531016	0.00161201	0.0218771
ACTB;ACTG1	CD169/Siglec-1 antigens per monocyte	-0.369592	0.010625	0.0484812	0.0471313
PLG	Red blood cell distribution width (RDW-CV), %	-0.369461	9.55006e-05	0.00054117	0.000496411
C1QA	Creatinine, mg/dl	0.369341	0.000164086	0.00232456	0.00109181
F9	Neutrophils per nl	0.369333	0.000103681	0.00186135	0.000779861
GSN	Troponin T HS, ng/l	-0.369165	0.00563058	0.0132944	0.0198794
ITIH4	Creatinine, mg/dl	0.368876	0.000106518	0.000431143	0.000767815
SERPINA1	N-terminal pro b-type Natriuretic Peptide (NT-proBNP), ng/l	0.368781	0.00019601	0.000793373	0.000827066
SERPINF1	Lactate dehydrogenase (LDH), U/l	0.36876	0.000267644	0.000947905	0.00356172
APOD	Red blood cell distribution width (RDW-CV), %	-0.368668	0.000297445	0.00180592	0.0011967
SERPIND1	Mean corpuscular hemoglobin (MCH), pg	-0.368291	6.68702e-05	0.000563598	0.0115685
APOH	Procalcitonin, µg/l	0.368201	4.84819e-05	0.000457719	0.000149774
IGFALS	Hematocrit l/l	0.368105	0.000160802	0.000854262	0.00069547
ITIH4	Monocytes, % of leukocytes	-0.368023	0.000136098	0.000525832	0.00174092
CPB2	Alanine aminotransferase (ALT), U/l	0.367876	0.000351481	0.00276037	0.0202687
APOA1	Fibrinogen (clinical), g/l	-0.367738	0.0074233	0.0216596	0.0475641
SAA1	Lymphocytes per nl	-0.367561	0.000131787	0.00140024	0.0028499
CRP	Creatinine, mg/dl	0.367515	0.000248344	0.00131933	0.00143527
APOH	N-terminal pro b-type Natriuretic Peptide (NT-proBNP), ng/l	0.367492	0.000174718	0.00123759	0.000775032
SERPINC1	Potassium, mmol/l	-0.367315	0.000105449	0.000960125	0.00101348
CD14	Mean corpuscular hemoglobin concentration (MCHC), g/dl	-0.367198	0.000100505	0.000550167	0.000907151
RBP4	CD169+ monocytes, % of monocytes	-0.367132	0.0110035	0.0425136	0.0284121
C4A	Basophiles per nl	-0.367091	0.000421937	0.0140741	0.0231244
SHBG	Alanine aminotransferase (ALT), U/l	-0.367004	0.000217986	0.00926441	0.0202687
CFD	Interleukin-6, ng/l	0.366958	0.00156418	0.00686856	0.00501117
HABP2	Calcium, mmol/l	-0.366688	0.000233378	0.0198372	0.0201872
AZGP1	Lactate, mg/dl	-0.366543	0.000770408	0.00311832	0.014809
FN1	Neutrophil-to-lymphocyte ratio	-0.36632	0.000433292	0.0184149	0.00133856
MST1	pCO2, mmHg	0.366312	0.00324309	0.0459438	0.0431581
CFHR1	Erythrocytes per pl	-0.366247	0.000288567	0.00437238	0.00104004
AGT	Hematocrit l/l	-0.366228	8.16057e-05	0.000411167	0.00038355
SERPIND1	Erythrocytes per pl	0.366176	0.000105678	0.000641618	0.000435293
APOA2	HHb (deoxyhemoglobin), % of Hb	0.366012	0.000759641	0.00208289	0.0101091
SERPINF1	Carboxyhemoglobin (COHB), % of Hb	0.365847	0.00171436	0.00455378	0.0370731
GPLD1	Neutrophil-to-lymphocyte ratio	-0.365826	0.000231249	0.00824779	0.000754832
SERPINA3	pH	-0.365586	0.000689881	0.00279237	0.0263846
MASP2	Neutrophil-to-lymphocyte ratio	0.365437	0.00261851	0.0278217	0.00620551
SERPIND1	Monocytes, % of leukocytes	0.365245	0.000165425	0.000870425	0.00190791
FETUB	CRP (clinical), mg/l	-0.365206	0.000403004	0.0342554	0.000981968
PPBP	Sodium, mmol/l	-0.364872	0.000346768	0.00196502	0.00182834
PIGR	Mean platelet volume, fl	0.364869	0.000148027	0.000503291	0.00171844
HPR	Gamma-glutamyl transferase, U/l	-0.364795	0.000186424	0.00105641	0.0021501
C7	N-terminal pro b-type Natriuretic Peptide (NT-proBNP), ng/l	0.364722	0.000246108	0.0109711	0.000967651
LBP	INR	0.364716	0.000156752	0.000888263	0.00112992
C1R	pH	-0.364687	0.000583607	0.00236222	0.0263846
C1QA	Carboxyhemoglobin (COHB), % of Hb	0.364441	0.00208087	0.0111884	0.0391888
KLKB1	Bilirubin (total), mg/dl	-0.364405	0.000179144	0.00117132	0.00131893
C1R	Lactate dehydrogenase (LDH), U/l	0.364377	0.000159492	0.000847299	0.00306578
LYZ	CRP (clinical), mg/l	0.364298	0.000180708	0.000808428	0.000459741
SERPIND1	Ferritin, ug/l	-0.364132	0.000174085	0.000870425	0.00215119
CNDP1	INR	-0.364119	0.000616218	0.00562601	0.00304831
CFHR2	Procalcitonin, µg/l	0.364039	0.000163611	0.00586147	0.000442261
AGT	Mean platelet volume, fl	0.3637	7.94626e-05	0.000411167	0.00114559
CFHR1	Mean corpuscular hemoglobin concentration (MCHC), g/dl	-0.363499	0.000308638	0.00437238	0.0022385
GPX3	Erythrocytes per pl	0.363491	0.000133307	0.00377703	0.000536328
LYZ	Gamma-glutamyl transferase, U/l	0.363372	0.000236069	0.000955517	0.0025525
LRG1	Leukocytes per nl	0.363232	0.000104547	0.000423165	0.00150721
HBA1	Gamma-glutamyl transferase, U/l	-0.363203	0.000123517	0.00095445	0.00152632
HP	CRP (clinical), mg/l	0.36303	9.29798e-05	0.00395164	0.000247469
GSN	N-terminal pro b-type Natriuretic Peptide (NT-proBNP), ng/l	-0.362889	0.000384323	0.0011667	0.0013569
C4A	Immature granulocytes per nl	-0.362811	0.000497833	0.0140741	0.00179427
TTR	Neutrophil-to-lymphocyte ratio	-0.362647	0.000231249	0.00393123	0.000754832
C1QC	Red blood cell distribution width (RDW-CV), %	0.362526	8.95642e-05	0.00108757	0.000484207
ITIH4	Lactate dehydrogenase (LDH), U/l	0.362512	0.000207029	0.000703899	0.00356172
C1R	Neutrophils per nl	0.362456	0.000663718	0.00245287	0.00347949
CRP	CD169+ monocytes, % of monocytes	-0.362316	0.00861394	0.0231257	0.0243241
MASP2	Estimated glomerular filtration rate (CKD-EPI), ml/min	-0.362302	0.00212195	0.0267152	0.00749179
F13A1	Neutrophils per nl	-0.362089	0.00052564	0.00893588	0.00293341
ITIH2	pH	0.361951	0.00118806	0.00673233	0.0263846
APOH	Mean platelet volume, fl	0.361613	0.000229763	0.00139499	0.00248432
SERPINC1	Procalcitonin, µg/l	-0.361592	0.000106965	0.000960125	0.000306261
AHSG	Bilirubin (total), mg/dl	-0.361318	0.000182973	0.00059818	0.00131893
C1QA	Hemoglobin, g/dl	-0.361172	0.000514474	0.00437303	0.00182039
APOA2	N-terminal pro b-type Natriuretic Peptide (NT-proBNP), ng/l	-0.361148	0.000246108	0.000804583	0.000967651
SERPIND1	Lymphocytes per nl	0.361006	8.89171e-05	0.000581381	0.00247059
C4B	Immature granulocytes, % of leukocytes	-0.360985	0.000519513	0.0110397	0.00199724
ACTB;ACTG1	Lymphocytes, % of leukocytes	-0.360938	0.000415273	0.0050426	0.00128052
CLEC3B	INR	-0.360822	0.000321068	0.000880347	0.00191534
PF4	Mean corpuscular volume (MCV), fl	-0.360673	0.000965571	0.00746123	0.00927758
IGFALS	Ferritin, ug/l	-0.360606	0.000478972	0.00217666	0.00460345
ITIH3	Estimated glomerular filtration rate (CKD-EPI), ml/min	-0.360327	0.000170351	0.000804433	0.00105252
PLG	CD169+ monocytes, % of monocytes	0.360325	0.00751817	0.022823	0.0227924
APOA2	Neutrophils, % of leukocytes	-0.360213	0.000165245	0.000585241	0.000922171
KLKB1	Albumin (clinical), g/l	0.359912	0.00285671	0.00867214	0.0274561
HBB;HBD	INR	-0.359903	0.000129222	0.00137298	0.00101615
C4B	Leukocytes per nl	-0.359892	0.000140399	0.00397798	0.00180884
ITIH4	Sodium, mmol/l	0.359855	0.000352291	0.00106945	0.00182834
F9	Hemoglobin, g/dl	-0.359767	0.000312944	0.00295559	0.0011519
CLEC3B	Estimated glomerular filtration rate (CKD-EPI), ml/min	0.359727	0.000135886	0.000525013	0.000870676
HRG	pH	0.359635	0.00118806	0.00918044	0.0263846
C1S	Neutrophils, % of leukocytes	0.359588	0.000260124	0.00116371	0.00121625
IGHAs	Lymphocytes, % of leukocytes	-0.35956	0.000311383	0.0128455	0.00107738
HBA1	Immature granulocytes, % of leukocytes	-0.359349	0.00110899	0.0053515	0.00391543
LUM	N-terminal pro b-type Natriuretic Peptide (NT-proBNP), ng/l	0.359203	0.000322053	0.0253769	0.00116073
C1QA	Urea, mg/dl	0.359201	0.000649024	0.00487111	0.00387176
C1R	CD169+ monocytes, % of monocytes	-0.358964	0.0144935	0.0351984	0.0363387
S100A8	Leukocytes per nl	0.358865	0.00107633	0.00609919	0.00665017
PGLYRP2	Lactate dehydrogenase (LDH), U/l	-0.358729	0.000159492	0.000521415	0.00306578
AHSG	aPTT, s	-0.358667	0.000366871	0.00103947	0.00334046
IGFALS	Creatinine, mg/dl	-0.358618	0.000486547	0.00217666	0.00240493
HBB	Lactate, mg/dl	0.358531	0.000966661	0.00532584	0.0167232
F2	Mean corpuscular hemoglobin concentration (MCHC), g/dl	0.358507	0.000137936	0.00068968	0.00113633
ACTB;ACTG1	Lactate dehydrogenase (LDH), U/l	0.358205	0.000237751	0.00336814	0.00356172
MASP2	Creatinine, mg/dl	0.358139	0.00220007	0.0267152	0.00761226
PF4	aPTT, s	-0.357983	0.00124511	0.00881953	0.00646931
FGA	Neutrophils, % of leukocytes	0.357919	0.000279124	0.00593139	0.00124983
HBA1	Carboxyhemoglobin (COHB), % of Hb	-0.357873	0.00285452	0.0101098	0.0391888
VWF	Procalcitonin, µg/l	0.357532	0.000271733	0.00769911	0.000691321
C1R	Estimated glomerular filtration rate (CKD-EPI), ml/min	-0.357434	0.00010622	0.000644906	0.000727371
ALB	HHb (deoxyhemoglobin), % of Hb	0.357384	0.00148148	0.0156307	0.0183068
PGLYRP2	Mean corpuscular hemoglobin concentration (MCHC), g/dl	0.357163	0.000403316	0.00107131	0.0026836
CPN1	Procalcitonin, µg/l	0.357101	0.000119072	0.00253028	0.000332249
F9	Hematocrit l/l	-0.357007	0.000218336	0.00259176	0.000899335
ITIH3	Potassium, mmol/l	0.356896	0.000130317	0.000687054	0.00118657
C1RL	pCO2, mmHg	0.356812	0.00208602	0.0126652	0.0300735
HBB;HBD	CRP (clinical), mg/l	-0.356782	0.00015742	0.00148674	0.000406472
CD14	Red blood cell distribution width (RDW-CV), %	0.35674	0.000224373	0.00112187	0.000995296
PGLYRP2	CD169/Siglec-1 antigens per monocyte	0.356668	0.0113288	0.0218852	0.048997
CPB2	Hemoglobin, g/dl	-0.356574	0.000300722	0.00276037	0.00113098
AZGP1	Neutrophil-to-lymphocyte ratio	0.356574	0.000635149	0.00284146	0.00183135
LYZ	INR	0.35626	0.000271918	0.00105059	0.00168007
PIGR	Potassium, mmol/l	0.356235	0.000264989	0.000834223	0.00220781
AMBP	Immature granulocytes per nl	0.356216	0.000402014	0.0028476	0.00151192
KLKB1	Monocytes, % of leukocytes	0.356104	0.000415939	0.00186078	0.00399764
F12	Thrombocytes per nl	0.355879	9.70158e-05	0.00403564	0.00335675
PON1	Immature granulocytes per nl	-0.355849	0.000431982	0.00458981	0.00159006
LCAT	Bilirubin (total), mg/dl	-0.355804	0.000168063	0.00107288	0.00131893
CD44	Carboxyhemoglobin (COHB), % of Hb	0.355765	0.00563898	0.0288189	0.0443429
AGT	Neutrophils per nl	0.355715	0.000377541	0.00160455	0.00217715
F9	Urea, mg/dl	0.355684	0.000797864	0.00474042	0.00460102
SELL	Lymphocytes, % of leukocytes	0.355527	0.000335738	0.00951258	0.00113888
ITIH1	INR	-0.355027	0.000189736	0.00146614	0.00131297
C9	Neutrophils, % of leukocytes	0.354907	0.00019096	0.00316874	0.000962179
CPN2	Ferritin, ug/l	0.3549	0.000649862	0.0110477	0.00562131
C8A	CRP (clinical), mg/l	0.354884	0.000273088	0.0232125	0.000684698
CD44	Estimated glomerular filtration rate (CKD-EPI), ml/min	-0.35488	0.000428428	0.00331058	0.0023909
C1QB	N-terminal pro b-type Natriuretic Peptide (NT-proBNP), ng/l	0.354832	0.000269327	0.00584864	0.00103541
CLEC3B	Carboxyhemoglobin (COHB), % of Hb	-0.354782	0.00279236	0.00678145	0.0391888
F9	N-terminal pro b-type Natriuretic Peptide (NT-proBNP), ng/l	0.354673	0.000702239	0.00470919	0.00233629
F9	Immature granulocytes, % of leukocytes	0.354657	0.000419445	0.00324116	0.00168753
CD44	Mean platelet volume, fl	0.354404	0.000322385	0.00278518	0.00328074
C1S	Glucose, mg/dl	0.353976	0.000998661	0.00314393	0.0104176
APOC3	Hematocrit l/l	-0.353851	0.00017792	0.00483594	0.000750734
APOL1	Carboxyhemoglobin (COHB), % of Hb	-0.3537	0.0015543	0.00388574	0.0370731
HPR	Troponin T HS, ng/l	-0.353608	0.00718996	0.0194008	0.0239204
KLKB1	CD169+ monocytes, % of monocytes	0.353474	0.00751817	0.0206143	0.0227924
APOE	Urea, mg/dl	0.353437	0.00122495	0.0260302	0.00642171
PIGR	Glucose, mg/dl	0.353367	0.00119179	0.00281395	0.0108516
SERPINF1	aPTT, s	0.353201	0.00070377	0.00213644	0.00468278
ITIH1	Ferritin, ug/l	-0.352743	0.000382955	0.0027126	0.00389713
C1R	Red blood cell distribution width (RDW-CV), %	0.352637	0.000432646	0.00200836	0.00155933
HBB	INR	-0.352625	0.000210774	0.00223948	0.00140246
C1QB	Creatinine, mg/dl	0.352522	0.00027523	0.00584864	0.00153596
CPB2	Hematocrit l/l	-0.352467	0.000289561	0.00276037	0.0011385
SERPIND1	Mean corpuscular volume (MCV), fl	-0.352437	0.000164568	0.000870425	0.00355878
SERPINA3	Leukocytes per nl	0.35225	0.00014638	0.000777645	0.00180884
C1QB	Carboxyhemoglobin (COHB), % of Hb	0.352154	0.00451416	0.0288302	0.0426985
C1RL	Red blood cell distribution width (RDW-CV), %	0.352118	0.000341837	0.00339124	0.00131417
APOH	HHb (deoxyhemoglobin), % of Hb	-0.352115	0.00245516	0.00869537	0.024165
PGLYRP2	Mean corpuscular volume (MCV), fl	-0.352034	0.00044976	0.00115847	0.00555775
HPR	Mean corpuscular volume (MCV), fl	-0.352025	0.000238073	0.00119036	0.00446588
APOC3	Hemoglobin, g/dl	-0.351925	0.000217855	0.00483594	0.000837533
IGLVs	Immature granulocytes, % of leukocytes	0.351622	0.000991237	0.0191045	0.00357258
PGLYRP2	Leukocytes per nl	-0.351569	0.000187613	0.000590632	0.0021638
PGLYRP2	aPTT, s	-0.351503	0.000390452	0.00107059	0.00337741
S100A8	Red blood cell distribution width (RDW-CV), %	0.351496	0.00204181	0.0102091	0.00579072
APOE	Aspartate aminotransferase (AST), U/l	0.351371	0.000632285	0.0238288	0.0218771
CRP	pH	-0.351358	0.0012201	0.00471401	0.0263846
C1QB	Potassium, mmol/l	0.35113	0.000268	0.00584864	0.00220781
AZGP1	Troponin T HS, ng/l	0.35099	0.00540263	0.0176624	0.019472
PF4	Thrombocytes per nl	0.350962	0.00169182	0.0110619	0.0243904
CST3	Neutrophils per nl	0.350924	0.000376543	0.001209	0.00217715
PLG	Creatinine, mg/dl	-0.350867	0.000172373	0.000912202	0.00110446
APOA1	Lactate, mg/dl	-0.350792	0.00256269	0.0108914	0.0295564
LBP	Leukocytes per nl	0.350753	0.000281436	0.00149513	0.00283149
SERPINA10	Sodium, mmol/l	0.350647	0.000618717	0.00525909	0.00297328
SERPINA3	Creatinine, mg/dl	0.350642	0.000292264	0.00138014	0.00158005
CFHR2	Hemoglobin, g/dl	-0.35064	0.000109783	0.00586147	0.000452202
CFHR5	Gamma-glutamyl transferase, U/l	0.350423	0.00034186	0.00484301	0.00309
GPX3	Lactate, mg/dl	0.350402	0.00218978	0.0199183	0.0270594
LCAT	Troponin T HS, ng/l	-0.35022	0.00369667	0.0108351	0.0152268
AGT	CRP (clinical), mg/l	0.350186	0.000138933	0.000621544	0.000364174
CD44	Bilirubin (total), mg/dl	0.349967	0.000327669	0.00278518	0.00226747
KLKB1	Potassium, mmol/l	-0.349954	0.000314634	0.00148577	0.00247417
SELL	Creatinine, mg/dl	-0.349841	0.000601752	0.0127872	0.0028136
LCAT	INR	-0.349814	0.000399631	0.00199816	0.00230454
MST1	Neutrophil-to-lymphocyte ratio	0.349803	0.00161701	0.0459438	0.00423903
SERPINA3	Bilirubin (total), mg/dl	0.349627	0.000168104	0.000840519	0.00131893
ALB	Troponin T HS, ng/l	-0.349604	0.00457181	0.0242877	0.0170877
PGLYRP2	Carboxyhemoglobin (COHB), % of Hb	-0.349543	0.00425123	0.00860367	0.0426985
C7	Mean corpuscular volume (MCV), fl	0.349138	0.000258143	0.0109711	0.00446588
JCHAIN	Basophiles per nl	0.349046	0.000537105	0.00530784	0.0231244
F9	Lymphocytes, % of leukocytes	-0.348989	0.000201478	0.00259176	0.00074161
FN1	Lymphocytes per nl	0.348797	0.000248204	0.0184149	0.00357828
KLKB1	Erythrocytes per pl	0.348791	0.000201756	0.00122495	0.000758778
CRP	Estimated glomerular filtration rate (CKD-EPI), ml/min	-0.348272	0.000371398	0.00175382	0.00221558
C1RL	Lactate dehydrogenase (LDH), U/l	0.348244	0.000262018	0.00330046	0.00356172
CLEC3B	Potassium, mmol/l	-0.348032	0.000523917	0.00134948	0.00348607
APOM	Glucose, mg/dl	-0.347958	0.00114319	0.00323905	0.0108516
MASP2	Lymphocytes, % of leukocytes	-0.347753	0.00192617	0.0267152	0.00446711
GPLD1	Neutrophils per nl	-0.347681	0.000360544	0.00824779	0.00217715
LCAT	Basophiles per nl	-0.347481	0.000897944	0.00351233	0.0258907
SERPINF1	Bilirubin (total), mg/dl	0.34743	0.000408834	0.00138351	0.00261956
PZP	Bilirubin (total), mg/dl	-0.347409	0.000560196	0.0476166	0.00312625
KLKB1	Red blood cell distribution width (RDW-CV), %	-0.347198	0.000258498	0.00146482	0.00111801
ACTBL2	Neutrophils per nl	0.34717	0.0014461	0.0102432	0.00625437
SERPINC1	Basophiles per nl	-0.347133	0.000668334	0.00334167	0.0231244
APOC3	Urea, mg/dl	0.347008	0.00110877	0.0134636	0.00614593
VWF	Creatinine, mg/dl	0.346761	0.000225872	0.00769911	0.00139557
APOD	Leukocytes per nl	-0.346732	0.000364336	0.00206457	0.00300144
PGLYRP2	Monocytes, % of leukocytes	0.346708	0.000253207	0.000768664	0.0027378
F13A1	Neutrophil-to-lymphocyte ratio	-0.346562	0.000493788	0.00893588	0.00149869
C1QB	Urea, mg/dl	0.346463	0.00113682	0.0120787	0.00614593
HBB;HBD	Gamma-glutamyl transferase, U/l	-0.34646	0.000296567	0.00210068	0.00285034
PIGR	Leukocytes per nl	0.346403	0.00024591	0.000803935	0.0026589
SERPING1	Neutrophil-to-lymphocyte ratio	0.346345	0.000649398	0.0183996	0.00184174
HRG	Procalcitonin, µg/l	-0.346334	0.000214466	0.00303826	0.00056216
SERPINC1	Mean corpuscular hemoglobin concentration (MCHC), g/dl	0.346226	0.000276788	0.00171692	0.00217656
PON1	Red blood cell distribution width (RDW-CV), %	-0.34617	0.000660112	0.00623439	0.00219614
APOM	N-terminal pro b-type Natriuretic Peptide (NT-proBNP), ng/l	-0.346007	0.000791613	0.00258796	0.00258394
LPA	Interleukin-6, ng/l	-0.346005	0.00206536	0.0438889	0.00626855
TF	Neutrophil-to-lymphocyte ratio	-0.345949	0.000344394	0.00365919	0.00108328
LBP	pH	-0.345856	0.00227371	0.00762906	0.0357593
CPB2	Gamma-glutamyl transferase, U/l	0.345681	0.000357225	0.00276037	0.00309
CFHR2	CD169+ monocytes, % of monocytes	-0.345669	0.00716076	0.0280481	0.0227924
SERPINC1	Lymphocytes, % of leukocytes	0.345598	0.000185197	0.00143107	0.000696503
SAA1	Immature granulocytes per nl	0.345587	0.000985463	0.00644341	0.00338134
B2M	Neutrophils, % of leukocytes	0.345532	0.00105263	0.00331383	0.00371642
PON1	Lymphocytes, % of leukocytes	0.345521	0.000421906	0.00458981	0.00128052
GPX3	N-terminal pro b-type Natriuretic Peptide (NT-proBNP), ng/l	-0.345445	0.000322053	0.00684362	0.00116073
CPN2	Neutrophil-to-lymphocyte ratio	0.345257	0.000507804	0.0107908	0.00151466
HBB;HBD	Immature granulocytes, % of leukocytes	-0.345233	0.0019582	0.00979101	0.0062735
HPX	Glucose, mg/dl	-0.345167	0.000838661	0.00324028	0.00967255
SERPINA10	Glucose, mg/dl	0.345109	0.00130804	0.0085526	0.0113146
HPX	CRP (clinical), mg/l	-0.345087	0.000502493	0.00205058	0.00119084
ITIH4	Red blood cell distribution width (RDW-CV), %	0.344926	0.000269108	0.000879777	0.00113551
HBB	CRP (clinical), mg/l	-0.34483	0.000314067	0.00296619	0.000776194
APOD	Fibrinogen (clinical), g/l	-0.344797	0.00890021	0.0296606	0.0496689
PIGR	Lactate dehydrogenase (LDH), U/l	0.344726	0.000143789	0.000503291	0.00306578
CD44	Creatinine, mg/dl	0.344634	0.000621905	0.00440516	0.00282534
CPB2	Red blood cell distribution width (RDW-CV), %	0.344542	0.000315765	0.00276037	0.00124153
TF	Albumin (clinical), g/l	0.34452	0.00418583	0.0154694	0.0362075
ACTA2;ACTB;ACTG1;ACTG2	Monocytes, % of leukocytes	-0.344491	0.000580961	0.00379859	0.00469705
SERPINF1	Potassium, mmol/l	0.344324	0.000423192	0.00138351	0.00292849
APOC3	Creatinine, mg/dl	0.344244	0.000248891	0.00483594	0.00143527
HRG	Lymphocytes per nl	0.3442	0.000275239	0.00334219	0.0036628
ORM1;ORM2	Procalcitonin, µg/l	0.344068	0.000335685	0.00951109	0.000841646
SERPINA10	Ferritin, ug/l	0.343973	0.00130772	0.0085526	0.00798653
CFP	Hematocrit l/l	0.343792	0.000772572	0.00421091	0.00278448
CFHR1	Hematocrit l/l	-0.343767	0.000495272	0.00601401	0.00186265
CFP	Hemoglobin, g/dl	0.343707	0.000515601	0.00313044	0.00182039
TF	aPTT, s	-0.343673	0.000499674	0.00471914	0.00384797
SERPINA1	Sodium, mmol/l	0.343635	0.000595552	0.001947	0.00294373
CFD	Ferritin, ug/l	0.34354	0.000760588	0.00380294	0.00580596
APOM	Creatinine, mg/dl	-0.343421	0.000568236	0.0021	0.00273069
SERPINA10	Albumin (clinical), g/l	-0.343325	0.00169935	0.00962965	0.0183742
APOD	HHb (deoxyhemoglobin), % of Hb	0.343193	0.00209787	0.0081054	0.0226832
C1QC	Estimated glomerular filtration rate (CKD-EPI), ml/min	-0.343192	0.000465737	0.00359888	0.00251789
PGLYRP2	Aspartate aminotransferase (AST), U/l	-0.342716	0.00139966	0.00321543	0.0365493
CNDP1	Procalcitonin, µg/l	-0.342637	0.000661884	0.00562601	0.00154738
LRG1	Carboxyhemoglobin (COHB), % of Hb	0.342557	0.00354362	0.00938824	0.0426985
HRG	Ferritin, ug/l	-0.34254	0.000559807	0.00594795	0.00509719
SERPINC1	Hematocrit l/l	0.342454	0.000438163	0.00232774	0.00168449
PLG	Carboxyhemoglobin (COHB), % of Hb	-0.342418	0.00493625	0.0174825	0.0426985
APOA2	Glucose, mg/dl	-0.342294	0.00178672	0.00433917	0.0126602
PPBP	CRP (clinical), mg/l	-0.342245	0.00119444	0.00507635	0.00261566
HPR	Bilirubin (total), mg/dl	-0.342242	0.000519325	0.00232329	0.00309804
CFHR2	Lymphocytes, % of leukocytes	-0.342125	0.000344792	0.00586147	0.0011471
C1S	Ferritin, ug/l	0.342108	0.000983423	0.00314393	0.00680529
IGHAs	Mean corpuscular hemoglobin concentration (MCHC), g/dl	-0.342014	0.000453371	0.0128455	0.00280119
F9	INR	0.341516	0.00024393	0.00259176	0.00156296
CST3	Leukocytes per nl	0.341342	0.000382734	0.001209	0.00300968
CFD	Mean corpuscular hemoglobin concentration (MCHC), g/dl	-0.341289	0.000614457	0.0032643	0.00366555
MASP2	Red blood cell distribution width (RDW-CV), %	0.341038	0.00329124	0.0279756	0.00823397
C1S	Lactate dehydrogenase (LDH), U/l	0.341034	0.000553061	0.00210446	0.00637864
AHSG	Mean corpuscular volume (MCV), fl	-0.340978	0.000348422	0.00102124	0.00527203
KLKB1	Ferritin, ug/l	-0.340767	0.00127733	0.00493514	0.00798653
APOA4	Erythrocytes per pl	-0.340748	0.000320885	0.0111171	0.00113292
F10	Bilirubin (total), mg/dl	0.340389	0.000644486	0.0182604	0.00337867
SERPIND1	INR	-0.34021	0.000467817	0.00220914	0.00252914
CNDP1	Immature granulocytes per nl	-0.340168	0.00262416	0.0159324	0.00756632
PGLYRP2	HHb (deoxyhemoglobin), % of Hb	0.339855	0.00309632	0.00657968	0.024977
HPX	Lymphocytes, % of leukocytes	0.339814	0.000305075	0.00136481	0.0010771
SERPINA10	Monocytes, % of leukocytes	-0.339771	0.000338882	0.00320055	0.00344862
ITIH4	Bilirubin (total), mg/dl	0.339546	0.000408834	0.00119831	0.00261956
C1R	Troponin T HS, ng/l	0.339346	0.0161422	0.0361076	0.045042
HBB	Sodium, mmol/l	-0.33928	0.000359327	0.00305428	0.00182834
SERPINA4	pH	0.339185	0.00102261	0.0272761	0.0263846
HBB	Carboxyhemoglobin (COHB), % of Hb	-0.338972	0.00400226	0.0179048	0.0426985
C9	Lymphocytes per nl	-0.338864	0.000223675	0.00316874	0.00357828
F9	Procalcitonin, µg/l	0.338659	0.00072023	0.00470919	0.00163947
CNDP1	Red blood cell distribution width (RDW-CV), %	-0.338465	0.000611	0.00562601	0.00211406
GPLD1	Neutrophils, % of leukocytes	-0.338394	0.000709102	0.0100456	0.0028529
SERPINA10	Immature granulocytes per nl	0.338357	0.00083129	0.0064236	0.00293496
IGHAs	Neutrophil-to-lymphocyte ratio	0.33833	0.00166621	0.0354069	0.00423903
FGG	Neutrophils, % of leukocytes	0.338308	0.000774223	0.0164522	0.00297646
LBP	Immature granulocytes, % of leukocytes	0.338266	0.000905486	0.00405086	0.00333296
C1R	Neutrophils, % of leukocytes	0.338178	0.000649102	0.00245287	0.00273889
SAA1;SAA2	aPTT, s	0.338092	0.00051158	0.00362369	0.00384797
F13A1	Immature granulocytes, % of leukocytes	-0.338052	0.00176743	0.0166924	0.00584617
CRP	Immature granulocytes, % of leukocytes	0.337926	0.000759679	0.00339856	0.00285705
S100A8	Mean corpuscular hemoglobin concentration (MCHC), g/dl	-0.337795	0.00361335	0.016165	0.0136273
F13A1	Lymphocytes, % of leukocytes	0.337787	0.000371407	0.00893588	0.0011761
APOC3	Gamma-glutamyl transferase, U/l	0.337667	0.000284467	0.00483594	0.00285034
HBA1	aPTT, s	-0.337466	0.000460443	0.00260918	0.00379317
KLKB1	Immature granulocytes per nl	-0.337399	0.00099681	0.00403471	0.00338134
CNDP1	Leukocytes per nl	-0.337371	0.00129694	0.00918664	0.00709268
APOD	Glucose, mg/dl	-0.33723	0.00140661	0.0066423	0.0115878
APOH	Neutrophils per nl	0.337149	0.000774309	0.00329081	0.00372099
HBB;HBD	Urea, mg/dl	-0.337013	0.00264597	0.0124949	0.0120461
LCAT	Monocytes, % of leukocytes	0.336979	0.000484116	0.0022861	0.00440801
AZGP1	Carboxyhemoglobin (COHB), % of Hb	0.336824	0.00294483	0.0104296	0.0391888
HPR	Carboxyhemoglobin (COHB), % of Hb	-0.336762	0.00451416	0.0142112	0.0426985
HBA1	Immature granulocytes per nl	-0.336747	0.00243415	0.00899577	0.00713742
SERPINC1	INR	-0.336503	0.00077829	0.00348182	0.00354327
FGA	Neutrophil-to-lymphocyte ratio	0.336302	0.0007917	0.0112158	0.0022091
F13A1	Bilirubin (total), mg/dl	-0.336244	0.000864808	0.0122514	0.00427462
ACTBL2	Lactate dehydrogenase (LDH), U/l	0.336185	0.000948855	0.00733206	0.00863958
C1RL	Troponin T HS, ng/l	0.33605	0.0124277	0.0442487	0.0370688
HRG	Lactate, mg/dl	-0.33603	0.00163242	0.0115629	0.0248484
ITIH2	Ferritin, ug/l	-0.335912	0.000960075	0.00582903	0.00680529
VWF	Mean corpuscular volume (MCV), fl	0.335778	0.000396164	0.00841849	0.00527203
HBD	Sodium, mmol/l	-0.335712	0.00102649	0.0156177	0.00443959
AZGP1	Mean corpuscular hemoglobin concentration (MCHC), g/dl	-0.335511	0.00042766	0.0021383	0.00274019
TTR	Lymphocytes, % of leukocytes	0.33546	0.000373903	0.00529696	0.0011761
C1QA	Mean corpuscular hemoglobin concentration (MCHC), g/dl	-0.335383	0.000370465	0.00349883	0.00256362
ECM1	Immature granulocytes per nl	-0.335375	0.00139203	0.0462293	0.00463119
APOA1	Potassium, mmol/l	-0.335071	0.000376134	0.00266428	0.0027113
PIGR	Ferritin, ug/l	0.335002	0.00109898	0.00274746	0.00731246
APOC1	pCO2, mmHg	-0.334862	0.00398759	0.0188977	0.0459095
HPR	Albumin (clinical), g/l	0.33486	0.00372681	0.0126712	0.0339336
C1QB	Procalcitonin, µg/l	0.334835	0.000642062	0.008232	0.0015216
F13A1	Immature granulocytes per nl	-0.334805	0.00169199	0.0166924	0.0055016
CNDP1	aPTT, s	-0.33477	0.00127143	0.00918664	0.00646931
LCAT	Mean corpuscular volume (MCV), fl	-0.334713	0.000392428	0.00199816	0.00527203
LRG1	Glucose, mg/dl	0.334678	0.00182951	0.00555388	0.0126602
AGT	Ferritin, ug/l	0.334618	0.00077189	0.00312432	0.00580596
C6	INR	-0.334539	0.000978461	0.0354582	0.00434035
PGLYRP2	Lymphocytes per nl	0.334505	0.00065151	0.00162877	0.00734327
C1QB	Mean corpuscular hemoglobin concentration (MCHC), g/dl	-0.334352	0.00067793	0.008232	0.0039094
PIGR	INR	0.33421	0.000648708	0.00190139	0.0031174
LBP	Urea, mg/dl	0.334007	0.00156632	0.00633987	0.00796981
LRG1	Ferritin, ug/l	0.334001	0.00133878	0.00421469	0.00798653
SELL	Neutrophils, % of leukocytes	-0.333902	0.00138604	0.0183433	0.00452424
TF	Urea, mg/dl	-0.33382	0.0017259	0.00827338	0.00829389
F10	Immature granulocytes, % of leukocytes	0.333812	0.00126734	0.0215447	0.00438498
HPX	Carboxyhemoglobin (COHB), % of Hb	-0.333671	0.00251802	0.008232	0.0391888
CFP	Sodium, mmol/l	-0.333648	0.000901708	0.00450854	0.00399988
AHSG	HHb (deoxyhemoglobin), % of Hb	0.333505	0.00251986	0.00611966	0.024165
SERPINA10	pCO2, mmHg	0.333386	0.00424596	0.0189951	0.0459095
CST3	INR	0.333319	0.000416088	0.00126312	0.00232204
LYZ	Interleukin-6, ng/l	0.333228	0.00522164	0.01387	0.0148089
CFHR1	Red blood cell distribution width (RDW-CV), %	0.333189	0.00100063	0.0106317	0.00320574
APOH	Leukocytes per nl	0.333013	0.000310973	0.00176218	0.00283149
APOA4	Red blood cell distribution width (RDW-CV), %	0.332989	0.000392368	0.0111171	0.00144425
CPB2	Bilirubin (total), mg/dl	0.332828	0.000540247	0.00382675	0.00311543
TF	Neutrophils, % of leukocytes	-0.332816	0.000740999	0.00537759	0.00291347
CST3	Gamma-glutamyl transferase, U/l	0.33279	0.000384035	0.001209	0.00316372
APOL1	Glucose, mg/dl	-0.33276	0.00147607	0.003802	0.0116073
AZGP1	HHb (deoxyhemoglobin), % of Hb	-0.332739	0.00408564	0.0138912	0.0282727
ITIH1	Estimated glomerular filtration rate (CKD-EPI), ml/min	0.332462	0.000578625	0.00351308	0.00294418
LRG1	Creatinine, mg/dl	0.332449	0.000700081	0.00247946	0.002954
C9	Interleukin-6, ng/l	0.332323	0.00194237	0.023586	0.00610965
F2	Neutrophils, % of leukocytes	-0.33221	0.000709102	0.00301368	0.0028529
CFP	Procalcitonin, µg/l	-0.332155	0.000792642	0.00421091	0.0017764
C6	Potassium, mmol/l	-0.332096	0.00034753	0.0295401	0.00261403
SERPINC1	Leukocytes per nl	-0.33203	0.000343394	0.0019459	0.00297036
SERPINF1	Mean corpuscular hemoglobin concentration (MCHC), g/dl	-0.331808	0.000966334	0.00273795	0.00506593
CFH	Thrombocytes per nl	0.331696	0.000430246	0.0365709	0.0119463
LYZ	Mean corpuscular volume (MCV), fl	0.331606	0.000523258	0.00188956	0.00603491
CFHR2	Erythrocytes per pl	-0.331559	0.000333886	0.00586147	0.00115525
CPN1	pH	-0.331521	0.00205406	0.0249422	0.0355352
IGFALS	Immature granulocytes per nl	-0.331481	0.00221241	0.00691683	0.00683478
LBP	aPTT, s	0.331354	0.0005644	0.002822	0.00406838
PPBP	Urea, mg/dl	-0.331289	0.00502318	0.0177904	0.0181044
KNG1	Gamma-glutamyl transferase, U/l	0.331235	0.000494586	0.0210199	0.00372014
F12	INR	-0.331184	0.000616709	0.0109524	0.00304831
KLKB1	aPTT, s	-0.331178	0.000824536	0.00350428	0.00528314
LCAT	Urea, mg/dl	-0.331178	0.00163147	0.00533366	0.00806413
CLEC3B	Creatinine, mg/dl	-0.331174	0.000348026	0.000924444	0.0018245
APOA1	Red blood cell distribution width (RDW-CV), %	-0.331163	0.000959043	0.00479521	0.00313046
HBB	Glucose, mg/dl	-0.331146	0.000838661	0.00509187	0.00967255
CFHR2	Hematocrit l/l	-0.331096	0.000283827	0.00586147	0.0011385
APOD	Neutrophil-to-lymphocyte ratio	-0.330946	0.00166621	0.00745409	0.00423903
TTR	Monocytes, % of leukocytes	0.330934	0.000866841	0.00921018	0.00652015
CRP	Lactate, mg/dl	0.330892	0.00186722	0.00634854	0.0248484
A1BG	Creatinine, mg/dl	-0.330826	0.000468666	0.0398366	0.00238468
GPLD1	Lymphocytes, % of leukocytes	0.330806	0.000485164	0.00824779	0.00142694
ITIH1	Lymphocytes per nl	0.330647	0.000485075	0.00317164	0.00599414
APOC1	Immature granulocytes, % of leukocytes	-0.330438	0.00172128	0.0104963	0.00583886
ACTA2;ACTB;ACTG1;ACTG2	Potassium, mmol/l	0.330192	0.000755577	0.00458743	0.00466839
TF	Sodium, mmol/l	-0.330158	0.000706558	0.00537759	0.00330364
LBP	Glucose, mg/dl	0.330035	0.00178672	0.00659348	0.0126602
C1QA	Estimated glomerular filtration rate (CKD-EPI), ml/min	-0.329983	0.000687686	0.00487111	0.00330472
AZGP1	Neutrophils per nl	0.329882	0.000882474	0.00326132	0.00412616
GPLD1	Interleukin-6, ng/l	-0.329572	0.00272381	0.0289405	0.00798677
MASP2	Erythrocytes per pl	-0.329427	0.00316153	0.0279756	0.00818906
SERPINC1	Neutrophils per nl	-0.329381	0.000757526	0.00348182	0.00372099
C1S	pH	-0.329117	0.00162919	0.00432754	0.0313167
APOA2	Alanine aminotransferase (ALT), U/l	-0.329096	0.000613968	0.00179956	0.0212433
F10	Red blood cell distribution width (RDW-CV), %	0.328958	0.000623603	0.0182604	0.00211536
LGALS3BP	CRP (clinical), mg/l	0.32866	0.000468056	0.0099462	0.00112464
SERPINA4	Neutrophils, % of leukocytes	-0.328637	0.00128358	0.0272761	0.00439823
AFM	Lymphocytes per nl	0.32836	0.000223675	0.00271606	0.00357828
RBP4	Procalcitonin, µg/l	0.328184	0.000920855	0.00460428	0.00201656
C1RL	Lymphocytes, % of leukocytes	-0.328162	0.000359072	0.00339124	0.00117207
CFHR2	Glucose, mg/dl	0.328125	0.00231234	0.0193313	0.0137943
RBP4	HHb (deoxyhemoglobin), % of Hb	-0.327921	0.0029419	0.0131611	0.024977
APOM	aPTT, s	-0.327916	0.00110258	0.00323171	0.00608597
APOA1	Gamma-glutamyl transferase, U/l	-0.327904	0.000679991	0.00385328	0.00470554
SERPINA1	Lymphocytes per nl	-0.327898	0.000233201	0.000861828	0.00357828
LRG1	pH	-0.327836	0.00355368	0.00938824	0.0472913
CLEC3B	Mean corpuscular volume (MCV), fl	-0.327825	0.000805051	0.00201263	0.00819258
TTR	Lactate, mg/dl	-0.327692	0.00186722	0.0176348	0.0248484
APOA1	Alanine aminotransferase (ALT), U/l	-0.327605	0.000556611	0.00337942	0.0212433
PPBP	Mean corpuscular volume (MCV), fl	-0.327485	0.00103572	0.00463346	0.00927758
LPA	aPTT, s	-0.327388	0.000926979	0.0262644	0.0057274
IGFALS	aPTT, s	-0.327354	0.00268627	0.00787355	0.0110649
C4A	Lymphocytes, % of leukocytes	0.3273	0.00104116	0.0176997	0.00281439
APOM	Lymphocytes per nl	0.327129	0.000679146	0.0023091	0.00734327
APOA2	Lactate dehydrogenase (LDH), U/l	-0.326785	0.000451065	0.00142002	0.00557388
GPLD1	Procalcitonin, µg/l	-0.326604	0.000417998	0.00824779	0.00103305
KLKB1	Leukocytes per nl	-0.326562	0.000310973	0.00148577	0.00283149
LPA	Procalcitonin, µg/l	-0.326558	0.000681803	0.0262644	0.00157269
CFD	Lymphocytes, % of leukocytes	-0.326417	0.000555751	0.00314926	0.00157615
SERPIND1	Red blood cell distribution width (RDW-CV), %	-0.326324	0.000600317	0.00268563	0.00211406
APOB	Calcium, mmol/l	0.326161	0.000953982	0.0405442	0.0457376
C1R	Ferritin, ug/l	0.326079	0.0024282	0.00793834	0.0131275
LRG1	Monocytes, % of leukocytes	-0.326074	0.000597313	0.0023078	0.00469705
SERPINF1	HHb (deoxyhemoglobin), % of Hb	-0.326073	0.00408564	0.00992228	0.0282727
CFHR1	Sodium, mmol/l	0.326019	0.00124867	0.0108373	0.00504216
APOA4	Hemoglobin, g/dl	-0.325908	0.000630109	0.0115765	0.00209632
SERPINA3	Erythrocytes per pl	-0.325863	0.000565149	0.00240189	0.00191708
C1QC	Mean corpuscular volume (MCV), fl	0.325602	0.000589262	0.00385287	0.00637139
ITIH2	Estimated glomerular filtration rate (CKD-EPI), ml/min	0.32559	0.000578625	0.00409859	0.00294418
FCGBP	Hemoglobin, g/dl	-0.325584	0.00107943	0.0212166	0.00352343
ORM1;ORM2	Neutrophils, % of leukocytes	0.325425	0.000882378	0.0150004	0.00331851
ALB	Thrombocytes per nl	-0.325362	0.000483377	0.00821741	0.0119463
CD14	Erythrocytes per pl	-0.325304	0.00079452	0.00367459	0.00254541
ITIH4	aPTT, s	0.325243	0.00138867	0.00385538	0.00679701
JCHAIN	Monocytes per nl	0.325025	0.000211689	0.00262017	0.0183111
F9	Sodium, mmol/l	0.325021	0.000836545	0.00474042	0.00380848
TF	Carboxyhemoglobin (COHB), % of Hb	-0.324816	0.00479174	0.0169708	0.0426985
CFHR5	Procalcitonin, µg/l	0.324516	0.000968529	0.0102906	0.00209444
SERPINF1	Interleukin-6, ng/l	0.324399	0.00548361	0.0125975	0.015301
CST3	CRP (clinical), mg/l	0.324375	0.00119313	0.0034971	0.00261566
LBP	Erythrocytes per pl	-0.324275	0.000683582	0.00322802	0.00227422
HBB	Gamma-glutamyl transferase, U/l	-0.324034	0.000484729	0.00374564	0.00372014
HBD	Mean corpuscular hemoglobin concentration (MCHC), g/dl	0.324026	0.00140376	0.0156177	0.00693858
C1S	Potassium, mmol/l	0.32382	0.000671979	0.00237993	0.00430564
APOC3	Red blood cell distribution width (RDW-CV), %	0.323673	0.00148169	0.015743	0.00441954
PPBP	Ferritin, ug/l	-0.323475	0.00576663	0.0196065	0.023753
SERPINA3	Estimated glomerular filtration rate (CKD-EPI), ml/min	-0.323441	0.000936379	0.00361783	0.00404984
FGA	Lymphocytes, % of leukocytes	-0.323389	0.000732006	0.0112158	0.00204253
APOA4	Hematocrit l/l	-0.323337	0.000680972	0.0115765	0.00250656
CRP	Albumin (clinical), g/l	-0.323295	0.00443407	0.0129964	0.0365283
ITIH1	Potassium, mmol/l	-0.323291	0.000858006	0.00455816	0.00511845
SAA1;SAA2	Immature granulocytes, % of leukocytes	0.323138	0.00179102	0.00899555	0.00584617
F12	CRP (clinical), mg/l	-0.323114	0.000644258	0.0109524	0.00148609
GPLD1	Monocytes, % of leukocytes	0.32311	0.000991859	0.012044	0.00714965
CPN1	Lymphocytes, % of leukocytes	-0.323098	0.000494891	0.00841315	0.00142694
CST3	aPTT, s	0.323033	0.00188087	0.00515723	0.00813477
LCAT	Potassium, mmol/l	-0.322935	0.000909073	0.00351233	0.00524232
SERPIND1	aPTT, s	-0.322895	0.00112573	0.00478435	0.00608597
S100A8	Bilirubin (total), mg/dl	0.32289	0.00402947	0.0171252	0.0150578
PPBP	Gamma-glutamyl transferase, U/l	-0.322838	0.00150839	0.00610539	0.0093197
APOC1	Monocytes, % of leukocytes	0.322767	0.000540666	0.00656523	0.00467676
ITIH3	Mean corpuscular hemoglobin concentration (MCHC), g/dl	-0.322536	0.00163125	0.00577735	0.00783907
AMBP	Potassium, mmol/l	0.322504	0.00145742	0.0088486	0.0070037
TF	Estimated glomerular filtration rate (CKD-EPI), ml/min	0.322434	0.000759189	0.00537759	0.00354972
CFHR2	HHb (deoxyhemoglobin), % of Hb	-0.322358	0.0046238	0.023119	0.0307661
C1QA	Hematocrit l/l	-0.322319	0.00139832	0.00848978	0.00474331
HBB	Immature granulocytes, % of leukocytes	-0.322222	0.00351141	0.0165817	0.0102962
APOD	Bilirubin (total), mg/dl	-0.32219	0.000619822	0.00329281	0.00335091
ACTB;ACTG1	Mean corpuscular hemoglobin concentration (MCHC), g/dl	-0.322174	0.00140256	0.0132464	0.00693858
LUM	Erythrocytes per pl	-0.322135	0.000765318	0.0253769	0.00249811
ITIH1	Lactate dehydrogenase (LDH), U/l	-0.322029	0.00112566	0.00531564	0.009737
PF4	Neutrophil-to-lymphocyte ratio	-0.321999	0.00698888	0.0270025	0.0147448
C1RL	Lymphocytes per nl	-0.321748	0.000886578	0.00627993	0.008521
APOD	Neutrophils per nl	-0.321589	0.00204456	0.0081054	0.0075257
F9	Red blood cell distribution width (RDW-CV), %	0.321481	0.0014555	0.00651144	0.00441757
C1S	Bilirubin (total), mg/dl	0.321318	0.00156388	0.00428805	0.00709701
SERPINA1	Albumin (clinical), g/l	-0.321189	0.00622453	0.0151167	0.0448685
FGB	Neutrophils, % of leukocytes	0.321109	0.00129659	0.0275525	0.00439823
SERPINC1	N-terminal pro b-type Natriuretic Peptide (NT-proBNP), ng/l	-0.320956	0.000980095	0.0041654	0.00302779
ALB	Hemoglobin, g/dl	0.320938	0.000583906	0.00827201	0.0019807
APOA4	Urea, mg/dl	0.320921	0.00181117	0.0183573	0.00846844
JCHAIN	Hemoglobin, g/dl	-0.320907	0.000562007	0.00530784	0.00194454
LCAT	Hematocrit l/l	0.32089	0.00116529	0.00406763	0.00403189
APOB	Bilirubin (total), mg/dl	0.32088	0.000782082	0.0405442	0.00397942
FCGBP	Lymphocytes, % of leukocytes	-0.320746	0.000489426	0.0212166	0.00142694
SAA1	Lactate dehydrogenase (LDH), U/l	0.32067	0.000939824	0.00644341	0.00863958
C1RL	Estimated glomerular filtration rate (CKD-EPI), ml/min	-0.320553	0.000804143	0.00627993	0.00366097
ACTB;ACTG1	Potassium, mmol/l	0.32054	0.00104834	0.0111386	0.00566758
F10	Immature granulocytes per nl	0.320492	0.00238351	0.0289426	0.00713742
SERPING1	Ferritin, ug/l	0.320485	0.00189412	0.0322001	0.0109228
CRP	aPTT, s	0.320162	0.00107452	0.00434925	0.00608597
APOC3	HHb (deoxyhemoglobin), % of Hb	-0.320111	0.00360496	0.0278565	0.0271156
CFP	N-terminal pro b-type Natriuretic Peptide (NT-proBNP), ng/l	-0.319905	0.00214108	0.0101107	0.00638632
ITIH2	INR	-0.319789	0.000706699	0.00462072	0.0033043
C1QC	Hematocrit l/l	-0.319789	0.000952728	0.00539879	0.00336371
CD44	Urea, mg/dl	0.319562	0.00667048	0.0298416	0.0226273
SAA1	aPTT, s	0.319403	0.00141441	0.00858746	0.00679701
ITIH1	N-terminal pro b-type Natriuretic Peptide (NT-proBNP), ng/l	-0.319389	0.000960111	0.00480055	0.00301998
ACTBL2	INR	0.319341	0.00279641	0.0169782	0.00961263
MST1	Lymphocytes per nl	-0.319215	0.00191326	0.0459438	0.0165497
HRG	Monocytes per nl	0.319155	0.00072314	0.00682966	0.0327105
HBA1	Potassium, mmol/l	-0.319122	0.00218547	0.00884594	0.00994963
ALB	Neutrophils per nl	-0.319109	0.000741082	0.00899885	0.00372099
HBA1	Urea, mg/dl	-0.319065	0.00340997	0.0115939	0.0137192
CFHR2	N-terminal pro b-type Natriuretic Peptide (NT-proBNP), ng/l	0.318965	0.000631718	0.00894934	0.00214289
LRG1	Lactate dehydrogenase (LDH), U/l	0.318945	0.00077711	0.00264217	0.00790824
SERPINA10	Urea, mg/dl	0.318895	0.00283709	0.0145988	0.0122704
HBD	INR	-0.318624	0.0012881	0.0156177	0.00530576
ITIH3	Creatinine, mg/dl	0.318499	0.000740719	0.00314806	0.00305106
LYZ	Lymphocytes, % of leukocytes	-0.318455	0.00146381	0.0046083	0.00356675
CFHR1	Estimated glomerular filtration rate (CKD-EPI), ml/min	-0.318344	0.00127497	0.0108373	0.00525168
PF4	Sodium, mmol/l	-0.318343	0.00526247	0.0248506	0.0168594
HBB;HBD	aPTT, s	-0.318315	0.000676261	0.00383214	0.00467973
APOC1	Mean corpuscular hemoglobin concentration (MCHC), g/dl	0.318306	0.000704003	0.00748003	0.00392879
MST1	Neutrophils, % of leukocytes	0.318236	0.00251971	0.0459438	0.0077841
CPN1	Immature granulocytes per nl	0.317978	0.00305997	0.0278495	0.00867826
CD14	Glucose, mg/dl	0.31771	0.00253622	0.00879079	0.0146256
CPN1	Neutrophils, % of leukocytes	0.31767	0.00102619	0.0145378	0.00369857
APOH	Creatinine, mg/dl	0.317421	0.000636926	0.0030077	0.00282534
APOM	Leukocytes per nl	-0.317381	0.000851901	0.00268191	0.00566787
ACTA2;ACTB;ACTG1;ACTG2	INR	0.317301	0.000542963	0.00379859	0.00284644
VWF	Mean platelet volume, fl	0.316939	0.000863054	0.0146719	0.00785834
B2M	Neutrophils per nl	0.316935	0.00328321	0.00900236	0.0118332
F9	Glucose, mg/dl	0.316788	0.00271696	0.0102221	0.0151624
PF4	INR	-0.316664	0.00480379	0.0240189	0.0148403
PLG	Erythrocytes per pl	0.316611	0.00140154	0.00602785	0.0042538
PLG	Neutrophils per nl	-0.316499	0.00159817	0.0064688	0.00641525
FCGBP	CRP (clinical), mg/l	0.316492	0.000591716	0.0212166	0.00138334
ACTBL2	Potassium, mmol/l	0.316486	0.00305648	0.01732	0.0132193
APOC1	Estimated glomerular filtration rate (CKD-EPI), ml/min	0.316297	0.000413183	0.00585343	0.00238269
AGT	INR	0.316248	0.00215357	0.00704052	0.00827928
APOA1	Lactate dehydrogenase (LDH), U/l	-0.31621	0.000746943	0.00396814	0.00790824
LCAT	Hemoglobin, g/dl	0.315975	0.00119636	0.00406763	0.00383279
CPB2	HHb (deoxyhemoglobin), % of Hb	-0.315892	0.00317627	0.0179989	0.024977
CD14	Neutrophils per nl	0.315751	0.00159817	0.00617476	0.00641525
APOC1	Neutrophil-to-lymphocyte ratio	-0.315683	0.00109469	0.0093049	0.00300606
PF4	Immature granulocytes, % of leukocytes	-0.315554	0.00621052	0.0251378	0.0155713
SERPINA10	Lactate dehydrogenase (LDH), U/l	0.315514	0.00152591	0.00926444	0.0114775
ACTBL2	Erythrocytes per pl	-0.315308	0.00383751	0.0183011	0.00935056
HBD	aPTT, s	-0.315179	0.0014699	0.0156177	0.00687278
LYZ	Neutrophils per nl	0.315118	0.00143516	0.0046083	0.00625437
CP	pH	-0.315045	0.00322278	0.0342421	0.0464618
HPR	Lymphocytes, % of leukocytes	0.314843	0.00113326	0.00481635	0.00297051
SAA1;SAA2	Glucose, mg/dl	0.314758	0.00214242	0.010117	0.0132371
SELL	Gamma-glutamyl transferase, U/l	-0.314758	0.00194223	0.0183433	0.0112002
HPR	aPTT, s	-0.314727	0.00333652	0.0118169	0.0128271
CD14	Lymphocytes per nl	-0.31454	0.00082138	0.00367459	0.00835875
APOM	Ferritin, ug/l	-0.314249	0.00308531	0.00749289	0.0148266
C1RL	Creatinine, mg/dl	0.314116	0.00081335	0.00627993	0.00327231
IGFALS	Potassium, mmol/l	-0.314033	0.00143248	0.00529394	0.0070037
APOA4	N-terminal pro b-type Natriuretic Peptide (NT-proBNP), ng/l	0.314018	0.00108592	0.0131862	0.00329586
ITIH3	Albumin (clinical), g/l	-0.31382	0.00541149	0.0170362	0.042554
PON1	INR	-0.313813	0.00333149	0.025652	0.0108745
PPBP	Mean corpuscular hemoglobin concentration (MCHC), g/dl	0.313639	0.00272151	0.0105149	0.0117705
HBB;HBD	Procalcitonin, µg/l	-0.313445	0.000508835	0.003327	0.00123984
IGFALS	Leukocytes per nl	-0.313412	0.00135312	0.00522798	0.00709365
CFP	Glucose, mg/dl	-0.313362	0.00462035	0.0157092	0.0242219
APOM	INR	-0.313114	0.00243653	0.00627591	0.0089685
APOA1	Monocytes, % of leukocytes	0.312671	0.00167769	0.00750546	0.010558
CFHR1	Creatinine, mg/dl	0.312473	0.00173976	0.0134436	0.00627038
CPN1	Ferritin, ug/l	0.31247	0.00253898	0.0269766	0.0133104
HBB	aPTT, s	-0.312455	0.00100251	0.00532584	0.0059805
PIGR	Creatinine, mg/dl	0.312446	0.000692749	0.00191706	0.002954
FCGBP	Hematocrit l/l	-0.312402	0.00144162	0.0212166	0.00479615
PIGR	Neutrophils per nl	0.312322	0.00192765	0.00431185	0.00724964
HBB;HBD	Lactate, mg/dl	0.311909	0.004708	0.0210621	0.0479108
CD14	Calcium, mmol/l	-0.311827	0.00119482	0.005078	0.0457376
AZGP1	Leukocytes per nl	0.311554	0.000845836	0.00326132	0.00566787
SERPIND1	Lactate dehydrogenase (LDH), U/l	-0.311524	0.00119239	0.00482633	0.00982301
C1S	Mean corpuscular volume (MCV), fl	0.311409	0.00107255	0.00325596	0.00927758
ITIH3	Calcium, mmol/l	-0.31134	0.0013219	0.00510733	0.0457376
CNDP1	CRP (clinical), mg/l	-0.310969	0.00255175	0.0159324	0.00513318
APOH	Monocytes per nl	0.310783	0.000945389	0.00382657	0.0327105
C6	N-terminal pro b-type Natriuretic Peptide (NT-proBNP), ng/l	-0.310772	0.0025394	0.0359749	0.00720191
ACTB;ACTG1	Neutrophils, % of leukocytes	0.310685	0.00387236	0.0253193	0.0111298
LUM	Red blood cell distribution width (RDW-CV), %	0.31064	0.00119421	0.0253769	0.00375633
FCGBP	Erythrocytes per pl	-0.310453	0.00133403	0.0212166	0.00412121
LCAT	Creatinine, mg/dl	-0.310312	0.0010408	0.00384643	0.00409223
F13A1	Glucose, mg/dl	-0.310249	0.00485537	0.0375188	0.0247053
ACTB;ACTG1	Bilirubin (total), mg/dl	0.310202	0.0015999	0.0135992	0.00709701
APOD	Urea, mg/dl	-0.310083	0.00569104	0.0210321	0.0200929
APOC1	Neutrophils, % of leukocytes	-0.310051	0.00132418	0.0100274	0.00440545
FGA	Ferritin, ug/l	0.309896	0.00302986	0.0324074	0.0148266
CP	Lymphocytes, % of leukocytes	-0.309884	0.00138983	0.0168765	0.0035359
SELL	INR	-0.309715	0.00144425	0.0183433	0.0058106
HBB;HBD	Immature granulocytes per nl	-0.309643	0.00703272	0.0262678	0.0166666
APOH	Lymphocytes, % of leukocytes	-0.309588	0.00136446	0.00527179	0.00352317
C1S	Leukocytes per nl	0.309575	0.00312622	0.00781555	0.0135209
KLKB1	Mean corpuscular volume (MCV), fl	-0.309539	0.0013826	0.00510962	0.0104234
CFHR5	Immature granulocytes, % of leukocytes	0.309379	0.00744873	0.0372437	0.0178976
SERPING1	Monocytes, % of leukocytes	-0.309369	0.00170881	0.0322001	0.010558
VTN	Red blood cell distribution width (RDW-CV), %	-0.309346	0.00135493	0.0309877	0.00418576
APOC1	Sodium, mmol/l	-0.309298	0.0017288	0.0104963	0.00650179
IGFALS	Mean corpuscular volume (MCV), fl	-0.309238	0.0018657	0.00634339	0.0124059
ITIH3	Ferritin, ug/l	0.309049	0.00392977	0.0133612	0.0178091
FCN3	Leukocytes per nl	-0.308967	0.00113447	0.0482149	0.00676769
APOA4	Monocytes per nl	0.308854	0.000945389	0.0131862	0.0327105
FN1	Lymphocytes, % of leukocytes	0.308559	0.00196243	0.0417016	0.00446711
SELL	Urea, mg/dl	-0.308532	0.00434634	0.0263885	0.016346
HBA1	Neutrophil-to-lymphocyte ratio	-0.308522	0.00240354	0.00899577	0.00594018
CRP	Red blood cell distribution width (RDW-CV), %	0.308243	0.00219827	0.00718665	0.00613388
HBA1	Lymphocytes, % of leukocytes	0.308193	0.00113326	0.0053515	0.00297051
GSN	Mean corpuscular volume (MCV), fl	-0.308115	0.00165257	0.00453124	0.0119123
ECM1	Neutrophils per nl	-0.308039	0.00163162	0.0462293	0.00641525
ACTBL2	aPTT, s	0.308001	0.00358746	0.0183011	0.013492
APOA1	INR	-0.307941	0.00107516	0.00507713	0.00465006
SERPINC1	Neutrophil-to-lymphocyte ratio	-0.307854	0.00111829	0.00452643	0.00302289
CD14	Monocytes, % of leukocytes	-0.307753	0.00126934	0.0051378	0.00878383
CFD	Neutrophil-to-lymphocyte ratio	0.307475	0.0016283	0.00686856	0.00423903
SERPINA3	aPTT, s	0.307427	0.00170725	0.0063094	0.00757319
APOA1	Urea, mg/dl	-0.307392	0.00356876	0.0137884	0.0140317
CPN1	Immature granulocytes, % of leukocytes	0.307216	0.00404486	0.0278495	0.0112865
MST1	Sodium, mmol/l	0.307175	0.00280855	0.0459438	0.0101225
TF	Potassium, mmol/l	-0.307092	0.00159341	0.00827338	0.00745025
CFHR5	aPTT, s	0.306723	0.00203074	0.0191792	0.00856872
C7	Neutrophils, % of leukocytes	0.306693	0.00192315	0.0266626	0.00604919
SAA1;SAA2	Lactate dehydrogenase (LDH), U/l	0.306591	0.00137732	0.00836229	0.0108307
HBA1	Neutrophils, % of leukocytes	-0.306365	0.0017718	0.00792646	0.00567631
LYZ	Carboxyhemoglobin (COHB), % of Hb	0.306135	0.00542583	0.0139756	0.0443429
APOL1	HHb (deoxyhemoglobin), % of Hb	0.305983	0.00522537	0.0120042	0.033481
APOC1	N-terminal pro b-type Natriuretic Peptide (NT-proBNP), ng/l	-0.305943	0.00222014	0.0117945	0.00650989
ITIH4	Potassium, mmol/l	0.305808	0.00140608	0.00385538	0.0070037
PIGR	Albumin (clinical), g/l	-0.305667	0.00775745	0.0156996	0.0497052
TGFBI	Red blood cell distribution width (RDW-CV), %	0.305585	0.00280956	0.0481999	0.00759458
LRG1	Bilirubin (total), mg/dl	0.305496	0.00123099	0.00402438	0.00591558
C1QB	Estimated glomerular filtration rate (CKD-EPI), ml/min	-0.30547	0.00154597	0.0146008	0.00621982
SERPINF1	Thrombocytes per nl	-0.30544	0.00158223	0.00433838	0.0243904
KLKB1	Sodium, mmol/l	-0.305237	0.00161066	0.00570442	0.00619209
C1S	Mean corpuscular hemoglobin concentration (MCHC), g/dl	-0.305055	0.00219574	0.0056557	0.00974009
C7	INR	0.304915	0.00152892	0.0259916	0.00601142
IGFALS	Lymphocytes per nl	0.304897	0.00227848	0.00691683	0.0171382
CFHR2	Sodium, mmol/l	0.304857	0.00182258	0.0172132	0.00670863
SERPINA1	aPTT, s	0.304842	0.00164474	0.00493724	0.00748789
TF	Immature granulocytes per nl	-0.304569	0.00243415	0.00985251	0.00713742
F12	Procalcitonin, µg/l	-0.304486	0.00159684	0.0226218	0.00332834
PPBP	Lymphocytes, % of leukocytes	0.304448	0.00324185	0.0119807	0.00701049
APOC1	Potassium, mmol/l	-0.304393	0.00101364	0.0093049	0.00565676
CFP	HHb (deoxyhemoglobin), % of Hb	0.304266	0.00576826	0.0175108	0.0356396
CP	Neutrophils per nl	0.303988	0.000962193	0.0163573	0.00438051
SERPINA10	Immature granulocytes, % of leukocytes	0.303916	0.00291975	0.0145988	0.00886171
LYZ	Neutrophil-to-lymphocyte ratio	0.303812	0.00272225	0.00826398	0.00636419
ACTBL2	Leukocytes per nl	0.303792	0.0039368	0.0183011	0.015811
C1RL	Sodium, mmol/l	0.303777	0.00155442	0.0101635	0.00611169
SAA1	Immature granulocytes, % of leukocytes	0.30362	0.00396659	0.0198329	0.0112495
PIGR	Estimated glomerular filtration rate (CKD-EPI), ml/min	-0.303614	0.00113351	0.00275281	0.00478287
APOC3	Erythrocytes per pl	-0.303477	0.00189385	0.0178864	0.00547805
APOD	Lymphocytes, % of leukocytes	0.303433	0.00189329	0.00804647	0.00446711
HRG	Lymphocytes, % of leukocytes	0.303219	0.000974981	0.00828734	0.00267733
IGFALS	Mean platelet volume, fl	-0.303147	0.00209939	0.00686337	0.0154152
F9	Leukocytes per nl	0.303065	0.00124288	0.00621438	0.00709268
HPR	Mean platelet volume, fl	-0.302893	0.00213852	0.00826248	0.0154152
ITIH2	Lactate dehydrogenase (LDH), U/l	-0.302787	0.00180503	0.00958921	0.0122315
PLG	Mean platelet volume, fl	-0.302786	0.00141832	0.00602785	0.0116842
SAA1;SAA2	Monocytes, % of leukocytes	-0.302717	0.00162416	0.00899555	0.010558
B2M	Leukocytes per nl	0.302573	0.00364557	0.00968354	0.0150163
AGT	Thrombocytes per nl	-0.302378	0.0010455	0.00403353	0.0200969
SERPINA4	Neutrophil-to-lymphocyte ratio	-0.302375	0.00214129	0.036402	0.00536875
CRP	Leukocytes per nl	0.302142	0.00157447	0.00557624	0.00801127
CPB2	Erythrocytes per pl	-0.302137	0.00281349	0.0170819	0.00760522
AGT	Lymphocytes per nl	-0.30194	0.00109142	0.00403353	0.00993771
APOC1	Lymphocytes, % of leukocytes	0.301919	0.00141563	0.0100274	0.00354935
F9	Creatinine, mg/dl	0.301915	0.00138208	0.00651144	0.00519781
C1RL	N-terminal pro b-type Natriuretic Peptide (NT-proBNP), ng/l	0.301742	0.00244415	0.0137297	0.00704729
APOC1	Lactate dehydrogenase (LDH), U/l	-0.301447	0.00194354	0.0110134	0.0122315
CD44	Mean corpuscular hemoglobin concentration (MCHC), g/dl	-0.301329	0.00362346	0.0219996	0.0136273
C4A;C4B	Lymphocytes, % of leukocytes	0.301299	0.00196243	0.0238295	0.00446711
C1QA	Mean corpuscular volume (MCV), fl	0.300945	0.00138577	0.00848978	0.0104234
C7	Thrombocytes per nl	-0.300904	0.000822387	0.0201008	0.0177841
SERPINA1	Lactate dehydrogenase (LDH), U/l	0.300903	0.00180503	0.00494927	0.0122315
CST3	Neutrophils, % of leukocytes	0.300554	0.00336479	0.00817163	0.0102124
AGT	Lactate dehydrogenase (LDH), U/l	0.300465	0.00187311	0.00636857	0.0122315
CFHR2	Neutrophil-to-lymphocyte ratio	0.300421	0.0025017	0.0193313	0.00601104
F10	Erythrocytes per pl	-0.300399	0.00123555	0.0215447	0.00388636
CFD	Bilirubin (total), mg/dl	0.299973	0.00157501	0.00686856	0.00709701
CFP	Ferritin, ug/l	-0.299967	0.00306147	0.0118284	0.0148266
CFHR2	Urea, mg/dl	0.299943	0.00340997	0.022296	0.0137192
PF4	Lactate dehydrogenase (LDH), U/l	-0.299808	0.00987194	0.0335646	0.0391467
LYZ	Lactate dehydrogenase (LDH), U/l	0.299648	0.00315414	0.0092449	0.0165369
HPX	Neutrophil-to-lymphocyte ratio	-0.299505	0.00245217	0.008232	0.00597501
GPX3	Red blood cell distribution width (RDW-CV), %	-0.299502	0.00186415	0.0199183	0.00537498
ITIH4	Mean corpuscular volume (MCV), fl	0.299404	0.00193618	0.00514299	0.0124059
IGLVs	Sodium, mmol/l	0.29911	0.00112379	0.0191045	0.00474185
C6	Procalcitonin, µg/l	-0.298924	0.00190862	0.0354582	0.00393086
VWF	Estimated glomerular filtration rate (CKD-EPI), ml/min	-0.298843	0.00180139	0.0255198	0.00684264
TGFBI	Monocytes, % of leukocytes	-0.298788	0.00397234	0.0482355	0.0202122
B2M	Lymphocytes per nl	-0.298598	0.00319167	0.00900236	0.0213355
FCGBP	Procalcitonin, µg/l	0.298572	0.00227984	0.0257611	0.00464014
SERPINA1	Estimated glomerular filtration rate (CKD-EPI), ml/min	-0.298538	0.00169282	0.00493724	0.00665587
HBB	Urea, mg/dl	-0.298359	0.00768026	0.0283836	0.0255516
ITIH3	Leukocytes per nl	0.298331	0.00131194	0.00510733	0.00709268
CFHR2	Estimated glomerular filtration rate (CKD-EPI), ml/min	-0.298155	0.000936379	0.0113703	0.00404984
FGB	Ferritin, ug/l	0.29809	0.00401476	0.0487507	0.0178091
CD44	Immature granulocytes per nl	0.29809	0.00839464	0.0339783	0.0190785
F2	Neutrophils per nl	-0.298076	0.00188442	0.00728071	0.00724455
C1QA	Bilirubin (total), mg/dl	0.297838	0.00210605	0.0111884	0.00847317
SERPINA3	Red blood cell distribution width (RDW-CV), %	0.297247	0.00301346	0.00943854	0.00778101
PF4	Lymphocytes, % of leukocytes	0.297241	0.009258	0.0327888	0.0170387
FGG	Lymphocytes, % of leukocytes	-0.297179	0.00196243	0.0333613	0.00446711
AHSG	Leukocytes per nl	-0.297163	0.0017135	0.00455147	0.00846957
A2M;PZP	Thrombocytes per nl	-0.296815	0.00134754	0.0381802	0.0233124
APOH	Estimated glomerular filtration rate (CKD-EPI), ml/min	-0.296815	0.00181943	0.00672398	0.00684264
FCGBP	Immature granulocytes, % of leukocytes	0.296709	0.00242457	0.0257611	0.00762639
CFHR5	Immature granulocytes per nl	0.296628	0.00613723	0.0326041	0.0152764
SERPINF1	INR	0.296394	0.0025246	0.00631149	0.00909907
C1R	Bilirubin (total), mg/dl	0.296387	0.00346035	0.0108937	0.0133031
SAA1	Monocytes, % of leukocytes	-0.296384	0.0028986	0.0153988	0.016176
SERPINC1	Mean corpuscular volume (MCV), fl	-0.296218	0.00214939	0.00830445	0.0132801
ALB	Monocytes per nl	-0.29618	0.00183891	0.0156307	0.0397664
VTN	Mean platelet volume, fl	-0.295865	0.00225394	0.0383169	0.0155972
SELL	Estimated glomerular filtration rate (CKD-EPI), ml/min	0.295711	0.00304602	0.0235375	0.00994268
SERPINA1	Mean corpuscular volume (MCV), fl	0.295626	0.00174256	0.00493724	0.0120585
ACTBL2	Ferritin, ug/l	0.295194	0.0114267	0.0441487	0.0395364
FGG	Neutrophil-to-lymphocyte ratio	0.295139	0.00293213	0.0415385	0.00658777
C4B	Monocytes per nl	-0.29506	0.00156212	0.0222007	0.039317
SERPINA3	Glucose, mg/dl	0.295045	0.00389537	0.0114175	0.0210593
LBP	Hemoglobin, g/dl	-0.295038	0.00261181	0.00822235	0.00792706
F2	Mean corpuscular volume (MCV), fl	-0.294723	0.00115384	0.0046703	0.00950543
FGB	Neutrophil-to-lymphocyte ratio	0.294706	0.00281861	0.040964	0.00641604
C1QB	Red blood cell distribution width (RDW-CV), %	0.294664	0.00179994	0.0152995	0.0052778
GPX3	Creatinine, mg/dl	-0.294597	0.00138208	0.0195794	0.00519781
CFP	Urea, mg/dl	-0.294564	0.00962201	0.0255585	0.0302656
CFHR5	Erythrocytes per pl	-0.294555	0.00262143	0.0222821	0.00719852
VTN	Creatinine, mg/dl	-0.294543	0.00145824	0.0309877	0.00536758
LBP	Lactate dehydrogenase (LDH), U/l	0.294529	0.00233359	0.00762906	0.0134571
VTN	Erythrocytes per pl	0.294519	0.00321882	0.0390857	0.00818906
LYZ	Glucose, mg/dl	0.294437	0.00708164	0.0171983	0.0323742
HPR	Leukocytes per nl	-0.294305	0.00312622	0.0115534	0.0135209
ALB	Urea, mg/dl	-0.294179	0.00390669	0.0242877	0.015019
CD14	Immature granulocytes per nl	0.294169	0.00423402	0.0128533	0.011269
CD14	Hemoglobin, g/dl	-0.294145	0.00284283	0.00929388	0.00847948
TF	Erythrocytes per pl	0.293932	0.00206634	0.00881149	0.00586029
F9	Bilirubin (total), mg/dl	0.293657	0.00276597	0.0102221	0.0108753
APOA1	Neutrophils, % of leukocytes	-0.293489	0.00377628	0.0139558	0.0110728
TF	Creatinine, mg/dl	-0.293488	0.00207329	0.00881149	0.00731999
SERPINA3	Urea, mg/dl	0.293404	0.00467112	0.0120317	0.0171937
CST3	Lactate dehydrogenase (LDH), U/l	0.293401	0.00315444	0.0078861	0.0165369
CLEC3B	Ferritin, ug/l	-0.293263	0.00655794	0.0142929	0.0249176
SERPINA3	Mean corpuscular volume (MCV), fl	0.293254	0.00238393	0.00810535	0.0142213
HP;HPR	CRP (clinical), mg/l	0.293219	0.00155464	0.0485349	0.0032799
F10	Hematocrit l/l	-0.293075	0.00198618	0.0281376	0.00648321
F13A1	CRP (clinical), mg/l	-0.29306	0.00137388	0.0166828	0.00293433
C6	Mean platelet volume, fl	-0.292794	0.00139279	0.0354582	0.0116842
C1R	HHb (deoxyhemoglobin), % of Hb	-0.292789	0.00802075	0.0206595	0.0447609
TF	Bilirubin (total), mg/dl	-0.292605	0.00171265	0.00827338	0.00740721
ACTA2;ACTB;ACTG1;ACTG2	Ferritin, ug/l	0.292212	0.00341444	0.0161237	0.0159648
PLG	Ferritin, ug/l	-0.292064	0.00610501	0.0192195	0.024562
LRG1	Urea, mg/dl	0.291752	0.00818015	0.0188823	0.0262068
PPBP	Immature granulocytes per nl	-0.291648	0.0082773	0.0260582	0.0190785
ACTA2;ACTB;ACTG1;ACTG2	Erythrocytes per pl	-0.291632	0.003206	0.01603	0.00818906
[truncated: 2,313 more rows]
