# Supplementary material for: A time-resolved proteomic and prognostic map of COVID-19
Source: Cell Syst. 2021 Aug 18;12(8):780–794.e7. doi: 10.1016/j.cels.2021.05.005 (PMC8201874; doi:10.1016/j.cels.2021.05.005)
Supplement: Table S5. All correlations between the omics measurements used in this study, related to Figure S3 [file mmc4.xlsx]

## Sheet: Table S5
X1	X2	Spearman.R	P	FDR.X1	FDR.X2
SAA1;SAA2	SAA1	0.989662	2.13941e-44	5.51967e-42	5.51967e-42
SAA1	SAA1;SAA2	0.989662	2.13941e-44	5.51967e-42	5.51967e-42
Standard bicarbonate (SBC), mmol/l	Actual base excess, mmol/l	0.989649	2.91758e-37	7.52736e-35	7.52736e-35
Actual base excess, mmol/l	Standard bicarbonate (SBC), mmol/l	0.989649	2.91758e-37	7.52736e-35	7.52736e-35
Actual base excess, mmol/l	Standard base excess (SBE), mmol/l	0.986941	1.66864e-35	2.15254e-33	4.30508e-33
Standard base excess (SBE), mmol/l	Actual base excess, mmol/l	0.986941	1.66864e-35	4.30508e-33	2.15254e-33
HBB;HBD	HBB	0.983933	3.98922e-44	1.02922e-41	1.02922e-41
HBB	HBB;HBD	0.983933	3.98922e-44	1.02922e-41	1.02922e-41
Hemoglobin, g/dl	Hematocrit l/l	0.98049	1.33698e-42	3.44941e-40	3.44941e-40
Hematocrit l/l	Hemoglobin, g/dl	0.98049	1.33698e-42	3.44941e-40	3.44941e-40
FGG	FGA	0.980263	3.70991e-43	8.47391e-41	9.57158e-41
FGA	FGG	0.980263	3.70991e-43	9.57158e-41	8.47391e-41
Standard bicarbonate (SBC), mmol/l	Standard base excess (SBE), mmol/l	0.978988	1.11915e-33	1.44371e-31	1.44371e-31
Standard base excess (SBE), mmol/l	Standard bicarbonate (SBC), mmol/l	0.978988	1.11915e-33	1.44371e-31	1.44371e-31
FGG	FGB	0.978297	6.56892e-43	8.47391e-41	1.69478e-40
FGB	FGG	0.978297	6.56892e-43	1.69478e-40	8.47391e-41
HBB;HBD	HBA1	0.975015	1.19558e-41	1.5423e-39	1.77477e-39
HBA1	HBB;HBD	0.975015	1.19558e-41	1.77477e-39	1.5423e-39
HBB	HBA1	0.972518	1.37579e-41	1.77477e-39	1.77477e-39
HBA1	HBB	0.972518	1.37579e-41	1.77477e-39	1.77477e-39
FGB	FGA	0.971823	7.35556e-41	9.48867e-39	9.48867e-39
FGA	FGB	0.971823	7.35556e-41	9.48867e-39	9.48867e-39
PPBP	PF4	0.962692	1.17954e-28	3.04321e-26	3.04321e-26
PF4	PPBP	0.962692	1.17954e-28	3.04321e-26	3.04321e-26
A2M;PZP	A2M	0.961175	6.7414e-38	1.73928e-35	1.73928e-35
A2M	A2M;PZP	0.961175	6.7414e-38	1.73928e-35	1.73928e-35
Reticulocytes, % of erythrocytes	Reticulocytes per nl	0.961006	1.93099e-08	4.96263e-06	4.96263e-06
Reticulocytes per nl	Reticulocytes, % of erythrocytes	0.961006	1.93099e-08	4.96263e-06	4.96263e-06
Neutrophils per nl	Leukocytes per nl	0.960549	2.09574e-34	5.40702e-32	5.40702e-32
Leukocytes per nl	Neutrophils per nl	0.960549	2.09574e-34	5.40702e-32	5.40702e-32
HP;HPR	HP	0.958046	5.20854e-39	1.3438e-36	1.3438e-36
HP	HP;HPR	0.958046	5.20854e-39	1.3438e-36	1.3438e-36
C1QC	C1QB	0.955449	3.01564e-38	7.78035e-36	7.78035e-36
C1QB	C1QC	0.955449	3.01564e-38	7.78035e-36	7.78035e-36
Standard base excess (SBE), mmol/l	Bicarbonate, mmol/l	0.945188	5.90836e-28	5.08119e-26	1.52436e-25
Bicarbonate, mmol/l	Standard base excess (SBE), mmol/l	0.945188	5.90836e-28	1.52436e-25	5.08119e-26
Immature granulocytes, % of leukocytes	Immature granulocytes per nl	0.945015	7.31583e-31	1.88748e-28	1.88748e-28
Immature granulocytes per nl	Immature granulocytes, % of leukocytes	0.945015	7.31583e-31	1.88748e-28	1.88748e-28
CRP (clinical), mg/l	CRP	0.944808	1.84868e-35	4.76961e-33	4.76961e-33
CRP	CRP (clinical), mg/l	0.944808	1.84868e-35	4.76961e-33	4.76961e-33
Neutrophil-to-lymphocyte ratio	Lymphocytes, % of leukocytes	-0.94197	2.83959e-40	7.32615e-38	7.32615e-38
Lymphocytes, % of leukocytes	Neutrophil-to-lymphocyte ratio	-0.94197	2.83959e-40	7.32615e-38	7.32615e-38
sO2, %	HHb (deoxyhemoglobin), % of Hb	-0.938857	3.2172e-28	8.30037e-26	8.30037e-26
HHb (deoxyhemoglobin), % of Hb	sO2, %	-0.938857	3.2172e-28	8.30037e-26	8.30037e-26
SAA2	SAA1;SAA2	0.938023	2.56981e-17	6.63011e-15	1.65753e-15
SAA1;SAA2	SAA2	0.938023	2.56981e-17	1.65753e-15	6.63011e-15
Hematocrit l/l	Erythrocytes per pl	0.936697	3.02849e-35	3.90675e-33	7.81351e-33
Erythrocytes per pl	Hematocrit l/l	0.936697	3.02849e-35	7.81351e-33	3.90675e-33
ITIH2	ITIH1	0.93142	1.65808e-33	4.27784e-31	4.27784e-31
ITIH1	ITIH2	0.93142	1.65808e-33	4.27784e-31	4.27784e-31
Bilirubin (direct), mg/dl	Bilirubin (total), mg/dl	0.931307	4.04472e-10	1.04354e-07	8.60203e-08
Bilirubin (total), mg/dl	Bilirubin (direct), mg/dl	0.931307	4.04472e-10	8.60203e-08	1.04354e-07
sO2, %	PaO2, mmHg	0.929721	8.34311e-21	1.07626e-18	2.15252e-18
PaO2, mmHg	sO2, %	0.929721	8.34311e-21	2.15252e-18	1.07626e-18
SAA2	SAA1	0.926912	2.63929e-16	3.40468e-14	1.70234e-14
SAA1	SAA2	0.926912	2.63929e-16	1.70234e-14	3.40468e-14
Hemoglobin, g/dl	Erythrocytes per pl	0.926447	7.92751e-34	1.02265e-31	1.02265e-31
Erythrocytes per pl	Hemoglobin, g/dl	0.926447	7.92751e-34	1.02265e-31	1.02265e-31
C1S	C1R	0.926281	2.73666e-33	7.06059e-31	7.06059e-31
C1R	C1S	0.926281	2.73666e-33	7.06059e-31	7.06059e-31
Creatinine, mg/dl	Estimated glomerular filtration rate (CKD-EPI), ml/min	-0.926255	8.35736e-33	2.1562e-30	2.1562e-30
Estimated glomerular filtration rate (CKD-EPI), ml/min	Creatinine, mg/dl	-0.926255	8.35736e-33	2.1562e-30	2.1562e-30
Creatine Kinase MB, % of Creatine Kinase	Creatine kinase, U/l	-0.923406	2.39251e-15	6.17268e-13	6.17268e-13
Creatine kinase, U/l	Creatine Kinase MB, % of Creatine Kinase	-0.923406	2.39251e-15	6.17268e-13	6.17268e-13
IGHM	CD5L	0.915254	1.65922e-32	4.2808e-30	4.2808e-30
CD5L	IGHM	0.915254	1.65922e-32	4.2808e-30	4.2808e-30
CST3	B2M	0.893798	2.6014e-23	6.71162e-21	6.71162e-21
B2M	CST3	0.893798	2.6014e-23	6.71162e-21	6.71162e-21
Myoglobin, ug/l	LCAT	-0.891176	0.00012976	0.0333483	0.000683225
LCAT	Myoglobin, ug/l	-0.891176	0.00012976	0.000683225	0.0333483
Standard bicarbonate (SBC), mmol/l	Bicarbonate, mmol/l	0.890749	1.02747e-22	8.83623e-21	8.83623e-21
Bicarbonate, mmol/l	Standard bicarbonate (SBC), mmol/l	0.890749	1.02747e-22	8.83623e-21	8.83623e-21
Actual base excess, mmol/l	Bicarbonate, mmol/l	0.889774	5.39639e-23	4.6409e-21	6.96135e-21
Bicarbonate, mmol/l	Actual base excess, mmol/l	0.889774	5.39639e-23	6.96135e-21	4.6409e-21
Haptoglobin (clinical), g/l	HP	0.889376	3.51026e-14	5.90308e-12	4.52824e-12
HP	Haptoglobin (clinical), g/l	0.889376	3.51026e-14	4.52824e-12	5.90308e-12
CD169+ monocytes, % of monocytes	CD169/Siglec-1 antigens per monocyte	0.884141	1.74451e-13	4.50084e-11	4.50084e-11
CD169/Siglec-1 antigens per monocyte	CD169+ monocytes, % of monocytes	0.884141	1.74451e-13	4.50084e-11	4.50084e-11
Haptoglobin (clinical), g/l	HP;HPR	0.878508	4.57603e-14	5.90308e-12	5.90308e-12
HP;HPR	Haptoglobin (clinical), g/l	0.878508	4.57603e-14	5.90308e-12	5.90308e-12
Neutrophils, % of leukocytes	Lymphocytes, % of leukocytes	-0.874353	1.62377e-24	2.09466e-22	2.09466e-22
Lymphocytes, % of leukocytes	Neutrophils, % of leukocytes	-0.874353	1.62377e-24	2.09466e-22	2.09466e-22
PaO2, mmHg	HHb (deoxyhemoglobin), % of Hb	-0.867109	5.75816e-18	7.42803e-16	5.31689e-16
HHb (deoxyhemoglobin), % of Hb	PaO2, mmHg	-0.867109	5.75816e-18	5.31689e-16	7.42803e-16
CRP (clinical), mg/l	LRG1	0.859168	3.01186e-25	3.88529e-23	7.77059e-23
LRG1	CRP (clinical), mg/l	0.859168	3.01186e-25	7.77059e-23	3.88529e-23
C4BPB	C4BPA	0.85826	5.25675e-27	1.35624e-24	1.35624e-24
C4BPA	C4BPB	0.85826	5.25675e-27	1.35624e-24	1.35624e-24
Neutrophil-to-lymphocyte ratio	Neutrophils, % of leukocytes	0.852006	5.64173e-25	7.27784e-23	1.45557e-22
Neutrophils, % of leukocytes	Neutrophil-to-lymphocyte ratio	0.852006	5.64173e-25	1.45557e-22	7.27784e-23
Oxyhemoglobin (O2Hb), % of Hb	HHb (deoxyhemoglobin), % of Hb	-0.851806	6.18243e-18	1.59507e-15	5.31689e-16
HHb (deoxyhemoglobin), % of Hb	Oxyhemoglobin (O2Hb), % of Hb	-0.851806	6.18243e-18	5.31689e-16	1.59507e-15
C8G	C8A	0.849713	4.77174e-25	1.23111e-22	1.23111e-22
C8A	C8G	0.849713	4.77174e-25	1.23111e-22	1.23111e-22
GSN	CLEC3B	0.847276	9.84148e-24	2.5391e-21	2.5391e-21
CLEC3B	GSN	0.847276	9.84148e-24	2.5391e-21	2.5391e-21
LBP	CRP	0.83831	6.16559e-24	1.59072e-21	7.95361e-22
CRP	LBP	0.83831	6.16559e-24	7.95361e-22	1.59072e-21
PaO2, mmHg	Oxyhemoglobin (O2Hb), % of Hb	0.83745	1.37247e-17	1.18033e-15	1.77049e-15
Oxyhemoglobin (O2Hb), % of Hb	PaO2, mmHg	0.83745	1.37247e-17	1.77049e-15	1.18033e-15
Triglycerides, mg/dl	Hematocrit l/l	-0.835294	0.000186326	0.0478858	0.000739571
Hematocrit l/l	Triglycerides, mg/dl	-0.835294	0.000186326	0.000739571	0.0478858
C1QC	C1QA	0.832147	1.16434e-24	1.502e-22	3.00401e-22
C1QA	C1QC	0.832147	1.16434e-24	3.00401e-22	1.502e-22
Troponin T HS, ng/l	N-terminal pro b-type Natriuretic Peptide (NT-proBNP), ng/l	0.831216	3.77916e-12	9.75024e-10	2.22965e-10
N-terminal pro b-type Natriuretic Peptide (NT-proBNP), ng/l	Troponin T HS, ng/l	0.831216	3.77916e-12	2.22965e-10	9.75024e-10
ORM1;ORM2	ORM1	0.830868	2.94741e-23	7.60431e-21	7.60431e-21
ORM1	ORM1;ORM2	0.830868	2.94741e-23	7.60431e-21	7.60431e-21
HBD	HBB	0.829971	1.0254e-21	2.64553e-19	8.81845e-20
HBB	HBD	0.829971	1.0254e-21	8.81845e-20	2.64553e-19
Reticulocytes, % of erythrocytes	Red blood cell distribution width (RDW-CV), %	0.827352	5.41142e-05	0.00662423	0.00030764
Red blood cell distribution width (RDW-CV), %	Reticulocytes, % of erythrocytes	0.827352	5.41142e-05	0.00030764	0.00662423
C8B	C8A	0.82223	7.5907e-24	1.9584e-21	9.792e-22
C8A	C8B	0.82223	7.5907e-24	9.792e-22	1.9584e-21
C1QB	C1QA	0.82187	5.2531e-24	6.7765e-22	6.7765e-22
C1QA	C1QB	0.82187	5.2531e-24	6.7765e-22	6.7765e-22
sO2, %	Oxyhemoglobin (O2Hb), % of Hb	0.821628	5.1762e-17	4.45153e-15	4.45153e-15
Oxyhemoglobin (O2Hb), % of Hb	sO2, %	0.821628	5.1762e-17	4.45153e-15	4.45153e-15
IGLLs	IGLCs	0.814927	2.41396e-22	6.22802e-20	6.22802e-20
IGLCs	IGLLs	0.814927	2.41396e-22	6.22802e-20	6.22802e-20
CRP (clinical), mg/l	LBP	0.812498	3.52611e-22	3.03246e-20	4.54868e-20
LBP	CRP (clinical), mg/l	0.812498	3.52611e-22	4.54868e-20	3.03246e-20
C4A;C4B	C4A	0.808748	2.7652e-21	7.13422e-19	7.13422e-19
C4A	C4A;C4B	0.808748	2.7652e-21	7.13422e-19	7.13422e-19
ACTBL2	ACTA2;ACTB;ACTG1;ACTG2	0.808377	1.25391e-19	3.23508e-17	3.23508e-17
ACTA2;ACTB;ACTG1;ACTG2	ACTBL2	0.808377	1.25391e-19	3.23508e-17	3.23508e-17
HBD	HBA1	0.807105	2.21266e-20	2.85434e-18	1.90289e-18
HBA1	HBD	0.807105	2.21266e-20	1.90289e-18	2.85434e-18
SAA1;SAA2	LRG1	0.807073	1.80451e-20	2.32782e-18	1.5676e-18
LRG1	SAA1;SAA2	0.807073	1.80451e-20	1.5676e-18	2.32782e-18
IGKC	IGHGs	0.806424	8.26718e-23	2.13293e-20	2.13293e-20
IGHGs	IGKC	0.806424	8.26718e-23	2.13293e-20	2.13293e-20
CPN2	CPN1	0.805964	1.18316e-22	3.05256e-20	3.05256e-20
CPN1	CPN2	0.805964	1.18316e-22	3.05256e-20	3.05256e-20
Eosinophiles per nl	Eosinophiles, % of leucocytes	0.805553	2.0993e-18	5.4162e-16	5.4162e-16
Eosinophiles, % of leucocytes	Eosinophiles per nl	0.805553	2.0993e-18	5.4162e-16	5.4162e-16
Reticulocytes, % of erythrocytes	Hematocrit l/l	-0.800904	0.000139962	0.00662423	0.000582424
Hematocrit l/l	Reticulocytes, % of erythrocytes	-0.800904	0.000139962	0.000582424	0.00662423
SERPINF1	CST3	0.80062	8.52791e-21	2.2002e-18	1.1001e-18
CST3	SERPINF1	0.80062	8.52791e-21	1.1001e-18	2.2002e-18
Reticulocytes per nl	Reticulocyte production index (RPI)	0.799324	6.88862e-06	0.000885188	0.00177038
Reticulocyte production index (RPI)	Reticulocytes per nl	0.799324	6.88862e-06	0.00177038	0.000885188
SAA2	LRG1	0.79733	8.58199e-11	5.53539e-09	1.30244e-09
LRG1	SAA2	0.79733	8.58199e-11	1.30244e-09	5.53539e-09
Reticulocytes, % of erythrocytes	Hemoglobin, g/dl	-0.796045	0.000303608	0.00780272	0.00107302
Hemoglobin, g/dl	Reticulocytes, % of erythrocytes	-0.796045	0.000303608	0.00107302	0.00780272
THBS1	PPBP	0.795798	3.69349e-07	9.5292e-05	1.5882e-05
PPBP	THBS1	0.795798	3.69349e-07	1.5882e-05	9.5292e-05
IGHAs	ACTB;ACTG1	0.795692	1.276e-19	3.29209e-17	3.29209e-17
ACTB;ACTG1	IGHAs	0.795692	1.276e-19	3.29209e-17	3.29209e-17
CRP (clinical), mg/l	SAA1;SAA2	0.795103	3.03656e-20	1.95858e-18	2.61144e-18
SAA1;SAA2	CRP (clinical), mg/l	0.795103	3.03656e-20	2.61144e-18	1.95858e-18
SERPINA3	SAA2	0.795022	8.58199e-11	1.30244e-09	5.53539e-09
SAA2	SERPINA3	0.795022	8.58199e-11	5.53539e-09	1.30244e-09
LRG1	CRP	0.792716	1.82279e-20	1.5676e-18	1.5676e-18
CRP	LRG1	0.792716	1.82279e-20	1.5676e-18	1.5676e-18
Reticulocytes, % of erythrocytes	APOA4	0.791302	0.000111247	0.00662423	0.00220783
APOA4	Reticulocytes, % of erythrocytes	0.791302	0.000111247	0.00220783	0.00662423
CFD	CST3	0.789201	1.15687e-19	2.98473e-17	9.94912e-18
CST3	CFD	0.789201	1.15687e-19	9.94912e-18	2.98473e-17
Neutrophil-to-lymphocyte ratio	SERPINA3	0.78893	2.81358e-18	2.41968e-16	7.25904e-16
SERPINA3	Neutrophil-to-lymphocyte ratio	0.78893	2.81358e-18	7.25904e-16	2.41968e-16
C4A;C4B	C4B	0.788563	1.99005e-20	2.56716e-18	5.13433e-18
C4B	C4A;C4B	0.788563	1.99005e-20	5.13433e-18	2.56716e-18
CRP (clinical), mg/l	SAA2	0.788095	1.84309e-10	1.76118e-09	9.51036e-09
SAA2	CRP (clinical), mg/l	0.788095	1.84309e-10	9.51036e-09	1.76118e-09
LYZ	CST3	0.786847	7.46048e-19	1.9248e-16	4.81201e-17
CST3	LYZ	0.786847	7.46048e-19	4.81201e-17	1.9248e-16
Reticulocytes, % of erythrocytes	Erythrocytes per pl	-0.785255	0.000180427	0.00662423	0.000637672
Erythrocytes per pl	Reticulocytes, % of erythrocytes	-0.785255	0.000180427	0.000637672	0.00662423
SAA1	LRG1	0.784598	8.29059e-19	1.06949e-16	4.27795e-17
LRG1	SAA1	0.784598	8.29059e-19	4.27795e-17	1.06949e-16
GSN	APOD	0.780989	2.49337e-19	3.21644e-17	6.43289e-17
APOD	GSN	0.780989	2.49337e-19	6.43289e-17	3.21644e-17
HBD	HBB;HBD	0.780664	7.30799e-19	6.28487e-17	6.28487e-17
HBB;HBD	HBD	0.780664	7.30799e-19	6.28487e-17	6.28487e-17
Interleukin-6, ng/l	CRP (clinical), mg/l	0.779977	1.64952e-14	4.25577e-12	4.25577e-13
CRP (clinical), mg/l	Interleukin-6, ng/l	0.779977	1.64952e-14	4.25577e-13	4.25577e-12
APOC3	APOC2	0.778879	6.94209e-20	1.79106e-17	1.79106e-17
APOC2	APOC3	0.778879	6.94209e-20	1.79106e-17	1.79106e-17
Reticulocytes, % of erythrocytes	CST3	0.777922	0.00025836	0.00737761	0.000980247
CST3	Reticulocytes, % of erythrocytes	0.777922	0.00025836	0.000980247	0.00737761
AZGP1	RBP4	0.775371	5.46689e-20	1.41046e-17	1.41046e-17
RBP4	AZGP1	0.775371	5.46689e-20	1.41046e-17	1.41046e-17
N-terminal pro b-type Natriuretic Peptide (NT-proBNP), ng/l	B2M	0.775229	9.98205e-15	1.28768e-12	6.43842e-13
B2M	N-terminal pro b-type Natriuretic Peptide (NT-proBNP), ng/l	0.775229	9.98205e-15	6.43842e-13	1.28768e-12
IGKVs	IGKC	0.775155	7.63677e-20	1.97029e-17	9.85143e-18
IGKC	IGKVs	0.775155	7.63677e-20	9.85143e-18	1.97029e-17
pCO2, mmHg	pH	-0.77345	7.55743e-13	1.94982e-10	1.94982e-10
pH	pCO2, mmHg	-0.77345	7.55743e-13	1.94982e-10	1.94982e-10
PGLYRP2	APOA2	0.771864	4.80208e-19	1.23894e-16	1.23894e-16
APOA2	PGLYRP2	0.771864	4.80208e-19	1.23894e-16	1.23894e-16
Reticulocytes, % of erythrocytes	RBP4	0.771533	0.000139962	0.00662423	0.000975954
RBP4	Reticulocytes, % of erythrocytes	0.771533	0.000139962	0.000975954	0.00662423
Estimated glomerular filtration rate (CKD-EPI), ml/min	B2M	-0.771074	6.80425e-16	5.85166e-14	8.77749e-14
B2M	Estimated glomerular filtration rate (CKD-EPI), ml/min	-0.771074	6.80425e-16	8.77749e-14	5.85166e-14
CRP (clinical), mg/l	SAA1	0.770707	1.41719e-18	7.31272e-17	1.21879e-16
SAA1	CRP (clinical), mg/l	0.770707	1.41719e-18	1.21879e-16	7.31272e-17
Reticulocytes, % of erythrocytes	AZGP1	0.768709	0.000175558	0.00662423	0.00102941
AZGP1	Reticulocytes, % of erythrocytes	0.768709	0.000175558	0.00102941	0.00662423
Troponin T HS, ng/l	B2M	0.767308	3.45597e-09	2.2291e-07	7.43033e-08
B2M	Troponin T HS, ng/l	0.767308	3.45597e-09	7.43033e-08	2.2291e-07
Creatinine, mg/dl	CST3	0.764377	2.89997e-17	3.74096e-15	1.24699e-15
CST3	Creatinine, mg/dl	0.764377	2.89997e-17	1.24699e-15	3.74096e-15
Creatinine, mg/dl	B2M	0.764294	1.77091e-15	1.52298e-13	1.52298e-13
B2M	Creatinine, mg/dl	0.764294	1.77091e-15	1.52298e-13	1.52298e-13
LRG1	SERPINA1	0.762902	3.46249e-19	2.23331e-17	8.93322e-17
SERPINA1	LRG1	0.762902	3.46249e-19	8.93322e-17	2.23331e-17
AZGP1	APOH	0.762406	2.01243e-18	2.59603e-16	5.19207e-16
APOH	AZGP1	0.762406	2.01243e-18	5.19207e-16	2.59603e-16
Reticulocytes, % of erythrocytes	APOH	0.761932	0.000219542	0.0070528	0.00141605
APOH	Reticulocytes, % of erythrocytes	0.761932	0.000219542	0.00141605	0.0070528
THBS1	PF4	0.760122	2.09723e-06	0.000270543	0.000135272
PF4	THBS1	0.760122	2.09723e-06	0.000135272	0.000270543
Estimated glomerular filtration rate (CKD-EPI), ml/min	CST3	-0.757258	8.87779e-18	1.14524e-15	4.58094e-16
CST3	Estimated glomerular filtration rate (CKD-EPI), ml/min	-0.757258	8.87779e-18	4.58094e-16	1.14524e-15
LYZ	B2M	0.755232	1.43712e-14	1.23592e-12	7.41555e-13
B2M	LYZ	0.755232	1.43712e-14	7.41555e-13	1.23592e-12
Procalcitonin, µg/l	SERPINF1	0.752574	3.54955e-17	9.15783e-15	4.57892e-15
SERPINF1	Procalcitonin, µg/l	0.752574	3.54955e-17	4.57892e-15	9.15783e-15
APOM	APOL1	0.752356	2.84473e-17	7.33941e-15	3.6697e-15
APOL1	APOM	0.752356	2.84473e-17	3.6697e-15	7.33941e-15
Troponin T HS, ng/l	CST3	0.752166	2.85009e-09	2.2291e-07	4.08513e-08
CST3	Troponin T HS, ng/l	0.752166	2.85009e-09	4.08513e-08	2.2291e-07
N-terminal pro b-type Natriuretic Peptide (NT-proBNP), ng/l	CST3	0.751851	2.91929e-16	7.53178e-14	1.07597e-14
CST3	N-terminal pro b-type Natriuretic Peptide (NT-proBNP), ng/l	0.751851	2.91929e-16	1.07597e-14	7.53178e-14
Basophiles per nl	Basophiles, % of leukocytes	0.751257	3.40724e-15	8.79069e-13	8.79069e-13
Basophiles, % of leukocytes	Basophiles per nl	0.751257	3.40724e-15	8.79069e-13	8.79069e-13
HBD	CA1	0.75001	6.1501e-12	3.96681e-10	1.58058e-09
CA1	HBD	0.75001	6.1501e-12	1.58058e-09	3.96681e-10
APOA2	APOA1	0.748241	3.64256e-18	4.6989e-16	9.39781e-16
APOA1	APOA2	0.748241	3.64256e-18	9.39781e-16	4.6989e-16
CRP (clinical), mg/l	SERPINA1	0.747173	2.2547e-18	9.69523e-17	2.90857e-16
SERPINA1	CRP (clinical), mg/l	0.747173	2.2547e-18	2.90857e-16	9.69523e-17
Troponin T HS, ng/l	Estimated glomerular filtration rate (CKD-EPI), ml/min	-0.74674	3.11689e-10	4.02078e-08	8.93507e-09
Estimated glomerular filtration rate (CKD-EPI), ml/min	Troponin T HS, ng/l	-0.74674	3.11689e-10	8.93507e-09	4.02078e-08
PGLYRP2	APOA1	0.745112	3.57806e-17	4.6157e-15	4.6157e-15
APOA1	PGLYRP2	0.745112	3.57806e-17	4.6157e-15	4.6157e-15
RBP4	APOH	0.744896	9.842e-18	1.26962e-15	1.26962e-15
APOH	RBP4	0.744896	9.842e-18	1.26962e-15	1.26962e-15
HPR	APOL1	0.74467	1.84036e-17	4.74812e-15	3.6697e-15
APOL1	HPR	0.74467	1.84036e-17	3.6697e-15	4.74812e-15
GSN	APOA2	0.74311	2.40276e-17	2.06637e-15	2.06637e-15
APOA2	GSN	0.74311	2.40276e-17	2.06637e-15	2.06637e-15
ACTB;ACTG1	ACTA2;ACTB;ACTG1;ACTG2	0.74303	9.13634e-16	1.17859e-13	1.17859e-13
ACTA2;ACTB;ACTG1;ACTG2	ACTB;ACTG1	0.74303	9.13634e-16	1.17859e-13	1.17859e-13
SERPINA3	AHSG	-0.741009	8.9964e-18	1.16054e-15	2.32107e-15
AHSG	SERPINA3	-0.741009	8.9964e-18	2.32107e-15	1.16054e-15
Interleukin-6, ng/l	CRP	0.740034	3.82795e-13	4.93805e-11	8.23009e-12
CRP	Interleukin-6, ng/l	0.740034	3.82795e-13	8.23009e-12	4.93805e-11
SAA1;SAA2	CRP	0.739042	5.23502e-17	2.70127e-15	3.37659e-15
CRP	SAA1;SAA2	0.739042	5.23502e-17	3.37659e-15	2.70127e-15
SERPINA10	SAA2	0.738672	1.68673e-09	4.83529e-08	7.25293e-08
SAA2	SERPINA10	0.738672	1.68673e-09	7.25293e-08	4.83529e-08
LRG1	LBP	0.738602	1.17754e-17	5.06341e-16	1.01268e-15
LBP	LRG1	0.738602	1.17754e-17	1.01268e-15	5.06341e-16
APOL1	APOA2	0.738196	1.57983e-16	1.35865e-14	1.01899e-14
APOA2	APOL1	0.738196	1.57983e-16	1.01899e-14	1.35865e-14
CA1	HBB	0.737304	2.28172e-11	2.93201e-09	1.47171e-09
HBB	CA1	0.737304	2.28172e-11	1.47171e-09	2.93201e-09
Procalcitonin, µg/l	B2M	0.735776	5.89192e-14	3.80029e-12	2.09396e-12
B2M	Procalcitonin, µg/l	0.735776	5.89192e-14	2.09396e-12	3.80029e-12
IGLCs	IGHAs	0.734184	2.40276e-17	2.06637e-15	3.09955e-15
IGHAs	IGLCs	0.734184	2.40276e-17	3.09955e-15	2.06637e-15
SERPINA3	LRG1	0.731172	9.38612e-17	6.24511e-15	3.45946e-15
LRG1	SERPINA3	0.731172	9.38612e-17	3.45946e-15	6.24511e-15
Alkaline phosphatase, U/l	Gamma-glutamyl transferase, U/l	0.729537	7.7907e-12	2.01e-09	1.22047e-09
Gamma-glutamyl transferase, U/l	Alkaline phosphatase, U/l	0.729537	7.7907e-12	1.22047e-09	2.01e-09
IGLCs	IGHGs	0.729261	5.47862e-18	7.06742e-16	7.06742e-16
IGHGs	IGLCs	0.729261	5.47862e-18	7.06742e-16	7.06742e-16
C4BPB	PROS1	0.728531	4.4599e-17	5.75327e-15	1.15065e-14
PROS1	C4BPB	0.728531	4.4599e-17	1.15065e-14	5.75327e-15
PIGR	APOA2	-0.728374	1.60982e-15	4.15333e-13	6.92221e-14
APOA2	PIGR	-0.728374	1.60982e-15	6.92221e-14	4.15333e-13
Immature granulocytes per nl	Leukocytes per nl	0.728237	3.03762e-15	3.91853e-13	3.91853e-13
Leukocytes per nl	Immature granulocytes per nl	0.728237	3.03762e-15	3.91853e-13	3.91853e-13
IGLLs	IGHGs	0.727953	2.8687e-17	3.70063e-15	2.46708e-15
IGHGs	IGLLs	0.727953	2.8687e-17	2.46708e-15	3.70063e-15
SERPINF1	B2M	0.727612	4.34177e-14	2.24035e-12	1.86696e-12
B2M	SERPINF1	0.727612	4.34177e-14	1.86696e-12	2.24035e-12
C8G	C8B	0.726781	1.61007e-17	2.07699e-15	2.07699e-15
C8B	C8G	0.726781	1.61007e-17	2.07699e-15	2.07699e-15
Neutrophil-to-lymphocyte ratio	Neutrophils per nl	0.725616	1.76103e-15	1.13587e-13	2.27173e-13
Neutrophils per nl	Neutrophil-to-lymphocyte ratio	0.725616	1.76103e-15	2.27173e-13	1.13587e-13
SERPINA3	CRP	0.724845	9.68235e-17	6.24511e-15	4.99609e-15
CRP	SERPINA3	0.724845	9.68235e-17	4.99609e-15	6.24511e-15
HBB;HBD	CA1	0.724845	5.29317e-11	3.41409e-09	4.53448e-09
CA1	HBB;HBD	0.724845	5.29317e-11	4.53448e-09	3.41409e-09
SERPINA3	SAA1;SAA2	0.722418	2.60915e-16	1.34632e-14	1.12193e-14
SAA1;SAA2	SERPINA3	0.722418	2.60915e-16	1.12193e-14	1.34632e-14
APOM	APOA2	0.721683	1.41245e-15	1.26887e-13	6.92221e-14
APOA2	APOM	0.721683	1.41245e-15	6.92221e-14	1.26887e-13
SERPINA1	CRP	0.720841	1.50325e-16	1.29279e-14	6.46396e-15
CRP	SERPINA1	0.720841	1.50325e-16	6.46396e-15	1.29279e-14
SAA1	CRP	0.719354	7.04085e-16	3.63308e-14	2.59505e-14
CRP	SAA1	0.719354	7.04085e-16	2.59505e-14	3.63308e-14
Interleukin-6, ng/l	SAA1;SAA2	0.718915	6.66946e-12	4.4968e-10	1.58452e-10
SAA1;SAA2	Interleukin-6, ng/l	0.718915	6.66946e-12	1.58452e-10	4.4968e-10
Neutrophils per nl	Immature granulocytes per nl	0.718832	2.73135e-14	2.28475e-12	2.34896e-12
Immature granulocytes per nl	Neutrophils per nl	0.718832	2.73135e-14	2.34896e-12	2.28475e-12
APOC1	TTR	0.718802	2.32875e-16	6.00818e-14	6.00818e-14
TTR	APOC1	0.718802	2.32875e-16	6.00818e-14	6.00818e-14
Troponin T HS, ng/l	CFD	0.718012	9.01082e-09	4.64958e-07	2.11345e-07
CFD	Troponin T HS, ng/l	0.718012	9.01082e-09	2.11345e-07	4.64958e-07
CFD	B2M	0.716644	6.4929e-14	5.58389e-12	2.09396e-12
B2M	CFD	0.716644	6.4929e-14	2.09396e-12	5.58389e-12
Neutrophil-to-lymphocyte ratio	SERPINA1	0.716277	1.09995e-14	5.67573e-13	5.67573e-13
SERPINA1	Neutrophil-to-lymphocyte ratio	0.716277	1.09995e-14	5.67573e-13	5.67573e-13
Procalcitonin, µg/l	CST3	0.716092	3.00872e-15	3.1408e-13	9.70312e-14
CST3	Procalcitonin, µg/l	0.716092	3.00872e-15	9.70312e-14	3.1408e-13
Reticulocytes, % of erythrocytes	Urea, mg/dl	0.715167	0.00205966	0.033835	0.00900667
Urea, mg/dl	Reticulocytes, % of erythrocytes	0.715167	0.00205966	0.00900667	0.033835
Red blood cell distribution width (RDW-CV), %	Hemoglobin, g/dl	-0.715111	1.88493e-14	4.86312e-12	1.62104e-12
Hemoglobin, g/dl	Red blood cell distribution width (RDW-CV), %	-0.715111	1.88493e-14	1.62104e-12	4.86312e-12
CRP (clinical), mg/l	SERPINA3	0.715011	3.21032e-16	1.18323e-14	1.38044e-14
SERPINA3	CRP (clinical), mg/l	0.715011	3.21032e-16	1.38044e-14	1.18323e-14
C4B	C4A	0.713687	2.32758e-16	3.00258e-14	3.00258e-14
C4A	C4B	0.713687	2.32758e-16	3.00258e-14	3.00258e-14
PGLYRP2	AHSG	0.713554	4.24046e-16	3.6468e-14	5.47019e-14
AHSG	PGLYRP2	0.713554	4.24046e-16	5.47019e-14	3.6468e-14
PGLYRP2	APOM	0.712377	1.47543e-15	7.61323e-14	1.26887e-13
APOM	PGLYRP2	0.712377	1.47543e-15	1.26887e-13	7.61323e-14
Aspartate aminotransferase (AST), U/l	Alanine aminotransferase (ALT), U/l	0.710933	3.38612e-13	8.7362e-11	8.7362e-11
Alanine aminotransferase (ALT), U/l	Aspartate aminotransferase (AST), U/l	0.710933	3.38612e-13	8.7362e-11	8.7362e-11
CA1	HBA1	0.710888	1.29481e-10	8.31914e-09	6.68121e-09
HBA1	CA1	0.710888	1.29481e-10	6.68121e-09	8.31914e-09
CRP (clinical), mg/l	PGLYRP2	-0.709813	1.05317e-15	3.39647e-14	6.79295e-14
PGLYRP2	CRP (clinical), mg/l	-0.709813	1.05317e-15	6.79295e-14	3.39647e-14
APOD	APOA2	0.709578	2.58744e-15	3.3378e-13	9.53657e-14
APOA2	APOD	0.709578	2.58744e-15	9.53657e-14	3.3378e-13
IGLCs	IGKVs	0.709479	9.48594e-16	6.11843e-14	8.15791e-14
IGKVs	IGLCs	0.709479	9.48594e-16	8.15791e-14	6.11843e-14
Interleukin-6, ng/l	LRG1	0.704448	6.97179e-12	4.4968e-10	1.38363e-10
LRG1	Interleukin-6, ng/l	0.704448	6.97179e-12	1.38363e-10	4.4968e-10
IGKVs	IGHGs	0.703383	3.14447e-16	4.05637e-14	2.02819e-14
IGHGs	IGKVs	0.703383	3.14447e-16	2.02819e-14	4.05637e-14
SERPINA3	SERPINA1	0.701887	9.48594e-16	3.49625e-14	6.11843e-14
SERPINA1	SERPINA3	0.701887	9.48594e-16	6.11843e-14	3.49625e-14
SERPINF1	LYZ	0.701669	1.37114e-14	1.17918e-12	1.23592e-12
LYZ	SERPINF1	0.701669	1.37114e-14	1.23592e-12	1.17918e-12
APOC3	RBP4	0.701048	3.75487e-15	4.84379e-13	3.22919e-13
RBP4	APOC3	0.701048	3.75487e-15	3.22919e-13	4.84379e-13
PIGR	PGLYRP2	-0.700993	2.91344e-14	3.75834e-12	9.5962e-13
PGLYRP2	PIGR	-0.700993	2.91344e-14	9.5962e-13	3.75834e-12
ITIH1	CRP	-0.700537	1.05422e-14	1.35995e-12	3.0221e-13
CRP	ITIH1	-0.700537	1.05422e-14	3.0221e-13	1.35995e-12
CD169+ monocytes, % of monocytes	APOA2	0.700413	1.07626e-07	1.38837e-05	6.94185e-07
APOA2	CD169+ monocytes, % of monocytes	0.700413	1.07626e-07	6.94185e-07	1.38837e-05
Troponin T HS, ng/l	LYZ	0.699525	3.76838e-08	1.6204e-06	4.74627e-07
LYZ	Troponin T HS, ng/l	0.699525	3.76838e-08	4.74627e-07	1.6204e-06
SAA2	CRP	0.699278	2.91797e-08	1.07548e-06	2.28132e-07
CRP	SAA2	0.699278	2.91797e-08	2.28132e-07	1.07548e-06
IGLVs	IGHVs	0.698821	5.24603e-16	1.35348e-13	1.35348e-13
IGHVs	IGLVs	0.698821	5.24603e-16	1.35348e-13	1.35348e-13
Reticulocytes, % of erythrocytes	Immature granulocytes, % of leukocytes	0.698016	0.00119152	0.0235555	0.00379523
Immature granulocytes, % of leukocytes	Reticulocytes, % of erythrocytes	0.698016	0.00119152	0.00379523	0.0235555
VWF	FN1	0.697505	3.65416e-15	9.42774e-13	9.42774e-13
FN1	VWF	0.697505	3.65416e-15	9.42774e-13	9.42774e-13
ORM2	ORM1	0.696333	3.91298e-15	5.48135e-13	5.04774e-13
ORM1	ORM2	0.696333	3.91298e-15	5.04774e-13	5.48135e-13
CFD	LYZ	0.69625	3.61613e-14	4.6648e-12	2.3324e-12
LYZ	CFD	0.69625	3.61613e-14	2.3324e-12	4.6648e-12
JCHAIN	CD5L	0.69507	3.45729e-15	8.91982e-13	4.45991e-13
CD5L	JCHAIN	0.69507	3.45729e-15	4.45991e-13	8.91982e-13
SERPINA3	SAA1	0.69507	2.19814e-14	5.6712e-13	8.81816e-13
SAA1	SERPINA3	0.69507	2.19814e-14	8.81816e-13	5.6712e-13
ITIH2	CRP	-0.694644	1.1926e-14	1.53846e-12	3.07691e-13
CRP	ITIH2	-0.694644	1.1926e-14	3.07691e-13	1.53846e-12
N-terminal pro b-type Natriuretic Peptide (NT-proBNP), ng/l	LYZ	0.693486	2.23061e-13	1.91832e-11	9.59161e-12
LYZ	N-terminal pro b-type Natriuretic Peptide (NT-proBNP), ng/l	0.693486	2.23061e-13	9.59161e-12	1.91832e-11
Interleukin-6, ng/l	SAA1	0.693426	6.31548e-11	2.71566e-09	1.62939e-09
SAA1	Interleukin-6, ng/l	0.693426	6.31548e-11	1.62939e-09	2.71566e-09
ORM1;ORM2	ORM2	0.693069	4.24911e-15	5.48135e-13	5.48135e-13
ORM2	ORM1;ORM2	0.693069	4.24911e-15	5.48135e-13	5.48135e-13
CD169+ monocytes, % of monocytes	Immature granulocytes per nl	-0.69295	1.03471e-05	0.000296617	6.20826e-05
Immature granulocytes per nl	CD169+ monocytes, % of monocytes	-0.69295	1.03471e-05	6.20826e-05	0.000296617
SAA1;SAA2	LBP	0.692942	1.25438e-15	4.62328e-14	8.09074e-14
LBP	SAA1;SAA2	0.692942	1.25438e-15	8.09074e-14	4.62328e-14
CST3	AMBP	0.692541	2.29331e-14	6.57415e-13	5.91673e-12
AMBP	CST3	0.692541	2.29331e-14	5.91673e-12	6.57415e-13
Neutrophils per nl	Lymphocytes, % of leukocytes	-0.690725	3.54224e-14	2.28475e-12	2.28475e-12
Lymphocytes, % of leukocytes	Neutrophils per nl	-0.690725	3.54224e-14	2.28475e-12	2.28475e-12
Neutrophils, % of leukocytes	Monocytes, % of leukocytes	-0.689899	1.14417e-13	9.55537e-12	2.95196e-11
Monocytes, % of leukocytes	Neutrophils, % of leukocytes	-0.689899	1.14417e-13	2.95196e-11	9.55537e-12
IGLLs	IGHAs	0.688984	6.95155e-15	4.6707e-13	5.97833e-13
IGHAs	IGLLs	0.688984	6.95155e-15	5.97833e-13	4.6707e-13
Erythrocytes per pl	SERPINF1	-0.688095	5.52096e-14	4.74803e-12	2.37401e-12
SERPINF1	Erythrocytes per pl	-0.688095	5.52096e-14	2.37401e-12	4.74803e-12
Reticulocytes, % of erythrocytes	AMBP	0.686247	0.00117842	0.0235555	0.00800087
AMBP	Reticulocytes, % of erythrocytes	0.686247	0.00117842	0.00800087	0.0235555
CD14	CRP	0.685275	9.31671e-15	1.20186e-12	3.00464e-13
CRP	CD14	0.685275	9.31671e-15	3.00464e-13	1.20186e-12
IGLLs	IGKC	0.684927	7.2414e-15	4.6707e-13	5.27882e-13
IGKC	IGLLs	0.684927	7.2414e-15	5.27882e-13	4.6707e-13
SERPINA3	ITIH4	0.684512	1.00309e-14	2.87553e-13	2.58797e-12
ITIH4	SERPINA3	0.684512	1.00309e-14	2.58797e-12	2.87553e-13
Creatine Kinase MB, U/l	Creatine kinase, U/l	0.683532	9.8699e-08	2.54643e-05	1.27322e-05
Creatine kinase, U/l	Creatine Kinase MB, U/l	0.683532	9.8699e-08	1.27322e-05	2.54643e-05
Lymphocytes, % of leukocytes	SERPINA3	-0.683392	5.42483e-15	4.66535e-13	1.74951e-13
SERPINA3	Lymphocytes, % of leukocytes	-0.683392	5.42483e-15	1.74951e-13	4.66535e-13
Neutrophil-to-lymphocyte ratio	LRG1	0.683265	5.41261e-14	2.32742e-12	1.74557e-12
LRG1	Neutrophil-to-lymphocyte ratio	0.683265	5.41261e-14	1.74557e-12	2.32742e-12
Mean corpuscular hemoglobin (MCH), pg	Mean corpuscular volume (MCV), fl	0.682027	6.56569e-15	1.69395e-12	1.69395e-12
Mean corpuscular volume (MCV), fl	Mean corpuscular hemoglobin (MCH), pg	0.682027	6.56569e-15	1.69395e-12	1.69395e-12
PGLYRP2	GSN	0.681834	2.97557e-14	9.5962e-13	1.91924e-12
GSN	PGLYRP2	0.681834	2.97557e-14	1.91924e-12	9.5962e-13
Procalcitonin, µg/l	PGLYRP2	-0.681633	3.6521e-15	3.1408e-13	1.5704e-13
PGLYRP2	Procalcitonin, µg/l	-0.681633	3.6521e-15	1.5704e-13	3.1408e-13
Urea, mg/dl	CST3	0.681533	8.81569e-12	2.27445e-09	2.06768e-10
CST3	Urea, mg/dl	0.681533	8.81569e-12	2.06768e-10	2.27445e-09
Estimated glomerular filtration rate (CKD-EPI), ml/min	LYZ	-0.679558	5.49385e-14	3.54353e-12	2.83483e-12
LYZ	Estimated glomerular filtration rate (CKD-EPI), ml/min	-0.679558	5.49385e-14	2.83483e-12	3.54353e-12
B2M	AMBP	0.679538	6.27405e-12	1.79856e-10	4.04677e-10
AMBP	B2M	0.679538	6.27405e-12	4.04677e-10	1.79856e-10
Troponin T HS, ng/l	Red blood cell distribution width (RDW-CV), %	0.679518	4.59905e-08	1.69508e-06	7.41597e-07
Red blood cell distribution width (RDW-CV), %	Troponin T HS, ng/l	0.679518	4.59905e-08	7.41597e-07	1.69508e-06
Antithrombin activity %	SERPINC1	0.679019	2.27859e-07	5.85598e-05	5.34433e-06
SERPINC1	Antithrombin activity %	0.679019	2.27859e-07	5.34433e-06	5.85598e-05
Fibrinogen (clinical), g/l	FGB	0.677942	2.0652e-07	5.30755e-05	1.16684e-05
FGB	Fibrinogen (clinical), g/l	0.677942	2.0652e-07	1.16684e-05	5.30755e-05
Neutrophils, % of leukocytes	SERPINA3	0.676696	1.48145e-13	9.55537e-12	3.47468e-12
SERPINA3	Neutrophils, % of leukocytes	0.676696	1.48145e-13	3.47468e-12	9.55537e-12
CRP (clinical), mg/l	CD14	0.676469	4.70653e-15	1.34921e-13	1.20186e-12
CD14	CRP (clinical), mg/l	0.676469	4.70653e-15	1.20186e-12	1.34921e-13
IGLCs	IGKC	0.676469	8.18422e-15	4.22306e-13	5.27882e-13
IGKC	IGLCs	0.676469	8.18422e-15	5.27882e-13	4.22306e-13
CD169+ monocytes, % of monocytes	Hemoglobin, g/dl	0.675439	9.90575e-07	5.11137e-05	8.16229e-06
Hemoglobin, g/dl	CD169+ monocytes, % of monocytes	0.675439	9.90575e-07	8.16229e-06	5.11137e-05
SERPINA3	S100A8	0.674754	3.82329e-10	5.48006e-09	9.8641e-08
S100A8	SERPINA3	0.674754	3.82329e-10	9.8641e-08	5.48006e-09
Reticulocytes, % of erythrocytes	SERPINF1	0.674386	0.00210646	0.033835	0.00550705
SERPINF1	Reticulocytes, % of erythrocytes	0.674386	0.00210646	0.00550705	0.033835
PGLYRP2	CRP	-0.674182	3.88005e-14	1.09837e-12	9.10048e-13
CRP	PGLYRP2	-0.674182	3.88005e-14	9.10048e-13	1.09837e-12
CRP (clinical), mg/l	ITIH1	-0.671073	1.16045e-13	2.72179e-12	9.9799e-12
ITIH1	CRP (clinical), mg/l	-0.671073	1.16045e-13	9.9799e-12	2.72179e-12
Neutrophil-to-lymphocyte ratio	CRP	0.670983	7.17685e-13	2.31453e-11	1.32259e-11
CRP	Neutrophil-to-lymphocyte ratio	0.670983	7.17685e-13	1.32259e-11	2.31453e-11
CD169+ monocytes, % of monocytes	Erythrocytes per pl	0.66978	6.93894e-07	5.11137e-05	5.26543e-06
Erythrocytes per pl	CD169+ monocytes, % of monocytes	0.66978	6.93894e-07	5.26543e-06	5.11137e-05
IGKVs	IGHVs	0.669553	8.87885e-15	5.72686e-13	1.14537e-12
IGHVs	IGKVs	0.669553	8.87885e-15	1.14537e-12	5.72686e-13
Creatinine, mg/dl	SERPINF1	0.669181	2.72025e-14	1.75456e-12	1.75456e-12
SERPINF1	Creatinine, mg/dl	0.669181	2.72025e-14	1.75456e-12	1.75456e-12
Estimated glomerular filtration rate (CKD-EPI), ml/min	CFD	-0.667714	1.14086e-13	5.21445e-12	7.35858e-12
CFD	Estimated glomerular filtration rate (CKD-EPI), ml/min	-0.667714	1.14086e-13	7.35858e-12	5.21445e-12
SAA1	LBP	0.66733	2.39252e-14	8.81816e-13	1.23454e-12
LBP	SAA1	0.66733	2.39252e-14	1.23454e-12	8.81816e-13
Interleukin-6, ng/l	LBP	0.667141	3.56397e-11	1.83901e-09	6.56789e-10
LBP	Interleukin-6, ng/l	0.667141	3.56397e-11	6.56789e-10	1.83901e-09
Immature granulocytes per nl	GSN	-0.665682	1.63867e-11	1.05694e-09	7.04628e-10
GSN	Immature granulocytes per nl	-0.665682	1.63867e-11	7.04628e-10	1.05694e-09
APOA2	SERPINA1	-0.665649	8.65929e-14	2.79262e-12	3.19157e-12
SERPINA1	APOA2	-0.665649	8.65929e-14	3.19157e-12	2.79262e-12
Neutrophil-to-lymphocyte ratio	ITIH4	0.665244	2.67259e-13	9.8504e-12	1.72382e-11
ITIH4	Neutrophil-to-lymphocyte ratio	0.665244	2.67259e-13	1.72382e-11	9.8504e-12
CRP (clinical), mg/l	SERPINA4	-0.663556	2.25542e-13	4.47613e-12	5.81897e-11
SERPINA4	CRP (clinical), mg/l	-0.663556	2.25542e-13	5.81897e-11	4.47613e-12
Neutrophil-to-lymphocyte ratio	Lymphocytes per nl	-0.663333	1.39731e-12	4.00562e-11	3.60506e-10
Lymphocytes per nl	Neutrophil-to-lymphocyte ratio	-0.663333	1.39731e-12	3.60506e-10	4.00562e-11
Interleukin-6, ng/l	CD14	0.662285	8.35017e-11	3.07764e-09	1.9585e-09
CD14	Interleukin-6, ng/l	0.662285	8.35017e-11	1.9585e-09	3.07764e-09
CD169+ monocytes, % of monocytes	APOL1	0.66189	8.55824e-07	5.11137e-05	5.52007e-06
APOL1	CD169+ monocytes, % of monocytes	0.66189	8.55824e-07	5.52007e-06	5.11137e-05
LBP	SERPINA1	0.661267	3.0967e-14	1.33158e-12	1.33158e-12
SERPINA1	LBP	0.661267	3.0967e-14	1.33158e-12	1.33158e-12
Estimated glomerular filtration rate (CKD-EPI), ml/min	SERPINF1	-0.661079	1.21266e-13	5.21445e-12	4.46953e-12
SERPINF1	Estimated glomerular filtration rate (CKD-EPI), ml/min	-0.661079	1.21266e-13	4.46953e-12	5.21445e-12
Red blood cell distribution width (RDW-CV), %	Hematocrit l/l	-0.660816	3.17643e-12	4.09759e-10	2.04879e-10
Hematocrit l/l	Red blood cell distribution width (RDW-CV), %	-0.660816	3.17643e-12	2.04879e-10	4.09759e-10
Neutrophils, % of leukocytes	Neutrophils per nl	0.660465	7.42696e-13	3.83231e-11	3.83231e-11
Neutrophils per nl	Neutrophils, % of leukocytes	0.660465	7.42696e-13	3.83231e-11	3.83231e-11
CRP (clinical), mg/l	ITIH2	-0.660122	2.61766e-13	4.82397e-12	2.25119e-11
ITIH2	CRP (clinical), mg/l	-0.660122	2.61766e-13	2.25119e-11	4.82397e-12
PIGR	GSN	-0.659074	4.62107e-13	3.97412e-11	2.38447e-11
GSN	PIGR	-0.659074	4.62107e-13	2.38447e-11	3.97412e-11
SAA2	SERPINA1	0.658586	2.1798e-07	7.02987e-06	1.22259e-06
SERPINA1	SAA2	0.658586	2.1798e-07	1.22259e-06	7.02987e-06
N-terminal pro b-type Natriuretic Peptide (NT-proBNP), ng/l	Estimated glomerular filtration rate (CKD-EPI), ml/min	-0.658391	4.32103e-12	2.22965e-10	1.59261e-10
Estimated glomerular filtration rate (CKD-EPI), ml/min	N-terminal pro b-type Natriuretic Peptide (NT-proBNP), ng/l	-0.658391	4.32103e-12	1.59261e-10	2.22965e-10
B2M	AGT	0.656546	1.72893e-11	4.46064e-10	2.23032e-09
AGT	B2M	0.656546	1.72893e-11	2.23032e-09	4.46064e-10
Creatinine, mg/dl	LYZ	0.656126	8.95834e-13	4.6225e-11	3.30179e-11
LYZ	Creatinine, mg/dl	0.656126	8.95834e-13	3.30179e-11	4.6225e-11
Lymphocytes, % of leukocytes	ITIH4	-0.655762	9.69937e-14	5.00488e-12	1.25122e-11
ITIH4	Lymphocytes, % of leukocytes	-0.655762	9.69937e-14	1.25122e-11	5.00488e-12
PGLYRP2	APOL1	0.65574	1.36131e-12	2.92682e-11	8.78047e-11
APOL1	PGLYRP2	0.65574	1.36131e-12	8.78047e-11	2.92682e-11
Reticulocytes, % of erythrocytes	N-terminal pro b-type Natriuretic Peptide (NT-proBNP), ng/l	0.654545	0.00228926	0.0346082	0.00663628
N-terminal pro b-type Natriuretic Peptide (NT-proBNP), ng/l	Reticulocytes, % of erythrocytes	0.654545	0.00228926	0.00663628	0.0346082
PGLYRP2	LBP	-0.654252	4.25727e-14	1.09837e-12	1.56911e-12
LBP	PGLYRP2	-0.654252	4.25727e-14	1.56911e-12	1.09837e-12
Procalcitonin, µg/l	Creatinine, mg/dl	0.654178	3.37469e-12	9.6741e-11	1.45111e-10
Creatinine, mg/dl	Procalcitonin, µg/l	0.654178	3.37469e-12	1.45111e-10	9.6741e-11
Urea, mg/dl	SERPINF1	0.65389	2.11743e-10	2.73148e-08	3.64197e-09
SERPINF1	Urea, mg/dl	0.65389	2.11743e-10	3.64197e-09	2.73148e-08
APOM	APOD	0.652736	1.68513e-12	8.6953e-11	1.44922e-10
APOD	APOM	0.652736	1.68513e-12	1.44922e-10	8.6953e-11
SERPINA4	TTR	0.652519	6.14444e-13	7.92633e-11	7.92633e-11
TTR	SERPINA4	0.652519	6.14444e-13	7.92633e-11	7.92633e-11
SAA1;SAA2	AFM	-0.652014	8.71256e-13	2.8098e-11	1.12392e-10
AFM	SAA1;SAA2	-0.652014	8.71256e-13	1.12392e-10	2.8098e-11
Hematocrit l/l	SERPINF1	-0.651931	1.14365e-12	9.83542e-11	3.27847e-11
SERPINF1	Hematocrit l/l	-0.651931	1.14365e-12	3.27847e-11	9.83542e-11
Hemoglobin, g/dl	SERPINF1	-0.651346	1.91221e-12	1.23338e-10	4.9335e-11
SERPINF1	Hemoglobin, g/dl	-0.651346	1.91221e-12	4.9335e-11	1.23338e-10
Neutrophil-to-lymphocyte ratio	CRP (clinical), mg/l	0.650587	2.58432e-12	6.66756e-11	3.92209e-11
CRP (clinical), mg/l	Neutrophil-to-lymphocyte ratio	0.650587	2.58432e-12	3.92209e-11	6.66756e-11
Erythroblasts per nl	Immature granulocytes per nl	0.650469	1.78353e-05	0.00458367	9.79044e-05
Immature granulocytes per nl	Erythroblasts per nl	0.650469	1.78353e-05	9.79044e-05	0.00458367
IGKC	IGHAs	0.650024	4.73892e-13	2.44528e-11	3.05661e-11
IGHAs	IGKC	0.650024	4.73892e-13	3.05661e-11	2.44528e-11
PIGR	HPX	-0.648347	7.75655e-12	4.00238e-10	2.00119e-09
HPX	PIGR	-0.648347	7.75655e-12	2.00119e-09	4.00238e-10
ITIH4	SERPINA1	0.648058	4.73892e-13	2.44528e-11	1.5283e-11
SERPINA1	ITIH4	0.648058	4.73892e-13	1.5283e-11	2.44528e-11
SERPINA3	LBP	0.647634	2.996e-13	6.44139e-12	9.66209e-12
LBP	SERPINA3	0.647634	2.996e-13	9.66209e-12	6.44139e-12
Procalcitonin, µg/l	CRP	0.647493	4.1597e-13	2.1464e-11	8.2554e-12
CRP	Procalcitonin, µg/l	0.647493	4.1597e-13	8.2554e-12	2.1464e-11
Gamma-glutamyl transferase, U/l	PIGR	0.647289	9.46104e-12	1.22047e-09	4.06825e-10
PIGR	Gamma-glutamyl transferase, U/l	0.647289	9.46104e-12	4.06825e-10	1.22047e-09
Troponin T HS, ng/l	INR	0.646224	1.40119e-06	3.01297e-05	3.61508e-05
INR	Troponin T HS, ng/l	0.646224	1.40119e-06	3.61508e-05	3.01297e-05
Fibrinogen (clinical), g/l	FGG	0.645325	7.50206e-07	9.64014e-05	2.76504e-05
FGG	Fibrinogen (clinical), g/l	0.645325	7.50206e-07	2.76504e-05	9.64014e-05
APOA2	AHSG	0.645227	4.22716e-13	1.21179e-11	3.63536e-11
AHSG	APOA2	0.645227	4.22716e-13	3.63536e-11	1.21179e-11
Procalcitonin, µg/l	CRP (clinical), mg/l	0.645101	6.09102e-13	2.61914e-11	1.04766e-11
CRP (clinical), mg/l	Procalcitonin, µg/l	0.645101	6.09102e-13	1.04766e-11	2.61914e-11
C4BPA	PROS1	0.644713	1.38356e-13	1.78479e-11	1.78479e-11
PROS1	C4BPA	0.644713	1.38356e-13	1.78479e-11	1.78479e-11
CFD	AMBP	0.644497	9.9862e-13	5.15288e-11	8.67823e-11
AMBP	CFD	0.644497	9.9862e-13	8.67823e-11	5.15288e-11
N-terminal pro b-type Natriuretic Peptide (NT-proBNP), ng/l	CFD	0.64412	1.72048e-11	7.39806e-10	5.54855e-10
CFD	N-terminal pro b-type Natriuretic Peptide (NT-proBNP), ng/l	0.64412	1.72048e-11	5.54855e-10	7.39806e-10
Procalcitonin, µg/l	PIGR	0.643815	7.56476e-12	1.84634e-10	4.00238e-10
PIGR	Procalcitonin, µg/l	0.643815	7.56476e-12	4.00238e-10	1.84634e-10
Immature granulocytes per nl	APOA2	-0.643762	5.24445e-11	2.70614e-09	1.12756e-09
APOA2	Immature granulocytes per nl	-0.643762	5.24445e-11	1.12756e-09	2.70614e-09
JCHAIN	IGLCs	0.64336	5.9516e-13	5.316e-11	2.55919e-11
IGLCs	JCHAIN	0.64336	5.9516e-13	2.55919e-11	5.316e-11
LRG1	CD14	0.642901	9.71914e-13	2.78615e-11	6.26885e-11
CD14	LRG1	0.642901	9.71914e-13	6.26885e-11	2.78615e-11
Reticulocytes, % of erythrocytes	Glucose, mg/dl	0.642718	0.00334152	0.0429385	0.0179606
Glucose, mg/dl	Reticulocytes, % of erythrocytes	0.642718	0.00334152	0.0179606	0.0429385
SERPINF1	AZGP1	0.642306	1.0091e-12	3.25433e-11	8.67823e-11
AZGP1	SERPINF1	0.642306	1.0091e-12	8.67823e-11	3.25433e-11
SAA2	LBP	0.641847	3.2094e-07	9.20027e-06	2.2379e-06
LBP	SAA2	0.641847	3.2094e-07	2.2379e-06	9.20027e-06
Reticulocytes, % of erythrocytes	B2M	0.641767	0.00306992	0.0415247	0.00842595
B2M	Reticulocytes, % of erythrocytes	0.641767	0.00306992	0.00842595	0.0415247
CRP	APOA1	-0.641043	2.77099e-12	4.46823e-11	2.29652e-10
APOA1	CRP	-0.641043	2.77099e-12	2.29652e-10	4.46823e-11
Fibrinogen (clinical), g/l	FGA	0.640971	1.51071e-06	0.000129418	2.78402e-05
FGA	Fibrinogen (clinical), g/l	0.640971	1.51071e-06	2.78402e-05	0.000129418
SERPINA1	S100A8	0.640647	1.4187e-09	1.4641e-08	1.83013e-07
S100A8	SERPINA1	0.640647	1.4187e-09	1.83013e-07	1.4641e-08
Procalcitonin, µg/l	LYZ	0.640639	7.87199e-12	1.84634e-10	2.53872e-10
LYZ	Procalcitonin, µg/l	0.640639	7.87199e-12	2.53872e-10	1.84634e-10
APOC4	APOC2	0.640413	5.16431e-08	1.33239e-05	4.44131e-06
APOC2	APOC4	0.640413	5.16431e-08	4.44131e-06	1.33239e-05
JCHAIN	IGHAs	0.640322	6.18139e-13	5.316e-11	3.1896e-11
IGHAs	JCHAIN	0.640322	6.18139e-13	3.1896e-11	5.316e-11
CLEC3B	APOD	0.639915	9.78479e-12	7.63298e-10	6.31119e-10
APOD	CLEC3B	0.639915	9.78479e-12	6.31119e-10	7.63298e-10
Procalcitonin, µg/l	C1S	0.639678	1.60892e-12	5.18876e-11	2.0755e-10
C1S	Procalcitonin, µg/l	0.639678	1.60892e-12	2.0755e-10	5.18876e-11
IGLVs	IGLCs	0.639384	3.69332e-12	4.76438e-10	1.1911e-10
IGLCs	IGLVs	0.639384	3.69332e-12	1.1911e-10	4.76438e-10
CRP (clinical), mg/l	CPN1	0.639303	7.32409e-13	1.18101e-11	9.44808e-11
CPN1	CRP (clinical), mg/l	0.639303	7.32409e-13	9.44808e-11	1.18101e-11
SERPINA3	ORM1;ORM2	0.639195	8.05258e-13	1.48398e-11	6.92522e-11
ORM1;ORM2	SERPINA3	0.639195	8.05258e-13	6.92522e-11	1.48398e-11
CRP (clinical), mg/l	ITIH4	0.638852	2.159e-13	4.47613e-12	1.72382e-11
ITIH4	CRP (clinical), mg/l	0.638852	2.159e-13	1.72382e-11	4.47613e-12
CD14	AFM	-0.638753	1.33076e-13	1.14445e-11	3.43336e-11
AFM	CD14	-0.638753	1.33076e-13	3.43336e-11	1.14445e-11
ITIH1	APOA1	0.638302	3.5605e-12	2.29652e-10	2.29652e-10
APOA1	ITIH1	0.638302	3.5605e-12	2.29652e-10	2.29652e-10
APOM	AHSG	0.637561	1.62108e-12	8.6953e-11	8.36479e-11
AHSG	APOM	0.637561	1.62108e-12	8.36479e-11	8.6953e-11
Neutrophil-to-lymphocyte ratio	PGLYRP2	-0.637539	1.07558e-11	2.52271e-10	1.46052e-10
PGLYRP2	Neutrophil-to-lymphocyte ratio	-0.637539	1.07558e-11	1.46052e-10	2.52271e-10
ITIH4	AHSG	-0.637401	1.41306e-12	6.07615e-11	8.36479e-11
AHSG	ITIH4	-0.637401	1.41306e-12	8.36479e-11	6.07615e-11
Reticulocytes, % of erythrocytes	APOL1	-0.637108	0.00174084	0.0319569	0.00412053
APOL1	Reticulocytes, % of erythrocytes	-0.637108	0.00174084	0.00412053	0.0319569
Erythrocytes per pl	B2M	-0.635427	1.54193e-10	5.68311e-09	3.61652e-09
B2M	Erythrocytes per pl	-0.635427	1.54193e-10	3.61652e-09	5.68311e-09
RBP4	AMBP	0.634137	1.0091e-12	6.50867e-11	8.67823e-11
AMBP	RBP4	0.634137	1.0091e-12	8.67823e-11	6.50867e-11
JCHAIN	ACTB;ACTG1	0.634071	2.20399e-11	1.13726e-09	1.89543e-09
ACTB;ACTG1	JCHAIN	0.634071	2.20399e-11	1.89543e-09	1.13726e-09
SERPINA3	PGLYRP2	-0.633704	6.66741e-13	1.32322e-11	1.56381e-11
PGLYRP2	SERPINA3	-0.633704	6.66741e-13	1.56381e-11	1.32322e-11
CRP (clinical), mg/l	APOA1	-0.63355	6.97789e-12	1.00016e-10	3.00049e-10
APOA1	CRP (clinical), mg/l	-0.63355	6.97789e-12	3.00049e-10	1.00016e-10
PGLYRP2	C1S	-0.633388	4.12161e-12	7.59554e-11	3.54459e-10
C1S	PGLYRP2	-0.633388	4.12161e-12	3.54459e-10	7.59554e-11
CD169/Siglec-1 antigens per monocyte	Neutrophils per nl	-0.633309	3.60164e-05	0.00132746	0.000309741
Neutrophils per nl	CD169/Siglec-1 antigens per monocyte	-0.633309	3.60164e-05	0.000309741	0.00132746
LRG1	ITIH4	0.633271	2.28955e-12	5.37004e-11	8.43863e-11
ITIH4	LRG1	0.633271	2.28955e-12	8.43863e-11	5.37004e-11
CD169+ monocytes, % of monocytes	Hematocrit l/l	0.632209	5.62452e-06	0.000207304	4.26802e-05
Hematocrit l/l	CD169+ monocytes, % of monocytes	0.632209	5.62452e-06	4.26802e-05	0.000207304
KLKB1	CRP	-0.631582	1.12267e-12	2.74297e-10	1.93099e-11
CRP	KLKB1	-0.631582	1.12267e-12	1.93099e-11	2.74297e-10
CD169+ monocytes, % of monocytes	SERPINA1	-0.631171	3.39895e-06	0.000146155	1.46155e-05
SERPINA1	CD169+ monocytes, % of monocytes	-0.631171	3.39895e-06	1.46155e-05	0.000146155
Troponin T HS, ng/l	Erythrocytes per pl	-0.630663	4.97201e-07	1.5356e-05	3.88721e-06
Erythrocytes per pl	Troponin T HS, ng/l	-0.630663	4.97201e-07	3.88721e-06	1.5356e-05
JCHAIN	IGHM	0.630287	3.69332e-12	2.38219e-10	4.76438e-10
IGHM	JCHAIN	0.630287	3.69332e-12	4.76438e-10	2.38219e-10
SERPINF1	CFD	0.629574	3.11672e-12	7.31011e-11	1.34019e-10
CFD	SERPINF1	0.629574	3.11672e-12	1.34019e-10	7.31011e-11
Procalcitonin, µg/l	Estimated glomerular filtration rate (CKD-EPI), ml/min	-0.629495	1.29043e-11	2.62492e-10	4.16164e-10
Estimated glomerular filtration rate (CKD-EPI), ml/min	Procalcitonin, µg/l	-0.629495	1.29043e-11	4.16164e-10	2.62492e-10
Troponin T HS, ng/l	Procalcitonin, µg/l	0.629171	5.95194e-07	1.5356e-05	2.83048e-06
Procalcitonin, µg/l	Troponin T HS, ng/l	0.629171	5.95194e-07	2.83048e-06	1.5356e-05
APOA2	F2	0.628898	7.37007e-12	1.90148e-10	1.90148e-09
F2	APOA2	0.628898	7.37007e-12	1.90148e-09	1.90148e-10
Immature granulocytes, % of leukocytes	APOA2	-0.628786	4.36063e-10	2.55203e-08	7.03151e-09
APOA2	Immature granulocytes, % of leukocytes	-0.628786	4.36063e-10	7.03151e-09	2.55203e-08
Neutrophil-to-lymphocyte ratio	AHSG	-0.628757	2.79579e-11	6.01096e-10	6.2393e-10
AHSG	Neutrophil-to-lymphocyte ratio	-0.628757	2.79579e-11	6.2393e-10	6.01096e-10
Procalcitonin, µg/l	SERPINA3	0.627813	1.49191e-12	5.18876e-11	2.56608e-11
SERPINA3	Procalcitonin, µg/l	0.627813	1.49191e-12	2.56608e-11	5.18876e-11
IGLLs	IGKVs	0.626815	1.97454e-12	1.01886e-10	1.01886e-10
IGKVs	IGLLs	0.626815	1.97454e-12	1.01886e-10	1.01886e-10
Creatinine, mg/dl	CFD	0.626707	4.46306e-12	1.64496e-10	1.64496e-10
CFD	Creatinine, mg/dl	0.626707	4.46306e-12	1.64496e-10	1.64496e-10
ITIH2	APOA1	0.626418	5.51611e-12	3.55789e-10	2.84632e-10
APOA1	ITIH2	0.626418	5.51611e-12	2.84632e-10	3.55789e-10
PGLYRP2	CLEC3B	0.626416	1.01525e-11	1.46052e-10	7.63298e-10
CLEC3B	PGLYRP2	0.626416	1.01525e-11	7.63298e-10	1.46052e-10
CD14	KLKB1	-0.626238	2.12633e-12	1.09719e-10	2.74297e-10
KLKB1	CD14	-0.626238	2.12633e-12	2.74297e-10	1.09719e-10
Immature granulocytes, % of leukocytes	GSN	-0.625622	3.86074e-10	2.55203e-08	7.11479e-09
GSN	Immature granulocytes, % of leukocytes	-0.625622	3.86074e-10	7.11479e-09	2.55203e-08
N-terminal pro b-type Natriuretic Peptide (NT-proBNP), ng/l	SERPINF1	0.625004	5.68175e-11	2.09413e-09	1.21829e-09
SERPINF1	N-terminal pro b-type Natriuretic Peptide (NT-proBNP), ng/l	0.625004	5.68175e-11	1.21829e-09	2.09413e-09
CD169/Siglec-1 antigens per monocyte	Immature granulocytes per nl	-0.624485	0.000120153	0.00309995	0.000476916
Immature granulocytes per nl	CD169/Siglec-1 antigens per monocyte	-0.624485	0.000120153	0.000476916	0.00309995
IGLCs	IGHVs	0.623227	3.43236e-12	1.1911e-10	2.95183e-10
IGHVs	IGLCs	0.623227	3.43236e-12	2.95183e-10	1.1911e-10
SAA1;SAA2	C9	0.622196	1.95091e-12	5.59261e-11	5.03335e-10
C9	SAA1;SAA2	0.622196	1.95091e-12	5.03335e-10	5.59261e-11
ITIH1	CD14	-0.621856	1.30908e-11	5.62904e-10	4.82489e-10
CD14	ITIH1	-0.621856	1.30908e-11	4.82489e-10	5.62904e-10
AZGP1	CST3	0.621835	6.99784e-12	4.5136e-10	1.80544e-10
CST3	AZGP1	0.621835	6.99784e-12	1.80544e-10	4.5136e-10
LRG1	AFM	-0.621586	5.72009e-12	1.22982e-10	4.91928e-10
AFM	LRG1	-0.621586	5.72009e-12	4.91928e-10	1.22982e-10
Procalcitonin, µg/l	AGT	0.621584	1.32264e-11	2.62492e-10	2.23032e-09
AGT	Procalcitonin, µg/l	0.621584	1.32264e-11	2.23032e-09	2.62492e-10
Interleukin-6, ng/l	SERPINA3	0.621437	4.20132e-09	1.35493e-07	4.71278e-08
SERPINA3	Interleukin-6, ng/l	0.621437	4.20132e-09	4.71278e-08	1.35493e-07
GSN	C1S	-0.620251	5.34531e-11	1.72386e-09	3.44772e-09
C1S	GSN	-0.620251	5.34531e-11	3.44772e-09	1.72386e-09
Procalcitonin, µg/l	CD14	0.62023	1.70285e-11	2.92891e-10	4.98883e-10
CD14	Procalcitonin, µg/l	0.62023	1.70285e-11	4.98883e-10	2.92891e-10
SERPINA10	SAA1;SAA2	0.620157	6.7557e-12	8.71485e-10	1.58452e-10
SAA1;SAA2	SERPINA10	0.620157	6.7557e-12	1.58452e-10	8.71485e-10
ITIH4	CLEC3B	-0.62009	1.69677e-11	5.47207e-10	8.75532e-10
CLEC3B	ITIH4	-0.62009	1.69677e-11	8.75532e-10	5.47207e-10
SAA1	AFM	-0.61976	3.03709e-11	9.72912e-10	1.95892e-09
AFM	SAA1	-0.61976	3.03709e-11	1.95892e-09	9.72912e-10
Troponin T HS, ng/l	Urea, mg/dl	0.619282	2.07189e-05	0.000310664	0.000184327
Urea, mg/dl	Troponin T HS, ng/l	0.619282	2.07189e-05	0.000184327	0.000310664
PGLYRP2	SERPINA1	-0.619106	2.75327e-12	5.46419e-11	7.89272e-11
SERPINA1	PGLYRP2	-0.619106	2.75327e-12	7.89272e-11	5.46419e-11
Lymphocytes per nl	Lymphocytes, % of leukocytes	0.618808	3.88512e-12	5.01181e-10	1.43194e-10
Lymphocytes, % of leukocytes	Lymphocytes per nl	0.618808	3.88512e-12	1.43194e-10	5.01181e-10
APOL1	AHSG	0.618466	9.48382e-12	4.89365e-10	3.49547e-10
AHSG	APOL1	0.618466	9.48382e-12	3.49547e-10	4.89365e-10
Lymphocytes, % of leukocytes	LRG1	-0.618271	1.83255e-12	7.87998e-11	4.72799e-11
LRG1	Lymphocytes, % of leukocytes	-0.618271	1.83255e-12	4.72799e-11	7.87998e-11
PGLYRP2	ITIH1	0.618105	8.51369e-12	1.37283e-10	4.39307e-10
ITIH1	PGLYRP2	0.618105	8.51369e-12	4.39307e-10	1.37283e-10
Procalcitonin, µg/l	LRG1	0.618024	1.58446e-11	2.91994e-10	2.72528e-10
LRG1	Procalcitonin, µg/l	0.618024	1.58446e-11	2.72528e-10	2.91994e-10
Erythrocytes per pl	CST3	-0.617812	5.83308e-11	2.88757e-09	1.15764e-09
CST3	Erythrocytes per pl	-0.617812	5.83308e-11	1.15764e-09	2.88757e-09
LCAT	KLKB1	0.617546	5.01303e-12	1.29336e-09	4.3112e-10
KLKB1	LCAT	0.617546	5.01303e-12	4.3112e-10	1.29336e-09
Immature granulocytes per nl	Procalcitonin, µg/l	0.617499	6.0202e-10	1.72579e-08	7.39624e-09
Procalcitonin, µg/l	Immature granulocytes per nl	0.617499	6.0202e-10	7.39624e-09	1.72579e-08
ACTBL2	ACTB;ACTG1	0.617484	2.29864e-10	2.96525e-08	1.1861e-08
ACTB;ACTG1	ACTBL2	0.617484	2.29864e-10	1.1861e-08	2.96525e-08
SERPINA10	LBP	0.61733	1.36131e-12	3.51219e-10	3.90243e-11
LBP	SERPINA10	0.61733	1.36131e-12	3.90243e-11	3.51219e-10
IGLCs	ACTB;ACTG1	0.61715	8.62267e-11	2.47183e-09	5.56162e-09
ACTB;ACTG1	IGLCs	0.61715	8.62267e-11	5.56162e-09	2.47183e-09
SELL	CLEC3B	0.616908	8.71864e-11	2.24941e-08	3.21344e-09
CLEC3B	SELL	0.616908	8.71864e-11	3.21344e-09	2.24941e-08
Hemoglobin, g/dl	GSN	0.616883	2.7693e-11	1.1908e-09	1.02068e-09
GSN	Hemoglobin, g/dl	0.616883	2.7693e-11	1.02068e-09	1.1908e-09
Hemoglobin, g/dl	CLEC3B	0.616598	1.18341e-11	6.10638e-10	7.63298e-10
CLEC3B	Hemoglobin, g/dl	0.616598	1.18341e-11	7.63298e-10	6.10638e-10
Immature granulocytes per nl	SERPINA1	0.615985	2.78763e-10	1.02744e-08	3.59604e-09
SERPINA1	Immature granulocytes per nl	0.615985	2.78763e-10	3.59604e-09	1.02744e-08
Erythrocytes per pl	PIGR	-0.615388	2.72631e-11	1.75847e-09	1.00484e-09
PIGR	Erythrocytes per pl	-0.615388	2.72631e-11	1.00484e-09	1.75847e-09
N-terminal pro b-type Natriuretic Peptide (NT-proBNP), ng/l	Procalcitonin, µg/l	0.615168	3.28617e-10	9.42034e-09	4.46227e-09
Procalcitonin, µg/l	N-terminal pro b-type Natriuretic Peptide (NT-proBNP), ng/l	0.615168	3.28617e-10	4.46227e-09	9.42034e-09
Troponin T HS, ng/l	Creatinine, mg/dl	0.614443	5.69054e-07	1.5356e-05	9.78773e-06
Creatinine, mg/dl	Troponin T HS, ng/l	0.614443	5.69054e-07	9.78773e-06	1.5356e-05
LBP	AHSG	-0.61421	2.39257e-11	4.74833e-10	6.17283e-10
AHSG	LBP	-0.61421	2.39257e-11	6.17283e-10	4.74833e-10
N-terminal pro b-type Natriuretic Peptide (NT-proBNP), ng/l	Erythrocytes per pl	-0.613931	6.71528e-11	2.16568e-09	2.88757e-09
Erythrocytes per pl	N-terminal pro b-type Natriuretic Peptide (NT-proBNP), ng/l	-0.613931	6.71528e-11	2.88757e-09	2.16568e-09
PGLYRP2	KLKB1	0.613885	1.62097e-11	1.99148e-10	7.22225e-10
KLKB1	PGLYRP2	0.613885	1.62097e-11	7.22225e-10	1.99148e-10
Lymphocytes, % of leukocytes	PGLYRP2	0.613112	7.3753e-12	2.37854e-10	1.26855e-10
PGLYRP2	Lymphocytes, % of leukocytes	0.613112	7.3753e-12	1.26855e-10	2.37854e-10
PIGR	APOL1	-0.613002	3.80534e-11	1.22722e-09	1.6363e-09
APOL1	PIGR	-0.613002	3.80534e-11	1.6363e-09	1.22722e-09
PGLYRP2	CD14	-0.612677	1.01899e-11	1.46052e-10	4.38166e-10
CD14	PGLYRP2	-0.612677	1.01899e-11	4.38166e-10	1.46052e-10
Red blood cell distribution width (RDW-CV), %	CST3	0.612566	3.16198e-11	2.7193e-09	6.79826e-10
CST3	Red blood cell distribution width (RDW-CV), %	0.612566	3.16198e-11	6.79826e-10	2.7193e-09
Immature granulocytes, % of leukocytes	PIGR	0.612274	4.94579e-10	2.55203e-08	1.06334e-08
PIGR	Immature granulocytes, % of leukocytes	0.612274	4.94579e-10	1.06334e-08	2.55203e-08
PGLYRP2	APOD	0.611965	5.34531e-11	5.74621e-10	2.52668e-09
APOD	PGLYRP2	0.611965	5.34531e-11	2.52668e-09	5.74621e-10
APOC2	APOB	0.611893	1.21882e-11	1.57227e-09	3.14454e-09
APOB	APOC2	0.611893	1.21882e-11	3.14454e-09	1.57227e-09
Hemoglobin, g/dl	PIGR	-0.611812	9.75963e-11	3.14748e-09	2.51799e-09
PIGR	Hemoglobin, g/dl	-0.611812	9.75963e-11	2.51799e-09	3.14748e-09
SERPINA4	CRP	-0.611493	2.64117e-11	2.2714e-09	4.00836e-10
CRP	SERPINA4	-0.611493	2.64117e-11	4.00836e-10	2.2714e-09
IGHGs	IGHAs	0.611388	1.62097e-11	8.36421e-10	6.97018e-10
IGHAs	IGHGs	0.611388	1.62097e-11	6.97018e-10	8.36421e-10
CFB	C8A	0.611325	2.39257e-11	6.17283e-09	2.05761e-09
C8A	CFB	0.611325	2.39257e-11	2.05761e-09	6.17283e-09
PGLYRP2	TF	0.611235	1.40588e-11	1.81358e-10	1.81358e-09
TF	PGLYRP2	0.611235	1.40588e-11	1.81358e-09	1.81358e-10
N-terminal pro b-type Natriuretic Peptide (NT-proBNP), ng/l	Creatinine, mg/dl	0.611226	7.4251e-10	1.91568e-08	2.39459e-08
Creatinine, mg/dl	N-terminal pro b-type Natriuretic Peptide (NT-proBNP), ng/l	0.611226	7.4251e-10	2.39459e-08	1.91568e-08
CRP (clinical), mg/l	KLKB1	-0.611221	8.06194e-12	1.09473e-10	5.19995e-10
KLKB1	CRP (clinical), mg/l	-0.611221	8.06194e-12	5.19995e-10	1.09473e-10
Interleukin-6, ng/l	SAA2	0.611127	3.89919e-05	0.000257946	0.000558883
SAA2	Interleukin-6, ng/l	0.611127	3.89919e-05	0.000558883	0.000257946
ITIH2	CD14	-0.611117	1.74029e-11	8.97989e-10	4.98883e-10
CD14	ITIH2	-0.611117	1.74029e-11	4.98883e-10	8.97989e-10
LRG1	AHSG	-0.610991	7.92169e-12	1.45985e-10	3.40632e-10
AHSG	LRG1	-0.610991	7.92169e-12	3.40632e-10	1.45985e-10
SERPINA4	CLU	0.610516	5.00797e-11	3.23014e-09	1.29206e-08
CLU	SERPINA4	0.610516	5.00797e-11	1.29206e-08	3.23014e-09
ITIH3	SERPINA1	0.610513	1.56436e-11	2.77636e-09	3.12869e-10
SERPINA1	ITIH3	0.610513	1.56436e-11	3.12869e-10	2.77636e-09
LBP	ITIH3	0.610459	2.15222e-11	4.74833e-10	2.77636e-09
ITIH3	LBP	0.610459	2.15222e-11	2.77636e-09	4.74833e-10
AZGP1	AMBP	0.610153	3.16938e-11	1.6354e-09	1.6354e-09
AMBP	AZGP1	0.610153	3.16938e-11	1.6354e-09	1.6354e-09
Erythroblasts per nl	Immature granulocytes, % of leukocytes	0.6101	7.85805e-05	0.00744734	0.00038988
Immature granulocytes, % of leukocytes	Erythroblasts per nl	0.6101	7.85805e-05	0.00038988	0.00744734
SAA1;SAA2	SERPINA1	0.61003	3.25793e-11	7.00455e-10	6.0039e-10
SERPINA1	SAA1;SAA2	0.61003	3.25793e-11	6.0039e-10	7.00455e-10
APOM	SERPINA1	-0.609828	1.57647e-11	6.77883e-10	3.12869e-10
SERPINA1	APOM	-0.609828	1.57647e-11	3.12869e-10	6.77883e-10
Red blood cell distribution width (RDW-CV), %	Erythrocytes per pl	-0.609481	2.51448e-10	1.62184e-08	8.10918e-09
Erythrocytes per pl	Red blood cell distribution width (RDW-CV), %	-0.609481	2.51448e-10	8.10918e-09	1.62184e-08
Hemoglobin, g/dl	HBA1	0.609289	4.21449e-11	1.55334e-09	2.71834e-09
HBA1	Hemoglobin, g/dl	0.609289	4.21449e-11	2.71834e-09	1.55334e-09
CST3	AHSG	-0.608817	2.31255e-10	3.97759e-09	3.72899e-09
AHSG	CST3	-0.608817	2.31255e-10	3.72899e-09	3.97759e-09
CPB2	APOH	0.60871	9.83065e-12	2.53631e-09	8.45436e-10
APOH	CPB2	0.60871	9.83065e-12	8.45436e-10	2.53631e-09
Lymphocytes, % of leukocytes	SERPINA1	-0.608658	1.23681e-11	3.54553e-10	3.07038e-10
SERPINA1	Lymphocytes, % of leukocytes	-0.608658	1.23681e-11	3.07038e-10	3.54553e-10
APOL1	APOD	0.608115	1.26074e-10	4.64674e-09	4.64674e-09
APOD	APOL1	0.608115	1.26074e-10	4.64674e-09	4.64674e-09
PGLYRP2	ITIH4	-0.607727	2.15222e-11	2.52396e-10	6.16968e-10
ITIH4	PGLYRP2	-0.607727	2.15222e-11	6.16968e-10	2.52396e-10
Immature granulocytes per nl	SERPINF1	0.60657	1.92475e-10	8.27643e-09	3.54704e-09
SERPINF1	Immature granulocytes per nl	0.60657	1.92475e-10	3.54704e-09	8.27643e-09
PGLYRP2	HPX	0.606483	3.90914e-11	4.38503e-10	5.04279e-09
HPX	PGLYRP2	0.606483	3.90914e-11	5.04279e-09	4.38503e-10
Interleukin-6, ng/l	Lymphocytes, % of leukocytes	-0.606321	1.25708e-08	2.70273e-07	1.80182e-07
Lymphocytes, % of leukocytes	Interleukin-6, ng/l	-0.606321	1.25708e-08	1.80182e-07	2.70273e-07
Immature granulocytes per nl	PIGR	0.606075	5.52705e-10	1.72579e-08	1.09691e-08
PIGR	Immature granulocytes per nl	0.606075	5.52705e-10	1.09691e-08	1.72579e-08
CD169+ monocytes, % of monocytes	APOD	0.605806	1.5664e-05	0.000404132	0.00010635
APOD	CD169+ monocytes, % of monocytes	0.605806	1.5664e-05	0.00010635	0.000404132
CD169+ monocytes, % of monocytes	Immature granulocytes, % of leukocytes	-0.605697	9.25006e-05	0.00116848	0.000436796
Immature granulocytes, % of leukocytes	CD169+ monocytes, % of monocytes	-0.605697	9.25006e-05	0.000436796	0.00116848
CD169+ monocytes, % of monocytes	PIGR	-0.605607	2.65415e-05	0.000556679	0.000131687
PIGR	CD169+ monocytes, % of monocytes	-0.605607	2.65415e-05	0.000131687	0.000556679
ITIH3	AHSG	-0.604887	3.28237e-11	2.82284e-09	6.51424e-10
AHSG	ITIH3	-0.604887	3.28237e-11	6.51424e-10	2.82284e-09
IGKVs	IGHAs	0.604229	4.65254e-11	2.00059e-09	1.71479e-09
IGHAs	IGKVs	0.604229	4.65254e-11	1.71479e-09	2.00059e-09
Erythrocytes per pl	LYZ	-0.603485	4.60733e-10	1.2986e-08	1.18869e-08
LYZ	Erythrocytes per pl	-0.603485	4.60733e-10	1.18869e-08	1.2986e-08
Troponin T HS, ng/l	Hemoglobin, g/dl	-0.602478	2.1447e-06	4.2564e-05	1.4188e-05
Hemoglobin, g/dl	Troponin T HS, ng/l	-0.602478	2.1447e-06	1.4188e-05	4.2564e-05
CPN1	SERPINA1	0.60229	2.02402e-10	1.30549e-08	2.74841e-09
SERPINA1	CPN1	0.60229	2.02402e-10	2.74841e-09	1.30549e-08
Interleukin-6, ng/l	Procalcitonin, µg/l	0.602177	9.02857e-09	2.32937e-07	6.85109e-08
Procalcitonin, µg/l	Interleukin-6, ng/l	0.602177	9.02857e-09	6.85109e-08	2.32937e-07
Interleukin-6, ng/l	KLKB1	-0.601706	8.53545e-09	2.32937e-07	1.35517e-07
KLKB1	Interleukin-6, ng/l	-0.601706	8.53545e-09	1.35517e-07	2.32937e-07
IGLLs	IGHVs	0.601596	3.06021e-11	1.31589e-09	1.97383e-09
IGHVs	IGLLs	0.601596	3.06021e-11	1.97383e-09	1.31589e-09
Troponin T HS, ng/l	CD14	0.601495	2.91141e-06	5.36531e-05	1.66921e-05
CD14	Troponin T HS, ng/l	0.601495	2.91141e-06	1.66921e-05	5.36531e-05
Hemoglobin, g/dl	LYZ	-0.601295	4.32984e-10	1.01554e-08	1.18869e-08
LYZ	Hemoglobin, g/dl	-0.601295	4.32984e-10	1.18869e-08	1.01554e-08
CD169/Siglec-1 antigens per monocyte	Erythrocytes per pl	0.601244	1.69612e-05	0.00132746	7.81425e-05
Erythrocytes per pl	CD169/Siglec-1 antigens per monocyte	0.601244	1.69612e-05	7.81425e-05	0.00132746
GSN	CFP	0.601216	2.3078e-10	5.41285e-09	2.97707e-08
CFP	GSN	0.601216	2.3078e-10	2.97707e-08	5.41285e-09
THBS1	KLKB1	0.60112	0.000222172	0.0191068	0.000855528
KLKB1	THBS1	0.60112	0.000222172	0.000855528	0.0191068
CD169+ monocytes, % of monocytes	GSN	0.60086	2.80497e-05	0.000556679	0.000109649
GSN	CD169+ monocytes, % of monocytes	0.60086	2.80497e-05	0.000109649	0.000556679
SERPINA4	LRG1	-0.600674	1.05261e-10	5.43146e-09	1.50874e-09
LRG1	SERPINA4	-0.600674	1.05261e-10	1.50874e-09	5.43146e-09
CD169/Siglec-1 antigens per monocyte	Hemoglobin, g/dl	0.600662	2.98257e-05	0.00132746	0.000147981
Hemoglobin, g/dl	CD169/Siglec-1 antigens per monocyte	0.600662	2.98257e-05	0.000147981	0.00132746
JCHAIN	IGLVs	0.60046	4.33991e-11	1.86616e-09	3.73232e-09
IGLVs	JCHAIN	0.60046	4.33991e-11	3.73232e-09	1.86616e-09
CRP (clinical), mg/l	APOA2	-0.600027	3.58076e-11	4.19925e-10	8.39851e-10
APOA2	CRP (clinical), mg/l	-0.600027	3.58076e-11	8.39851e-10	4.19925e-10
LBP	KLKB1	-0.600009	1.67959e-11	4.33335e-10	7.22225e-10
KLKB1	LBP	-0.600009	1.67959e-11	7.22225e-10	4.33335e-10
Procalcitonin, µg/l	AHSG	-0.599906	9.29487e-11	1.33226e-09	1.71291e-09
AHSG	Procalcitonin, µg/l	-0.599906	9.29487e-11	1.71291e-09	1.33226e-09
PON1	SERPINA1	-0.599468	3.90914e-11	1.00856e-08	6.72371e-10
SERPINA1	PON1	-0.599468	3.90914e-11	6.72371e-10	1.00856e-08
SERPINA3	CPN1	0.599098	7.81294e-11	1.25984e-09	6.71913e-09
CPN1	SERPINA3	0.599098	7.81294e-11	6.71913e-09	1.25984e-09
GSN	HBA1	0.598684	3.02458e-10	6.00263e-09	1.09074e-08
HBA1	GSN	0.598684	3.02458e-10	1.09074e-08	6.00263e-09
APOC4	APOC3	0.598664	5.9831e-07	7.7182e-05	1.71516e-05
APOC3	APOC4	0.598664	5.9831e-07	1.71516e-05	7.7182e-05
Procalcitonin, µg/l	SERPINA1	0.598446	5.50554e-11	8.35547e-10	8.87769e-10
SERPINA1	Procalcitonin, µg/l	0.598446	5.50554e-11	8.87769e-10	8.35547e-10
Interleukin-6, ng/l	TTR	-0.598298	1.88697e-08	3.74491e-07	3.74491e-07
TTR	Interleukin-6, ng/l	-0.598298	1.88697e-08	3.74491e-07	3.74491e-07
ITIH4	S100A8	0.598289	5.89905e-08	5.63687e-07	3.80489e-06
S100A8	ITIH4	0.598289	5.89905e-08	3.80489e-06	5.63687e-07
CD169+ monocytes, % of monocytes	CLEC3B	0.598228	1.00113e-05	0.000296617	5.38107e-05
CLEC3B	CD169+ monocytes, % of monocytes	0.598228	1.00113e-05	5.38107e-05	0.000296617
Immature granulocytes per nl	Lactate dehydrogenase (LDH), U/l	0.597849	2.33459e-09	5.47568e-08	6.02325e-07
Lactate dehydrogenase (LDH), U/l	Immature granulocytes per nl	0.597849	2.33459e-09	6.02325e-07	5.47568e-08
Basophiles per nl	Monocytes per nl	0.597796	9.44225e-10	1.21805e-07	2.4361e-07
Monocytes per nl	Basophiles per nl	0.597796	9.44225e-10	2.4361e-07	1.21805e-07
SAA1	C9	0.597562	3.39388e-11	9.72912e-10	4.3781e-09
C9	SAA1	0.597562	3.39388e-11	4.3781e-09	9.72912e-10
PIGR	APOD	-0.597357	5.876e-11	1.68445e-09	2.52668e-09
APOD	PIGR	-0.597357	5.876e-11	2.52668e-09	1.68445e-09
PLG	CRP	-0.597303	6.21445e-11	1.60333e-08	8.43856e-10
CRP	PLG	-0.597303	6.21445e-11	8.43856e-10	1.60333e-08
SERPING1	ORM1	0.597187	8.08597e-11	2.08618e-08	6.95393e-09
ORM1	SERPING1	0.597187	8.08597e-11	6.95393e-09	2.08618e-08
SAA2	C1S	0.59697	6.76616e-06	0.000174567	3.79493e-05
C1S	SAA2	0.59697	6.76616e-06	3.79493e-05	0.000174567
CRP (clinical), mg/l	SERPINA10	0.59624	1.28531e-11	1.65806e-10	1.10537e-09
SERPINA10	CRP (clinical), mg/l	0.59624	1.28531e-11	1.10537e-09	1.65806e-10
Procalcitonin, µg/l	LBP	0.596022	2.26929e-11	3.65924e-10	4.74833e-10
LBP	Procalcitonin, µg/l	0.596022	2.26929e-11	4.74833e-10	3.65924e-10
ITIH3	TF	-0.595961	3.57167e-10	1.35932e-08	1.53582e-08
TF	ITIH3	-0.595961	3.57167e-10	1.53582e-08	1.35932e-08
Immature granulocytes, % of leukocytes	SERPINF1	0.595828	4.36063e-10	2.55203e-08	7.03151e-09
SERPINF1	Immature granulocytes, % of leukocytes	0.595828	4.36063e-10	7.03151e-09	2.55203e-08
SAA2	AHSG	-0.595815	1.7262e-05	0.000338316	6.27268e-05
AHSG	SAA2	-0.595815	1.7262e-05	6.27268e-05	0.000338316
IGFALS	KLKB1	0.59562	2.04026e-10	5.26388e-08	7.51982e-09
KLKB1	IGFALS	0.59562	2.04026e-10	7.51982e-09	5.26388e-08
CRP (clinical), mg/l	AFM	-0.595243	3.97613e-11	4.46018e-10	2.05168e-09
AFM	CRP (clinical), mg/l	-0.595243	3.97613e-11	2.05168e-09	4.46018e-10
Troponin T HS, ng/l	SERPINF1	0.595149	1.40138e-06	3.01297e-05	1.14955e-05
SERPINF1	Troponin T HS, ng/l	0.595149	1.40138e-06	1.14955e-05	3.01297e-05
ITIH4	GSN	-0.595131	1.7102e-10	3.15165e-09	4.41231e-09
GSN	ITIH4	-0.595131	1.7102e-10	4.41231e-09	3.15165e-09
SERPINA10	SAA1	0.594287	7.88373e-11	4.068e-09	1.84909e-09
SAA1	SERPINA10	0.594287	7.88373e-11	1.84909e-09	4.068e-09
INR	PLG	-0.594203	2.20632e-10	5.46288e-08	2.84615e-08
PLG	INR	-0.594203	2.20632e-10	2.84615e-08	5.46288e-08
APOM	APOA1	0.594095	1.24456e-10	4.58709e-09	4.58709e-09
APOA1	APOM	0.594095	1.24456e-10	4.58709e-09	4.58709e-09
Urea, mg/dl	Creatinine, mg/dl	0.594016	1.0288e-08	8.84768e-07	2.6543e-07
Creatinine, mg/dl	Urea, mg/dl	0.594016	1.0288e-08	2.6543e-07	8.84768e-07
SERPINC1	SERPINA1	-0.593679	1.13837e-10	2.93699e-08	1.63166e-09
SERPINA1	SERPINC1	-0.593679	1.13837e-10	1.63166e-09	2.93699e-08
CLEC3B	CFP	0.593639	2.01496e-10	5.63904e-09	2.97707e-08
CFP	CLEC3B	0.593639	2.01496e-10	2.97707e-08	5.63904e-09
Neutrophil-to-lymphocyte ratio	Procalcitonin, µg/l	0.593327	6.36439e-10	1.26309e-08	7.46369e-09
Procalcitonin, µg/l	Neutrophil-to-lymphocyte ratio	0.593327	6.36439e-10	7.46369e-09	1.26309e-08
Hematocrit l/l	CLEC3B	0.593266	2.49629e-10	1.07341e-08	5.85494e-09
CLEC3B	Hematocrit l/l	0.593266	2.49629e-10	5.85494e-09	1.07341e-08
Neutrophils, % of leukocytes	SERPINA1	0.593156	6.6808e-10	2.15456e-08	7.83476e-09
SERPINA1	Neutrophils, % of leukocytes	0.593156	6.6808e-10	7.83476e-09	2.15456e-08
CLEC3B	APOA2	0.59311	7.66752e-11	3.21344e-09	1.41301e-09
APOA2	CLEC3B	0.59311	7.66752e-11	1.41301e-09	3.21344e-09
CRP (clinical), mg/l	TTR	-0.592985	6.03089e-11	6.4832e-10	5.18656e-09
TTR	CRP (clinical), mg/l	-0.592985	6.03089e-11	5.18656e-09	6.4832e-10
ITIH4	ITIH3	0.592733	1.39595e-10	3.00128e-09	9.00385e-09
ITIH3	ITIH4	0.592733	1.39595e-10	9.00385e-09	3.00128e-09
Creatine Kinase MB, U/l	Lactate dehydrogenase (LDH), U/l	0.592496	2.81404e-06	0.000363011	9.07527e-05
Lactate dehydrogenase (LDH), U/l	Creatine Kinase MB, U/l	0.592496	2.81404e-06	9.07527e-05	0.000363011
TF	AHSG	0.591939	1.35663e-11	1.81358e-09	3.88901e-10
AHSG	TF	0.591939	1.35663e-11	3.88901e-10	1.81358e-09
SERPINA1	AHSG	-0.591912	1.30908e-11	3.07038e-10	3.88901e-10
AHSG	SERPINA1	-0.591912	1.30908e-11	3.88901e-10	3.07038e-10
Erythrocytes per pl	CLEC3B	0.59166	5.03332e-10	1.2986e-08	9.78657e-09
CLEC3B	Erythrocytes per pl	0.59166	5.03332e-10	9.78657e-09	1.2986e-08
PIGR	CLEC3B	-0.591084	1.68257e-10	3.94639e-09	5.42629e-09
CLEC3B	PIGR	-0.591084	1.68257e-10	5.42629e-09	3.94639e-09
Interleukin-6, ng/l	SERPINA1	0.591032	1.21037e-08	2.70273e-07	9.46287e-08
SERPINA1	Interleukin-6, ng/l	0.591032	1.21037e-08	9.46287e-08	2.70273e-07
SERPINF1	AMBP	0.590713	6.13867e-11	1.21829e-09	2.63963e-09
AMBP	SERPINF1	0.590713	6.13867e-11	2.63963e-09	1.21829e-09
RBP4	CST3	0.590438	2.31255e-10	1.19328e-08	3.97759e-09
CST3	RBP4	0.590438	2.31255e-10	3.97759e-09	1.19328e-08
GSN	SERPINA1	-0.590307	9.5973e-11	2.75123e-09	1.45653e-09
SERPINA1	GSN	-0.590307	9.5973e-11	1.45653e-09	2.75123e-09
IGHVs	IGHGs	0.590091	1.17781e-10	6.0775e-09	5.06459e-09
IGHGs	IGHVs	0.590091	1.17781e-10	5.06459e-09	6.0775e-09
SERPINA10	LRG1	0.589748	3.90914e-11	2.52139e-09	6.30348e-10
LRG1	SERPINA10	0.589748	3.90914e-11	6.30348e-10	2.52139e-09
Hemoglobin, g/dl	AZGP1	-0.589747	1.55409e-10	4.45506e-09	6.68259e-09
AZGP1	Hemoglobin, g/dl	-0.589747	1.55409e-10	6.68259e-09	4.45506e-09
Neutrophils, % of leukocytes	CRP	0.589595	2.88977e-10	1.06509e-08	3.38892e-09
CRP	Neutrophils, % of leukocytes	0.589595	2.88977e-10	3.38892e-09	1.06509e-08
Hemoglobin, g/dl	HBB;HBD	0.58949	2.17717e-10	5.61709e-09	1.12342e-08
HBB;HBD	Hemoglobin, g/dl	0.58949	2.17717e-10	1.12342e-08	5.61709e-09
Neutrophils per nl	ITIH4	0.5893	1.58325e-10	6.80796e-09	3.14213e-09
ITIH4	Neutrophils per nl	0.5893	1.58325e-10	3.14213e-09	6.80796e-09
CD169+ monocytes, % of monocytes	Neutrophils per nl	-0.588921	6.07708e-05	0.00104526	0.000447968
Neutrophils per nl	CD169+ monocytes, % of monocytes	-0.588921	6.07708e-05	0.000447968	0.00104526
GSN	APOL1	0.588919	7.36564e-10	1.14784e-08	1.72758e-08
APOL1	GSN	0.588919	7.36564e-10	1.72758e-08	1.14784e-08
CD169/Siglec-1 antigens per monocyte	APOL1	0.588911	2.43599e-05	0.00132746	0.000101369
APOL1	CD169/Siglec-1 antigens per monocyte	0.588911	2.43599e-05	0.000101369	0.00132746
Haptoglobin (clinical), g/l	SERPIND1	0.588785	3.37217e-05	0.00290007	0.000300007
SERPIND1	Haptoglobin (clinical), g/l	0.588785	3.37217e-05	0.000300007	0.00290007
Neutrophil-to-lymphocyte ratio	SAA1;SAA2	0.588523	2.21971e-09	3.8179e-08	3.36873e-08
SAA1;SAA2	Neutrophil-to-lymphocyte ratio	0.588523	2.21971e-09	3.36873e-08	3.8179e-08
Procalcitonin, µg/l	S100A8	0.58784	2.05558e-07	1.12838e-06	7.57629e-06
S100A8	Procalcitonin, µg/l	0.58784	2.05558e-07	7.57629e-06	1.12838e-06
LYZ	HPX	-0.587218	5.56485e-10	1.30521e-08	3.58933e-08
HPX	LYZ	-0.587218	5.56485e-10	3.58933e-08	1.30521e-08
Red blood cell distribution width (RDW-CV), %	CFD	0.586958	1.00144e-09	3.69104e-08	2.87081e-08
CFD	Red blood cell distribution width (RDW-CV), %	0.586958	1.00144e-09	2.87081e-08	3.69104e-08
Lymphocytes, % of leukocytes	CRP	-0.586898	6.87552e-11	1.77389e-09	8.86943e-10
CRP	Lymphocytes, % of leukocytes	-0.586898	6.87552e-11	8.86943e-10	1.77389e-09
CRP (clinical), mg/l	AHSG	-0.586808	2.902e-11	3.56531e-10	6.2393e-10
AHSG	CRP (clinical), mg/l	-0.586808	2.902e-11	6.2393e-10	3.56531e-10
SERPINF1	PPBP	-0.585923	5.03403e-09	5.90355e-08	6.4939e-07
PPBP	SERPINF1	-0.585923	5.03403e-09	6.4939e-07	5.90355e-08
SAA1;SAA2	CD14	0.585851	1.54575e-10	3.06773e-09	3.06773e-09
CD14	SAA1;SAA2	0.585851	1.54575e-10	3.06773e-09	3.06773e-09
N-terminal pro b-type Natriuretic Peptide (NT-proBNP), ng/l	Red blood cell distribution width (RDW-CV), %	0.58551	1.24757e-09	2.92611e-08	4.0234e-08
Red blood cell distribution width (RDW-CV), %	N-terminal pro b-type Natriuretic Peptide (NT-proBNP), ng/l	0.58551	1.24757e-09	4.0234e-08	2.92611e-08
Neutrophil-to-lymphocyte ratio	Leukocytes per nl	0.585242	1.85468e-09	3.41792e-08	1.59503e-07
Leukocytes per nl	Neutrophil-to-lymphocyte ratio	0.585242	1.85468e-09	1.59503e-07	3.41792e-08
Hematocrit l/l	APOH	-0.585221	2.96052e-10	1.09074e-08	1.90953e-08
APOH	Hematocrit l/l	-0.585221	2.96052e-10	1.90953e-08	1.09074e-08
ITIH4	CRP	0.584839	3.53701e-11	9.12548e-10	5.06971e-10
CRP	ITIH4	0.584839	3.53701e-11	5.06971e-10	9.12548e-10
Hematocrit l/l	GSN	0.584734	4.55648e-10	1.30619e-08	7.83714e-09
GSN	Hematocrit l/l	0.584734	4.55648e-10	7.83714e-09	1.30619e-08
PGLYRP2	LRG1	-0.584618	2.02402e-10	1.93407e-09	2.74841e-09
LRG1	PGLYRP2	-0.584618	2.02402e-10	2.74841e-09	1.93407e-09
S100A9	S100A8	0.584608	1.77251e-07	4.57308e-05	7.57629e-06
S100A8	S100A9	0.584608	1.77251e-07	7.57629e-06	4.57308e-05
APOA2	F9	-0.583797	6.80818e-11	1.35116e-09	1.75651e-08
F9	APOA2	-0.583797	6.80818e-11	1.75651e-08	1.35116e-09
Immature granulocytes per nl	PGLYRP2	-0.583637	5.60385e-09	1.11215e-07	4.66385e-08
PGLYRP2	Immature granulocytes per nl	-0.583637	5.60385e-09	4.66385e-08	1.11215e-07
LBP	CD14	0.581796	1.21859e-10	1.96497e-09	2.61996e-09
CD14	LBP	0.581796	1.21859e-10	2.61996e-09	1.96497e-09
CLEC3B	C1S	-0.581488	3.26651e-09	4.682e-08	7.023e-08
C1S	CLEC3B	-0.581488	3.26651e-09	7.023e-08	4.682e-08
Procalcitonin, µg/l	SAA2	0.581466	1.88825e-05	6.41012e-05	0.000338316
SAA2	Procalcitonin, µg/l	0.581466	1.88825e-05	0.000338316	6.41012e-05
ITIH3	CRP	0.581234	2.46749e-10	1.27323e-08	3.03149e-09
CRP	ITIH3	0.581234	2.46749e-10	3.03149e-09	1.27323e-08
APOA2	TF	0.581228	2.16473e-10	3.72334e-09	1.39625e-08
TF	APOA2	0.581228	2.16473e-10	1.39625e-08	3.72334e-09
INR	aPTT, s	0.58117	4.23479e-10	5.46288e-08	1.09258e-07
aPTT, s	INR	0.58117	4.23479e-10	1.09258e-07	5.46288e-08
Hemoglobin, g/dl	APOH	-0.581094	8.43991e-10	1.675e-08	4.35499e-08
APOH	Hemoglobin, g/dl	-0.581094	8.43991e-10	4.35499e-08	1.675e-08
CLEC3B	AHSG	0.581021	5.31054e-10	9.78657e-09	7.66481e-09
AHSG	CLEC3B	0.581021	5.31054e-10	7.66481e-09	9.78657e-09
LBP	ITIH4	0.580831	9.5973e-11	1.65074e-09	2.251e-09
ITIH4	LBP	0.580831	9.5973e-11	2.251e-09	1.65074e-09
PGLYRP2	LCAT	0.580563	1.65701e-10	1.64426e-09	2.13754e-08
LCAT	PGLYRP2	0.580563	1.65701e-10	2.13754e-08	1.64426e-09
Lymphocytes, % of leukocytes	CRP (clinical), mg/l	-0.580406	1.14328e-10	2.45805e-09	1.17986e-09
CRP (clinical), mg/l	Lymphocytes, % of leukocytes	-0.580406	1.14328e-10	1.17986e-09	2.45805e-09
CRP (clinical), mg/l	APOM	-0.580247	2.30294e-10	2.12199e-09	7.42697e-09
APOM	CRP (clinical), mg/l	-0.580247	2.30294e-10	7.42697e-09	2.12199e-09
CRP (clinical), mg/l	C1S	0.580204	4.88775e-10	4.20346e-09	2.10173e-08
C1S	CRP (clinical), mg/l	0.580204	4.88775e-10	2.10173e-08	4.20346e-09
Hemoglobin, g/dl	APOA2	0.580129	1.4613e-09	2.5554e-08	1.6392e-08
APOA2	Hemoglobin, g/dl	0.580129	1.4613e-09	1.6392e-08	2.5554e-08
CLEC3B	HBA1	0.580116	2.87792e-10	6.18754e-09	1.09074e-08
HBA1	CLEC3B	0.580116	2.87792e-10	1.09074e-08	6.18754e-09
Hematocrit l/l	AZGP1	-0.580077	1.98066e-10	1.02202e-08	7.30014e-09
AZGP1	Hematocrit l/l	-0.580077	1.98066e-10	7.30014e-09	1.02202e-08
CD14	TTR	-0.579641	8.08597e-11	1.9585e-09	5.21545e-09
TTR	CD14	-0.579641	8.08597e-11	5.21545e-09	1.9585e-09
Neutrophils, % of leukocytes	ITIH4	0.57926	2.2567e-10	9.70382e-09	3.88153e-09
ITIH4	Neutrophils, % of leukocytes	0.57926	2.2567e-10	3.88153e-09	9.70382e-09
CD169+ monocytes, % of monocytes	Leukocytes per nl	-0.579034	1.95261e-05	0.000457977	0.000239892
Leukocytes per nl	CD169+ monocytes, % of monocytes	-0.579034	1.95261e-05	0.000239892	0.000457977
Reticulocytes, % of erythrocytes	C8G	-0.578933	0.00254131	0.0362843	0.0327829
C8G	Reticulocytes, % of erythrocytes	-0.578933	0.00254131	0.0327829	0.0362843
GSN	HPX	0.578667	3.02458e-10	6.00263e-09	2.60114e-08
HPX	GSN	0.578667	3.02458e-10	2.60114e-08	6.00263e-09
Bilirubin (total), mg/dl	APOA2	-0.578487	6.66824e-10	8.60203e-08	9.04921e-09
APOA2	Bilirubin (total), mg/dl	-0.578487	6.66824e-10	9.04921e-09	8.60203e-08
AZGP1	B2M	0.578004	4.88373e-09	1.4e-07	9.69233e-08
B2M	AZGP1	0.578004	4.88373e-09	9.69233e-08	1.4e-07
CD169+ monocytes, % of monocytes	F9	-0.5779	0.000104855	0.00122966	0.000830845
F9	CD169+ monocytes, % of monocytes	-0.5779	0.000104855	0.000830845	0.00122966
APOL1	F2	0.577828	5.66943e-10	1.46271e-08	7.31357e-08
F2	APOL1	0.577828	5.66943e-10	7.31357e-08	1.46271e-08
ITIH4	APOL1	-0.577612	3.9451e-10	6.36148e-09	1.13093e-08
APOL1	ITIH4	-0.577612	3.9451e-10	1.13093e-08	6.36148e-09
Hematocrit l/l	HBA1	0.57752	3.38213e-10	1.09074e-08	1.09074e-08
HBA1	Hematocrit l/l	0.57752	3.38213e-10	1.09074e-08	1.09074e-08
SAA2	C1R	0.577489	1.24108e-05	0.00029109	0.00010329
C1R	SAA2	0.577489	1.24108e-05	0.00010329	0.00029109
LRG1	S100A8	0.57691	5.12949e-08	4.01033e-07	3.80489e-06
S100A8	LRG1	0.57691	5.12949e-08	3.80489e-06	4.01033e-07
CPN1	CRP	0.576712	7.20967e-10	3.72019e-08	7.15421e-09
CRP	CPN1	0.576712	7.20967e-10	7.15421e-09	3.72019e-08
Hematocrit l/l	PIGR	-0.576566	1.33563e-09	3.13265e-08	2.46137e-08
PIGR	Hematocrit l/l	-0.576566	1.33563e-09	2.46137e-08	3.13265e-08
Troponin T HS, ng/l	LRG1	0.576481	9.79632e-06	0.000168497	4.28381e-05
LRG1	Troponin T HS, ng/l	0.576481	9.79632e-06	4.28381e-05	0.000168497
CRP (clinical), mg/l	TF	-0.57648	1.57099e-10	1.5589e-09	1.35105e-08
TF	CRP (clinical), mg/l	-0.57648	1.57099e-10	1.35105e-08	1.5589e-09
Red blood cell distribution width (RDW-CV), %	Mean corpuscular hemoglobin concentration (MCHC), g/dl	-0.576453	6.26132e-10	2.69237e-08	1.61542e-07
Mean corpuscular hemoglobin concentration (MCHC), g/dl	Red blood cell distribution width (RDW-CV), %	-0.576453	6.26132e-10	1.61542e-07	2.69237e-08
IGLLs	ACTB;ACTG1	0.576358	2.19015e-09	7.09181e-08	9.41767e-08
ACTB;ACTG1	IGLLs	0.576358	2.19015e-09	9.41767e-08	7.09181e-08
LRG1	ITIH3	0.576278	4.21496e-10	5.4373e-09	1.35932e-08
ITIH3	LRG1	0.576278	4.21496e-10	1.35932e-08	5.4373e-09
Erythrocytes per pl	GSN	0.576093	2.41557e-09	4.15478e-08	3.11608e-08
GSN	Erythrocytes per pl	0.576093	2.41557e-09	3.11608e-08	4.15478e-08
Immature granulocytes per nl	Lymphocytes, % of leukocytes	-0.576089	2.17696e-09	5.47568e-08	3.74436e-08
Lymphocytes, % of leukocytes	Immature granulocytes per nl	-0.576089	2.17696e-09	3.74436e-08	5.47568e-08
SAA1;SAA2	ITIH4	0.576086	4.96327e-10	8.53683e-09	7.5325e-09
ITIH4	SAA1;SAA2	0.576086	4.96327e-10	7.5325e-09	8.53683e-09
SERPINF1	PGLYRP2	-0.575863	9.86788e-10	1.4144e-08	8.48637e-09
PGLYRP2	SERPINF1	-0.575863	9.86788e-10	8.48637e-09	1.4144e-08
SAA1;SAA2	PGLYRP2	-0.575857	4.79805e-10	8.53683e-09	4.42106e-09
PGLYRP2	SAA1;SAA2	-0.575857	4.79805e-10	4.42106e-09	8.53683e-09
CD14	TF	-0.575836	2.92543e-10	5.39115e-09	1.50952e-08
TF	CD14	-0.575836	2.92543e-10	1.50952e-08	5.39115e-09
B2M	AHSG	-0.575677	2.15771e-08	3.97636e-07	1.91962e-07
AHSG	B2M	-0.575677	2.15771e-08	1.91962e-07	3.97636e-07
CLU	TTR	0.575565	1.70465e-09	1.466e-07	5.4975e-08
TTR	CLU	0.575565	1.70465e-09	5.4975e-08	1.466e-07
HBB;HBD	CLEC3B	0.575428	1.10932e-09	4.08864e-08	1.8491e-08
CLEC3B	HBB;HBD	0.575428	1.10932e-09	1.8491e-08	4.08864e-08
CD169/Siglec-1 antigens per monocyte	APOA2	0.574949	1.45505e-05	0.00132746	5.44061e-05
APOA2	CD169/Siglec-1 antigens per monocyte	0.574949	1.45505e-05	5.44061e-05	0.00132746
N-terminal pro b-type Natriuretic Peptide (NT-proBNP), ng/l	CD44	0.574925	2.28473e-08	3.68413e-07	1.29904e-06
CD44	N-terminal pro b-type Natriuretic Peptide (NT-proBNP), ng/l	0.574925	2.28473e-08	1.29904e-06	3.68413e-07
Sodium, mmol/l	C1S	0.574591	1.7111e-09	4.41464e-07	5.51829e-08
C1S	Sodium, mmol/l	0.574591	1.7111e-09	5.51829e-08	4.41464e-07
THBS1	CST3	-0.57451	0.0017822	0.0418006	0.00510896
CST3	THBS1	-0.57451	0.0017822	0.00510896	0.0418006
Red blood cell distribution width (RDW-CV), %	B2M	0.574355	3.00734e-08	5.96841e-07	4.84933e-07
B2M	Red blood cell distribution width (RDW-CV), %	0.574355	3.00734e-08	4.84933e-07	5.96841e-07
Erythrocytes per pl	AZGP1	-0.574008	5.84039e-10	1.36984e-08	1.88353e-08
AZGP1	Erythrocytes per pl	-0.574008	5.84039e-10	1.88353e-08	1.36984e-08
Red blood cell distribution width (RDW-CV), %	SERPINF1	0.573887	4.74563e-10	2.44874e-08	7.20219e-09
SERPINF1	Red blood cell distribution width (RDW-CV), %	0.573887	4.74563e-10	7.20219e-09	2.44874e-08
Estimated glomerular filtration rate (CKD-EPI), ml/min	THBS1	0.57355	0.0006457	0.00326648	0.026722
THBS1	Estimated glomerular filtration rate (CKD-EPI), ml/min	0.57355	0.0006457	0.026722	0.00326648
Alkaline phosphatase, U/l	PIGR	0.573435	1.16588e-07	1.50399e-05	1.25332e-06
PIGR	Alkaline phosphatase, U/l	0.573435	1.16588e-07	1.25332e-06	1.50399e-05
CLEC3B	HBB	0.573323	1.14673e-09	1.8491e-08	4.93094e-08
HBB	CLEC3B	0.573323	1.14673e-09	4.93094e-08	1.8491e-08
CD44	LYZ	0.573271	4.56327e-09	1.17732e-06	9.05633e-08
LYZ	CD44	0.573271	4.56327e-09	9.05633e-08	1.17732e-06
Lymphocytes, % of leukocytes	AHSG	0.573206	1.10441e-10	2.45805e-09	1.89959e-09
AHSG	Lymphocytes, % of leukocytes	0.573206	1.10441e-10	1.89959e-09	2.45805e-09
HBB;HBD	GSN	0.573095	3.31433e-09	1.06887e-07	4.01068e-08
GSN	HBB;HBD	0.573095	3.31433e-09	4.01068e-08	1.06887e-07
CD169/Siglec-1 antigens per monocyte	Leukocytes per nl	-0.572485	4.97622e-05	0.00160483	0.00052543
Leukocytes per nl	CD169/Siglec-1 antigens per monocyte	-0.572485	4.97622e-05	0.00052543	0.00160483
APOA2	HPX	0.572482	1.31923e-09	1.54709e-08	6.80722e-08
HPX	APOA2	0.572482	1.31923e-09	6.80722e-08	1.54709e-08
SERPINA10	PGLYRP2	-0.572148	1.26074e-10	5.4212e-09	1.30109e-09
PGLYRP2	SERPINA10	-0.572148	1.26074e-10	1.30109e-09	5.4212e-09
SAA1	SERPINA1	0.572058	8.4102e-10	1.6691e-08	9.43405e-09
SERPINA1	SAA1	0.572058	8.4102e-10	9.43405e-09	1.6691e-08
APOA2	CRP	-0.570994	4.67928e-10	7.1015e-09	5.03023e-09
CRP	APOA2	-0.570994	4.67928e-10	5.03023e-09	7.1015e-09
Immature granulocytes, % of leukocytes	Hemoglobin, g/dl	-0.570892	2.31972e-08	7.84404e-07	2.84994e-07
Hemoglobin, g/dl	Immature granulocytes, % of leukocytes	-0.570892	2.31972e-08	2.84994e-07	7.84404e-07
CD44	CST3	0.570848	1.94505e-08	1.29904e-06	2.38964e-07
CST3	CD44	0.570848	1.94505e-08	2.38964e-07	1.29904e-06
Chloride, mmol/l	Sodium, mmol/l	0.570446	8.8376e-08	2.2801e-05	2.85013e-06
Sodium, mmol/l	Chloride, mmol/l	0.570446	8.8376e-08	2.85013e-06	2.2801e-05
SAA1;SAA2	AHSG	-0.570227	8.22018e-10	1.3255e-08	1.11621e-08
AHSG	SAA1;SAA2	-0.570227	8.22018e-10	1.11621e-08	1.3255e-08
Hemoglobin, g/dl	HBB	0.57015	5.1673e-10	1.11097e-08	2.66633e-08
HBB	Hemoglobin, g/dl	0.57015	5.1673e-10	2.66633e-08	1.11097e-08
Hemoglobin, g/dl	CST3	-0.569937	1.4857e-09	2.5554e-08	2.25477e-08
CST3	Hemoglobin, g/dl	-0.569937	1.4857e-09	2.25477e-08	2.5554e-08
CRP (clinical), mg/l	ITIH3	0.569744	4.00933e-10	3.56692e-09	1.35932e-08
ITIH3	CRP (clinical), mg/l	0.569744	4.00933e-10	1.35932e-08	3.56692e-09
SERPINF1	PIGR	0.569486	2.44045e-09	3.14817e-08	3.93522e-08
PIGR	SERPINF1	0.569486	2.44045e-09	3.93522e-08	3.14817e-08
Basal TSH, mU/l	Lymphocytes, % of leukocytes	0.569321	0.000269627	0.0347819	0.000979773
Lymphocytes, % of leukocytes	Basal TSH, mU/l	0.569321	0.000269627	0.000979773	0.0347819
GSN	APOM	0.569222	7.5633e-10	1.14784e-08	1.95133e-08
APOM	GSN	0.569222	7.5633e-10	1.95133e-08	1.14784e-08
CD169/Siglec-1 antigens per monocyte	SERPINA1	-0.568971	3.49286e-05	0.00132746	0.000120154
SERPINA1	CD169/Siglec-1 antigens per monocyte	-0.568971	3.49286e-05	0.000120154	0.00132746
Lymphocytes, % of leukocytes	LCAT	0.568937	8.8162e-10	1.6247e-08	5.68645e-08
LCAT	Lymphocytes, % of leukocytes	0.568937	8.8162e-10	5.68645e-08	1.6247e-08
TTR	CRP	-0.568854	1.10582e-09	4.07574e-08	1.01894e-08
CRP	TTR	-0.568854	1.10582e-09	1.01894e-08	4.07574e-08
SAA2	ORM1;ORM2	0.568326	2.71653e-05	0.000412274	0.000350433
ORM1;ORM2	SAA2	0.568326	2.71653e-05	0.000350433	0.000412274
Procalcitonin, µg/l	Red blood cell distribution width (RDW-CV), %	0.567623	1.99691e-09	1.90816e-08	5.72448e-08
Red blood cell distribution width (RDW-CV), %	Procalcitonin, µg/l	0.567623	1.99691e-09	5.72448e-08	1.90816e-08
LRG1	APOA2	-0.567423	7.36564e-10	9.04921e-09	9.04921e-09
APOA2	LRG1	-0.567423	7.36564e-10	9.04921e-09	9.04921e-09
Immature granulocytes, % of leukocytes	SERPINA1	0.567175	4.44952e-09	1.9133e-07	3.95854e-08
SERPINA1	Immature granulocytes, % of leukocytes	0.567175	4.44952e-09	3.95854e-08	1.9133e-07
Interleukin-6, ng/l	AHSG	-0.567127	5.20238e-08	9.58725e-07	4.19442e-07
AHSG	Interleukin-6, ng/l	-0.567127	5.20238e-08	4.19442e-07	9.58725e-07
CST3	AGT	0.567111	8.4102e-10	1.35614e-08	7.23277e-08
AGT	CST3	0.567111	8.4102e-10	7.23277e-08	1.35614e-08
Lymphocytes, % of leukocytes	Procalcitonin, µg/l	-0.567014	8.65438e-10	1.6247e-08	9.30346e-09
Procalcitonin, µg/l	Lymphocytes, % of leukocytes	-0.567014	8.65438e-10	9.30346e-09	1.6247e-08
ITIH2	TTR	0.566765	3.69214e-10	1.58762e-08	1.58762e-08
TTR	ITIH2	0.566765	3.69214e-10	1.58762e-08	1.58762e-08
Urea, mg/dl	Estimated glomerular filtration rate (CKD-EPI), ml/min	-0.56658	2.85553e-08	1.84182e-06	6.69752e-07
Estimated glomerular filtration rate (CKD-EPI), ml/min	Urea, mg/dl	-0.56658	2.85553e-08	6.69752e-07	1.84182e-06
LBP	TF	-0.566513	1.05275e-09	1.29338e-08	3.01788e-08
TF	LBP	-0.566513	1.05275e-09	3.01788e-08	1.29338e-08
Hemoglobin, g/dl	APOL1	0.566484	1.71489e-09	2.76526e-08	3.1603e-08
APOL1	Hemoglobin, g/dl	0.566484	1.71489e-09	3.1603e-08	2.76526e-08
IGFALS	F2	0.566457	1.78526e-08	1.09439e-06	5.75746e-07
F2	IGFALS	0.566457	1.78526e-08	5.75746e-07	1.09439e-06
Immature granulocytes per nl	Hemoglobin, g/dl	-0.566236	2.1621e-08	3.7188e-07	2.7891e-07
Hemoglobin, g/dl	Immature granulocytes per nl	-0.566236	2.1621e-08	2.7891e-07	3.7188e-07
LCAT	APOL1	0.566054	3.78274e-10	3.25316e-08	1.13093e-08
APOL1	LCAT	0.566054	3.78274e-10	1.13093e-08	3.25316e-08
MASP2	AGT	0.565671	2.05381e-07	5.29882e-05	5.88758e-06
AGT	MASP2	0.565671	2.05381e-07	5.88758e-06	5.29882e-05
SAA1	CD14	0.56567	8.12605e-10	1.6691e-08	1.39768e-08
CD14	SAA1	0.56567	8.12605e-10	1.39768e-08	1.6691e-08
Procalcitonin, µg/l	C1R	0.565609	1.02141e-09	1.05409e-08	1.31761e-07
C1R	Procalcitonin, µg/l	0.565609	1.02141e-09	1.31761e-07	1.05409e-08
Red blood cell distribution width (RDW-CV), %	PIGR	0.565452	6.00122e-09	1.54831e-07	8.60175e-08
PIGR	Red blood cell distribution width (RDW-CV), %	0.565452	6.00122e-09	8.60175e-08	1.54831e-07
LRG1	C1S	0.565331	1.5991e-09	1.79377e-08	5.51829e-08
C1S	LRG1	0.565331	1.5991e-09	5.51829e-08	1.79377e-08
ITIH1	TTR	0.565295	3.69214e-10	1.36082e-08	1.58762e-08
TTR	ITIH1	0.565295	3.69214e-10	1.58762e-08	1.36082e-08
SAA2	FN1	-0.564935	1.41703e-05	0.000304662	0.00073119
FN1	SAA2	-0.564935	1.41703e-05	0.00073119	0.000304662
N-terminal pro b-type Natriuretic Peptide (NT-proBNP), ng/l	Hemoglobin, g/dl	-0.564917	2.55271e-09	5.48832e-08	3.87411e-08
Hemoglobin, g/dl	N-terminal pro b-type Natriuretic Peptide (NT-proBNP), ng/l	-0.564917	2.55271e-09	3.87411e-08	5.48832e-08
LBP	APOA1	-0.564664	9.55336e-10	1.23238e-08	2.46477e-08
APOA1	LBP	-0.564664	9.55336e-10	2.46477e-08	1.23238e-08
Procalcitonin, µg/l	KLKB1	-0.564288	4.76893e-10	6.15192e-09	1.36709e-08
KLKB1	Procalcitonin, µg/l	-0.564288	4.76893e-10	1.36709e-08	6.15192e-09
Procalcitonin, µg/l	THBS1	-0.564177	0.000576256	0.00141594	0.026722
THBS1	Procalcitonin, µg/l	-0.564177	0.000576256	0.026722	0.00141594
APOL1	SERPINA1	-0.564087	1.31923e-09	2.61816e-08	1.41817e-08
SERPINA1	APOL1	-0.564087	1.31923e-09	1.41817e-08	2.61816e-08
Immature granulocytes per nl	CLEC3B	-0.564026	7.97805e-09	1.47024e-07	1.08334e-07
CLEC3B	Immature granulocytes per nl	-0.564026	7.97805e-09	1.08334e-07	1.47024e-07
Procalcitonin, µg/l	Erythrocytes per pl	-0.563874	1.58379e-09	1.57161e-08	2.9187e-08
Erythrocytes per pl	Procalcitonin, µg/l	-0.563874	1.58379e-09	2.9187e-08	1.57161e-08
LBP	APOM	-0.563794	4.52962e-10	6.49245e-09	1.29849e-08
APOM	LBP	-0.563794	4.52962e-10	1.29849e-08	6.49245e-09
pCO2, mmHg	Bicarbonate, mmol/l	0.56359	3.7905e-07	4.88975e-05	2.44487e-05
Bicarbonate, mmol/l	pCO2, mmHg	0.56359	3.7905e-07	2.44487e-05	4.88975e-05
Neutrophil-to-lymphocyte ratio	S100A8	0.563541	8.89091e-07	7.39953e-06	2.39017e-05
S100A8	Neutrophil-to-lymphocyte ratio	0.563541	8.89091e-07	2.39017e-05	7.39953e-06
Neutrophil-to-lymphocyte ratio	Immature granulocytes per nl	0.563435	3.97461e-09	6.40906e-08	8.54541e-08
Immature granulocytes per nl	Neutrophil-to-lymphocyte ratio	0.563435	3.97461e-09	8.54541e-08	6.40906e-08
Neutrophils per nl	SERPINA1	0.563208	1.72008e-09	6.33973e-08	1.70685e-08
SERPINA1	Neutrophils per nl	0.563208	1.72008e-09	1.70685e-08	6.33973e-08
Immature granulocytes per nl	AHSG	-0.563027	3.69724e-08	4.76944e-07	3.07706e-07
AHSG	Immature granulocytes per nl	-0.563027	3.69724e-08	3.07706e-07	4.76944e-07
F9	AHSG	-0.562888	1.65105e-09	2.12986e-07	2.12986e-08
AHSG	F9	-0.562888	1.65105e-09	2.12986e-08	2.12986e-07
Urea, mg/dl	HPX	-0.562781	1.80685e-07	7.10642e-06	2.58982e-06
HPX	Urea, mg/dl	-0.562781	1.80685e-07	2.58982e-06	7.10642e-06
PGLYRP2	ITIH2	0.562636	4.97087e-10	4.42236e-09	1.71214e-08
ITIH2	PGLYRP2	0.562636	4.97087e-10	1.71214e-08	4.42236e-09
Hematocrit l/l	HBB;HBD	0.562615	9.66601e-10	2.49383e-08	4.08864e-08
HBB;HBD	Hematocrit l/l	0.562615	9.66601e-10	4.08864e-08	2.49383e-08
CRP	AHSG	-0.562422	5.34754e-10	5.51866e-09	7.66481e-09
AHSG	CRP	-0.562422	5.34754e-10	7.66481e-09	5.51866e-09
CD169+ monocytes, % of monocytes	F2	0.562246	8.00438e-05	0.00116848	0.00039714
F2	CD169+ monocytes, % of monocytes	0.562246	8.00438e-05	0.00039714	0.00116848
LBP	C1S	0.56223	4.5028e-10	6.49245e-09	2.10173e-08
C1S	LBP	0.56223	4.5028e-10	2.10173e-08	6.49245e-09
CLU	RBP4	0.562131	5.66943e-10	7.31357e-08	2.08959e-08
RBP4	CLU	0.562131	5.66943e-10	2.08959e-08	7.31357e-08
SERPINA3	ITIH2	-0.561986	5.30895e-10	7.20899e-09	1.71214e-08
ITIH2	SERPINA3	-0.561986	5.30895e-10	1.71214e-08	7.20899e-09
Immature granulocytes per nl	APOL1	-0.561703	2.76866e-08	4.11507e-07	4.20185e-07
APOL1	Immature granulocytes per nl	-0.561703	2.76866e-08	4.20185e-07	4.11507e-07
CD44	B2M	0.561677	1.72849e-07	5.57437e-06	2.02704e-06
B2M	CD44	0.561677	1.72849e-07	2.02704e-06	5.57437e-06
GSN	AHSG	0.561247	3.41996e-09	4.01068e-08	4.01068e-08
AHSG	GSN	0.561247	3.41996e-09	4.01068e-08	4.01068e-08
Hematocrit l/l	LYZ	-0.561155	9.17253e-09	1.69037e-07	1.57767e-07
LYZ	Hematocrit l/l	-0.561155	9.17253e-09	1.57767e-07	1.69037e-07
CD169+ monocytes, % of monocytes	ITIH4	-0.561111	6.98294e-05	0.001126	0.000253746
ITIH4	CD169+ monocytes, % of monocytes	-0.561111	6.98294e-05	0.000253746	0.001126
C1S	CRP	0.56094	2.11663e-09	5.85626e-08	1.88307e-08
CRP	C1S	0.56094	2.11663e-09	1.88307e-08	5.85626e-08
Erythrocytes per pl	APOL1	0.560919	1.05035e-09	2.25825e-08	2.25825e-08
APOL1	Erythrocytes per pl	0.560919	1.05035e-09	2.25825e-08	2.25825e-08
TF	CRP	-0.560476	8.50351e-10	2.74238e-08	8.12557e-09
CRP	TF	-0.560476	8.50351e-10	8.12557e-09	2.74238e-08
Bilirubin (total), mg/dl	PIGR	0.560327	1.85712e-09	1.59712e-07	3.19424e-08
PIGR	Bilirubin (total), mg/dl	0.560327	1.85712e-09	3.19424e-08	1.59712e-07
APOM	F2	0.560268	7.85352e-09	1.44729e-07	3.37701e-07
F2	APOM	0.560268	7.85352e-09	3.37701e-07	1.44729e-07
LRG1	CLEC3B	-0.560243	3.16273e-09	3.26394e-08	4.682e-08
CLEC3B	LRG1	-0.560243	3.16273e-09	4.682e-08	3.26394e-08
Immature granulocytes per nl	Urea, mg/dl	0.560209	3.9307e-07	3.82268e-06	7.44286e-06
Urea, mg/dl	Immature granulocytes per nl	0.560209	3.9307e-07	7.44286e-06	3.82268e-06
APOD	SERPINA1	-0.560165	3.01613e-09	8.64623e-08	2.77914e-08
SERPINA1	APOD	-0.560165	3.01613e-09	2.77914e-08	8.64623e-08
LBP	APOA2	-0.559976	7.12921e-10	9.68071e-09	9.04921e-09
APOA2	LBP	-0.559976	7.12921e-10	9.04921e-09	9.68071e-09
Hemoglobin, g/dl	B2M	-0.559857	2.44262e-08	2.86452e-07	4.2013e-07
B2M	Hemoglobin, g/dl	-0.559857	2.44262e-08	4.2013e-07	2.86452e-07
ITIH4	APOA2	-0.559678	6.25534e-10	8.96599e-09	8.96599e-09
APOA2	ITIH4	-0.559678	6.25534e-10	8.96599e-09	8.96599e-09
Troponin T HS, ng/l	SERPINC1	-0.559446	2.16742e-05	0.000310664	0.000151134
SERPINC1	Troponin T HS, ng/l	-0.559446	2.16742e-05	0.000151134	0.000310664
Erythrocytes per pl	PPBP	0.559258	1.36062e-08	1.83968e-07	1.17014e-06
PPBP	Erythrocytes per pl	0.559258	1.36062e-08	1.17014e-06	1.83968e-07
SERPINA1	KLKB1	-0.559218	4.65383e-10	5.71756e-09	1.36709e-08
KLKB1	SERPINA1	-0.559218	4.65383e-10	1.36709e-08	5.71756e-09
LRG1	CPN1	0.559038	8.66735e-10	1.01644e-08	3.72696e-08
CPN1	LRG1	0.559038	8.66735e-10	3.72696e-08	1.01644e-08
Troponin T HS, ng/l	Carboxyhemoglobin (COHB), % of Hb	0.559015	0.000297725	0.00196957	0.0128022
Carboxyhemoglobin (COHB), % of Hb	Troponin T HS, ng/l	0.559015	0.000297725	0.0128022	0.00196957
Lymphocytes, % of leukocytes	SAA1;SAA2	-0.558774	2.7844e-09	4.48984e-08	3.99097e-08
SAA1;SAA2	Lymphocytes, % of leukocytes	-0.558774	2.7844e-09	3.99097e-08	4.48984e-08
Neutrophil-to-lymphocyte ratio	SAA1	0.558623	1.58472e-08	2.15189e-07	2.35062e-07
SAA1	Neutrophil-to-lymphocyte ratio	0.558623	1.58472e-08	2.35062e-07	2.15189e-07
Procalcitonin, µg/l	APOA2	-0.558522	3.8333e-09	3.19029e-08	3.66293e-08
APOA2	Procalcitonin, µg/l	-0.558522	3.8333e-09	3.66293e-08	3.19029e-08
C1S	APOA2	-0.558506	2.26987e-09	5.85626e-08	2.3425e-08
APOA2	C1S	-0.558506	2.26987e-09	2.3425e-08	5.85626e-08
CLEC3B	ALB	0.558147	2.18567e-10	5.63904e-09	5.63904e-08
ALB	CLEC3B	0.558147	2.18567e-10	5.63904e-08	5.63904e-09
SAA2	CPN1	0.558081	1.96695e-05	0.000338316	0.000211447
CPN1	SAA2	0.558081	1.96695e-05	0.000211447	0.000338316
CD169+ monocytes, % of monocytes	Bilirubin (total), mg/dl	-0.558074	3.70743e-05	0.000683227	0.000434781
Bilirubin (total), mg/dl	CD169+ monocytes, % of monocytes	-0.558074	3.70743e-05	0.000434781	0.000683227
Immature granulocytes, % of leukocytes	Lactate dehydrogenase (LDH), U/l	0.558014	3.23847e-08	9.28362e-07	4.17763e-06
Lactate dehydrogenase (LDH), U/l	Immature granulocytes, % of leukocytes	0.558014	3.23847e-08	4.17763e-06	9.28362e-07
ITIH1	ACTA2;ACTB;ACTG1;ACTG2	-0.55778	1.68845e-09	4.84022e-08	1.45207e-07
ACTA2;ACTB;ACTG1;ACTG2	ITIH1	-0.55778	1.68845e-09	1.45207e-07	4.84022e-08
Neutrophils per nl	LCAT	-0.557322	6.034e-09	1.94596e-07	2.22396e-07
LCAT	Neutrophils per nl	-0.557322	6.034e-09	2.22396e-07	1.94596e-07
SERPINA10	CRP	0.557075	3.23436e-10	1.19209e-08	3.62811e-09
CRP	SERPINA10	0.557075	3.23436e-10	3.62811e-09	1.19209e-08
ITIH1	KLKB1	0.557036	1.54874e-09	4.84022e-08	3.63249e-08
KLKB1	ITIH1	0.557036	1.54874e-09	3.63249e-08	4.84022e-08
CRP (clinical), mg/l	S100A8	0.556985	1.76609e-07	1.01256e-06	7.57629e-06
S100A8	CRP (clinical), mg/l	0.556985	1.76609e-07	7.57629e-06	1.01256e-06
Immature granulocytes, % of leukocytes	APOL1	-0.556969	9.27255e-08	1.67515e-06	9.20122e-07
APOL1	Immature granulocytes, % of leukocytes	-0.556969	9.27255e-08	9.20122e-07	1.67515e-06
ITIH4	TF	-0.556946	7.60971e-10	9.81653e-09	2.74238e-08
TF	ITIH4	-0.556946	7.60971e-10	2.74238e-08	9.81653e-09
Immature granulocytes, % of leukocytes	Procalcitonin, µg/l	0.556749	2.43226e-08	7.84404e-07	1.65138e-07
Procalcitonin, µg/l	Immature granulocytes, % of leukocytes	0.556749	2.43226e-08	1.65138e-07	7.84404e-07
Procalcitonin, µg/l	ITIH4	0.55652	6.87682e-10	7.714e-09	9.338e-09
ITIH4	Procalcitonin, µg/l	0.55652	6.87682e-10	9.338e-09	7.714e-09
CD169/Siglec-1 antigens per monocyte	Hematocrit l/l	0.55634	0.000105677	0.0030294	0.000459836
Hematocrit l/l	CD169/Siglec-1 antigens per monocyte	0.55634	0.000105677	0.000459836	0.0030294
Neutrophil-to-lymphocyte ratio	SAA2	0.556303	0.000119166	0.000465833	0.0013975
SAA2	Neutrophil-to-lymphocyte ratio	0.556303	0.000119166	0.0013975	0.000465833
LYZ	AMBP	0.555624	3.27989e-09	7.05177e-08	1.20887e-07
AMBP	LYZ	0.555624	3.27989e-09	1.20887e-07	7.05177e-08
IGFALS	APOL1	0.555524	9.87425e-09	8.49186e-07	1.69837e-07
APOL1	IGFALS	0.555524	9.87425e-09	1.69837e-07	8.49186e-07
Interleukin-6, ng/l	PGLYRP2	-0.55504	4.70822e-07	7.14541e-06	2.81884e-06
PGLYRP2	Interleukin-6, ng/l	-0.55504	4.70822e-07	2.81884e-06	7.14541e-06
CNDP1	SERPINA1	-0.554961	1.46231e-08	3.77277e-06	1.07177e-07
SERPINA1	CNDP1	-0.554961	1.46231e-08	1.07177e-07	3.77277e-06
IGLVs	IGLLs	0.554944	2.19901e-09	1.41836e-07	7.09181e-08
IGLLs	IGLVs	0.554944	2.19901e-09	7.09181e-08	1.41836e-07
KLKB1	APOA1	0.554692	8.9534e-10	2.30998e-08	2.46477e-08
APOA1	KLKB1	0.554692	8.9534e-10	2.46477e-08	2.30998e-08
Urea, mg/dl	Glucose, mg/dl	0.554605	3.45637e-07	7.44286e-06	5.16351e-05
Glucose, mg/dl	Urea, mg/dl	0.554605	3.45637e-07	5.16351e-05	7.44286e-06
SERPINA4	AFM	0.554508	9.71227e-10	4.17628e-08	4.17628e-08
AFM	SERPINA4	0.554508	9.71227e-10	4.17628e-08	4.17628e-08
LRG1	KLKB1	-0.554187	1.70465e-09	1.8325e-08	3.665e-08
KLKB1	LRG1	-0.554187	1.70465e-09	3.665e-08	1.8325e-08
Neutrophil-to-lymphocyte ratio	LCAT	-0.554163	5.71053e-09	8.66656e-08	2.22396e-07
LCAT	Neutrophil-to-lymphocyte ratio	-0.554163	5.71053e-09	2.22396e-07	8.66656e-08
SAA2	C8A	0.55404	2.099e-05	0.000338464	0.000492312
C8A	SAA2	0.55404	2.099e-05	0.000492312	0.000338464
CFHR1	CFH;CFHR1	0.553931	6.82992e-09	1.76212e-06	1.76212e-06
CFH;CFHR1	CFHR1	0.553931	6.82992e-09	1.76212e-06	1.76212e-06
CFH	C3	0.553484	1.87583e-09	4.83963e-07	4.83963e-07
C3	CFH	0.553484	1.87583e-09	4.83963e-07	4.83963e-07
TTR	SERPINA1	-0.553312	5.29175e-09	1.51697e-07	4.55091e-08
SERPINA1	TTR	-0.553312	5.29175e-09	4.55091e-08	1.51697e-07
Troponin T HS, ng/l	APOC1	-0.553285	1.33418e-05	0.000215136	0.000163913
APOC1	Troponin T HS, ng/l	-0.553285	1.33418e-05	0.000163913	0.000215136
Neutrophils per nl	CFP	-0.553254	1.09466e-07	2.56749e-06	4.70706e-06
CFP	Neutrophils per nl	-0.553254	1.09466e-07	4.70706e-06	2.56749e-06
APOM	SERPINC1	0.553087	2.87687e-09	6.74756e-08	2.07166e-07
SERPINC1	APOM	0.553087	2.87687e-09	2.07166e-07	6.74756e-08
Immature granulocytes per nl	Erythrocytes per pl	-0.553075	3.22895e-08	4.38457e-07	3.78667e-07
Erythrocytes per pl	Immature granulocytes per nl	-0.553075	3.22895e-08	3.78667e-07	4.38457e-07
LBP	GSN	-0.552925	2.34295e-09	2.62818e-08	3.11608e-08
GSN	LBP	-0.552925	2.34295e-09	3.11608e-08	2.62818e-08
CPB2	RBP4	0.552735	4.8098e-10	6.20464e-08	2.06821e-08
RBP4	CPB2	0.552735	4.8098e-10	2.06821e-08	6.20464e-08
Interleukin-6, ng/l	SERPINA4	-0.552725	2.7209e-07	4.67995e-06	5.01423e-06
SERPINA4	Interleukin-6, ng/l	-0.552725	2.7209e-07	5.01423e-06	4.67995e-06
CFP	ALB	0.552523	1.15381e-09	9.92276e-08	1.48841e-07
ALB	CFP	0.552523	1.15381e-09	1.48841e-07	9.92276e-08
Immature granulocytes, % of leukocytes	PGLYRP2	-0.552495	4.25602e-08	9.9823e-07	3.1373e-07
PGLYRP2	Immature granulocytes, % of leukocytes	-0.552495	4.25602e-08	3.1373e-07	9.9823e-07
Neutrophils per nl	SERPINA3	0.552472	1.10427e-08	3.16558e-07	1.05519e-07
SERPINA3	Neutrophils per nl	0.552472	1.10427e-08	1.05519e-07	3.16558e-07
Urea, mg/dl	Erythrocytes per pl	-0.552414	1.9281e-07	7.10642e-06	1.8424e-06
Erythrocytes per pl	Urea, mg/dl	-0.552414	1.9281e-07	1.8424e-06	7.10642e-06
APOA2	SERPINC1	0.552357	2.41832e-09	2.39971e-08	2.07166e-07
SERPINC1	APOA2	0.552357	2.41832e-09	2.07166e-07	2.39971e-08
CFD	CD44	0.552164	4.50739e-08	9.69089e-07	1.93818e-06
CD44	CFD	0.552164	4.50739e-08	1.93818e-06	9.69089e-07
S100A8	AHSG	-0.55211	4.27639e-07	1.37913e-05	2.82899e-06
AHSG	S100A8	-0.55211	4.27639e-07	2.82899e-06	1.37913e-05
HPX	CST3	-0.551936	8.13153e-09	2.81422e-07	1.10418e-07
CST3	HPX	-0.551936	8.13153e-09	1.10418e-07	2.81422e-07
Basal TSH, mU/l	LCAT	0.551702	0.00017671	0.0347819	0.000893943
LCAT	Basal TSH, mU/l	0.551702	0.00017671	0.000893943	0.0347819
Neutrophil-to-lymphocyte ratio	Interleukin-6, ng/l	0.551464	1.05621e-06	8.32176e-06	1.36252e-05
Interleukin-6, ng/l	Neutrophil-to-lymphocyte ratio	0.551464	1.05621e-06	1.36252e-05	8.32176e-06
Sodium, mmol/l	HPX	-0.551445	8.72628e-09	7.73808e-07	2.81422e-07
HPX	Sodium, mmol/l	-0.551445	8.72628e-09	2.81422e-07	7.73808e-07
GSN	HBB	0.55141	6.56989e-09	7.06263e-08	2.11879e-07
HBB	GSN	0.55141	6.56989e-09	2.11879e-07	7.06263e-08
CD169+ monocytes, % of monocytes	APOM	0.551017	9.16013e-05	0.00116848	0.000344497
APOM	CD169+ monocytes, % of monocytes	0.551017	9.16013e-05	0.000344497	0.00116848
Immature granulocytes, % of leukocytes	AHSG	-0.550797	5.86608e-08	1.26121e-06	4.58621e-07
AHSG	Immature granulocytes, % of leukocytes	-0.550797	5.86608e-08	4.58621e-07	1.26121e-06
SERPINA3	C1S	0.550346	4.3916e-09	4.72097e-08	8.71564e-08
C1S	SERPINA3	0.550346	4.3916e-09	8.71564e-08	4.72097e-08
APOD	APOA1	0.550247	8.9534e-10	2.88747e-08	2.46477e-08
APOA1	APOD	0.550247	8.9534e-10	2.46477e-08	2.88747e-08
Neutrophils, % of leukocytes	LRG1	0.549983	7.45028e-09	1.92217e-07	7.11915e-08
LRG1	Neutrophils, % of leukocytes	0.549983	7.45028e-09	7.11915e-08	1.92217e-07
SAA1	AHSG	-0.549921	6.91365e-09	1.27409e-07	6.67663e-08
AHSG	SAA1	-0.549921	6.91365e-09	6.67663e-08	1.27409e-07
TF	APOA1	0.549877	2.34295e-09	5.67205e-08	4.64985e-08
APOA1	TF	0.549877	2.34295e-09	4.64985e-08	5.67205e-08
SERPINA4	SAA1;SAA2	-0.549618	1.31727e-08	3.39855e-07	1.61836e-07
SAA1;SAA2	SERPINA4	-0.549618	1.31727e-08	1.61836e-07	3.39855e-07
SAA1;SAA2	CFHR5	0.549561	7.73248e-09	1.04999e-07	1.16334e-06
CFHR5	SAA1;SAA2	0.549561	7.73248e-09	1.16334e-06	1.04999e-07
Procalcitonin, µg/l	CFD	0.549491	3.12291e-09	2.87754e-08	8.05712e-08
CFD	Procalcitonin, µg/l	0.549491	3.12291e-09	8.05712e-08	2.87754e-08
SERPINA4	CPN1	-0.549487	3.26651e-09	1.05345e-07	1.05345e-07
CPN1	SERPINA4	-0.549487	3.26651e-09	1.05345e-07	1.05345e-07
CD44	RBP4	0.549423	1.46213e-08	1.29904e-06	3.97629e-07
RBP4	CD44	0.549423	1.46213e-08	3.97629e-07	1.29904e-06
INR	F2	-0.549386	5.01015e-09	4.30873e-07	3.23155e-07
F2	INR	-0.549386	5.01015e-09	3.23155e-07	4.30873e-07
Erythrocytes per pl	APOH	-0.549338	8.93489e-09	1.28067e-07	3.29315e-07
APOH	Erythrocytes per pl	-0.549338	8.93489e-09	3.29315e-07	1.28067e-07
Immature granulocytes per nl	SERPINA3	0.548117	2.57453e-08	4.11507e-07	2.14267e-07
SERPINA3	Immature granulocytes per nl	0.548117	2.57453e-08	2.14267e-07	4.11507e-07
Troponin T HS, ng/l	Lymphocytes, % of leukocytes	-0.548088	4.05193e-05	0.000411621	0.000180241
Lymphocytes, % of leukocytes	Troponin T HS, ng/l	-0.548088	4.05193e-05	0.000180241	0.000411621
Immature granulocytes per nl	APOH	0.54794	8.08533e-08	9.93341e-07	2.08602e-06
APOH	Immature granulocytes per nl	0.54794	8.08533e-08	2.08602e-06	9.93341e-07
LRG1	APOM	-0.547856	8.9224e-09	8.22136e-08	1.53326e-07
APOM	LRG1	-0.547856	8.9224e-09	1.53326e-07	8.22136e-08
SERPINA4	CD14	-0.547553	2.28659e-09	8.42771e-08	3.47023e-08
CD14	SERPINA4	-0.547553	2.28659e-09	3.47023e-08	8.42771e-08
Hematocrit l/l	APOA2	0.547515	1.18764e-08	1.80242e-07	9.88422e-08
APOA2	Hematocrit l/l	0.547515	1.18764e-08	9.88422e-08	1.80242e-07
Hemoglobin, g/dl	PPBP	0.547268	2.1395e-08	2.7891e-07	1.37998e-06
PPBP	Hemoglobin, g/dl	0.547268	2.1395e-08	1.37998e-06	2.7891e-07
PIGR	APOA1	-0.546562	3.86151e-09	5.86041e-08	7.11622e-08
APOA1	PIGR	-0.546562	3.86151e-09	7.11622e-08	5.86041e-08
Ferritin, ug/l	TF	-0.546383	1.54772e-08	3.99313e-06	3.07164e-07
TF	Ferritin, ug/l	-0.546383	1.54772e-08	3.07164e-07	3.99313e-06
ITIH4	IGFALS	-0.546295	3.51354e-09	4.12042e-08	4.53246e-07
IGFALS	ITIH4	-0.546295	3.51354e-09	4.53246e-07	4.12042e-08
TGFBI	ACTB;ACTG1	0.546249	5.41192e-08	1.39627e-05	1.74534e-06
ACTB;ACTG1	TGFBI	0.546249	5.41192e-08	1.74534e-06	1.39627e-05
CD14	LYZ	0.546131	3.74707e-08	3.71824e-07	4.74627e-07
LYZ	CD14	0.546131	3.74707e-08	4.74627e-07	3.71824e-07
Urea, mg/dl	AZGP1	0.54611	9.36082e-08	4.83018e-06	1.50943e-06
AZGP1	Urea, mg/dl	0.54611	9.36082e-08	1.50943e-06	4.83018e-06
Troponin T HS, ng/l	PIGR	0.545852	3.29128e-05	0.000369196	0.000151634
PIGR	Troponin T HS, ng/l	0.545852	3.29128e-05	0.000151634	0.000369196
SERPINF1	RBP4	0.545775	4.53051e-09	5.56606e-08	1.46109e-07
RBP4	SERPINF1	0.545775	4.53051e-09	1.46109e-07	5.56606e-08
ITIH1	APOA2	0.545621	5.13017e-09	1.17353e-07	4.72708e-08
APOA2	ITIH1	0.545621	5.13017e-09	4.72708e-08	1.17353e-07
SERPINC1	F2	0.545134	3.21187e-09	2.07166e-07	2.76221e-07
F2	SERPINC1	0.545134	3.21187e-09	2.76221e-07	2.07166e-07
CD44	AZGP1	0.545125	2.51753e-08	1.29904e-06	5.41268e-07
AZGP1	CD44	0.545125	2.51753e-08	5.41268e-07	1.29904e-06
Neutrophil-to-lymphocyte ratio	Basal TSH, mU/l	-0.545086	0.000519695	0.00161544	0.0446938
Basal TSH, mU/l	Neutrophil-to-lymphocyte ratio	-0.545086	0.000519695	0.0446938	0.00161544
Neutrophils, % of leukocytes	CRP (clinical), mg/l	0.545006	1.49082e-08	3.49664e-07	1.13127e-07
CRP (clinical), mg/l	Neutrophils, % of leukocytes	0.545006	1.49082e-08	1.13127e-07	3.49664e-07
N-terminal pro b-type Natriuretic Peptide (NT-proBNP), ng/l	Hematocrit l/l	-0.544758	5.27102e-09	1.0461e-07	1.0461e-07
Hematocrit l/l	N-terminal pro b-type Natriuretic Peptide (NT-proBNP), ng/l	-0.544758	5.27102e-09	1.0461e-07	1.0461e-07
AZGP1	LYZ	0.544721	1.34659e-08	3.15836e-07	2.17137e-07
LYZ	AZGP1	0.544721	1.34659e-08	2.17137e-07	3.15836e-07
Red blood cell distribution width (RDW-CV), %	LYZ	0.544534	2.4873e-08	5.34769e-07	3.77484e-07
LYZ	Red blood cell distribution width (RDW-CV), %	0.544534	2.4873e-08	3.77484e-07	5.34769e-07
Urea, mg/dl	Sodium, mmol/l	0.54443	2.96267e-07	7.44286e-06	5.87975e-06
Sodium, mmol/l	Urea, mg/dl	0.54443	2.96267e-07	5.87975e-06	7.44286e-06
Erythroblasts per nl	SERPIND1	-0.54374	8.69339e-05	0.00744734	0.000509749
SERPIND1	Erythroblasts per nl	-0.54374	8.69339e-05	0.000509749	0.00744734
Procalcitonin, µg/l	HPX	-0.543727	3.8333e-09	3.19029e-08	1.64832e-07
HPX	Procalcitonin, µg/l	-0.543727	3.8333e-09	1.64832e-07	3.19029e-08
CFHR5	CD14	0.543618	2.69552e-08	1.73861e-06	2.88816e-07
CD14	CFHR5	0.543618	2.69552e-08	2.88816e-07	1.73861e-06
CRP (clinical), mg/l	CFHR5	0.543521	1.28326e-08	1.00328e-07	1.16334e-06
CFHR5	CRP (clinical), mg/l	0.543521	1.28326e-08	1.16334e-06	1.00328e-07
CNDP1	APOL1	0.54337	3.29974e-08	4.25667e-06	4.4807e-07
APOL1	CNDP1	0.54337	3.29974e-08	4.4807e-07	4.25667e-06
GSN	APOA1	0.543187	1.54874e-09	2.21985e-08	3.63249e-08
APOA1	GSN	0.543187	1.54874e-09	3.63249e-08	2.21985e-08
Creatinine, mg/dl	AMBP	0.54316	8.87891e-09	2.54529e-07	2.54529e-07
AMBP	Creatinine, mg/dl	0.54316	8.87891e-09	2.54529e-07	2.54529e-07
THBS1	ITIH4	-0.543137	0.000653585	0.026722	0.00172066
ITIH4	THBS1	-0.543137	0.000653585	0.00172066	0.026722
LYZ	AHSG	-0.542565	5.69719e-09	1.04991e-07	6.39077e-08
AHSG	LYZ	-0.542565	5.69719e-09	6.39077e-08	1.04991e-07
Troponin T HS, ng/l	FBLN1	0.542534	2.91883e-05	0.000369196	0.00150612
FBLN1	Troponin T HS, ng/l	0.542534	2.91883e-05	0.00150612	0.000369196
N-terminal pro b-type Natriuretic Peptide (NT-proBNP), ng/l	AGT	0.542341	2.03161e-08	3.68413e-07	8.73594e-07
AGT	N-terminal pro b-type Natriuretic Peptide (NT-proBNP), ng/l	0.542341	2.03161e-08	8.73594e-07	3.68413e-07
GSN	CA1	0.542199	9.48966e-06	4.45151e-05	0.000426447
CA1	GSN	0.542199	9.48966e-06	0.000426447	4.45151e-05
IGKC	IGHVs	0.541979	2.26987e-09	9.76044e-08	9.76044e-08
IGHVs	IGKC	0.541979	2.26987e-09	9.76044e-08	9.76044e-08
TF	KLKB1	0.541952	2.41832e-09	5.67205e-08	4.45661e-08
KLKB1	TF	0.541952	2.41832e-09	4.45661e-08	5.67205e-08
APOC3	APOE	0.54187	2.65887e-09	2.28662e-07	5.49132e-07
APOE	APOC3	0.54187	2.65887e-09	5.49132e-07	2.28662e-07
Erythrocytes per pl	HBA1	0.541783	1.27491e-09	2.53021e-08	3.65475e-08
HBA1	Erythrocytes per pl	0.541783	1.27491e-09	3.65475e-08	2.53021e-08
Creatine Kinase MB, U/l	Aspartate aminotransferase (AST), U/l	0.541696	4.38795e-05	0.00377364	0.00125788
Aspartate aminotransferase (AST), U/l	Creatine Kinase MB, U/l	0.541696	4.38795e-05	0.00125788	0.00377364
Hematocrit l/l	HBB	0.541456	2.15512e-09	4.63351e-08	7.94316e-08
HBB	Hematocrit l/l	0.541456	2.15512e-09	7.94316e-08	4.63351e-08
Erythrocytes per pl	APOA2	0.541395	1.45292e-08	1.83968e-07	1.17142e-07
APOA2	Erythrocytes per pl	0.541395	1.45292e-08	1.17142e-07	1.83968e-07
CD169+ monocytes, % of monocytes	LYZ	-0.54121	9.51087e-05	0.00116848	0.000408967
LYZ	CD169+ monocytes, % of monocytes	-0.54121	9.51087e-05	0.000408967	0.00116848
Interleukin-6, ng/l	ITIH3	0.541079	9.88576e-07	1.34238e-05	9.44639e-06
ITIH3	Interleukin-6, ng/l	0.541079	9.88576e-07	9.44639e-06	1.34238e-05
THBS1	LYZ	-0.541024	0.0016735	0.0418006	0.00486253
LYZ	THBS1	-0.541024	0.0016735	0.00486253	0.0418006
Albumin (clinical), g/l	ALB	0.54102	1.38622e-05	0.000447056	0.000357645
ALB	Albumin (clinical), g/l	0.54102	1.38622e-05	0.000357645	0.000447056
Sodium, mmol/l	C1R	0.541	8.99777e-09	7.73808e-07	7.73808e-07
C1R	Sodium, mmol/l	0.541	8.99777e-09	7.73808e-07	7.73808e-07
PIGR	APOM	-0.540979	3.99479e-08	4.90788e-07	4.90788e-07
APOM	PIGR	-0.540979	3.99479e-08	4.90788e-07	4.90788e-07
ITIH2	HRG	0.540879	4.82128e-09	1.24389e-07	1.24389e-06
HRG	ITIH2	0.540879	4.82128e-09	1.24389e-06	1.24389e-07
CPN1	CFB	0.540816	1.87583e-09	6.91376e-08	2.41982e-07
CFB	CPN1	0.540816	1.87583e-09	2.41982e-07	6.91376e-08
Neutrophils, % of leukocytes	KLKB1	-0.540762	2.00993e-08	4.32135e-07	2.25462e-07
KLKB1	Neutrophils, % of leukocytes	-0.540762	2.00993e-08	2.25462e-07	4.32135e-07
ITIH4	C1S	0.540761	3.1125e-09	3.82393e-08	7.023e-08
C1S	ITIH4	0.540761	3.1125e-09	7.023e-08	3.82393e-08
N-terminal pro b-type Natriuretic Peptide (NT-proBNP), ng/l	AHSG	-0.540413	2.24548e-08	3.68413e-07	1.93111e-07
AHSG	N-terminal pro b-type Natriuretic Peptide (NT-proBNP), ng/l	-0.540413	2.24548e-08	1.93111e-07	3.68413e-07
Neutrophil-to-lymphocyte ratio	LBP	0.540383	1.22948e-08	1.76226e-07	1.22002e-07
LBP	Neutrophil-to-lymphocyte ratio	0.540383	1.22948e-08	1.22002e-07	1.76226e-07
Troponin T HS, ng/l	PLG	-0.539977	3.28389e-05	0.000369196	0.000222959
PLG	Troponin T HS, ng/l	-0.539977	3.28389e-05	0.000222959	0.000369196
CD169+ monocytes, % of monocytes	CD44	-0.539939	0.000190995	0.00197107	0.00189525
CD44	CD169+ monocytes, % of monocytes	-0.539939	0.000190995	0.00189525	0.00197107
Troponin T HS, ng/l	KLKB1	-0.539854	2.59255e-05	0.000352042	0.000131153
KLKB1	Troponin T HS, ng/l	-0.539854	2.59255e-05	0.000131153	0.000352042
APOD	HBA1	0.539788	2.14246e-08	5.52754e-07	5.02504e-07
HBA1	APOD	0.539788	2.14246e-08	5.02504e-07	5.52754e-07
Immature granulocytes, % of leukocytes	Leukocytes per nl	0.539696	4.10492e-08	9.9823e-07	1.76512e-06
Leukocytes per nl	Immature granulocytes, % of leukocytes	0.539696	4.10492e-08	1.76512e-06	9.9823e-07
Immature granulocytes per nl	ITIH4	0.53968	2.87098e-08	4.11507e-07	2.96285e-07
ITIH4	Immature granulocytes per nl	0.53968	2.87098e-08	2.96285e-07	4.11507e-07
SERPINF1	HPX	-0.539643	1.95899e-08	2.10592e-07	4.61133e-07
HPX	SERPINF1	-0.539643	1.95899e-08	4.61133e-07	2.10592e-07
SAA1	ITIH4	0.539522	9.557e-09	1.6438e-07	1.02738e-07
ITIH4	SAA1	0.539522	9.557e-09	1.02738e-07	1.6438e-07
CLEC3B	APOL1	0.539493	2.15552e-08	2.64821e-07	3.47578e-07
APOL1	CLEC3B	0.539493	2.15552e-08	3.47578e-07	2.64821e-07
AFM	CRP	-0.539477	2.56641e-09	9.45906e-08	2.20711e-08
CRP	AFM	-0.539477	2.56641e-09	2.20711e-08	9.45906e-08
Albumin (clinical), g/l	APOL1	0.539327	8.54659e-07	0.000210522	5.52007e-06
APOL1	Albumin (clinical), g/l	0.539327	8.54659e-07	5.52007e-06	0.000210522
Albumin (clinical), g/l	AFM	0.539057	1.63195e-06	0.000210522	1.50373e-05
AFM	Albumin (clinical), g/l	0.539057	1.63195e-06	1.50373e-05	0.000210522
CD14	B2M	0.538987	1.19982e-07	1.10555e-06	1.62922e-06
B2M	CD14	0.538987	1.19982e-07	1.62922e-06	1.10555e-06
C1S	AHSG	-0.538877	6.98717e-09	1.28764e-07	6.67663e-08
AHSG	C1S	-0.538877	6.98717e-09	6.67663e-08	1.28764e-07
LBP	ITIH1	-0.538859	1.99913e-09	2.34443e-08	5.15775e-08
ITIH1	LBP	-0.538859	1.99913e-09	5.15775e-08	2.34443e-08
Immature granulocytes, % of leukocytes	Hematocrit l/l	-0.538816	9.73927e-08	1.67515e-06	1.25637e-06
Hematocrit l/l	Immature granulocytes, % of leukocytes	-0.538816	9.73927e-08	1.25637e-06	1.67515e-06
PON1	APOA2	0.538733	6.37044e-09	8.21786e-07	5.66749e-08
APOA2	PON1	0.538733	6.37044e-09	5.66749e-08	8.21786e-07
FETUB	TTR	0.538646	1.88258e-08	4.85705e-06	3.74491e-07
TTR	FETUB	0.538646	1.88258e-08	3.74491e-07	4.85705e-06
LBP	ITIH2	-0.538534	4.82128e-09	5.18287e-08	1.24389e-07
ITIH2	LBP	-0.538534	4.82128e-09	1.24389e-07	5.18287e-08
GSN	F9	-0.538399	2.27392e-08	2.09526e-07	1.95557e-06
F9	GSN	-0.538399	2.27392e-08	1.95557e-06	2.09526e-07
SERPINA1	APOA1	-0.53839	2.26987e-09	2.16899e-08	4.64985e-08
APOA1	SERPINA1	-0.53839	2.26987e-09	4.64985e-08	2.16899e-08
Hematocrit l/l	CST3	-0.537821	1.17289e-08	1.80242e-07	1.51302e-07
CST3	Hematocrit l/l	-0.537821	1.17289e-08	1.51302e-07	1.80242e-07
SAA1;SAA2	CPN1	0.537807	1.05803e-08	1.36486e-07	3.03302e-07
CPN1	SAA1;SAA2	0.537807	1.05803e-08	3.03302e-07	1.36486e-07
Troponin T HS, ng/l	AHSG	-0.537513	4.14812e-05	0.000411621	0.000133777
AHSG	Troponin T HS, ng/l	-0.537513	4.14812e-05	0.000133777	0.000411621
Immature granulocytes, % of leukocytes	CLEC3B	-0.537484	8.61204e-08	1.67515e-06	7.93538e-07
CLEC3B	Immature granulocytes, % of leukocytes	-0.537484	8.61204e-08	7.93538e-07	1.67515e-06
Urea, mg/dl	Hemoglobin, g/dl	-0.537275	2.98863e-07	7.44286e-06	2.96564e-06
Hemoglobin, g/dl	Urea, mg/dl	-0.537275	2.98863e-07	2.96564e-06	7.44286e-06
Neutrophils, % of leukocytes	IGFALS	-0.537141	1.00588e-07	1.73011e-06	2.59517e-06
IGFALS	Neutrophils, % of leukocytes	-0.537141	1.00588e-07	2.59517e-06	1.73011e-06
HBB;HBD	APOD	0.53711	2.56075e-08	6.60673e-07	6.00611e-07
APOD	HBB;HBD	0.53711	2.56075e-08	6.00611e-07	6.60673e-07
APOM	KLKB1	0.537079	1.11427e-08	1.69107e-07	1.51306e-07
KLKB1	APOM	0.537079	1.11427e-08	1.51306e-07	1.69107e-07
Immature granulocytes, % of leukocytes	APOM	-0.536919	2.6766e-07	3.45282e-06	2.09262e-06
APOM	Immature granulocytes, % of leukocytes	-0.536919	2.6766e-07	2.09262e-06	3.45282e-06
SERPINA3	CD14	0.536902	2.26987e-09	2.66194e-08	3.47023e-08
CD14	SERPINA3	0.536902	2.26987e-09	3.47023e-08	2.66194e-08
Albumin (clinical), g/l	Lymphocytes, % of leukocytes	0.536784	2.6149e-06	0.000216218	1.68394e-05
Lymphocytes, % of leukocytes	Albumin (clinical), g/l	0.536784	2.6149e-06	1.68394e-05	0.000216218
LCAT	APOM	0.536781	4.5188e-09	2.22396e-07	8.96808e-08
APOM	LCAT	0.536781	4.5188e-09	8.96808e-08	2.22396e-07
SERPINA3	APOA2	-0.536506	2.19901e-09	2.66194e-08	2.3425e-08
APOA2	SERPINA3	-0.536506	2.19901e-09	2.3425e-08	2.66194e-08
Procalcitonin, µg/l	SERPIND1	-0.536451	8.39863e-09	6.5662e-08	5.41712e-07
SERPIND1	Procalcitonin, µg/l	-0.536451	8.39863e-09	5.41712e-07	6.5662e-08
SAA1	PGLYRP2	-0.536378	1.54482e-08	2.35062e-07	1.20777e-07
PGLYRP2	SAA1	-0.536378	1.54482e-08	1.20777e-07	2.35062e-07
KLKB1	AHSG	0.536136	1.99913e-09	3.9675e-08	2.45607e-08
AHSG	KLKB1	0.536136	1.99913e-09	2.45607e-08	3.9675e-08
CD169/Siglec-1 antigens per monocyte	APOD	0.535755	0.000265352	0.00342304	0.00131655
APOD	CD169/Siglec-1 antigens per monocyte	0.535755	0.000265352	0.00131655	0.00342304
AFM	KLKB1	0.535721	1.04e-08	3.354e-07	1.49067e-07
KLKB1	AFM	0.535721	1.04e-08	1.49067e-07	3.354e-07
GSN	TF	0.535613	4.3916e-09	4.92623e-08	9.44194e-08
TF	GSN	0.535613	4.3916e-09	9.44194e-08	4.92623e-08
ITIH3	GSN	-0.535541	7.90047e-09	2.2648e-07	8.15329e-08
GSN	ITIH3	-0.535541	7.90047e-09	8.15329e-08	2.2648e-07
SERPIND1	B2M	-0.535317	6.67427e-08	2.86994e-06	1.01292e-06
B2M	SERPIND1	-0.535317	6.67427e-08	1.01292e-06	2.86994e-06
Immature granulocytes per nl	CST3	0.535305	1.01583e-07	1.19129e-06	1.19129e-06
CST3	Immature granulocytes per nl	0.535305	1.01583e-07	1.19129e-06	1.19129e-06
Immature granulocytes per nl	Basophiles per nl	0.535126	1.50158e-07	1.54963e-06	9.68519e-06
Basophiles per nl	Immature granulocytes per nl	0.535126	1.50158e-07	9.68519e-06	1.54963e-06
Immature granulocytes, % of leukocytes	Erythrocytes per pl	-0.534985	1.28134e-07	2.06617e-06	1.27149e-06
Erythrocytes per pl	Immature granulocytes, % of leukocytes	-0.534985	1.28134e-07	1.27149e-06	2.06617e-06
ITIH2	ACTA2;ACTB;ACTG1;ACTG2	-0.534964	7.05605e-09	1.65497e-07	4.55115e-07
ACTA2;ACTB;ACTG1;ACTG2	ITIH2	-0.534964	7.05605e-09	4.55115e-07	1.65497e-07
PIGR	LYZ	0.534951	3.51663e-08	4.53646e-07	4.74627e-07
LYZ	PIGR	0.534951	3.51663e-08	4.74627e-07	4.53646e-07
Immature granulocytes per nl	Red blood cell distribution width (RDW-CV), %	0.534931	1.17516e-07	1.31822e-06	1.59574e-06
Red blood cell distribution width (RDW-CV), %	Immature granulocytes per nl	0.534931	1.17516e-07	1.59574e-06	1.31822e-06
Hematocrit l/l	PPBP	0.534879	6.13076e-08	8.32493e-07	3.16347e-06
PPBP	Hematocrit l/l	0.534879	6.13076e-08	3.16347e-06	8.32493e-07
Procalcitonin, µg/l	APOM	-0.53468	3.31058e-09	2.94528e-08	7.11775e-08
APOM	Procalcitonin, µg/l	-0.53468	3.31058e-09	7.11775e-08	2.94528e-08
Procalcitonin, µg/l	GSN	-0.534676	1.50743e-08	1.08032e-07	1.44043e-07
GSN	Procalcitonin, µg/l	-0.534676	1.50743e-08	1.44043e-07	1.08032e-07
CD169+ monocytes, % of monocytes	JCHAIN	-0.534567	0.000215778	0.00198824	0.00191968
JCHAIN	CD169+ monocytes, % of monocytes	-0.534567	0.000215778	0.00191968	0.00198824
Procalcitonin, µg/l	MASP2	0.534526	2.12192e-06	8.17097e-06	0.000273728
MASP2	Procalcitonin, µg/l	0.534526	2.12192e-06	0.000273728	8.17097e-06
Procalcitonin, µg/l	ITIH3	0.534499	2.37589e-08	1.65138e-07	5.10817e-07
ITIH3	Procalcitonin, µg/l	0.534499	2.37589e-08	5.10817e-07	1.65138e-07
Neutrophils, % of leukocytes	Lymphocytes per nl	-0.534445	4.71459e-09	1.35152e-07	4.05455e-07
Lymphocytes per nl	Neutrophils, % of leukocytes	-0.534445	4.71459e-09	4.05455e-07	1.35152e-07
SERPINA3	SERPINA10	0.534242	1.65105e-09	2.12986e-08	4.83529e-08
SERPINA10	SERPINA3	0.534242	1.65105e-09	4.83529e-08	2.12986e-08
SERPINA3	CPN2	0.534206	1.17435e-08	1.07692e-07	1.51491e-06
CPN2	SERPINA3	0.534206	1.17435e-08	1.51491e-06	1.07692e-07
Troponin T HS, ng/l	Interleukin-6, ng/l	0.534186	0.000157888	0.00115406	0.000831331
Interleukin-6, ng/l	Troponin T HS, ng/l	0.534186	0.000157888	0.000831331	0.00115406
SERPINA4	SAA1	-0.534087	3.74832e-08	8.79152e-07	5.08983e-07
SAA1	SERPINA4	-0.534087	3.74832e-08	5.08983e-07	8.79152e-07
SERPINF1	PF4	-0.533745	1.4258e-06	1.14955e-05	0.000122619
PF4	SERPINF1	-0.533745	1.4258e-06	0.000122619	1.14955e-05
SELL	CFP	0.533681	1.85917e-08	2.39833e-06	1.01622e-06
CFP	SELL	0.533681	1.85917e-08	1.01622e-06	2.39833e-06
SERPINF1	APOA2	-0.533485	4.60911e-08	4.7566e-07	3.3032e-07
APOA2	SERPINF1	-0.533485	4.60911e-08	3.3032e-07	4.7566e-07
CD169+ monocytes, % of monocytes	PPBP	0.533386	8.67155e-05	0.00116848	0.000699144
PPBP	CD169+ monocytes, % of monocytes	0.533386	8.67155e-05	0.000699144	0.00116848
SERPINA1	F2	-0.533296	6.98717e-09	5.81513e-08	3.37701e-07
F2	SERPINA1	-0.533296	6.98717e-09	3.37701e-07	5.81513e-08
IGFALS	APOA2	0.533261	2.12091e-08	1.09439e-06	1.65817e-07
APOA2	IGFALS	0.533261	2.12091e-08	1.65817e-07	1.09439e-06
SERPIND1	SERPINA3	-0.533251	4.67369e-09	5.41712e-07	4.82325e-08
SERPINA3	SERPIND1	-0.533251	4.67369e-09	4.82325e-08	5.41712e-07
Urea, mg/dl	PGLYRP2	-0.533075	4.80733e-07	8.26861e-06	2.81884e-06
PGLYRP2	Urea, mg/dl	-0.533075	4.80733e-07	2.81884e-06	8.26861e-06
PGLYRP2	CFHR5	-0.532865	1.35272e-08	1.09063e-07	1.16334e-06
CFHR5	PGLYRP2	-0.532865	1.35272e-08	1.16334e-06	1.09063e-07
Creatinine, mg/dl	AGT	0.532744	1.891e-08	4.43526e-07	8.73594e-07
AGT	Creatinine, mg/dl	0.532744	1.891e-08	8.73594e-07	4.43526e-07
Lymphocytes, % of leukocytes	SAA1	-0.532384	1.63997e-08	2.11556e-07	2.35062e-07
SAA1	Lymphocytes, % of leukocytes	-0.532384	1.63997e-08	2.35062e-07	2.11556e-07
Immature granulocytes, % of leukocytes	APOH	0.532369	2.97675e-07	3.65716e-06	5.12002e-06
APOH	Immature granulocytes, % of leukocytes	0.532369	2.97675e-07	5.12002e-06	3.65716e-06
Immature granulocytes per nl	APOM	-0.532342	4.00048e-07	3.82268e-06	2.94892e-06
APOM	Immature granulocytes per nl	-0.532342	4.00048e-07	2.94892e-06	3.82268e-06
Urea, mg/dl	LYZ	0.531959	3.77842e-07	7.44286e-06	3.48155e-06
LYZ	Urea, mg/dl	0.531959	3.77842e-07	3.48155e-06	7.44286e-06
Ferritin, ug/l	SERPINA3	0.531896	2.25181e-07	2.90483e-05	1.45241e-06
SERPINA3	Ferritin, ug/l	0.531896	2.25181e-07	1.45241e-06	2.90483e-05
CD169/Siglec-1 antigens per monocyte	F13A1	0.531836	0.000178351	0.00318087	0.00364946
F13A1	CD169/Siglec-1 antigens per monocyte	0.531836	0.000178351	0.00364946	0.00318087
Interleukin-6, ng/l	Neutrophils, % of leukocytes	0.531757	2.58408e-06	2.80828e-05	3.03042e-05
Neutrophils, % of leukocytes	Interleukin-6, ng/l	0.531757	2.58408e-06	3.03042e-05	2.80828e-05
CRP (clinical), mg/l	GSN	-0.531609	1.08817e-08	8.77334e-08	1.0798e-07
GSN	CRP (clinical), mg/l	-0.531609	1.08817e-08	1.0798e-07	8.77334e-08
Procalcitonin, µg/l	Urea, mg/dl	0.531588	4.03876e-07	2.04314e-06	7.44286e-06
Urea, mg/dl	Procalcitonin, µg/l	0.531588	4.03876e-07	7.44286e-06	2.04314e-06
Lymphocytes, % of leukocytes	KLKB1	0.531504	7.58084e-09	1.1505e-07	1.30391e-07
KLKB1	Lymphocytes, % of leukocytes	0.531504	7.58084e-09	1.30391e-07	1.1505e-07
CD14	ACTA2;ACTB;ACTG1;ACTG2	0.531341	1.15803e-08	1.57249e-07	5.97546e-07
ACTA2;ACTB;ACTG1;ACTG2	CD14	0.531341	1.15803e-08	5.97546e-07	1.57249e-07
Immature granulocytes per nl	Hematocrit l/l	-0.530906	1.33593e-07	1.43613e-06	1.56668e-06
Hematocrit l/l	Immature granulocytes per nl	-0.530906	1.33593e-07	1.56668e-06	1.43613e-06
Troponin T HS, ng/l	IGFALS	-0.530671	3.22759e-05	0.000369196	0.000198266
IGFALS	Troponin T HS, ng/l	-0.530671	3.22759e-05	0.000198266	0.000369196
Neutrophils per nl	Procalcitonin, µg/l	0.530603	6.07086e-08	1.56628e-06	3.9157e-07
Procalcitonin, µg/l	Neutrophils per nl	0.530603	6.07086e-08	3.9157e-07	1.56628e-06
JCHAIN	IGKVs	0.530573	8.14634e-09	3.00251e-07	3.00251e-07
IGKVs	JCHAIN	0.530573	8.14634e-09	3.00251e-07	3.00251e-07
Lymphocytes, % of leukocytes	APOM	0.530345	1.58727e-08	2.11556e-07	2.27509e-07
APOM	Lymphocytes, % of leukocytes	0.530345	1.58727e-08	2.27509e-07	2.11556e-07
SERPINA3	ITIH1	-0.53023	5.98905e-09	5.94298e-08	1.1886e-07
ITIH1	SERPINA3	-0.53023	5.98905e-09	1.1886e-07	5.94298e-08
Hematocrit l/l	B2M	-0.530164	1.30888e-07	1.56668e-06	1.68846e-06
B2M	Hematocrit l/l	-0.530164	1.30888e-07	1.68846e-06	1.56668e-06
LCAT	CRP	-0.529987	1.26436e-08	4.07755e-07	1.05227e-07
CRP	LCAT	-0.529987	1.26436e-08	1.05227e-07	4.07755e-07
APOE	APOB	0.529978	4.25684e-09	5.49132e-07	5.49132e-07
APOB	APOE	0.529978	4.25684e-09	5.49132e-07	5.49132e-07
Procalcitonin, µg/l	PLG	-0.529767	8.39863e-09	6.5662e-08	7.22282e-07
PLG	Procalcitonin, µg/l	-0.529767	8.39863e-09	7.22282e-07	6.5662e-08
Neutrophil-to-lymphocyte ratio	APOA2	-0.529561	2.48011e-08	3.19935e-07	1.88197e-07
APOA2	Neutrophil-to-lymphocyte ratio	-0.529561	2.48011e-08	1.88197e-07	3.19935e-07
Neutrophil-to-lymphocyte ratio	CD169+ monocytes, % of monocytes	-0.529546	0.000210804	0.000755382	0.00198824
CD169+ monocytes, % of monocytes	Neutrophil-to-lymphocyte ratio	-0.529546	0.000210804	0.00198824	0.000755382
IGFALS	B2M	-0.529506	1.63469e-07	3.51459e-06	2.00834e-06
B2M	IGFALS	-0.529506	1.63469e-07	2.00834e-06	3.51459e-06
CRP (clinical), mg/l	C9	0.529201	3.9359e-09	3.27568e-08	3.38487e-07
C9	CRP (clinical), mg/l	0.529201	3.9359e-09	3.38487e-07	3.27568e-08
Interleukin-6, ng/l	ITIH4	0.529151	4.12195e-07	6.64664e-06	3.12783e-06
ITIH4	Interleukin-6, ng/l	0.529151	4.12195e-07	3.12783e-06	6.64664e-06
Basophiles per nl	Leukocytes per nl	0.529123	1.34182e-07	9.68519e-06	3.14717e-06
Leukocytes per nl	Basophiles per nl	0.529123	1.34182e-07	3.14717e-06	9.68519e-06
Procalcitonin, µg/l	Sodium, mmol/l	0.529122	2.50466e-07	1.31878e-06	5.87975e-06
Sodium, mmol/l	Procalcitonin, µg/l	0.529122	2.50466e-07	5.87975e-06	1.31878e-06
Fibrinogen (clinical), g/l	CRP (clinical), mg/l	0.528968	0.000107093	0.00688072	0.000349747
CRP (clinical), mg/l	Fibrinogen (clinical), g/l	0.528968	0.000107093	0.000349747	0.00688072
Procalcitonin, µg/l	APOA1	-0.528891	1.14401e-08	8.43299e-08	1.9677e-07
APOA1	Procalcitonin, µg/l	-0.528891	1.14401e-08	1.9677e-07	8.43299e-08
Basal TSH, mU/l	SAA1	-0.528849	0.000974835	0.0457127	0.00391153
SAA1	Basal TSH, mU/l	-0.528849	0.000974835	0.00391153	0.0457127
SERPIND1	SAA2	-0.528788	5.10377e-05	0.00036577	0.000693039
SAA2	SERPIND1	-0.528788	5.10377e-05	0.000693039	0.00036577
CPN1	TTR	-0.528742	1.4955e-08	3.85838e-07	3.50762e-07
TTR	CPN1	-0.528742	1.4955e-08	3.50762e-07	3.85838e-07
Gamma-glutamyl transferase, U/l	GSN	-0.528575	4.76868e-08	4.10107e-06	4.10107e-07
GSN	Gamma-glutamyl transferase, U/l	-0.528575	4.76868e-08	4.10107e-07	4.10107e-06
PIGR	C1S	0.528498	2.15236e-08	2.92267e-07	3.37301e-07
C1S	PIGR	0.528498	2.15236e-08	3.37301e-07	2.92267e-07
Erythrocytes per pl	HBB;HBD	0.528243	4.5292e-09	7.30334e-08	1.29837e-07
HBB;HBD	Erythrocytes per pl	0.528243	4.5292e-09	1.29837e-07	7.30334e-08
Procalcitonin, µg/l	PF4	-0.528237	1.03019e-06	4.3572e-06	0.000122619
PF4	Procalcitonin, µg/l	-0.528237	1.03019e-06	0.000122619	4.3572e-06
Troponin T HS, ng/l	CFHR1	0.528197	8.86411e-05	0.000762313	0.00326706
CFHR1	Troponin T HS, ng/l	0.528197	8.86411e-05	0.00326706	0.000762313
LRG1	TTR	-0.527976	1.10519e-08	9.83241e-08	2.8514e-07
TTR	LRG1	-0.527976	1.10519e-08	2.8514e-07	9.83241e-08
SERPIND1	ITIH1	0.527814	5.45828e-09	5.41712e-07	1.17353e-07
ITIH1	SERPIND1	0.527814	5.45828e-09	1.17353e-07	5.41712e-07
CD14	AHSG	-0.527597	6.37044e-09	9.13096e-08	6.67663e-08
AHSG	CD14	-0.527597	6.37044e-09	6.67663e-08	9.13096e-08
Neutrophils per nl	Immature granulocytes, % of leukocytes	0.527488	1.40556e-07	3.02195e-06	2.13314e-06
Immature granulocytes, % of leukocytes	Neutrophils per nl	0.527488	1.40556e-07	2.13314e-06	3.02195e-06
C1S	SERPINA1	0.527381	1.4955e-08	2.57225e-07	1.07177e-07
SERPINA1	C1S	0.527381	1.4955e-08	1.07177e-07	2.57225e-07
Albumin (clinical), g/l	PGLYRP2	0.527249	3.35222e-06	0.000216218	1.51732e-05
PGLYRP2	Albumin (clinical), g/l	0.527249	3.35222e-06	1.51732e-05	0.000216218
SAA1;SAA2	C1S	0.527013	2.22253e-08	2.60642e-07	3.37301e-07
C1S	SAA1;SAA2	0.527013	2.22253e-08	3.37301e-07	2.60642e-07
SERPINF1	AGT	0.526533	1.3623e-09	1.84987e-08	8.78686e-08
AGT	SERPINF1	0.526533	1.3623e-09	8.78686e-08	1.84987e-08
CD169+ monocytes, % of monocytes	F13A1	0.526359	0.000352928	0.00284548	0.0053235
F13A1	CD169+ monocytes, % of monocytes	0.526359	0.000352928	0.0053235	0.00284548
ITIH4	APOM	-0.526284	9.50861e-09	1.02738e-07	1.53326e-07
APOM	ITIH4	-0.526284	9.50861e-09	1.53326e-07	1.02738e-07
Interleukin-6, ng/l	CPN1	0.526218	1.51513e-06	1.86145e-05	2.79217e-05
CPN1	Interleukin-6, ng/l	0.526218	1.51513e-06	2.79217e-05	1.86145e-05
APOA2	S100A8	-0.526113	1.59751e-06	7.49375e-06	3.43464e-05
S100A8	APOA2	-0.526113	1.59751e-06	3.43464e-05	7.49375e-06
APOM	HBA1	0.526107	2.08651e-08	2.83327e-07	5.02504e-07
HBA1	APOM	0.526107	2.08651e-08	5.02504e-07	2.83327e-07
PGLYRP2	CFP	0.526107	1.96942e-08	1.49444e-07	1.01622e-06
CFP	PGLYRP2	0.526107	1.96942e-08	1.01622e-06	1.49444e-07
ACTA2;ACTB;ACTG1;ACTG2	TTR	-0.525299	2.13057e-08	9.16144e-07	3.79645e-07
TTR	ACTA2;ACTB;ACTG1;ACTG2	-0.525299	2.13057e-08	3.79645e-07	9.16144e-07
AZGP1	APOC3	0.52519	9.49165e-09	2.44885e-07	6.12211e-07
APOC3	AZGP1	0.52519	9.49165e-09	6.12211e-07	2.44885e-07
CD169/Siglec-1 antigens per monocyte	CLEC3B	0.524713	0.000168759	0.00318087	0.000613236
CLEC3B	CD169/Siglec-1 antigens per monocyte	0.524713	0.000168759	0.000613236	0.00318087
Monocytes per nl	Leukocytes per nl	0.524413	1.01446e-08	1.30865e-06	6.54326e-07
Leukocytes per nl	Monocytes per nl	0.524413	1.01446e-08	6.54326e-07	1.30865e-06
Thrombocytes per nl	SERPIND1	0.524337	7.53909e-09	1.94509e-06	5.41712e-07
SERPIND1	Thrombocytes per nl	0.524337	7.53909e-09	5.41712e-07	1.94509e-06
CD169+ monocytes, % of monocytes	CPB2	-0.523994	0.000177764	0.00191096	0.00305754
CPB2	CD169+ monocytes, % of monocytes	-0.523994	0.000177764	0.00305754	0.00191096
ITIH1	AFM	0.523991	1.68658e-08	2.90093e-07	4.83488e-07
AFM	ITIH1	0.523991	1.68658e-08	4.83488e-07	2.90093e-07
Red blood cell distribution width (RDW-CV), %	HPX	-0.52395	1.05998e-08	2.48613e-07	3.03861e-07
HPX	Red blood cell distribution width (RDW-CV), %	-0.52395	1.05998e-08	3.03861e-07	2.48613e-07
Erythrocytes per pl	Mean corpuscular volume (MCV), fl	-0.523648	5.2445e-08	5.63784e-07	6.7654e-06
Mean corpuscular volume (MCV), fl	Erythrocytes per pl	-0.523648	5.2445e-08	6.7654e-06	5.63784e-07
aPTT, s	F12	-0.523498	3.77138e-08	4.86508e-06	9.73015e-06
F12	aPTT, s	-0.523498	3.77138e-08	9.73015e-06	4.86508e-06
Erythrocytes per pl	AMBP	-0.523495	6.37149e-09	9.66967e-08	2.0548e-07
AMBP	Erythrocytes per pl	-0.523495	6.37149e-09	2.0548e-07	9.66967e-08
APOA4	RBP4	0.523486	1.5412e-08	3.97629e-06	3.97629e-07
RBP4	APOA4	0.523486	1.5412e-08	3.97629e-07	3.97629e-06
Sodium, mmol/l	APOH	0.523393	1.8624e-08	1.20125e-06	6.00624e-07
APOH	Sodium, mmol/l	0.523393	1.8624e-08	6.00624e-07	1.20125e-06
CD169/Siglec-1 antigens per monocyte	C4BPA	0.52339	0.000248928	0.00342304	0.00976797
C4BPA	CD169/Siglec-1 antigens per monocyte	0.52339	0.000248928	0.00976797	0.00342304
CD169/Siglec-1 antigens per monocyte	Immature granulocytes, % of leukocytes	-0.522962	0.000860802	0.0085418	0.00300117
Immature granulocytes, % of leukocytes	CD169/Siglec-1 antigens per monocyte	-0.522962	0.000860802	0.00300117	0.0085418
TTR	SERPINC1	0.522801	2.20724e-08	3.79645e-07	1.06894e-06
SERPINC1	TTR	0.522801	2.20724e-08	1.06894e-06	3.79645e-07
IGFALS	PLG	0.522724	8.71434e-08	2.59517e-06	1.87358e-06
PLG	IGFALS	0.522724	8.71434e-08	1.87358e-06	2.59517e-06
THBS1	PLG	0.522689	0.00146706	0.0418006	0.00518497
PLG	THBS1	0.522689	0.00146706	0.00518497	0.0418006
IGFALS	SERPINA1	-0.522628	4.04973e-08	1.74138e-06	2.48769e-07
SERPINA1	IGFALS	-0.522628	4.04973e-08	2.48769e-07	1.74138e-06
IGLVs	ACTB;ACTG1	0.522424	6.25904e-08	2.30691e-06	1.79426e-06
ACTB;ACTG1	IGLVs	0.522424	6.25904e-08	1.79426e-06	2.30691e-06
Interleukin-6, ng/l	SERPIND1	-0.522298	3.34589e-06	3.45296e-05	5.62057e-05
SERPIND1	Interleukin-6, ng/l	-0.522298	3.34589e-06	5.62057e-05	3.45296e-05
ITIH1	IGFALS	0.52198	1.51753e-07	1.70227e-06	3.51459e-06
IGFALS	ITIH1	0.52198	1.51753e-07	3.51459e-06	1.70227e-06
LRG1	C9	0.521926	7.43019e-09	7.11915e-08	4.79247e-07
C9	LRG1	0.521926	7.43019e-09	4.79247e-07	7.11915e-08
SAA1	C1S	0.521898	4.34234e-08	5.60162e-07	6.22402e-07
C1S	SAA1	0.521898	4.34234e-08	6.22402e-07	5.60162e-07
SERPINA3	KLKB1	-0.521872	1.9013e-08	1.63512e-07	2.22971e-07
KLKB1	SERPINA3	-0.521872	1.9013e-08	2.22971e-07	1.63512e-07
CD169+ monocytes, % of monocytes	APOH	-0.521771	0.00012805	0.00143639	0.000892891
APOH	CD169+ monocytes, % of monocytes	-0.521771	0.00012805	0.000892891	0.00143639
Neutrophils, % of leukocytes	Leukocytes per nl	0.521766	9.34086e-08	1.72139e-06	2.67771e-06
Leukocytes per nl	Neutrophils, % of leukocytes	0.521766	9.34086e-08	2.67771e-06	1.72139e-06
LRG1	CFHR5	0.521728	7.38853e-08	5.29512e-07	3.81248e-06
CFHR5	LRG1	0.521728	7.38853e-08	3.81248e-06	5.29512e-07
SAA2	C1RL	0.521717	6.94308e-05	0.000895657	0.000746381
C1RL	SAA2	0.521717	6.94308e-05	0.000746381	0.000895657
N-terminal pro b-type Natriuretic Peptide (NT-proBNP), ng/l	AZGP1	0.521572	6.62306e-08	8.99342e-07	1.22054e-06
AZGP1	N-terminal pro b-type Natriuretic Peptide (NT-proBNP), ng/l	0.521572	6.62306e-08	1.22054e-06	8.99342e-07
Basal TSH, mU/l	PGLYRP2	0.521556	0.0009111	0.0457127	0.00199207
PGLYRP2	Basal TSH, mU/l	0.521556	0.0009111	0.00199207	0.0457127
Hemoglobin, g/dl	HPX	0.521374	3.56485e-08	3.99883e-07	6.73909e-07
HPX	Hemoglobin, g/dl	0.521374	3.56485e-08	6.73909e-07	3.99883e-07
Immature granulocytes, % of leukocytes	LYZ	0.521257	1.57733e-07	2.26083e-06	1.6278e-06
LYZ	Immature granulocytes, % of leukocytes	0.521257	1.57733e-07	1.6278e-06	2.26083e-06
Glucose, mg/dl	ITIH4	0.521253	4.00272e-07	5.16351e-05	3.12783e-06
ITIH4	Glucose, mg/dl	0.521253	4.00272e-07	3.12783e-06	5.16351e-05
SAA1;SAA2	CLEC3B	-0.521102	6.27396e-08	6.47472e-07	6.2257e-07
CLEC3B	SAA1;SAA2	-0.521102	6.27396e-08	6.2257e-07	6.47472e-07
Urea, mg/dl	APOH	0.521079	2.54477e-07	7.44286e-06	5.05039e-06
APOH	Urea, mg/dl	0.521079	2.54477e-07	5.05039e-06	7.44286e-06
SERPINF1	APOH	0.520889	7.66182e-09	8.59457e-08	3.29315e-07
APOH	SERPINF1	0.520889	7.66182e-09	3.29315e-07	8.59457e-08
SAA1;SAA2	ITIH3	0.520859	3.10668e-08	3.48488e-07	6.16556e-07
ITIH3	SAA1;SAA2	0.520859	3.10668e-08	6.16556e-07	3.48488e-07
Immature granulocytes, % of leukocytes	CST3	0.520717	2.26118e-07	3.07044e-06	2.33353e-06
CST3	Immature granulocytes, % of leukocytes	0.520717	2.26118e-07	2.33353e-06	3.07044e-06
ITIH1	AHSG	0.52033	6.56989e-09	1.21074e-07	6.67663e-08
AHSG	ITIH1	0.52033	6.56989e-09	6.67663e-08	1.21074e-07
LCAT	IGFALS	0.52029	8.3685e-08	1.43938e-06	2.59517e-06
IGFALS	LCAT	0.52029	8.3685e-08	2.59517e-06	1.43938e-06
CFB	C8G	0.520204	4.47674e-08	2.59517e-06	3.84999e-06
C8G	CFB	0.520204	4.47674e-08	3.84999e-06	2.59517e-06
CD169/Siglec-1 antigens per monocyte	ITIH4	-0.52015	0.000205195	0.00318087	0.000613948
ITIH4	CD169/Siglec-1 antigens per monocyte	-0.52015	0.000205195	0.000613948	0.00318087
ITIH3	APOA2	-0.520123	4.10136e-08	7.55822e-07	3.02329e-07
APOA2	ITIH3	-0.520123	4.10136e-08	3.02329e-07	7.55822e-07
Hematocrit l/l	APOL1	0.519936	3.18431e-08	4.56417e-07	4.4807e-07
APOL1	Hematocrit l/l	0.519936	3.18431e-08	4.4807e-07	4.56417e-07
Neutrophil-to-lymphocyte ratio	Albumin (clinical), g/l	-0.519843	1.35927e-05	7.15699e-05	0.000447056
Albumin (clinical), g/l	Neutrophil-to-lymphocyte ratio	-0.519843	1.35927e-05	0.000447056	7.15699e-05
C1R	S100A8	0.519761	1.2972e-06	2.23119e-05	3.04253e-05
S100A8	C1R	0.519761	1.2972e-06	3.04253e-05	2.23119e-05
Troponin T HS, ng/l	Hematocrit l/l	-0.519687	4.01837e-05	0.000411621	0.000215987
Hematocrit l/l	Troponin T HS, ng/l	-0.519687	4.01837e-05	0.000215987	0.000411621
APOA2	KLKB1	0.519618	8.92944e-09	7.67931e-08	1.35517e-07
KLKB1	APOA2	0.519618	8.92944e-09	1.35517e-07	7.67931e-08
CLEC3B	SERPINA1	-0.519611	3.10668e-08	3.64329e-07	1.95493e-07
SERPINA1	CLEC3B	-0.519611	3.10668e-08	1.95493e-07	3.64329e-07
APOD	HPX	0.519446	3.64803e-08	7.84325e-07	6.73909e-07
HPX	APOD	0.519446	3.64803e-08	6.73909e-07	7.84325e-07
PLG	B2M	-0.519397	8.02623e-08	1.87358e-06	1.15043e-06
B2M	PLG	-0.519397	8.02623e-08	1.15043e-06	1.87358e-06
Lymphocytes, % of leukocytes	APOL1	0.519323	4.93604e-08	5.78863e-07	6.06428e-07
APOL1	Lymphocytes, % of leukocytes	0.519323	4.93604e-08	6.06428e-07	5.78863e-07
RBP4	B2M	0.519247	6.30756e-07	1.0849e-05	6.23746e-06
B2M	RBP4	0.519247	6.30756e-07	6.23746e-06	1.0849e-05
Neutrophil-to-lymphocyte ratio	CD169/Siglec-1 antigens per monocyte	-0.51916	0.000467189	0.00150668	0.00547885
CD169/Siglec-1 antigens per monocyte	Neutrophil-to-lymphocyte ratio	-0.51916	0.000467189	0.00547885	0.00150668
CD169+ monocytes, % of monocytes	SERPINC1	0.519094	0.000245228	0.00218169	0.00119375
SERPINC1	CD169+ monocytes, % of monocytes	0.519094	0.000245228	0.00119375	0.00218169
CD14	APOA1	-0.51905	4.74527e-08	4.53437e-07	7.65175e-07
APOA1	CD14	-0.51905	4.74527e-08	7.65175e-07	4.53437e-07
SAA2	PGLYRP2	-0.518831	0.000160033	0.00179515	0.000434615
PGLYRP2	SAA2	-0.518831	0.000160033	0.000434615	0.00179515
Troponin T HS, ng/l	aPTT, s	0.5187	5.68741e-05	0.000543464	0.000681916
aPTT, s	Troponin T HS, ng/l	0.5187	5.68741e-05	0.000681916	0.000543464
CD14	APOC1	-0.518419	1.6367e-08	1.94952e-07	2.11134e-06
APOC1	CD14	-0.518419	1.6367e-08	2.11134e-06	1.94952e-07
S100A8	CRP	0.518354	9.26422e-07	2.39017e-05	5.19602e-06
CRP	S100A8	0.518354	9.26422e-07	5.19602e-06	2.39017e-05
APOL1	LYZ	-0.51829	3.86324e-08	4.98358e-07	4.74627e-07
LYZ	APOL1	-0.51829	3.86324e-08	4.74627e-07	4.98358e-07
N-terminal pro b-type Natriuretic Peptide (NT-proBNP), ng/l	AMBP	0.518219	4.48765e-08	6.81067e-07	8.90626e-07
AMBP	N-terminal pro b-type Natriuretic Peptide (NT-proBNP), ng/l	0.518219	4.48765e-08	8.90626e-07	6.81067e-07
Mean corpuscular hemoglobin concentration (MCHC), g/dl	Sodium, mmol/l	-0.518196	4.27136e-08	5.51005e-06	2.20402e-06
Sodium, mmol/l	Mean corpuscular hemoglobin concentration (MCHC), g/dl	-0.518196	4.27136e-08	2.20402e-06	5.51005e-06
Neutrophil-to-lymphocyte ratio	APOL1	-0.518169	2.5031e-07	2.5832e-06	2.11996e-06
APOL1	Neutrophil-to-lymphocyte ratio	-0.518169	2.5031e-07	2.11996e-06	2.5832e-06
Hemoglobin, g/dl	AMBP	-0.51811	1.11205e-08	1.59394e-07	2.70234e-07
AMBP	Hemoglobin, g/dl	-0.51811	1.11205e-08	2.70234e-07	1.59394e-07
CD169+ monocytes, % of monocytes	Red blood cell distribution width (RDW-CV), %	-0.518044	0.000214345	0.00198824	0.000877793
Red blood cell distribution width (RDW-CV), %	CD169+ monocytes, % of monocytes	-0.518044	0.000214345	0.000877793	0.00198824
CRP (clinical), mg/l	PLG	-0.518039	2.59815e-08	1.91521e-07	1.1172e-06
PLG	CRP (clinical), mg/l	-0.518039	2.59815e-08	1.1172e-06	1.91521e-07
SERPINA4	LBP	-0.517906	4.73512e-08	1.01805e-06	4.0722e-07
LBP	SERPINA4	-0.517906	4.73512e-08	4.0722e-07	1.01805e-06
SERPINA1	CP	0.517733	2.4132e-08	1.68272e-07	6.22606e-06
CP	SERPINA1	0.517733	2.4132e-08	6.22606e-06	1.68272e-07
Interleukin-6, ng/l	ITIH2	-0.517527	4.10444e-06	3.65153e-05	3.52982e-05
ITIH2	Interleukin-6, ng/l	-0.517527	4.10444e-06	3.52982e-05	3.65153e-05
D-Dimer, mg/l	IGLVs	0.517489	0.000189025	0.0217471	0.00187571
IGLVs	D-Dimer, mg/l	0.517489	0.000189025	0.00187571	0.0217471
Red blood cell distribution width (RDW-CV), %	CLEC3B	-0.517398	3.9724e-08	6.83253e-07	4.456e-07
CLEC3B	Red blood cell distribution width (RDW-CV), %	-0.517398	3.9724e-08	4.456e-07	6.83253e-07
Procalcitonin, µg/l	PPBP	-0.517241	4.53586e-07	2.25049e-06	1.67179e-05
PPBP	Procalcitonin, µg/l	-0.517241	4.53586e-07	1.67179e-05	2.25049e-06
IGKVs	ACTB;ACTG1	0.517144	3.65959e-08	1.04908e-06	1.34882e-06
ACTB;ACTG1	IGKVs	0.517144	3.65959e-08	1.34882e-06	1.04908e-06
Interleukin-6, ng/l	PLG	-0.517016	3.6316e-06	3.4702e-05	4.07371e-05
PLG	Interleukin-6, ng/l	-0.517016	3.6316e-06	4.07371e-05	3.4702e-05
SERPINF1	CD44	0.516657	1.43252e-07	1.31996e-06	5.27984e-06
CD44	SERPINF1	0.516657	1.43252e-07	5.27984e-06	1.31996e-06
ITIH3	CD14	0.516525	1.73794e-08	4.07627e-07	1.94952e-07
CD14	ITIH3	0.516525	1.73794e-08	1.94952e-07	4.07627e-07
LRG1	PLG	-0.516498	1.45111e-08	1.24796e-07	7.48775e-07
PLG	LRG1	-0.516498	1.45111e-08	7.48775e-07	1.24796e-07
CLEC3B	APOM	0.516494	5.64194e-08	6.06508e-07	6.06508e-07
APOM	CLEC3B	0.516494	5.64194e-08	6.06508e-07	6.06508e-07
LRG1	GSN	-0.516318	3.98315e-08	3.31501e-07	3.54363e-07
GSN	LRG1	-0.516318	3.98315e-08	3.54363e-07	3.31501e-07
Neutrophil-to-lymphocyte ratio	KLKB1	-0.51619	4.76718e-08	5.85682e-07	4.73051e-07
KLKB1	Neutrophil-to-lymphocyte ratio	-0.51619	4.76718e-08	4.73051e-07	5.85682e-07
Hematocrit l/l	AMBP	-0.516171	1.15216e-08	1.80242e-07	2.70234e-07
AMBP	Hematocrit l/l	-0.516171	1.15216e-08	2.70234e-07	1.80242e-07
SAA1	ITIH3	0.516115	8.24549e-08	1.01302e-06	1.18185e-06
ITIH3	SAA1	0.516115	8.24549e-08	1.18185e-06	1.01302e-06
Red blood cell distribution width (RDW-CV), %	GSN	-0.516026	5.9232e-08	8.98933e-07	4.77558e-07
GSN	Red blood cell distribution width (RDW-CV), %	-0.516026	5.9232e-08	4.77558e-07	8.98933e-07
PPBP	B2M	-0.516015	3.6133e-06	8.47484e-05	2.45324e-05
B2M	PPBP	-0.516015	3.6133e-06	2.45324e-05	8.47484e-05
Urea, mg/dl	CFD	0.515979	6.57118e-07	1.0596e-05	1.13024e-05
CFD	Urea, mg/dl	0.515979	6.57118e-07	1.13024e-05	1.0596e-05
ITIH2	AHSG	0.515723	1.13926e-08	2.44942e-07	1.04975e-07
AHSG	ITIH2	0.515723	1.13926e-08	1.04975e-07	2.44942e-07
Lymphocytes, % of leukocytes	IGFALS	0.515536	9.54496e-08	9.47154e-07	2.59517e-06
IGFALS	Lymphocytes, % of leukocytes	0.515536	9.54496e-08	2.59517e-06	9.47154e-07
LCAT	SERPINA1	-0.515419	2.75152e-08	7.88769e-07	1.8051e-07
SERPINA1	LCAT	-0.515419	2.75152e-08	1.8051e-07	7.88769e-07
Neutrophils, % of leukocytes	LBP	0.51535	4.9267e-08	9.77761e-07	4.10029e-07
LBP	Neutrophils, % of leukocytes	0.51535	4.9267e-08	4.10029e-07	9.77761e-07
Estimated glomerular filtration rate (CKD-EPI), ml/min	AMBP	-0.514952	1.54711e-08	3.99154e-07	3.32628e-07
AMBP	Estimated glomerular filtration rate (CKD-EPI), ml/min	-0.514952	1.54711e-08	3.32628e-07	3.99154e-07
Red blood cell distribution width (RDW-CV), %	CD44	0.514771	3.87343e-07	4.54247e-06	1.11038e-05
CD44	Red blood cell distribution width (RDW-CV), %	0.514771	3.87343e-07	1.11038e-05	4.54247e-06
N-terminal pro b-type Natriuretic Peptide (NT-proBNP), ng/l	INR	0.514567	1.16226e-07	1.49931e-06	7.49655e-06
INR	N-terminal pro b-type Natriuretic Peptide (NT-proBNP), ng/l	0.514567	1.16226e-07	7.49655e-06	1.49931e-06
CLEC3B	HPX	0.514514	1.96607e-08	2.53623e-07	4.61133e-07
HPX	CLEC3B	0.514514	1.96607e-08	4.61133e-07	2.53623e-07
Mean platelet volume, fl	B2M	0.514442	5.66242e-07	3.65226e-05	5.84362e-06
B2M	Mean platelet volume, fl	0.514442	5.66242e-07	5.84362e-06	3.65226e-05
SAA1	CFHR5	0.51428	1.03697e-07	1.21608e-06	4.02843e-06
CFHR5	SAA1	0.51428	1.03697e-07	4.02843e-06	1.21608e-06
ITIH2	FGA	-0.514244	1.4955e-08	2.96799e-07	1.01084e-06
FGA	ITIH2	-0.514244	1.4955e-08	1.01084e-06	2.96799e-07
Erythrocytes per pl	HPX	0.51418	3.65687e-08	4.10206e-07	6.73909e-07
HPX	Erythrocytes per pl	0.51418	3.65687e-08	6.73909e-07	4.10206e-07
TF	LYZ	-0.514126	5.23457e-08	9.00346e-07	6.13872e-07
LYZ	TF	-0.514126	5.23457e-08	6.13872e-07	9.00346e-07
CLEC3B	CA1	0.514103	9.95596e-06	5.38107e-05	0.000426447
CA1	CLEC3B	0.514103	9.95596e-06	0.000426447	5.38107e-05
APOC3	APOH	0.5141	2.34256e-08	1.16832e-06	6.71533e-07
APOH	APOC3	0.5141	2.34256e-08	6.71533e-07	1.16832e-06
SERPINF1	AHSG	-0.513982	6.52536e-08	6.47516e-07	4.9516e-07
AHSG	SERPINF1	-0.513982	6.52536e-08	4.9516e-07	6.47516e-07
Hemoglobin, g/dl	HHb (deoxyhemoglobin), % of Hb	0.513966	1.04401e-06	8.16229e-06	6.73389e-05
HHb (deoxyhemoglobin), % of Hb	Hemoglobin, g/dl	0.513966	1.04401e-06	6.73389e-05	8.16229e-06
Urea, mg/dl	Hematocrit l/l	-0.513945	1.25597e-06	1.90612e-05	1.24631e-05
Hematocrit l/l	Urea, mg/dl	-0.513945	1.25597e-06	1.24631e-05	1.90612e-05
Interleukin-6, ng/l	PIGR	0.513849	6.84357e-06	5.69561e-05	4.01282e-05
PIGR	Interleukin-6, ng/l	0.513849	6.84357e-06	4.01282e-05	5.69561e-05
ITIH4	AFM	-0.513838	3.64803e-08	3.61996e-07	7.84325e-07
AFM	ITIH4	-0.513838	3.64803e-08	7.84325e-07	3.61996e-07
Neutrophil-to-lymphocyte ratio	IGFALS	-0.513652	2.40255e-07	2.58275e-06	4.22318e-06
IGFALS	Neutrophil-to-lymphocyte ratio	-0.513652	2.40255e-07	4.22318e-06	2.58275e-06
THBS1	C1R	-0.513445	0.000890118	0.0287063	0.00318959
C1R	THBS1	-0.513445	0.000890118	0.00318959	0.0287063
Immature granulocytes per nl	S100A8	0.513445	6.85449e-06	4.31332e-05	0.000126319
S100A8	Immature granulocytes per nl	0.513445	6.85449e-06	0.000126319	4.31332e-05
ITIH2	KLKB1	0.513234	2.63777e-08	4.86103e-07	2.8356e-07
KLKB1	ITIH2	0.513234	2.63777e-08	2.8356e-07	4.86103e-07
SERPINA10	CD14	0.513081	1.36615e-08	3.52468e-07	1.76234e-07
CD14	SERPINA10	0.513081	1.36615e-08	1.76234e-07	3.52468e-07
ACTB;ACTG1	APOA1	-0.513063	1.9634e-07	4.90969e-06	2.30253e-06
APOA1	ACTB;ACTG1	-0.513063	1.9634e-07	2.30253e-06	4.90969e-06
CRP (clinical), mg/l	LCAT	-0.513041	5.74617e-08	4.00679e-07	1.14039e-06
LCAT	CRP (clinical), mg/l	-0.513041	5.74617e-08	1.14039e-06	4.00679e-07
CRP (clinical), mg/l	SERPINC1	-0.512926	4.81333e-08	3.44955e-07	1.77406e-06
SERPINC1	CRP (clinical), mg/l	-0.512926	4.81333e-08	1.77406e-06	3.44955e-07
CFHR5	TF	-0.512835	1.24912e-07	4.02843e-06	1.79041e-06
TF	CFHR5	-0.512835	1.24912e-07	1.79041e-06	4.02843e-06
CD169/Siglec-1 antigens per monocyte	C4BPB	0.512759	0.000205195	0.00318087	0.0132351
C4BPB	CD169/Siglec-1 antigens per monocyte	0.512759	0.000205195	0.0132351	0.00318087
SERPINA3	C1R	0.512684	6.52536e-08	5.10164e-07	3.36708e-06
C1R	SERPINA3	0.512684	6.52536e-08	3.36708e-06	5.10164e-07
PGLYRP2	C1R	-0.512504	4.60911e-08	3.3032e-07	2.97288e-06
C1R	PGLYRP2	-0.512504	4.60911e-08	2.97288e-06	3.3032e-07
HGFAC	GSN	0.512452	1.29544e-05	0.00334223	5.6648e-05
GSN	HGFAC	0.512452	1.29544e-05	5.6648e-05	0.00334223
THBS1	C1S	-0.512325	0.000725014	0.026722	0.00217504
C1S	THBS1	-0.512325	0.000725014	0.00217504	0.026722
CD169/Siglec-1 antigens per monocyte	HBA1	0.512257	0.000138474	0.00318087	0.000992398
HBA1	CD169/Siglec-1 antigens per monocyte	0.512257	0.000138474	0.000992398	0.00318087
APOC3	APOB	0.512152	2.71703e-08	1.16832e-06	2.33665e-06
APOB	APOC3	0.512152	2.71703e-08	2.33665e-06	1.16832e-06
CRP (clinical), mg/l	CLEC3B	-0.512079	6.09792e-08	4.14017e-07	6.2257e-07
CLEC3B	CRP (clinical), mg/l	-0.512079	6.09792e-08	6.2257e-07	4.14017e-07
Interleukin-6, ng/l	ITIH1	-0.511441	3.6316e-06	3.4702e-05	2.83925e-05
ITIH1	Interleukin-6, ng/l	-0.511441	3.6316e-06	2.83925e-05	3.4702e-05
APOL1	HPX	0.511413	7.32105e-08	8.2123e-07	1.18052e-06
HPX	APOL1	0.511413	7.32105e-08	1.18052e-06	8.2123e-07
SERPING1	AGT	0.511395	3.34031e-08	4.309e-06	1.23114e-06
AGT	SERPING1	0.511395	3.34031e-08	1.23114e-06	4.309e-06
Immature granulocytes per nl	Sodium, mmol/l	0.511223	8.82411e-07	7.58874e-06	1.19822e-05
Sodium, mmol/l	Immature granulocytes per nl	0.511223	8.82411e-07	1.19822e-05	7.58874e-06
CD169+ monocytes, % of monocytes	C4BPB	0.511198	0.000278418	0.00239439	0.0143664
C4BPB	CD169+ monocytes, % of monocytes	0.511198	0.000278418	0.0143664	0.00239439
Interleukin-6, ng/l	SERPINA10	0.511198	1.79385e-06	2.10369e-05	2.20387e-05
SERPINA10	Interleukin-6, ng/l	0.511198	1.79385e-06	2.20387e-05	2.10369e-05
APOC1	ACTA2;ACTB;ACTG1;ACTG2	-0.511195	2.55284e-08	2.19544e-06	9.40903e-07
[truncated: 20,593 more rows]
