# Supplementary material for: A time-resolved proteomic and prognostic map of COVID-19
Source: Cell Syst. 2021 Aug 18;12(8):780–794.e7. doi: 10.1016/j.cels.2021.05.005 (PMC8201874; doi:10.1016/j.cels.2021.05.005)
Supplement: Table S6. COVID-19-specific protein-protein correlations, related to Figure S4 [file mmc5.xlsx]

## Sheet: Table S6
X1	X2	Spearman.R	P	FDR.X1	FDR.X2
CST3	B2M	0.893798	2.6014e-23	4.50043e-21	4.50043e-21
B2M	CST3	0.893798	2.6014e-23	4.50043e-21	4.50043e-21
LRG1	CRP	0.792716	1.82279e-20	1.57671e-18	1.57671e-18
CRP	LRG1	0.792716	1.82279e-20	1.57671e-18	1.57671e-18
PGLYRP2	APOA1	0.745112	3.57806e-17	3.09503e-15	3.09503e-15
APOA1	PGLYRP2	0.745112	3.57806e-17	3.09503e-15	3.09503e-15
GSN	APOA2	0.74311	2.40276e-17	1.38559e-15	1.38559e-15
APOA2	GSN	0.74311	2.40276e-17	1.38559e-15	1.38559e-15
PIGR	APOA2	-0.728374	1.60982e-15	2.78498e-13	4.64164e-14
APOA2	PIGR	-0.728374	1.60982e-15	4.64164e-14	2.78498e-13
SERPINF1	B2M	0.727612	4.34177e-14	2.50375e-12	2.50375e-12
B2M	SERPINF1	0.727612	4.34177e-14	2.50375e-12	2.50375e-12
SERPINA1	CRP	0.720841	1.50325e-16	1.30031e-14	5.20123e-15
CRP	SERPINA1	0.720841	1.50325e-16	5.20123e-15	1.30031e-14
CFD	B2M	0.716644	6.4929e-14	3.74424e-12	2.80818e-12
B2M	CFD	0.716644	6.4929e-14	2.80818e-12	3.74424e-12
C4B	C4A	0.713687	2.32758e-16	2.01336e-14	2.01336e-14
C4A	C4B	0.713687	2.32758e-16	2.01336e-14	2.01336e-14
PIGR	PGLYRP2	-0.700993	2.91344e-14	2.52013e-12	8.57955e-13
PGLYRP2	PIGR	-0.700993	2.91344e-14	8.57955e-13	2.52013e-12
CST3	AMBP	0.692541	2.29331e-14	7.93484e-13	3.96742e-12
AMBP	CST3	0.692541	2.29331e-14	3.96742e-12	7.93484e-13
CD14	CRP	0.685275	9.31671e-15	1.61179e-12	2.27975e-13
CRP	CD14	0.685275	9.31671e-15	2.27975e-13	1.61179e-12
B2M	AMBP	0.679538	6.27405e-12	2.17082e-10	2.71353e-10
AMBP	B2M	0.679538	6.27405e-12	2.71353e-10	2.17082e-10
APOA2	SERPINA1	-0.665649	8.65929e-14	1.87257e-12	2.99611e-12
SERPINA1	APOA2	-0.665649	8.65929e-14	2.99611e-12	1.87257e-12
LBP	SERPINA1	0.661267	3.0967e-14	1.07146e-12	1.33932e-12
SERPINA1	LBP	0.661267	3.0967e-14	1.33932e-12	1.07146e-12
B2M	AGT	0.656546	1.72893e-11	4.98508e-10	2.99105e-09
AGT	B2M	0.656546	1.72893e-11	2.99105e-09	4.98508e-10
PGLYRP2	APOL1	0.65574	1.36131e-12	2.35507e-11	5.88768e-11
APOL1	PGLYRP2	0.65574	1.36131e-12	5.88768e-11	2.35507e-11
SAA1;SAA2	AFM	-0.652014	8.71256e-13	2.15325e-11	7.53636e-11
AFM	SAA1;SAA2	-0.652014	8.71256e-13	7.53636e-11	2.15325e-11
PIGR	HPX	-0.648347	7.75655e-12	3.35471e-10	1.34188e-09
HPX	PIGR	-0.648347	7.75655e-12	1.34188e-09	3.35471e-10
ITIH4	SERPINA1	0.648058	4.73892e-13	4.09917e-11	1.36639e-11
SERPINA1	ITIH4	0.648058	4.73892e-13	1.36639e-11	4.09917e-11
APOA2	AHSG	0.645227	4.22716e-13	8.12555e-12	2.43766e-11
AHSG	APOA2	0.645227	4.22716e-13	2.43766e-11	8.12555e-12
LRG1	CD14	0.642901	9.71914e-13	2.40202e-11	5.60471e-11
CD14	LRG1	0.642901	9.71914e-13	5.60471e-11	2.40202e-11
SERPINF1	AZGP1	0.642306	1.0091e-12	4.36434e-11	5.81912e-11
AZGP1	SERPINF1	0.642306	1.0091e-12	5.81912e-11	4.36434e-11
CRP	APOA1	-0.641043	2.77099e-12	3.99485e-11	1.53992e-10
APOA1	CRP	-0.641043	2.77099e-12	1.53992e-10	3.99485e-11
ITIH1	APOA1	0.638302	3.5605e-12	2.05322e-10	1.53992e-10
APOA1	ITIH1	0.638302	3.5605e-12	1.53992e-10	2.05322e-10
APOM	AHSG	0.637561	1.62108e-12	5.83057e-11	5.60895e-11
AHSG	APOM	0.637561	1.62108e-12	5.60895e-11	5.83057e-11
JCHAIN	ACTB;ACTG1	0.634071	2.20399e-11	7.62581e-10	1.27097e-09
ACTB;ACTG1	JCHAIN	0.634071	2.20399e-11	1.27097e-09	7.62581e-10
PGLYRP2	C1S	-0.633388	4.12161e-12	5.94199e-11	3.56519e-10
C1S	PGLYRP2	-0.633388	4.12161e-12	3.56519e-10	5.94199e-11
KLKB1	CRP	-0.631582	1.12267e-12	1.83928e-10	1.76565e-11
CRP	KLKB1	-0.631582	1.12267e-12	1.76565e-11	1.83928e-10
CD14	KLKB1	-0.626238	2.12633e-12	9.19638e-11	1.83928e-10
KLKB1	CD14	-0.626238	2.12633e-12	1.83928e-10	9.19638e-11
ITIH1	CD14	-0.621856	1.30908e-11	4.52941e-10	3.77451e-10
CD14	ITIH1	-0.621856	1.30908e-11	3.77451e-10	4.52941e-10
AZGP1	CST3	0.621835	6.99784e-12	3.02656e-10	2.01771e-10
CST3	AZGP1	0.621835	6.99784e-12	2.01771e-10	3.02656e-10
GSN	C1S	-0.620251	5.34531e-11	1.54123e-09	3.08246e-09
C1S	GSN	-0.620251	5.34531e-11	3.08246e-09	1.54123e-09
SERPINA10	SAA1;SAA2	0.620157	6.7557e-12	5.84368e-10	1.29859e-10
SAA1;SAA2	SERPINA10	0.620157	6.7557e-12	1.29859e-10	5.84368e-10
SAA1	AFM	-0.61976	3.03709e-11	7.33926e-10	1.31354e-09
AFM	SAA1	-0.61976	3.03709e-11	1.31354e-09	7.33926e-10
PGLYRP2	SERPINA1	-0.619106	2.75327e-12	4.33015e-11	6.80452e-11
SERPINA1	PGLYRP2	-0.619106	2.75327e-12	6.80452e-11	4.33015e-11
APOL1	AHSG	0.618466	9.48382e-12	3.2814e-10	2.34386e-10
AHSG	APOL1	0.618466	9.48382e-12	2.34386e-10	3.2814e-10
PGLYRP2	ITIH1	0.618105	8.51369e-12	1.13298e-10	3.68217e-10
ITIH1	PGLYRP2	0.618105	8.51369e-12	3.68217e-10	1.13298e-10
LBP	AHSG	-0.61421	2.39257e-11	3.76286e-10	4.13914e-10
AHSG	LBP	-0.61421	2.39257e-11	4.13914e-10	3.76286e-10
PGLYRP2	KLKB1	0.613885	1.62097e-11	1.64958e-10	5.81139e-10
KLKB1	PGLYRP2	0.613885	1.62097e-11	5.81139e-10	1.64958e-10
PIGR	APOL1	-0.613002	3.80534e-11	1.31665e-09	1.09721e-09
APOL1	PIGR	-0.613002	3.80534e-11	1.09721e-09	1.31665e-09
PGLYRP2	CD14	-0.612677	1.01899e-11	1.17524e-10	3.52571e-10
CD14	PGLYRP2	-0.612677	1.01899e-11	3.52571e-10	1.17524e-10
PGLYRP2	APOD	0.611965	5.34531e-11	4.62369e-10	1.69425e-09
APOD	PGLYRP2	0.611965	5.34531e-11	1.69425e-09	4.62369e-10
CFB	C8A	0.611325	2.39257e-11	4.13914e-09	1.37971e-09
C8A	CFB	0.611325	2.39257e-11	1.37971e-09	4.13914e-09
PGLYRP2	TF	0.611235	1.40588e-11	1.52011e-10	1.21608e-09
TF	PGLYRP2	0.611235	1.40588e-11	1.21608e-09	1.52011e-10
ITIH2	CD14	-0.611117	1.74029e-11	7.52675e-10	4.301e-10
CD14	ITIH2	-0.611117	1.74029e-11	4.301e-10	7.52675e-10
LRG1	AHSG	-0.610991	7.92169e-12	1.37045e-10	2.28409e-10
AHSG	LRG1	-0.610991	7.92169e-12	2.28409e-10	1.37045e-10
SERPINA4	CLU	0.610516	5.00797e-11	2.88793e-09	8.66379e-09
CLU	SERPINA4	0.610516	5.00797e-11	8.66379e-09	2.88793e-09
ITIH3	SERPINA1	0.610513	1.56436e-11	1.86167e-09	2.7273e-10
SERPINA1	ITIH3	0.610513	1.56436e-11	2.7273e-10	1.86167e-09
LBP	ITIH3	0.610459	2.15222e-11	3.72333e-10	1.86167e-09
ITIH3	LBP	0.610459	2.15222e-11	1.86167e-09	3.72333e-10
AZGP1	AMBP	0.610153	3.16938e-11	1.09661e-09	1.09661e-09
AMBP	AZGP1	0.610153	3.16938e-11	1.09661e-09	1.09661e-09
SAA1;SAA2	SERPINA1	0.61003	3.25793e-11	5.63622e-10	5.12384e-10
SERPINA1	SAA1;SAA2	0.61003	3.25793e-11	5.12384e-10	5.63622e-10
APOM	SERPINA1	-0.609828	1.57647e-11	4.5455e-10	2.7273e-10
SERPINA1	APOM	-0.609828	1.57647e-11	2.7273e-10	4.5455e-10
CST3	AHSG	-0.608817	2.31255e-10	5.0009e-09	3.33393e-09
AHSG	CST3	-0.608817	2.31255e-10	3.33393e-09	5.0009e-09
CPB2	APOH	0.60871	9.83065e-12	1.7007e-09	5.66901e-10
APOH	CPB2	0.60871	9.83065e-12	5.66901e-10	1.7007e-09
APOL1	APOD	0.608115	1.26074e-10	3.11584e-09	3.11584e-09
APOD	APOL1	0.608115	1.26074e-10	3.11584e-09	3.11584e-09
PGLYRP2	HPX	0.606483	3.90914e-11	3.55937e-10	3.3814e-09
HPX	PGLYRP2	0.606483	3.90914e-11	3.3814e-09	3.55937e-10
ITIH3	AHSG	-0.604887	3.28237e-11	1.89283e-09	5.16227e-10
AHSG	ITIH3	-0.604887	3.28237e-11	5.16227e-10	1.89283e-09
CPN1	SERPINA1	0.60229	2.02402e-10	1.16719e-08	2.33437e-09
SERPINA1	CPN1	0.60229	2.02402e-10	2.33437e-09	1.16719e-08
GSN	CFP	0.601216	2.3078e-10	4.43611e-09	1.99625e-08
CFP	GSN	0.601216	2.3078e-10	1.99625e-08	4.43611e-09
THBS1	KLKB1	0.60112	0.000222172	0.0128119	0.000725203
KLKB1	THBS1	0.60112	0.000222172	0.000725203	0.0128119
LBP	KLKB1	-0.600009	1.67959e-11	3.22855e-10	5.81139e-10
KLKB1	LBP	-0.600009	1.67959e-11	5.81139e-10	3.22855e-10
PON1	SERPINA1	-0.599468	3.90914e-11	6.7628e-09	5.63567e-10
SERPINA1	PON1	-0.599468	3.90914e-11	5.63567e-10	6.7628e-09
SERPINA3	CPN1	0.599098	7.81294e-11	1.22876e-09	6.75819e-09
CPN1	SERPINA3	0.599098	7.81294e-11	6.75819e-09	1.22876e-09
GSN	HBA1	0.598684	3.02458e-10	4.75684e-09	8.72088e-09
HBA1	GSN	0.598684	3.02458e-10	8.72088e-09	4.75684e-09
PIGR	APOD	-0.597357	5.876e-11	1.69425e-09	1.69425e-09
APOD	PIGR	-0.597357	5.876e-11	1.69425e-09	1.69425e-09
PLG	CRP	-0.597303	6.21445e-11	1.0751e-08	7.16733e-10
CRP	PLG	-0.597303	6.21445e-11	7.16733e-10	1.0751e-08
ITIH3	TF	-0.595961	3.57167e-10	1.02983e-08	1.2358e-08
TF	ITIH3	-0.595961	3.57167e-10	1.2358e-08	1.02983e-08
SERPINA10	SAA1	0.594287	7.88373e-11	3.40971e-09	1.51543e-09
SAA1	SERPINA10	0.594287	7.88373e-11	1.51543e-09	3.40971e-09
SERPINC1	SERPINA1	-0.593679	1.13837e-10	1.96938e-08	1.4067e-09
SERPINA1	SERPINC1	-0.593679	1.13837e-10	1.4067e-09	1.96938e-08
CLEC3B	CFP	0.593639	2.01496e-10	4.20135e-09	1.99625e-08
CFP	CLEC3B	0.593639	2.01496e-10	1.99625e-08	4.20135e-09
CLEC3B	APOA2	0.59311	7.66752e-11	2.51387e-09	1.1054e-09
APOA2	CLEC3B	0.59311	7.66752e-11	1.1054e-09	2.51387e-09
TF	AHSG	0.591939	1.35663e-11	1.21608e-09	2.60775e-10
AHSG	TF	0.591939	1.35663e-11	2.60775e-10	1.21608e-09
SERPINA1	AHSG	-0.591912	1.30908e-11	2.7273e-10	2.60775e-10
AHSG	SERPINA1	-0.591912	1.30908e-11	2.60775e-10	2.7273e-10
PIGR	CLEC3B	-0.591084	1.68257e-10	4.15835e-09	4.15835e-09
CLEC3B	PIGR	-0.591084	1.68257e-10	4.15835e-09	4.15835e-09
RBP4	CST3	0.590438	2.31255e-10	8.00144e-09	5.0009e-09
CST3	RBP4	0.590438	2.31255e-10	5.0009e-09	8.00144e-09
GSN	SERPINA1	-0.590307	9.5973e-11	2.3719e-09	1.27718e-09
SERPINA1	GSN	-0.590307	9.5973e-11	1.27718e-09	2.3719e-09
SERPINA10	LRG1	0.589748	3.90914e-11	2.25427e-09	6.148e-10
LRG1	SERPINA10	0.589748	3.90914e-11	6.148e-10	2.25427e-09
GSN	APOL1	0.588919	7.36564e-10	1.0065e-08	1.15841e-08
APOL1	GSN	0.588919	7.36564e-10	1.15841e-08	1.0065e-08
LYZ	HPX	-0.587218	5.56485e-10	1.92544e-08	2.4068e-08
HPX	LYZ	-0.587218	5.56485e-10	2.4068e-08	1.92544e-08
SERPINF1	PPBP	-0.585923	5.03403e-09	7.91716e-08	4.35444e-07
PPBP	SERPINF1	-0.585923	5.03403e-09	4.35444e-07	7.91716e-08
SAA1;SAA2	CD14	0.585851	1.54575e-10	2.43105e-09	2.67415e-09
CD14	SAA1;SAA2	0.585851	1.54575e-10	2.67415e-09	2.43105e-09
ITIH4	CRP	0.584839	3.53701e-11	8.74146e-10	4.37073e-10
CRP	ITIH4	0.584839	3.53701e-11	4.37073e-10	8.74146e-10
LBP	CD14	0.581796	1.21859e-10	1.62166e-09	2.3424e-09
CD14	LBP	0.581796	1.21859e-10	2.3424e-09	1.62166e-09
CLEC3B	C1S	-0.581488	3.26651e-09	3.76738e-08	6.27896e-08
C1S	CLEC3B	-0.581488	3.26651e-09	6.27896e-08	3.76738e-08
ITIH3	CRP	0.581234	2.46749e-10	8.53753e-09	2.66798e-09
CRP	ITIH3	0.581234	2.46749e-10	2.66798e-09	8.53753e-09
LBP	ITIH4	0.580831	9.5973e-11	1.38361e-09	2.07542e-09
ITIH4	LBP	0.580831	9.5973e-11	2.07542e-09	1.38361e-09
CLEC3B	HBA1	0.580116	2.87792e-10	4.97881e-09	8.72088e-09
HBA1	CLEC3B	0.580116	2.87792e-10	8.72088e-09	4.97881e-09
CD14	TTR	-0.579641	8.08597e-11	1.74859e-09	4.66291e-09
TTR	CD14	-0.579641	8.08597e-11	4.66291e-09	1.74859e-09
GSN	HPX	0.578667	3.02458e-10	4.75684e-09	1.74418e-08
HPX	GSN	0.578667	3.02458e-10	1.74418e-08	4.75684e-09
AZGP1	B2M	0.578004	4.88373e-09	1.40814e-07	1.20698e-07
B2M	AZGP1	0.578004	4.88373e-09	1.20698e-07	1.40814e-07
ITIH4	APOL1	-0.577612	3.9451e-10	6.20457e-09	7.58336e-09
APOL1	ITIH4	-0.577612	3.9451e-10	7.58336e-09	6.20457e-09
CPN1	CRP	0.576712	7.20967e-10	2.9989e-08	6.23637e-09
CRP	CPN1	0.576712	7.20967e-10	6.23637e-09	2.9989e-08
SAA1;SAA2	ITIH4	0.576086	4.96327e-10	6.60497e-09	7.15538e-09
ITIH4	SAA1;SAA2	0.576086	4.96327e-10	7.15538e-09	6.60497e-09
SERPINF1	PGLYRP2	-0.575863	9.86788e-10	2.43877e-08	6.56593e-09
PGLYRP2	SERPINF1	-0.575863	9.86788e-10	6.56593e-09	2.43877e-08
B2M	AHSG	-0.575677	2.15771e-08	4.66606e-07	1.49314e-07
AHSG	B2M	-0.575677	2.15771e-08	1.49314e-07	4.66606e-07
HBB;HBD	CLEC3B	0.575428	1.10932e-09	3.83825e-08	1.52603e-08
CLEC3B	HBB;HBD	0.575428	1.10932e-09	1.52603e-08	3.83825e-08
THBS1	CST3	-0.57451	0.0017822	0.0339441	0.00513866
CST3	THBS1	-0.57451	0.0017822	0.00513866	0.0339441
CLEC3B	HBB	0.573323	1.14673e-09	1.52603e-08	3.96769e-08
HBB	CLEC3B	0.573323	1.14673e-09	3.96769e-08	1.52603e-08
CD44	LYZ	0.573271	4.56327e-09	7.89445e-07	1.12778e-07
LYZ	CD44	0.573271	4.56327e-09	1.12778e-07	7.89445e-07
HBB;HBD	GSN	0.573095	3.31433e-09	9.55631e-08	3.48032e-08
GSN	HBB;HBD	0.573095	3.31433e-09	3.48032e-08	9.55631e-08
APOA2	HPX	0.572482	1.31923e-09	1.26792e-08	4.56453e-08
HPX	APOA2	0.572482	1.31923e-09	4.56453e-08	1.26792e-08
SAA1	SERPINA1	0.572058	8.4102e-10	1.32269e-08	8.55861e-09
SERPINA1	SAA1	0.572058	8.4102e-10	8.55861e-09	1.32269e-08
APOA2	CRP	-0.570994	4.67928e-10	5.78226e-09	4.49731e-09
CRP	APOA2	-0.570994	4.67928e-10	4.49731e-09	5.78226e-09
CD44	CST3	0.570848	1.94505e-08	1.08883e-06	3.05904e-07
CST3	CD44	0.570848	1.94505e-08	3.05904e-07	1.08883e-06
SERPINF1	PIGR	0.569486	2.44045e-09	4.69108e-08	5.27746e-08
PIGR	SERPINF1	0.569486	2.44045e-09	5.27746e-08	4.69108e-08
GSN	APOM	0.569222	7.5633e-10	1.0065e-08	1.45384e-08
APOM	GSN	0.569222	7.5633e-10	1.45384e-08	1.0065e-08
TTR	CRP	-0.568854	1.10582e-09	3.18845e-08	8.69577e-09
CRP	TTR	-0.568854	1.10582e-09	8.69577e-09	3.18845e-08
CST3	AGT	0.567111	8.4102e-10	1.61663e-08	7.27482e-08
AGT	CST3	0.567111	8.4102e-10	7.27482e-08	1.61663e-08
ITIH2	TTR	0.566765	3.69214e-10	1.27748e-08	1.27748e-08
TTR	ITIH2	0.566765	3.69214e-10	1.27748e-08	1.27748e-08
IGFALS	F2	0.566457	1.78526e-08	7.33835e-07	4.41214e-07
F2	IGFALS	0.566457	1.78526e-08	4.41214e-07	7.33835e-07
SAA1	CD14	0.56567	8.12605e-10	1.32269e-08	1.17151e-08
CD14	SAA1	0.56567	8.12605e-10	1.17151e-08	1.32269e-08
LRG1	C1S	0.565331	1.5991e-09	1.53691e-08	5.53288e-08
C1S	LRG1	0.565331	1.5991e-09	5.53288e-08	1.53691e-08
APOL1	SERPINA1	-0.564087	1.31923e-09	1.90189e-08	1.26792e-08
SERPINA1	APOL1	-0.564087	1.31923e-09	1.26792e-08	1.90189e-08
F9	AHSG	-0.562888	1.65105e-09	1.42816e-07	1.7852e-08
AHSG	F9	-0.562888	1.65105e-09	1.7852e-08	1.42816e-07
CRP	AHSG	-0.562422	5.34754e-10	4.86908e-09	6.60803e-09
AHSG	CRP	-0.562422	5.34754e-10	6.60803e-09	4.86908e-09
SERPINA3	ITIH2	-0.561986	5.30895e-10	6.56034e-09	1.31207e-08
ITIH2	SERPINA3	-0.561986	5.30895e-10	1.31207e-08	6.56034e-09
CD44	B2M	0.561677	1.72849e-07	4.27183e-06	2.30022e-06
B2M	CD44	0.561677	1.72849e-07	2.30022e-06	4.27183e-06
C1S	CRP	0.56094	2.11663e-09	5.60982e-08	1.59207e-08
CRP	C1S	0.56094	2.11663e-09	1.59207e-08	5.60982e-08
TF	CRP	-0.560476	8.50351e-10	2.10158e-08	7.00527e-09
CRP	TF	-0.560476	8.50351e-10	7.00527e-09	2.10158e-08
LRG1	CLEC3B	-0.560243	3.16273e-09	2.73576e-08	3.76738e-08
CLEC3B	LRG1	-0.560243	3.16273e-09	3.76738e-08	2.73576e-08
APOD	SERPINA1	-0.560165	3.01613e-09	5.79766e-08	2.48471e-08
SERPINA1	APOD	-0.560165	3.01613e-09	2.48471e-08	5.79766e-08
LBP	APOA2	-0.559976	7.12921e-10	7.70845e-09	7.49562e-09
APOA2	LBP	-0.559976	7.12921e-10	7.49562e-09	7.70845e-09
C1S	APOA2	-0.558506	2.26987e-09	5.60982e-08	1.96344e-08
APOA2	C1S	-0.558506	2.26987e-09	1.96344e-08	5.60982e-08
SERPINA10	CRP	0.557075	3.23436e-10	9.32575e-09	3.29144e-09
CRP	SERPINA10	0.557075	3.23436e-10	3.29144e-09	9.32575e-09
ITIH1	KLKB1	0.557036	1.54874e-09	3.65127e-08	2.94905e-08
KLKB1	ITIH1	0.557036	1.54874e-09	2.94905e-08	3.65127e-08
ITIH4	TF	-0.556946	7.60971e-10	9.40343e-09	2.10158e-08
TF	ITIH4	-0.556946	7.60971e-10	2.10158e-08	9.40343e-09
LYZ	AMBP	0.555624	3.27989e-09	9.45702e-08	8.10602e-08
AMBP	LYZ	0.555624	3.27989e-09	8.10602e-08	9.45702e-08
CNDP1	SERPINA1	-0.554961	1.46231e-08	2.5298e-06	9.58225e-08
SERPINA1	CNDP1	-0.554961	1.46231e-08	9.58225e-08	2.5298e-06
KLKB1	APOA1	0.554692	8.9534e-10	1.93617e-08	1.83637e-08
APOA1	KLKB1	0.554692	8.9534e-10	1.83637e-08	1.93617e-08
LRG1	KLKB1	-0.554187	1.70465e-09	1.55213e-08	2.94905e-08
KLKB1	LRG1	-0.554187	1.70465e-09	2.94905e-08	1.55213e-08
TTR	SERPINA1	-0.553312	5.29175e-09	1.14434e-07	4.16124e-08
SERPINA1	TTR	-0.553312	5.29175e-09	4.16124e-08	1.14434e-07
APOM	SERPINC1	0.553087	2.87687e-09	4.97698e-08	1.38913e-07
SERPINC1	APOM	0.553087	2.87687e-09	1.38913e-07	4.97698e-08
CFP	ALB	0.552523	1.15381e-09	6.65363e-08	9.98045e-08
ALB	CFP	0.552523	1.15381e-09	9.98045e-08	6.65363e-08
APOA2	SERPINC1	0.552357	2.41832e-09	1.99223e-08	1.38913e-07
SERPINC1	APOA2	0.552357	2.41832e-09	1.38913e-07	1.99223e-08
CFD	CD44	0.552164	4.50739e-08	1.29963e-06	1.55956e-06
CD44	CFD	0.552164	4.50739e-08	1.55956e-06	1.29963e-06
HPX	CST3	-0.551936	8.13153e-09	2.34459e-07	1.40675e-07
CST3	HPX	-0.551936	8.13153e-09	1.40675e-07	2.34459e-07
GSN	HBB	0.55141	6.56989e-09	5.98205e-08	1.89432e-07
HBB	GSN	0.55141	6.56989e-09	1.89432e-07	5.98205e-08
SERPINA3	C1S	0.550346	4.3916e-09	4.22082e-08	7.59747e-08
C1S	SERPINA3	0.550346	4.3916e-09	7.59747e-08	4.22082e-08
SAA1;SAA2	CFHR5	0.549561	7.73248e-09	8.91813e-08	1.1701e-06
CFHR5	SAA1;SAA2	0.549561	7.73248e-09	1.1701e-06	8.91813e-08
SERPINA4	CPN1	-0.549487	3.26651e-09	8.07295e-08	8.07295e-08
CPN1	SERPINA4	-0.549487	3.26651e-09	8.07295e-08	8.07295e-08
SERPINA4	CD14	-0.547553	2.28659e-09	6.59299e-08	2.82557e-08
CD14	SERPINA4	-0.547553	2.28659e-09	2.82557e-08	6.59299e-08
PIGR	APOA1	-0.546562	3.86151e-09	7.42269e-08	5.13878e-08
APOA1	PIGR	-0.546562	3.86151e-09	5.13878e-08	7.42269e-08
ITIH4	IGFALS	-0.546295	3.51354e-09	3.79901e-08	3.03921e-07
IGFALS	ITIH4	-0.546295	3.51354e-09	3.03921e-07	3.79901e-08
CD14	LYZ	0.546131	3.74707e-08	2.81845e-07	5.5695e-07
LYZ	CD14	0.546131	3.74707e-08	5.5695e-07	2.81845e-07
ITIH1	APOA2	0.545621	5.13017e-09	8.58439e-08	4.03418e-08
APOA2	ITIH1	0.545621	5.13017e-09	4.03418e-08	8.58439e-08
SERPINC1	F2	0.545134	3.21187e-09	1.38913e-07	1.85218e-07
F2	SERPINC1	0.545134	3.21187e-09	1.85218e-07	1.38913e-07
CD44	AZGP1	0.545125	2.51753e-08	1.08883e-06	4.83924e-07
AZGP1	CD44	0.545125	2.51753e-08	4.83924e-07	1.08883e-06
AZGP1	LYZ	0.544721	1.34659e-08	2.912e-07	2.58844e-07
LYZ	AZGP1	0.544721	1.34659e-08	2.58844e-07	2.912e-07
CFHR5	CD14	0.543618	2.69552e-08	1.55442e-06	2.20072e-07
CD14	CFHR5	0.543618	2.69552e-08	2.20072e-07	1.55442e-06
THBS1	ITIH4	-0.543137	0.000653585	0.0250855	0.0016387
ITIH4	THBS1	-0.543137	0.000653585	0.0016387	0.0250855
LYZ	AHSG	-0.542565	5.69719e-09	1.23202e-07	5.18745e-08
AHSG	LYZ	-0.542565	5.69719e-09	5.18745e-08	1.23202e-07
TF	KLKB1	0.541952	2.41832e-09	4.18369e-08	3.4864e-08
KLKB1	TF	0.541952	2.41832e-09	3.4864e-08	4.18369e-08
THBS1	LYZ	-0.541024	0.0016735	0.0339441	0.00465791
LYZ	THBS1	-0.541024	0.0016735	0.00465791	0.0339441
PIGR	APOM	-0.540979	3.99479e-08	5.75915e-07	3.83943e-07
APOM	PIGR	-0.540979	3.99479e-08	3.83943e-07	5.75915e-07
CPN1	CFB	0.540816	1.87583e-09	5.40863e-08	1.62259e-07
CFB	CPN1	0.540816	1.87583e-09	1.62259e-07	5.40863e-08
ITIH4	C1S	0.540761	3.1125e-09	3.58975e-08	6.27896e-08
C1S	ITIH4	0.540761	3.1125e-09	6.27896e-08	3.58975e-08
APOD	HBA1	0.539788	2.14246e-08	3.70645e-07	4.63306e-07
HBA1	APOD	0.539788	2.14246e-08	4.63306e-07	3.70645e-07
SERPINF1	HPX	-0.539643	1.95899e-08	2.60697e-07	4.25162e-07
HPX	SERPINF1	-0.539643	1.95899e-08	4.25162e-07	2.60697e-07
SAA1	ITIH4	0.539522	9.557e-09	1.27182e-07	9.18534e-08
ITIH4	SAA1	0.539522	9.557e-09	9.18534e-08	1.27182e-07
CLEC3B	APOL1	0.539493	2.15552e-08	2.19356e-07	2.66361e-07
APOL1	CLEC3B	0.539493	2.15552e-08	2.66361e-07	2.19356e-07
AFM	CRP	-0.539477	2.56641e-09	7.39982e-08	1.84995e-08
CRP	AFM	-0.539477	2.56641e-09	1.84995e-08	7.39982e-08
CD14	B2M	0.538987	1.19982e-07	8.30273e-07	1.88698e-06
B2M	CD14	0.538987	1.19982e-07	1.88698e-06	8.30273e-07
C1S	AHSG	-0.538877	6.98717e-09	1.09889e-07	5.25557e-08
AHSG	C1S	-0.538877	6.98717e-09	5.25557e-08	1.09889e-07
LBP	ITIH1	-0.538859	1.99913e-09	1.82026e-08	3.84277e-08
ITIH1	LBP	-0.538859	1.99913e-09	3.84277e-08	1.82026e-08
FETUB	TTR	0.538646	1.88258e-08	3.25686e-06	2.93733e-07
TTR	FETUB	0.538646	1.88258e-08	2.93733e-07	3.25686e-06
SERPINA1	APOA1	-0.53839	2.26987e-09	1.96344e-08	3.37775e-08
APOA1	SERPINA1	-0.53839	2.26987e-09	3.37775e-08	1.96344e-08
SAA1;SAA2	CPN1	0.537807	1.05803e-08	1.144e-07	2.28799e-07
CPN1	SAA1;SAA2	0.537807	1.05803e-08	2.28799e-07	1.144e-07
HBB;HBD	APOD	0.53711	2.56075e-08	6.3287e-07	4.02736e-07
APOD	HBB;HBD	0.53711	2.56075e-08	4.02736e-07	6.3287e-07
APOM	KLKB1	0.537079	1.11427e-08	1.28513e-07	1.28513e-07
KLKB1	APOM	0.537079	1.11427e-08	1.28513e-07	1.28513e-07
SERPINA3	CD14	0.536902	2.26987e-09	2.30993e-08	2.82557e-08
CD14	SERPINA3	0.536902	2.26987e-09	2.82557e-08	2.30993e-08
KLKB1	AHSG	0.536136	1.99913e-09	3.14408e-08	2.03441e-08
AHSG	KLKB1	0.536136	1.99913e-09	2.03441e-08	3.14408e-08
AFM	KLKB1	0.535721	1.04e-08	2.57029e-07	1.28513e-07
KLKB1	AFM	0.535721	1.04e-08	1.28513e-07	2.57029e-07
GSN	TF	0.535613	4.3916e-09	4.22082e-08	6.90679e-08
TF	GSN	0.535613	4.3916e-09	6.90679e-08	4.22082e-08
ITIH3	GSN	-0.535541	7.90047e-09	1.70848e-07	6.83391e-08
GSN	ITIH3	-0.535541	7.90047e-09	6.83391e-08	1.70848e-07
PIGR	LYZ	0.534951	3.51663e-08	5.5307e-07	5.5695e-07
LYZ	PIGR	0.534951	3.51663e-08	5.5695e-07	5.5307e-07
SERPINA3	SERPINA10	0.534242	1.65105e-09	1.90421e-08	3.64755e-08
SERPINA10	SERPINA3	0.534242	1.65105e-09	3.64755e-08	1.90421e-08
SERPINA3	CPN2	0.534206	1.17435e-08	9.51885e-08	1.01581e-06
CPN2	SERPINA3	0.534206	1.17435e-08	1.01581e-06	9.51885e-08
SERPINF1	PF4	-0.533745	1.4258e-06	1.28459e-05	0.00012094
PF4	SERPINF1	-0.533745	1.4258e-06	0.00012094	1.28459e-05
SERPINF1	APOA2	-0.533485	4.60911e-08	5.69554e-07	2.95324e-07
APOA2	SERPINF1	-0.533485	4.60911e-08	2.95324e-07	5.69554e-07
SERPINA1	F2	-0.533296	6.98717e-09	5.25557e-08	2.71732e-07
F2	SERPINA1	-0.533296	6.98717e-09	2.71732e-07	5.25557e-08
IGFALS	APOA2	0.533261	2.12091e-08	7.33835e-07	1.46767e-07
APOA2	IGFALS	0.533261	2.12091e-08	1.46767e-07	7.33835e-07
PGLYRP2	CFHR5	-0.532865	1.35272e-08	8.66742e-08	1.1701e-06
CFHR5	PGLYRP2	-0.532865	1.35272e-08	1.1701e-06	8.66742e-08
SERPINA3	ITIH1	-0.53023	5.98905e-09	5.18053e-08	8.63421e-08
ITIH1	SERPINA3	-0.53023	5.98905e-09	8.63421e-08	5.18053e-08
LCAT	CRP	-0.529987	1.26436e-08	4.37467e-07	8.71204e-08
CRP	LCAT	-0.529987	1.26436e-08	8.71204e-08	4.37467e-07
IGFALS	B2M	-0.529506	1.63469e-07	2.82802e-06	2.30022e-06
B2M	IGFALS	-0.529506	1.63469e-07	2.30022e-06	2.82802e-06
CPN1	TTR	-0.528742	1.4955e-08	2.87468e-07	2.58721e-07
TTR	CPN1	-0.528742	1.4955e-08	2.58721e-07	2.87468e-07
PIGR	C1S	0.528498	2.15236e-08	3.72357e-07	2.74641e-07
C1S	PIGR	0.528498	2.15236e-08	2.74641e-07	3.72357e-07
SERPIND1	ITIH1	0.527814	5.45828e-09	4.72141e-07	8.58439e-08
ITIH1	SERPIND1	0.527814	5.45828e-09	8.58439e-08	4.72141e-07
CD14	AHSG	-0.527597	6.37044e-09	7.34724e-08	5.25557e-08
AHSG	CD14	-0.527597	6.37044e-09	5.25557e-08	7.34724e-08
C1S	SERPINA1	0.527381	1.4955e-08	2.15601e-07	9.58225e-08
SERPINA1	C1S	0.527381	1.4955e-08	9.58225e-08	2.15601e-07
SERPINF1	AGT	0.526533	1.3623e-09	2.94598e-08	7.85595e-08
AGT	SERPINF1	0.526533	1.3623e-09	7.85595e-08	2.94598e-08
ITIH4	APOM	-0.526284	9.50861e-09	9.18534e-08	1.17499e-07
APOM	ITIH4	-0.526284	9.50861e-09	1.17499e-07	9.18534e-08
APOM	HBA1	0.526107	2.08651e-08	2.25604e-07	4.63306e-07
HBA1	APOM	0.526107	2.08651e-08	4.63306e-07	2.25604e-07
PGLYRP2	CFP	0.526107	1.96942e-08	1.17486e-07	6.81418e-07
CFP	PGLYRP2	0.526107	1.96942e-08	6.81418e-07	1.17486e-07
AZGP1	APOC3	0.52519	9.49165e-09	2.34579e-07	4.10514e-07
APOC3	AZGP1	0.52519	9.49165e-09	4.10514e-07	2.34579e-07
ITIH1	AFM	0.523991	1.68658e-08	2.08414e-07	3.64724e-07
AFM	ITIH1	0.523991	1.68658e-08	3.64724e-07	2.08414e-07
TTR	SERPINC1	0.522801	2.20724e-08	2.93733e-07	7.16771e-07
SERPINC1	TTR	0.522801	2.20724e-08	7.16771e-07	2.93733e-07
IGFALS	PLG	0.522724	8.71434e-08	1.88448e-06	1.88448e-06
PLG	IGFALS	0.522724	8.71434e-08	1.88448e-06	1.88448e-06
THBS1	PLG	0.522689	0.00146706	0.0339441	0.00478872
PLG	THBS1	0.522689	0.00146706	0.00478872	0.0339441
IGFALS	SERPINA1	-0.522628	4.04973e-08	1.16767e-06	2.12304e-07
SERPINA1	IGFALS	-0.522628	4.04973e-08	2.12304e-07	1.16767e-06
SERPINA3	KLKB1	-0.521872	1.9013e-08	1.43011e-07	1.82736e-07
KLKB1	SERPINA3	-0.521872	1.9013e-08	1.82736e-07	1.43011e-07
LRG1	CFHR5	0.521728	7.38853e-08	4.26072e-07	3.08712e-06
CFHR5	LRG1	0.521728	7.38853e-08	3.08712e-06	4.26072e-07
SAA1;SAA2	ITIH3	0.520859	3.10668e-08	2.82871e-07	4.88596e-07
ITIH3	SAA1;SAA2	0.520859	3.10668e-08	4.88596e-07	2.82871e-07
ITIH1	AHSG	0.52033	6.56989e-09	8.743e-08	5.25557e-08
AHSG	ITIH1	0.52033	6.56989e-09	5.25557e-08	8.743e-08
CFB	C8G	0.520204	4.47674e-08	1.74017e-06	2.58159e-06
C8G	CFB	0.520204	4.47674e-08	2.58159e-06	1.74017e-06
APOA2	KLKB1	0.519618	8.92944e-09	6.43664e-08	1.1883e-07
KLKB1	APOA2	0.519618	8.92944e-09	1.1883e-07	6.43664e-08
CLEC3B	SERPINA1	-0.519611	3.10668e-08	2.98586e-07	1.67955e-07
SERPINA1	CLEC3B	-0.519611	3.10668e-08	1.67955e-07	2.98586e-07
APOD	HPX	0.519446	3.64803e-08	5.25924e-07	7.01232e-07
HPX	APOD	0.519446	3.64803e-08	7.01232e-07	5.25924e-07
PLG	B2M	-0.519397	8.02623e-08	1.88448e-06	1.38854e-06
B2M	PLG	-0.519397	8.02623e-08	1.38854e-06	1.88448e-06
RBP4	B2M	0.519247	6.30756e-07	8.3939e-06	6.64276e-06
B2M	RBP4	0.519247	6.30756e-07	6.64276e-06	8.3939e-06
CD14	APOA1	-0.51905	4.74527e-08	3.42055e-07	5.8638e-07
APOA1	CD14	-0.51905	4.74527e-08	5.8638e-07	3.42055e-07
CD14	APOC1	-0.518419	1.6367e-08	1.50332e-07	1.41575e-06
APOC1	CD14	-0.518419	1.6367e-08	1.41575e-06	1.50332e-07
APOL1	LYZ	-0.51829	3.86324e-08	4.17713e-07	5.5695e-07
LYZ	APOL1	-0.51829	3.86324e-08	5.5695e-07	4.17713e-07
SERPINA1	CP	0.517733	2.4132e-08	1.49101e-07	4.17484e-06
CP	SERPINA1	0.517733	2.4132e-08	4.17484e-06	1.49101e-07
THBS1	PGLYRP2	0.516807	0.00313788	0.0493503	0.00577503
PGLYRP2	THBS1	0.516807	0.00313788	0.00577503	0.0493503
SERPINF1	CD44	0.516657	1.43252e-07	1.4578e-06	4.13042e-06
CD44	SERPINF1	0.516657	1.43252e-07	4.13042e-06	1.4578e-06
ITIH3	CD14	0.516525	1.73794e-08	3.00664e-07	1.50332e-07
CD14	ITIH3	0.516525	1.73794e-08	1.50332e-07	3.00664e-07
LRG1	PLG	-0.516498	1.45111e-08	1.04601e-07	8.36809e-07
PLG	LRG1	-0.516498	1.45111e-08	8.36809e-07	1.04601e-07
CLEC3B	APOM	0.516494	5.64194e-08	5.13713e-07	4.64788e-07
APOM	CLEC3B	0.516494	5.64194e-08	4.64788e-07	5.13713e-07
LRG1	GSN	-0.516318	3.98315e-08	2.75634e-07	3.13221e-07
GSN	LRG1	-0.516318	3.98315e-08	3.13221e-07	2.75634e-07
PPBP	B2M	-0.516015	3.6133e-06	0.000130011	2.31519e-05
B2M	PPBP	-0.516015	3.6133e-06	2.31519e-05	0.000130011
LCAT	SERPINA1	-0.515419	2.75152e-08	7.93355e-07	1.5618e-07
SERPINA1	LCAT	-0.515419	2.75152e-08	1.5618e-07	7.93355e-07
CLEC3B	HPX	0.514514	1.96607e-08	2.12581e-07	4.25162e-07
HPX	CLEC3B	0.514514	1.96607e-08	4.25162e-07	2.12581e-07
SAA1	CFHR5	0.51428	1.03697e-07	9.96639e-07	3.08712e-06
CFHR5	SAA1	0.51428	1.03697e-07	3.08712e-06	9.96639e-07
ITIH2	FGA	-0.514244	1.4955e-08	2.15601e-07	6.77811e-07
FGA	ITIH2	-0.514244	1.4955e-08	6.77811e-07	2.15601e-07
TF	LYZ	-0.514126	5.23457e-08	6.96601e-07	6.96601e-07
LYZ	TF	-0.514126	5.23457e-08	6.96601e-07	6.96601e-07
SERPINF1	AHSG	-0.513982	6.52536e-08	7.52591e-07	4.34187e-07
AHSG	SERPINF1	-0.513982	6.52536e-08	4.34187e-07	7.52591e-07
THBS1	C1R	-0.513445	0.000890118	0.0256651	0.00314266
C1R	THBS1	-0.513445	0.000890118	0.00314266	0.0256651
ITIH2	KLKB1	0.513234	2.63777e-08	3.51026e-07	2.40176e-07
KLKB1	ITIH2	0.513234	2.63777e-08	2.40176e-07	3.51026e-07
SERPINA10	CD14	0.513081	1.36615e-08	2.62605e-07	1.39026e-07
CD14	SERPINA10	0.513081	1.36615e-08	1.39026e-07	2.62605e-07
ACTB;ACTG1	APOA1	-0.513063	1.9634e-07	3.29215e-06	1.78773e-06
APOA1	ACTB;ACTG1	-0.513063	1.9634e-07	1.78773e-06	3.29215e-06
CFHR5	TF	-0.512835	1.24912e-07	3.08712e-06	1.35062e-06
TF	CFHR5	-0.512835	1.24912e-07	1.35062e-06	3.08712e-06
SERPINA3	C1R	0.512684	6.52536e-08	4.51555e-07	3.49365e-06
C1R	SERPINA3	0.512684	6.52536e-08	3.49365e-06	4.51555e-07
PGLYRP2	C1R	-0.512504	4.60911e-08	2.64817e-07	3.49365e-06
C1R	PGLYRP2	-0.512504	4.60911e-08	3.49365e-06	2.64817e-07
THBS1	C1S	-0.512325	0.000725014	0.0250855	0.00202302
C1S	THBS1	-0.512325	0.000725014	0.00202302	0.0250855
APOL1	HPX	0.511413	7.32105e-08	7.45024e-07	1.1514e-06
HPX	APOL1	0.511413	7.32105e-08	1.1514e-06	7.45024e-07
SERPINA4	SERPINA1	-0.510456	1.02546e-08	2.21755e-07	7.39185e-08
SERPINA1	SERPINA4	-0.510456	1.02546e-08	7.39185e-08	2.21755e-07
LRG1	TF	-0.510412	7.32105e-08	4.26072e-07	9.04672e-07
TF	LRG1	-0.510412	7.32105e-08	9.04672e-07	4.26072e-07
ITIH3	KLKB1	-0.509709	1.40801e-08	2.70651e-07	1.43286e-07
KLKB1	ITIH3	-0.509709	1.40801e-08	1.43286e-07	2.70651e-07
F2	CRP	-0.508841	1.30932e-08	3.77522e-07	8.71204e-08
CRP	F2	-0.508841	1.30932e-08	8.71204e-08	3.77522e-07
GPLD1	SERPINA1	-0.508572	1.32551e-08	2.29313e-06	9.17251e-08
SERPINA1	GPLD1	-0.508572	1.32551e-08	9.17251e-08	2.29313e-06
LBP	AFM	-0.508527	2.4132e-08	1.81515e-07	4.17484e-07
AFM	LBP	-0.508527	2.4132e-08	4.17484e-07	1.81515e-07
SAA1;SAA2	KLKB1	-0.508436	4.20023e-08	3.6332e-07	3.6332e-07
KLKB1	SAA1;SAA2	-0.508436	4.20023e-08	3.6332e-07	3.6332e-07
C1R	CRP	0.50835	8.0778e-08	3.49365e-06	4.6582e-07
CRP	C1R	0.50835	8.0778e-08	4.6582e-07	3.49365e-06
PIGR	SERPINA1	0.508258	4.6372e-08	6.17105e-07	2.34552e-07
SERPINA1	PIGR	0.508258	4.6372e-08	2.34552e-07	6.17105e-07
HBB	ALB	0.508221	1.91443e-07	4.13996e-06	8.27992e-06
ALB	HBB	0.508221	1.91443e-07	8.27992e-06	4.13996e-06
C1S	HPX	-0.506922	6.52536e-08	7.05554e-07	1.12889e-06
HPX	C1S	-0.506922	6.52536e-08	1.12889e-06	7.05554e-07
HBB;HBD	APOM	0.506377	3.74707e-08	8.10303e-07	3.81319e-07
APOM	HBB;HBD	0.506377	3.74707e-08	3.81319e-07	8.10303e-07
PGLYRP2	ITIH3	-0.505182	4.74527e-08	2.64817e-07	6.31487e-07
ITIH3	PGLYRP2	-0.505182	4.74527e-08	6.31487e-07	2.64817e-07
SERPINA1	PLG	-0.504813	4.74527e-08	2.34552e-07	1.77602e-06
PLG	SERPINA1	-0.504813	4.74527e-08	1.77602e-06	2.34552e-07
CD14	FGA	0.50474	1.73794e-08	1.50332e-07	6.77811e-07
FGA	CD14	0.50474	1.73794e-08	6.77811e-07	1.50332e-07
CPN2	CRP	0.504393	8.81143e-08	5.08126e-06	4.91735e-07
CRP	CPN2	0.504393	8.81143e-08	4.91735e-07	5.08126e-06
GSN	CFHR5	-0.503726	1.09636e-07	7.90292e-07	3.08712e-06
CFHR5	GSN	-0.503726	1.09636e-07	3.08712e-06	7.90292e-07
SERPIND1	CRP	-0.503623	6.39896e-08	2.76063e-06	3.81731e-07
CRP	SERPIND1	-0.503623	6.39896e-08	3.81731e-07	2.76063e-06
AFM	TF	0.503027	8.21035e-08	9.36629e-07	9.46927e-07
TF	AFM	0.503027	8.21035e-08	9.46927e-07	9.36629e-07
PLG	KLKB1	0.502991	1.40801e-08	8.36809e-07	1.43286e-07
KLKB1	PLG	0.502991	1.40801e-08	1.43286e-07	8.36809e-07
C1QA	B2M	0.502659	2.71121e-06	6.70057e-05	1.95433e-05
B2M	C1QA	0.502659	2.71121e-06	1.95433e-05	6.70057e-05
APOM	B2M	-0.502214	2.64381e-06	1.3068e-05	1.95433e-05
B2M	APOM	-0.502214	2.64381e-06	1.95433e-05	1.3068e-05
ITIH3	CLEC3B	-0.502101	9.91694e-08	1.00919e-06	8.16967e-07
CLEC3B	ITIH3	-0.502101	9.91694e-08	8.16967e-07	1.00919e-06
LBP	CFHR5	0.50207	1.9634e-07	1.17127e-06	4.24585e-06
CFHR5	LBP	0.50207	1.9634e-07	4.24585e-06	1.17127e-06
ITIH1	SERPINA1	-0.50199	2.71703e-08	3.13364e-07	1.5618e-07
SERPINA1	ITIH1	-0.50199	2.71703e-08	1.5618e-07	3.13364e-07
CD14	SERPINA1	0.501936	2.7986e-08	2.20072e-07	1.5618e-07
SERPINA1	CD14	0.501936	2.7986e-08	1.5618e-07	2.20072e-07
AFM	FGA	-0.501576	1.95899e-08	3.76562e-07	6.77811e-07
FGA	AFM	-0.501576	1.95899e-08	6.77811e-07	3.76562e-07
ORM1;ORM2	LRG1	0.501368	7.32105e-08	2.63471e-06	4.26072e-07
LRG1	ORM1;ORM2	0.501368	7.32105e-08	4.26072e-07	2.63471e-06
PF4	CST3	-0.501081	7.82841e-06	0.000338579	4.74892e-05
CST3	PF4	-0.501081	7.82841e-06	4.74892e-05	0.000338579
SERPINA10	APOM	-0.500784	1.2072e-07	1.6065e-06	9.49296e-07
APOM	SERPINA10	-0.500784	1.2072e-07	9.49296e-07	1.6065e-06
PGLYRP2	CST3	-0.500678	3.81921e-07	1.9433e-06	4.40482e-06
CST3	PGLYRP2	-0.500678	3.81921e-07	4.40482e-06	1.9433e-06
PIGR	F2	-0.500049	8.46105e-08	1.04554e-06	1.8297e-06
F2	PIGR	-0.500049	8.46105e-08	1.8297e-06	1.04554e-06
CFHR5	APOA2	-0.498422	7.1016e-07	1.11689e-05	3.41271e-06
APOA2	CFHR5	-0.498422	7.1016e-07	3.41271e-06	1.11689e-05
ITIH2	AFM	0.498402	8.69338e-08	9.39972e-07	9.36629e-07
AFM	ITIH2	0.498402	8.69338e-08	9.36629e-07	9.39972e-07
IGFALS	CRP	-0.498083	2.8473e-07	3.95242e-06	1.40738e-06
CRP	IGFALS	-0.498083	2.8473e-07	1.40738e-06	3.95242e-06
C1S	KLKB1	-0.497978	3.60643e-07	2.97101e-06	2.59963e-06
KLKB1	C1S	-0.497978	3.60643e-07	2.59963e-06	2.97101e-06
ITIH3	LYZ	0.497835	1.31853e-07	1.26726e-06	1.62933e-06
LYZ	ITIH3	0.497835	1.31853e-07	1.62933e-06	1.26726e-06
SERPINA10	SERPINA1	0.497771	5.64794e-08	9.77094e-07	2.71415e-07
SERPINA1	SERPINA10	0.497771	5.64794e-08	2.71415e-07	9.77094e-07
ITIH1	ACTB;ACTG1	-0.49751	2.78786e-07	2.17974e-06	4.01916e-06
ACTB;ACTG1	ITIH1	-0.49751	2.78786e-07	4.01916e-06	2.17974e-06
SERPINA10	AFM	-0.497437	7.5342e-08	1.18492e-06	9.36629e-07
AFM	SERPINA10	-0.497437	7.5342e-08	9.36629e-07	1.18492e-06
APOA2	HBA1	0.497112	1.81069e-07	1.04416e-06	3.13249e-06
HBA1	APOA2	0.497112	1.81069e-07	3.13249e-06	1.04416e-06
SERPINF1	APOL1	-0.496824	1.71238e-07	1.64579e-06	1.34656e-06
APOL1	SERPINF1	-0.496824	1.71238e-07	1.34656e-06	1.64579e-06
ITIH1	APOM	0.49663	4.6372e-08	4.81868e-07	4.2223e-07
APOM	ITIH1	0.49663	4.6372e-08	4.2223e-07	4.81868e-07
PGLYRP2	F2	0.496346	1.33032e-07	7.19203e-07	2.55717e-06
F2	PGLYRP2	0.496346	1.33032e-07	2.55717e-06	7.19203e-07
APOM	HBB	0.495974	1.71543e-07	1.18708e-06	4.13996e-06
HBB	APOM	0.495974	1.71543e-07	4.13996e-06	1.18708e-06
LBP	PLG	-0.495625	6.1596e-08	4.0985e-07	1.77602e-06
PLG	LBP	-0.495625	6.1596e-08	1.77602e-06	4.0985e-07
LRG1	ITIH1	-0.495544	1.15517e-07	6.24516e-07	1.05182e-06
ITIH1	LRG1	-0.495544	1.15517e-07	1.05182e-06	6.24516e-07
ITIH2	APOC1	0.495021	5.17757e-08	6.398e-07	2.2393e-06
APOC1	ITIH2	0.495021	5.17757e-08	2.2393e-06	6.398e-07
CD14	CST3	0.494985	6.37567e-07	3.55803e-06	6.89369e-06
CST3	CD14	0.494985	6.37567e-07	6.89369e-06	3.55803e-06
PON1	GSN	0.494939	5.0294e-08	2.90029e-06	3.78298e-07
GSN	PON1	0.494939	5.0294e-08	3.78298e-07	2.90029e-06
HBB;HBD	ALB	0.494885	4.13125e-07	7.94119e-06	1.42941e-05
ALB	HBB;HBD	0.494885	4.13125e-07	1.42941e-05	7.94119e-06
APOD	HBB	0.494435	2.81943e-07	3.25174e-06	5.41957e-06
HBB	APOD	0.494435	2.81943e-07	5.41957e-06	3.25174e-06
C1S	TF	-0.492595	1.40734e-07	1.35261e-06	1.43218e-06
TF	C1S	-0.492595	1.40734e-07	1.43218e-06	1.35261e-06
SERPINF1	CD14	0.492451	2.1654e-06	1.70279e-05	1.01247e-05
CD14	SERPINF1	0.492451	2.1654e-06	1.01247e-05	1.70279e-05
APOL1	APOA1	0.49209	1.15517e-07	9.99226e-07	1.1421e-06
APOA1	APOL1	0.49209	1.15517e-07	1.1421e-06	9.99226e-07
TF	SERPINC1	0.491721	2.48591e-08	3.58386e-07	7.16771e-07
SERPINC1	TF	0.491721	2.48591e-08	7.16771e-07	3.58386e-07
SERPIND1	ITIH2	0.491216	7.97869e-08	2.76063e-06	9.20209e-07
ITIH2	SERPIND1	0.491216	7.97869e-08	9.20209e-07	2.76063e-06
LRG1	C1R	0.490539	2.66857e-07	1.35783e-06	7.69438e-06
C1R	LRG1	0.490539	2.66857e-07	7.69438e-06	1.35783e-06
KLKB1	B2M	-0.490018	4.95576e-07	3.32116e-06	5.71564e-06
B2M	KLKB1	-0.490018	4.95576e-07	5.71564e-06	3.32116e-06
LYZ	C1QC	0.489606	6.53316e-07	6.64845e-06	3.22373e-05
C1QC	LYZ	0.489606	6.53316e-07	3.22373e-05	6.64845e-06
HRG	TTR	0.489178	2.0809e-07	8.9999e-06	2.24997e-06
TTR	HRG	0.489178	2.0809e-07	2.24997e-06	8.9999e-06
CPB2	AZGP1	0.489142	9.20387e-08	5.30756e-06	1.59227e-06
AZGP1	CPB2	0.489142	9.20387e-08	1.59227e-06	5.30756e-06
SAA1	CLEC3B	-0.489011	6.17988e-07	5.09105e-06	4.64835e-06
CLEC3B	SAA1	-0.489011	6.17988e-07	4.64835e-06	5.09105e-06
APOA2	ACTB;ACTG1	-0.488461	3.36947e-07	1.76642e-06	4.48399e-06
ACTB;ACTG1	APOA2	-0.488461	3.36947e-07	4.48399e-06	1.76642e-06
APOA2	LYZ	-0.48844	1.71543e-07	1.02334e-06	1.85481e-06
LYZ	APOA2	-0.48844	1.71543e-07	1.85481e-06	1.02334e-06
SERPINA1	B2M	0.487571	2.3275e-06	8.78977e-06	1.91742e-05
B2M	SERPINA1	0.487571	2.3275e-06	1.91742e-05	8.78977e-06
SERPINA10	C1S	0.486942	2.52552e-07	2.73072e-06	2.29956e-06
C1S	SERPINA10	0.486942	2.52552e-07	2.29956e-06	2.73072e-06
CLU	APOC3	0.486897	8.9451e-08	3.86876e-06	2.21072e-06
APOC3	CLU	0.486897	8.9451e-08	2.21072e-06	3.86876e-06
ITIH4	CFP	-0.486056	2.87345e-07	2.07128e-06	8.28512e-06
CFP	ITIH4	-0.486056	2.87345e-07	8.28512e-06	2.07128e-06
ITIH1	APOC1	0.485905	1.44746e-07	1.25015e-06	3.57728e-06
APOC1	ITIH1	0.485905	1.44746e-07	3.57728e-06	1.25015e-06
SAA4	APOA1	0.485896	1.18832e-07	1.76615e-05	1.1421e-06
APOA1	SAA4	0.485896	1.18832e-07	1.1421e-06	1.76615e-05
HPX	AMBP	-0.485869	2.97851e-07	3.96371e-06	5.15282e-06
AMBP	HPX	-0.485869	2.97851e-07	5.15282e-06	3.96371e-06
SERPINA10	AHSG	-0.485716	2.02391e-07	2.50098e-06	1.2968e-06
AHSG	SERPINA10	-0.485716	2.02391e-07	1.2968e-06	2.50098e-06
LCAT	ITIH4	-0.485438	1.36548e-07	2.14753e-06	1.12489e-06
ITIH4	LCAT	-0.485438	1.36548e-07	1.12489e-06	2.14753e-06
PON1	APOL1	0.484904	3.91303e-07	1.12826e-05	2.78234e-06
APOL1	PON1	0.484904	3.91303e-07	2.78234e-06	1.12826e-05
APOL1	CST3	-0.484747	2.54724e-07	1.91596e-06	3.14766e-06
CST3	APOL1	-0.484747	2.54724e-07	3.14766e-06	1.91596e-06
CST3	C1QA	0.484532	9.14291e-07	9.30426e-06	3.08475e-05
C1QA	CST3	0.484532	9.14291e-07	3.08475e-05	9.30426e-06
ACTB;ACTG1	TTR	-0.484524	3.96702e-06	3.81274e-05	2.84026e-05
TTR	ACTB;ACTG1	-0.484524	3.96702e-06	2.84026e-05	3.81274e-05
SERPINA3	PLG	-0.484489	2.89792e-07	1.61722e-06	4.17783e-06
PLG	SERPINA3	-0.484489	2.89792e-07	4.17783e-06	1.61722e-06
SAA4	APOM	0.484306	2.04179e-07	1.76615e-05	1.35858e-06
APOM	SAA4	0.484306	2.04179e-07	1.35858e-06	1.76615e-05
PIGR	B2M	0.484068	2.13779e-06	1.62461e-05	1.84919e-05
B2M	PIGR	0.484068	2.13779e-06	1.84919e-05	1.62461e-05
SERPINF1	APOM	-0.483728	1.48508e-06	1.28459e-05	7.55643e-06
APOM	SERPINF1	-0.483728	1.48508e-06	7.55643e-06	1.28459e-05
ITIH4	F9	0.483479	2.743e-07	2.06321e-06	7.90898e-06
F9	ITIH4	0.483479	2.743e-07	7.90898e-06	2.06321e-06
SAA1	KLKB1	-0.483356	2.20116e-07	1.904e-06	1.65565e-06
KLKB1	SAA1	-0.483356	2.20116e-07	1.65565e-06	1.904e-06
THBS1	SERPINA10	-0.483193	0.00196208	0.0339441	0.00682093
SERPINA10	THBS1	-0.483193	0.00196208	0.00682093	0.0339441
PIGR	ITIH4	0.482954	9.10096e-07	8.28667e-06	5.4292e-06
ITIH4	PIGR	0.482954	9.10096e-07	5.4292e-06	8.28667e-06
JCHAIN	APOA2	-0.482902	5.55783e-07	9.19177e-06	2.74716e-06
APOA2	JCHAIN	-0.482902	5.55783e-07	2.74716e-06	9.19177e-06
APOA1	AHSG	0.482794	2.52552e-07	2.08055e-06	1.56041e-06
AHSG	APOA1	0.482794	2.52552e-07	1.56041e-06	2.08055e-06
SERPINA3	HRG	-0.482731	9.74333e-08	5.8124e-07	7.89056e-06
HRG	SERPINA3	-0.482731	9.74333e-08	7.89056e-06	5.8124e-07
JCHAIN	APOL1	-0.482461	5.26725e-07	9.19177e-06	3.50475e-06
APOL1	JCHAIN	-0.482461	5.26725e-07	3.50475e-06	9.19177e-06
SERPINA3	CFHR5	0.482232	5.05844e-07	2.73472e-06	8.75109e-06
CFHR5	SERPINA3	0.482232	5.05844e-07	8.75109e-06	2.73472e-06
ITIH4	B2M	0.4822	1.37297e-06	7.66207e-06	1.31958e-05
B2M	ITIH4	0.4822	1.37297e-06	1.31958e-05	7.66207e-06
SERPINA10	C9	0.482199	8.44852e-08	1.218e-06	1.82699e-06
C9	SERPINA10	0.482199	8.44852e-08	1.82699e-06	1.218e-06
LUM	CD44	0.48198	6.0042e-07	5.19363e-05	1.29841e-05
CD44	LUM	0.48198	6.0042e-07	1.29841e-05	5.19363e-05
LRG1	ITIH2	-0.481739	1.44746e-07	7.58817e-07	1.39117e-06
ITIH2	LRG1	-0.481739	1.44746e-07	1.39117e-06	7.58817e-07
APOL1	HBA1	0.481541	1.53102e-07	1.26127e-06	2.94297e-06
HBA1	APOL1	0.481541	1.53102e-07	2.94297e-06	1.26127e-06
HPX	APOA1	0.481478	2.19956e-07	3.17103e-06	1.90262e-06
APOA1	HPX	0.481478	2.19956e-07	1.90262e-06	3.17103e-06
SERPINA10	APOA2	-0.481117	3.32307e-07	3.38171e-06	1.76642e-06
APOA2	SERPINA10	-0.481117	3.32307e-07	1.76642e-06	3.38171e-06
AFM	TTR	0.480459	1.09156e-07	1.04911e-06	1.34885e-06
TTR	AFM	0.480459	1.09156e-07	1.34885e-06	1.04911e-06
PGLYRP2	LYZ	-0.480084	7.50449e-07	3.50886e-06	7.21265e-06
LYZ	PGLYRP2	-0.480084	7.50449e-07	7.21265e-06	3.50886e-06
HBB;HBD	APOA2	0.480026	4.60345e-07	7.96398e-06	2.34235e-06
APOA2	HBB;HBD	0.480026	4.60345e-07	2.34235e-06	7.96398e-06
SERPINA3	B2M	0.479887	2.92207e-06	1.20362e-05	2.02208e-05
B2M	SERPINA3	0.479887	2.92207e-06	2.02208e-05	1.20362e-05
LRG1	APOC1	-0.479711	6.18606e-07	2.97274e-06	1.07019e-05
APOC1	LRG1	-0.479711	6.18606e-07	1.07019e-05	2.97274e-06
ITIH3	IGFALS	-0.479232	2.97003e-07	2.56907e-06	3.95242e-06
IGFALS	ITIH3	-0.479232	2.97003e-07	3.95242e-06	2.56907e-06
CD14	PLG	-0.478872	1.86186e-07	1.19297e-06	3.50137e-06
PLG	CD14	-0.478872	1.86186e-07	3.50137e-06	1.19297e-06
SERPIND1	PLG	0.478692	2.02391e-07	5.83562e-06	3.50137e-06
PLG	SERPIND1	0.478692	2.02391e-07	3.50137e-06	5.83562e-06
PPBP	CST3	-0.478486	4.50905e-06	0.000130011	3.12026e-05
CST3	PPBP	-0.478486	4.50905e-06	3.12026e-05	0.000130011
APOC3	AMBP	0.478304	1.40734e-07	3.04338e-06	2.70522e-06
AMBP	APOC3	0.478304	1.40734e-07	2.70522e-06	3.04338e-06
GPLD1	TF	0.478115	2.32475e-07	2.01091e-05	2.23434e-06
TF	GPLD1	0.478115	2.32475e-07	2.23434e-06	2.01091e-05
PGLYRP2	F9	-0.477853	2.13944e-07	1.12158e-06	7.40245e-06
F9	PGLYRP2	-0.477853	2.13944e-07	7.40245e-06	1.12158e-06
APOM	TF	0.477018	3.05346e-07	1.8866e-06	2.64124e-06
TF	APOM	0.477018	3.05346e-07	2.64124e-06	1.8866e-06
IGFALS	SERPINC1	0.476892	1.22623e-06	1.44769e-05	1.51526e-05
SERPINC1	IGFALS	0.476892	1.22623e-06	1.51526e-05	1.44769e-05
CRP	B2M	0.47659	5.0336e-06	1.93514e-05	3.11004e-05
B2M	CRP	0.47659	5.0336e-06	3.11004e-05	1.93514e-05
ACTB;ACTG1	SERPINC1	-0.476508	1.70279e-06	2.10416e-05	1.96388e-05
SERPINC1	ACTB;ACTG1	-0.476508	1.70279e-06	1.96388e-05	2.10416e-05
HRG	APOC1	0.476239	1.36831e-07	7.89056e-06	3.57728e-06
APOC1	HRG	0.476239	1.36831e-07	3.57728e-06	7.89056e-06
C1S	LYZ	0.47594	8.38032e-07	5.36961e-06	7.6305e-06
LYZ	C1S	0.47594	8.38032e-07	7.6305e-06	5.36961e-06
APOL1	SERPINC1	0.475806	4.02072e-07	2.78234e-06	6.95584e-06
SERPINC1	APOL1	0.475806	4.02072e-07	6.95584e-06	2.78234e-06
CPB2	CLU	0.4733	1.02301e-06	4.42452e-05	2.5283e-05
CLU	CPB2	0.4733	1.02301e-06	2.5283e-05	4.42452e-05
PIGR	AHSG	-0.473197	8.6142e-07	8.28667e-06	4.80728e-06
AHSG	PIGR	-0.473197	8.6142e-07	4.80728e-06	8.28667e-06
PGLYRP2	B2M	-0.472815	2.6513e-06	1.14669e-05	1.95433e-05
B2M	PGLYRP2	-0.472815	2.6513e-06	1.95433e-05	1.14669e-05
ORM1;ORM2	CRP	0.472672	3.93437e-07	9.72352e-06	1.89068e-06
CRP	ORM1;ORM2	0.472672	3.93437e-07	1.89068e-06	9.72352e-06
CFHR5	APOD	-0.471419	4.20083e-06	4.54215e-05	3.0281e-05
APOD	CFHR5	-0.471419	4.20083e-06	3.0281e-05	4.54215e-05
ITIH4	C1R	0.470937	5.26725e-07	3.64494e-06	1.23454e-05
C1R	ITIH4	0.470937	5.26725e-07	1.23454e-05	3.64494e-06
C1S	B2M	0.470666	1.35532e-05	6.14664e-05	7.32718e-05
B2M	C1S	0.470666	1.35532e-05	7.32718e-05	6.14664e-05
SERPINC1	KLKB1	0.470189	1.76087e-07	3.56195e-06	1.38469e-06
KLKB1	SERPINC1	0.470189	1.76087e-07	1.38469e-06	3.56195e-06
ITIH3	F9	0.469747	1.55137e-06	1.11828e-05	2.68388e-05
F9	ITIH3	0.469747	1.55137e-06	2.68388e-05	1.11828e-05
LRG1	F2	-0.469648	5.86384e-07	2.89841e-06	7.80342e-06
F2	LRG1	-0.469648	5.86384e-07	7.80342e-06	2.89841e-06
ITIH2	APOA2	0.469351	2.89792e-07	2.5067e-06	1.61722e-06
APOA2	ITIH2	0.469351	2.89792e-07	1.61722e-06	2.5067e-06
CLU	APOH	0.46908	2.743e-07	9.49078e-06	5.93174e-06
APOH	CLU	0.46908	2.743e-07	5.93174e-06	9.49078e-06
C1R	AHSG	-0.469071	9.45485e-07	1.63569e-05	5.11153e-06
AHSG	C1R	-0.469071	9.45485e-07	5.11153e-06	1.63569e-05
PPBP	PLG	0.468851	4.32263e-06	0.000130011	4.15453e-05
PLG	PPBP	0.468851	4.32263e-06	4.15453e-05	0.000130011
CRP	AGT	0.46878	4.89945e-07	2.29082e-06	1.33721e-05
AGT	CRP	0.46878	4.89945e-07	1.33721e-05	2.29082e-06
C1RL	SERPINA1	0.468377	3.80814e-07	2.09284e-05	1.68925e-06
SERPINA1	C1RL	0.468377	3.80814e-07	1.68925e-06	2.09284e-05
CLEC3B	CFHR5	-0.468361	1.6791e-06	1.16194e-05	2.07489e-05
CFHR5	CLEC3B	-0.468361	1.6791e-06	2.07489e-05	1.16194e-05
CFD	RBP4	0.468272	1.46701e-06	3.62562e-05	1.4929e-05
RBP4	CFD	0.468272	1.46701e-06	1.4929e-05	3.62562e-05
HRG	CPN2	-0.468196	2.743e-07	9.49078e-06	1.18635e-05
CPN2	HRG	-0.468196	2.743e-07	1.18635e-05	9.49078e-06
LGALS3BP	CD14	0.467955	9.8784e-07	8.54482e-05	5.02636e-06
CD14	LGALS3BP	0.467955	9.8784e-07	5.02636e-06	8.54482e-05
CD14	C1RL	0.467863	4.7294e-07	2.9221e-06	2.09284e-05
C1RL	CD14	0.467863	4.7294e-07	2.09284e-05	2.9221e-06
C1S	APOA1	-0.467358	5.41066e-07	4.06976e-06	4.25475e-06
APOA1	C1S	-0.467358	5.41066e-07	4.25475e-06	4.06976e-06
RBP4	LYZ	0.46726	1.36956e-06	1.48083e-05	1.12825e-05
LYZ	RBP4	0.46726	1.36956e-06	1.12825e-05	1.48083e-05
LRG1	APOA1	-0.466754	9.96513e-07	4.2048e-06	6.89587e-06
APOA1	LRG1	-0.466754	9.96513e-07	6.89587e-06	4.2048e-06
GPX3	RBP4	-0.466339	4.24472e-07	7.34337e-05	6.11947e-06
RBP4	GPX3	-0.466339	4.24472e-07	6.11947e-06	7.34337e-05
CPN1	APOC1	-0.466177	4.24472e-07	6.67579e-06	8.1593e-06
APOC1	CPN1	-0.466177	4.24472e-07	8.1593e-06	6.67579e-06
PIGR	LRG1	0.46582	8.85436e-07	8.28667e-06	4.03107e-06
LRG1	PIGR	0.46582	8.85436e-07	4.03107e-06	8.28667e-06
LCAT	CFP	0.465415	1.55261e-06	1.67876e-05	3.83717e-05
CFP	LCAT	0.465415	1.55261e-06	3.83717e-05	1.67876e-05
ECM1	F13A1	0.465284	1.06934e-06	0.000184995	9.24975e-05
F13A1	ECM1	0.465284	1.06934e-06	9.24975e-05	0.000184995
ITIH1	HRG	0.465113	5.55783e-07	3.84602e-06	1.60251e-05
HRG	ITIH1	0.465113	5.55783e-07	1.60251e-05	3.84602e-06
CFHR5	AHSG	-0.464938	1.51188e-06	2.01197e-05	7.26544e-06
AHSG	CFHR5	-0.464938	1.51188e-06	7.26544e-06	2.01197e-05
C9	F9	0.464328	3.91303e-07	6.15414e-06	9.67079e-06
F9	C9	0.464328	3.91303e-07	9.67079e-06	6.15414e-06
CPN2	TTR	-0.464031	7.25839e-07	2.5114e-05	6.96924e-06
TTR	CPN2	-0.464031	7.25839e-07	6.96924e-06	2.5114e-05
PIGR	TF	-0.463636	1.65376e-06	1.4305e-05	1.19209e-05
TF	PIGR	-0.463636	1.65376e-06	1.19209e-05	1.4305e-05
GPLD1	APOM	0.463195	4.17296e-07	2.4064e-05	2.48938e-06
APOM	GPLD1	0.463195	4.17296e-07	2.48938e-06	2.4064e-05
CD14	C1S	0.463003	8.28681e-07	4.3443e-06	5.36961e-06
C1S	CD14	0.463003	8.28681e-07	5.36961e-06	4.3443e-06
SELL	PGLYRP2	0.462761	2.0891e-06	9.03534e-05	9.51089e-06
PGLYRP2	SELL	0.462761	2.0891e-06	9.51089e-06	9.03534e-05
HPX	B2M	-0.462744	1.27558e-05	9.19479e-05	7.32718e-05
B2M	HPX	-0.462744	1.27558e-05	7.32718e-05	9.19479e-05
LBP	B2M	0.462475	6.0809e-06	2.92221e-05	3.62757e-05
B2M	LBP	0.462475	6.0809e-06	3.62757e-05	2.92221e-05
CNDP1	APOM	0.462046	5.08861e-06	0.000125761	2.25725e-05
APOM	CNDP1	0.462046	5.08861e-06	2.25725e-05	0.000125761
ITIH2	ACTB;ACTG1	-0.461506	2.49666e-06	1.79967e-05	2.69951e-05
ACTB;ACTG1	ITIH2	-0.461506	2.49666e-06	2.69951e-05	1.79967e-05
PGLYRP2	IGFALS	0.461314	2.6467e-06	1.14669e-05	2.69341e-05
IGFALS	PGLYRP2	0.461314	2.6467e-06	2.69341e-05	1.14669e-05
C1R	KLKB1	-0.460965	2.05769e-06	2.22488e-05	1.11244e-05
KLKB1	C1R	-0.460965	2.05769e-06	1.11244e-05	2.22488e-05
ITIH1	FGA	-0.460875	5.12751e-07	3.69608e-06	1.37398e-05
FGA	ITIH1	-0.460875	5.12751e-07	1.37398e-05	3.69608e-06
ITIH1	TF	0.46055	2.89792e-07	2.17974e-06	2.63863e-06
TF	ITIH1	0.46055	2.89792e-07	2.63863e-06	2.17974e-06
C1S	AGT	0.460478	5.41066e-07	4.06976e-06	1.33721e-05
AGT	C1S	0.460478	5.41066e-07	1.33721e-05	4.06976e-06
SERPINA10	APOA1	-0.460469	1.43558e-06	1.37975e-05	9.55214e-06
APOA1	SERPINA10	-0.460469	1.43558e-06	9.55214e-06	1.37975e-05
CFHR5	CFH;CFHR1	0.46039	1.30206e-06	1.87713e-05	5.63139e-05
CFH;CFHR1	CFHR5	0.46039	1.30206e-06	5.63139e-05	1.87713e-05
TF	SERPINA1	-0.460361	6.02287e-07	4.73617e-06	2.48085e-06
SERPINA1	TF	-0.460361	6.02287e-07	2.48085e-06	4.73617e-06
HPR	APOH	-0.460343	1.13595e-06	9.82594e-05	2.18354e-05
APOH	HPR	-0.460343	1.13595e-06	2.18354e-05	9.82594e-05
C9	C1S	0.46028	2.81943e-07	4.87761e-06	2.43881e-06
C1S	C9	0.46028	2.81943e-07	2.43881e-06	4.87761e-06
SERPINA3	C1RL	0.460127	7.25839e-07	3.69324e-06	2.09284e-05
C1RL	SERPINA3	0.460127	7.25839e-07	2.09284e-05	3.69324e-06
PON1	LRG1	-0.460046	9.45485e-07	1.63569e-05	4.18399e-06
LRG1	PON1	-0.460046	9.45485e-07	4.18399e-06	1.63569e-05
C1S	PF4	-0.459888	3.71397e-05	0.00015298	0.00107086
PF4	C1S	-0.459888	3.71397e-05	0.00107086	0.00015298
AZGP1	AGT	0.459856	1.6335e-06	2.17381e-05	3.53245e-05
AGT	AZGP1	0.459856	1.6335e-06	3.53245e-05	2.17381e-05
AFM	HP	-0.459676	2.89792e-07	2.5067e-06	2.5067e-05
HP	AFM	-0.459676	2.89792e-07	2.5067e-05	2.5067e-06
ITIH3	SERPINC1	-0.459423	9.70676e-07	7.30117e-06	1.29175e-05
SERPINC1	ITIH3	-0.459423	9.70676e-07	1.29175e-05	7.30117e-06
ITIH4	CST3	0.459324	1.27908e-06	7.37603e-06	1.22934e-05
CST3	ITIH4	0.459324	1.27908e-06	1.22934e-05	7.37603e-06
CLU	AZGP1	0.45927	6.88245e-07	1.98444e-05	9.92219e-06
AZGP1	CLU	0.45927	6.88245e-07	9.92219e-06	1.98444e-05
VTN	CST3	-0.459193	3.65597e-06	0.000158121	3.01182e-05
CST3	VTN	-0.459193	3.65597e-06	3.01182e-05	0.000158121
CNDP1	APOA2	0.458715	7.00768e-06	0.000151541	2.69407e-05
APOA2	CNDP1	0.458715	7.00768e-06	2.69407e-05	0.000151541
LRG1	LCAT	-0.45803	9.67396e-07	4.18399e-06	1.11573e-05
LCAT	LRG1	-0.45803	9.67396e-07	1.11573e-05	4.18399e-06
ITIH4	KLKB1	-0.457629	5.86384e-07	3.90171e-06	3.7572e-06
KLKB1	ITIH4	-0.457629	5.86384e-07	3.7572e-06	3.90171e-06
SERPINF1	SERPINA3	0.457584	2.1654e-06	1.70279e-05	9.36534e-06
SERPINA3	SERPINF1	0.457584	2.1654e-06	9.36534e-06	1.70279e-05
CFHR5	C1S	0.457498	5.42652e-06	5.21549e-05	2.84481e-05
C1S	CFHR5	0.457498	5.42652e-06	2.84481e-05	5.21549e-05
C8A	APOC3	-0.457097	9.45485e-07	4.08922e-05	1.63569e-05
APOC3	C8A	-0.457097	9.45485e-07	1.63569e-05	4.08922e-05
C1R	SERPINA1	0.456998	9.20923e-07	1.63569e-05	3.70511e-06
SERPINA1	C1R	0.456998	9.20923e-07	3.70511e-06	1.63569e-05
SERPIND1	SERPINA1	-0.45689	4.85867e-07	1.07938e-05	2.05012e-06
SERPINA1	SERPIND1	-0.45689	4.85867e-07	2.05012e-06	1.07938e-05
SAA1	C1R	0.456846	1.68135e-06	1.26467e-05	2.07767e-05
C1R	SAA1	0.456846	1.68135e-06	2.07767e-05	1.26467e-05
IGFALS	CD14	-0.456706	5.74204e-06	4.51533e-05	2.42286e-05
CD14	IGFALS	-0.456706	5.74204e-06	2.42286e-05	4.51533e-05
SELL	ITIH4	-0.456657	2.86796e-06	9.92315e-05	1.37821e-05
ITIH4	SELL	-0.456657	2.86796e-06	1.37821e-05	9.92315e-05
GSN	CRP	-0.456482	1.5074e-06	8.4369e-06	6.36049e-06
CRP	GSN	-0.456482	1.5074e-06	6.36049e-06	8.4369e-06
FETUB	APOC1	0.456129	9.79082e-06	0.000846906	9.9636e-05
APOC1	FETUB	0.456129	9.79082e-06	9.9636e-05	0.000846906
SERPINA7	SERPINA6	0.456096	3.91303e-07	6.76955e-05	6.76955e-05
SERPINA6	SERPINA7	0.456096	3.91303e-07	6.76955e-05	6.76955e-05
ITIH2	SERPINA1	-0.455907	4.13125e-07	3.40337e-06	1.78677e-06
SERPINA1	ITIH2	-0.455907	4.13125e-07	1.78677e-06	3.40337e-06
SERPINA3	CLEC3B	-0.455753	1.07756e-06	5.32622e-06	7.7674e-06
CLEC3B	SERPINA3	-0.455753	1.07756e-06	7.7674e-06	5.32622e-06
CLEC3B	AZGP1	-0.454648	3.60972e-06	2.15338e-05	4.46058e-05
AZGP1	CLEC3B	-0.454648	3.60972e-06	4.46058e-05	2.15338e-05
SAA1;SAA2	APOA2	-0.454524	9.41598e-07	6.78735e-06	4.40261e-06
APOA2	SAA1;SAA2	-0.454524	9.41598e-07	4.40261e-06	6.78735e-06
ITIH4	APOA1	-0.454482	2.11088e-06	1.10662e-05	1.30422e-05
APOA1	ITIH4	-0.454482	2.11088e-06	1.30422e-05	1.10662e-05
CLEC3B	TF	0.4544	2.09356e-06	1.39302e-05	1.35253e-05
TF	CLEC3B	0.4544	2.09356e-06	1.35253e-05	1.39302e-05
HBB;HBD	APOL1	0.454275	7.4537e-07	1.17226e-05	4.77589e-06
APOL1	HBB;HBD	0.454275	7.4537e-07	4.77589e-06	1.17226e-05
TTR	FGA	-0.454068	8.7363e-07	7.5569e-06	1.37398e-05
FGA	TTR	-0.454068	8.7363e-07	1.37398e-05	7.5569e-06
KLKB1	FGA	-0.453959	1.19682e-06	6.90167e-06	1.72542e-05
FGA	KLKB1	-0.453959	1.19682e-06	1.72542e-05	6.90167e-06
CD44	C1QB	0.453687	2.63157e-06	3.79385e-05	0.000151754
C1QB	CD44	0.453687	2.63157e-06	0.000151754	3.79385e-05
FGA	APOA1	-0.45322	8.5087e-07	1.37398e-05	6.13335e-06
APOA1	FGA	-0.45322	8.5087e-07	6.13335e-06	1.37398e-05
GSN	KLKB1	0.45304	9.70676e-07	5.99739e-06	5.79058e-06
KLKB1	GSN	0.45304	9.70676e-07	5.79058e-06	5.99739e-06
HP	AHSG	-0.45285	1.32812e-06	7.65885e-05	6.56473e-06
AHSG	HP	-0.45285	1.32812e-06	6.56473e-06	7.65885e-05
GSN	F2	0.452823	1.51181e-06	8.4369e-06	1.62002e-05
F2	GSN	0.452823	1.51181e-06	1.62002e-05	8.4369e-06
HBA1	AHSG	0.452751	1.81047e-06	2.84738e-05	8.46518e-06
AHSG	HBA1	0.452751	1.81047e-06	8.46518e-06	2.84738e-05
C1S	APOL1	-0.452075	1.22843e-06	7.32819e-06	7.32819e-06
APOL1	C1S	-0.452075	1.22843e-06	7.32819e-06	7.32819e-06
AZGP1	PPBP	-0.451581	5.42652e-06	5.86742e-05	0.000134113
PPBP	AZGP1	-0.451581	5.42652e-06	0.000134113	5.86742e-05
CD14	APOM	-0.451508	5.37446e-07	3.20614e-06	3.09927e-06
APOM	CD14	-0.451508	5.37446e-07	3.09927e-06	3.20614e-06
F2	AHSG	0.451137	1.32812e-06	1.53177e-05	6.56473e-06
AHSG	F2	0.451137	1.32812e-06	6.56473e-06	1.53177e-05
CFHR2	CFHR1	0.451089	3.7057e-06	0.000320543	0.000320543
CFHR1	CFHR2	0.451089	3.7057e-06	0.000320543	0.000320543
SERPINA3	GSN	-0.450749	1.29406e-06	6.21866e-06	7.71972e-06
GSN	SERPINA3	-0.450749	1.29406e-06	7.71972e-06	6.21866e-06
C1S	APOD	-0.450713	2.52197e-06	1.45434e-05	2.24139e-05
APOD	C1S	-0.450713	2.52197e-06	2.24139e-05	1.45434e-05
CPN2	SERPINA1	0.450641	2.33716e-06	6.73882e-05	8.78977e-06
SERPINA1	CPN2	0.450641	2.33716e-06	8.78977e-06	6.73882e-05
CD14	ACTB;ACTG1	0.450585	5.42652e-06	2.34697e-05	4.94099e-05
ACTB;ACTG1	CD14	0.450585	5.42652e-06	4.94099e-05	2.34697e-05
LBP	CPN1	0.4501	2.00579e-06	1.02059e-05	2.66924e-05
CPN1	LBP	0.4501	2.00579e-06	2.66924e-05	1.02059e-05
LRG1	SERPINC1	-0.449722	3.49785e-06	1.37529e-05	2.67749e-05
SERPINC1	LRG1	-0.449722	3.49785e-06	2.67749e-05	1.37529e-05
VTN	CD44	-0.449645	2.27857e-06	0.000158121	3.79385e-05
CD44	VTN	-0.449645	2.27857e-06	3.79385e-05	0.000158121
IGFALS	CST3	-0.449376	6.86614e-06	4.75137e-05	4.56862e-05
CST3	IGFALS	-0.449376	6.86614e-06	4.56862e-05	4.75137e-05
CD14	F2	-0.449289	1.59193e-06	7.6501e-06	1.62002e-05
F2	CD14	-0.449289	1.59193e-06	1.62002e-05	7.6501e-06
CFHR5	SERPINA1	0.449169	3.24301e-06	3.74027e-05	1.1937e-05
SERPINA1	CFHR5	0.449169	3.24301e-06	1.1937e-05	3.74027e-05
FGA	CRP	0.449152	7.76515e-07	1.37398e-05	3.53519e-06
CRP	FGA	0.449152	7.76515e-07	3.53519e-06	1.37398e-05
IGFALS	TF	0.448977	4.32263e-06	3.56103e-05	2.26611e-05
TF	IGFALS	0.448977	4.32263e-06	2.26611e-05	3.56103e-05
HPR	CST3	-0.448744	4.1697e-06	0.000127132	3.08548e-05
CST3	HPR	-0.448744	4.1697e-06	3.08548e-05	0.000127132
MST1	SERPINA1	0.448502	1.02845e-05	0.00177921	3.52696e-05
SERPINA1	MST1	0.448502	1.02845e-05	3.52696e-05	0.00177921
HBA1	ALB	0.448486	5.46244e-06	7.26925e-05	0.000118125
ALB	HBA1	0.448486	5.46244e-06	0.000118125	7.26925e-05
TF	FGA	-0.448378	8.28681e-07	6.23312e-06	1.37398e-05
FGA	TF	-0.448378	8.28681e-07	1.37398e-05	6.23312e-06
ITIH4	APOD	-0.447909	3.41146e-06	1.59509e-05	2.63099e-05
APOD	ITIH4	-0.447909	3.41146e-06	2.63099e-05	1.59509e-05
HPR	HPX	0.447765	5.87895e-06	0.000127132	4.84313e-05
HPX	HPR	0.447765	5.87895e-06	4.84313e-05	0.000127132
SERPINA4	ITIH2	0.447655	1.98646e-06	2.4547e-05	1.49417e-05
ITIH2	SERPINA4	0.447655	1.98646e-06	1.49417e-05	2.4547e-05
SERPIND1	CST3	-0.447495	1.68135e-06	3.23193e-05	1.45437e-05
CST3	SERPIND1	-0.447495	1.68135e-06	1.45437e-05	3.23193e-05
IGFALS	AHSG	0.447465	4.08232e-06	3.53121e-05	1.64242e-05
AHSG	IGFALS	0.447465	4.08232e-06	1.64242e-05	3.53121e-05
ITIH4	SERPINC1	-0.447395	2.05769e-06	1.10662e-05	1.97767e-05
SERPINC1	ITIH4	-0.447395	2.05769e-06	1.97767e-05	1.10662e-05
SERPINA4	KLKB1	0.447141	1.78785e-06	2.37922e-05	9.97737e-06
KLKB1	SERPINA4	0.447141	1.78785e-06	9.97737e-06	2.37922e-05
APOL1	APOH	-0.446863	2.79031e-06	1.4628e-05	4.05547e-05
APOH	APOL1	-0.446863	2.79031e-06	4.05547e-05	1.4628e-05
CFD	HPX	-0.44682	4.51042e-06	9.75378e-05	4.33501e-05
HPX	CFD	-0.44682	4.51042e-06	4.33501e-05	9.75378e-05
F13B	F13A1	0.446635	2.11983e-06	0.000183365	0.000122243
F13A1	F13B	0.446635	2.11983e-06	0.000122243	0.000183365
PIGR	HBB;HBD	-0.445992	2.15989e-06	1.62461e-05	3.11384e-05
HBB;HBD	PIGR	-0.445992	2.15989e-06	3.11384e-05	1.62461e-05
CFP	TF	0.445684	2.03844e-06	4.25826e-05	1.35253e-05
TF	CFP	0.445684	2.03844e-06	1.35253e-05	4.25826e-05
PIGR	SERPINC1	-0.445679	3.55967e-06	2.40257e-05	2.67749e-05
SERPINC1	PIGR	-0.445679	3.55967e-06	2.67749e-05	2.40257e-05
ITIH3	APOD	-0.445565	2.72077e-06	1.81036e-05	2.24139e-05
APOD	ITIH3	-0.445565	2.72077e-06	2.24139e-05	1.81036e-05
CD44	AMBP	0.445521	3.4033e-06	4.52901e-05	4.90643e-05
AMBP	CD44	0.445521	3.4033e-06	4.90643e-05	4.52901e-05
C1R	B2M	0.445421	2.46233e-05	0.000170393	0.000115131
B2M	C1R	0.445421	2.46233e-05	0.000115131	0.000170393
CLEC3B	PPBP	0.445133	2.64382e-05	0.00011983	0.000433837
PPBP	CLEC3B	0.445133	2.64382e-05	0.000433837	0.00011983
C1RL	CRP	0.445075	2.11441e-06	4.57241e-05	8.5068e-06
CRP	C1RL	0.445075	2.11441e-06	8.5068e-06	4.57241e-05
IGFALS	C7	-0.4445	2.97316e-06	2.85754e-05	0.000257178
C7	IGFALS	-0.4445	2.97316e-06	0.000257178	2.85754e-05
SAA4	APOL1	0.444411	1.6335e-06	9.41385e-05	9.41986e-06
APOL1	SAA4	0.444411	1.6335e-06	9.41986e-06	9.41385e-05
LYZ	C1QB	0.444209	4.15929e-06	2.87823e-05	0.000179889
C1QB	LYZ	0.444209	4.15929e-06	0.000179889	2.87823e-05
CLEC3B	B2M	-0.4442	1.81241e-05	8.70962e-05	9.22195e-05
B2M	CLEC3B	-0.4442	1.81241e-05	9.22195e-05	8.70962e-05
HPX	C1QA	-0.443842	4.31646e-06	4.33501e-05	9.33435e-05
C1QA	HPX	-0.443842	4.31646e-06	9.33435e-05	4.33501e-05
PIGR	HPR	-0.443817	4.49428e-06	2.77682e-05	0.000127132
HPR	PIGR	-0.443817	4.49428e-06	0.000127132	2.77682e-05
GSN	C1R	-0.443672	4.71259e-06	2.39788e-05	4.29094e-05
C1R	GSN	-0.443672	4.71259e-06	4.29094e-05	2.39788e-05
CLEC3B	LYZ	-0.443635	3.07748e-06	1.90144e-05	2.21835e-05
LYZ	CLEC3B	-0.443635	3.07748e-06	2.21835e-05	1.90144e-05
SERPINA4	CFHR5	-0.443618	1.42489e-05	0.000102711	0.000107177
CFHR5	SERPINA4	-0.443618	1.42489e-05	0.000107177	0.000102711
CFHR5	AFM	-0.443492	5.42652e-06	5.21549e-05	3.12929e-05
AFM	CFHR5	-0.443492	5.42652e-06	3.12929e-05	5.21549e-05
ITIH3	LPA	-0.443444	3.35327e-06	2.14857e-05	0.000493335
LPA	ITIH3	-0.443444	3.35327e-06	0.000493335	2.14857e-05
C1QC	B2M	0.442452	3.70255e-05	0.0005649	0.000168564
B2M	C1QC	0.442452	3.70255e-05	0.000168564	0.0005649
PLG	CST3	-0.442436	1.63621e-06	1.88709e-05	1.45437e-05
CST3	PLG	-0.442436	1.63621e-06	1.45437e-05	1.88709e-05
GPX3	LYZ	-0.442319	2.53177e-06	0.000218998	1.99089e-05
LYZ	GPX3	-0.442319	2.53177e-06	1.99089e-05	0.000218998
SAA1;SAA2	TTR	-0.442158	4.20838e-06	2.42683e-05	2.84026e-05
TTR	SAA1;SAA2	-0.442158	4.20838e-06	2.84026e-05	2.42683e-05
CFP	AHSG	0.441961	2.21528e-06	4.25826e-05	9.82675e-06
AHSG	CFP	0.441961	2.21528e-06	9.82675e-06	4.25826e-05
C1RL	B2M	0.441765	1.77679e-05	0.00021956	9.22195e-05
B2M	C1RL	0.441765	1.77679e-05	9.22195e-05	0.00021956
HPR	APOM	0.441633	4.73181e-06	0.000127132	2.15422e-05
APOM	HPR	0.441633	4.73181e-06	2.15422e-05	0.000127132
C1R	APOA2	-0.441571	1.95514e-06	2.22488e-05	8.24975e-06
APOA2	C1R	-0.441571	1.95514e-06	8.24975e-06	2.22488e-05
PON1	ITIH3	-0.441562	2.39727e-06	3.77026e-05	1.65891e-05
ITIH3	PON1	-0.441562	2.39727e-06	1.65891e-05	3.77026e-05
APOC1	CRP	-0.441275	1.39328e-06	2.00865e-05	6.02594e-06
CRP	APOC1	-0.441275	1.39328e-06	6.02594e-06	2.00865e-05
C6	B2M	-0.441064	2.32138e-05	0.000603952	0.000114742
B2M	C6	-0.441064	2.32138e-05	0.000114742	0.000603952
PZP	PGLYRP2	0.440952	1.30941e-05	0.00181698	4.44173e-05
PGLYRP2	PZP	0.440952	1.30941e-05	4.44173e-05	0.00181698
CPN1	C8A	0.440507	1.29406e-06	1.8656e-05	4.47744e-05
C8A	CPN1	0.440507	1.29406e-06	4.47744e-05	1.8656e-05
ITIH3	CST3	0.44031	4.28044e-06	2.46838e-05	3.08548e-05
CST3	ITIH3	0.44031	4.28044e-06	3.08548e-05	2.46838e-05
RBP4	APOE	0.440128	2.2785e-06	2.1899e-05	9.85453e-05
APOE	RBP4	0.440128	2.2785e-06	9.85453e-05	2.1899e-05
CD14	APOA2	-0.440065	1.26083e-06	6.2321e-06	5.74009e-06
APOA2	CD14	-0.440065	1.26083e-06	5.74009e-06	6.2321e-06
CD44	C1QC	0.440012	6.8552e-06	8.47106e-05	0.000197658
C1QC	CD44	0.440012	6.8552e-06	0.000197658	8.47106e-05
SAA1;SAA2	TF	-0.4397	5.42302e-06	2.93182e-05	2.62501e-05
TF	SAA1;SAA2	-0.4397	5.42302e-06	2.62501e-05	2.93182e-05
C1S	CST3	0.439162	1.38566e-05	6.14664e-05	7.99063e-05
CST3	C1S	0.439162	1.38566e-05	7.99063e-05	6.14664e-05
CLEC3B	PF4	0.439101	0.000120908	0.000445045	0.00241841
PF4	CLEC3B	0.439101	0.000120908	0.00241841	0.000445045
HRG	CRP	-0.438958	1.63048e-06	4.02961e-05	6.71601e-06
CRP	HRG	-0.438958	1.63048e-06	6.71601e-06	4.02961e-05
SERPINA10	TF	-0.438938	5.46244e-06	4.50001e-05	2.62501e-05
TF	SERPINA10	-0.438938	5.46244e-06	2.62501e-05	4.50001e-05
ITIH2	CLU	0.438857	3.49785e-06	2.32742e-05	7.5641e-05
CLU	ITIH2	0.438857	3.49785e-06	7.5641e-05	2.32742e-05
APOL1	F9	-0.438839	2.05769e-06	1.14832e-05	2.96651e-05
F9	APOL1	-0.438839	2.05769e-06	2.96651e-05	1.14832e-05
CNDP1	F2	0.438084	1.46523e-05	0.00028165	0.000105619
F2	CNDP1	0.438084	1.46523e-05	0.000105619	0.00028165
PIGR	F10	0.438057	3.74968e-06	2.40257e-05	0.000648695
F10	PIGR	0.438057	3.74968e-06	0.000648695	2.40257e-05
PPBP	LYZ	-0.43771	3.26005e-05	0.000433837	0.000170906
LYZ	PPBP	-0.43771	3.26005e-05	0.000170906	0.000433837
PPBP	HBA1	0.437648	1.24875e-05	0.000270043	0.000135022
HBA1	PPBP	0.437648	1.24875e-05	0.000135022	0.000270043
APOD	AHSG	0.437423	4.83032e-06	3.34258e-05	1.85699e-05
AHSG	APOD	0.437423	4.83032e-06	1.85699e-05	3.34258e-05
APOA2	HBB	0.437414	6.64148e-06	2.61131e-05	0.000104452
HBB	APOA2	0.437414	6.64148e-06	0.000104452	2.61131e-05
SAA1	TF	-0.437247	5.84943e-06	4.21647e-05	2.73039e-05
TF	SAA1	-0.437247	5.84943e-06	2.73039e-05	4.21647e-05
APOL1	HBB	0.43718	2.45886e-06	1.32932e-05	4.25384e-05
HBB	APOL1	0.43718	2.45886e-06	4.25384e-05	1.32932e-05
KNG1	HRG	0.437162	2.05769e-06	0.000355981	4.44976e-05
HRG	KNG1	0.437162	2.05769e-06	4.44976e-05	0.000355981
CLEC3B	APOH	-0.436804	1.06097e-05	5.39847e-05	0.000122365
APOH	CLEC3B	-0.436804	1.06097e-05	0.000122365	5.39847e-05
ORM1;ORM2	AFM	-0.436485	1.47322e-06	2.83186e-05	9.8026e-06
AFM	ORM1;ORM2	-0.436485	1.47322e-06	9.8026e-06	2.83186e-05
C1QA	AMBP	0.435798	7.27248e-06	0.000139793	9.678e-05
AMBP	C1QA	0.435798	7.27248e-06	9.678e-05	0.000139793
LBP	AGT	0.435728	4.06192e-06	2.00775e-05	5.82302e-05
AGT	LBP	0.435728	4.06192e-06	5.82302e-05	2.00775e-05
ITIH4	APOC1	-0.435701	5.20063e-06	2.30694e-05	5.99806e-05
APOC1	ITIH4	-0.435701	5.20063e-06	5.99806e-05	2.30694e-05
ITIH3	HBA1	-0.435611	8.25849e-06	4.46475e-05	9.52479e-05
HBA1	ITIH3	-0.435611	8.25849e-06	9.52479e-05	4.46475e-05
APOL1	TF	0.435142	4.16403e-06	1.94697e-05	2.25118e-05
TF	APOL1	0.435142	4.16403e-06	2.25118e-05	1.94697e-05
SERPINA4	SERPINC1	0.434889	4.77887e-06	4.59303e-05	3.06202e-05
SERPINC1	SERPINA4	0.434889	4.77887e-06	3.06202e-05	4.59303e-05
SERPINA3	SERPING1	0.434826	1.43558e-06	6.71232e-06	4.96711e-05
SERPING1	SERPINA3	0.434826	1.43558e-06	4.96711e-05	6.71232e-06
ITIH4	AGT	0.43479	2.22126e-06	1.13023e-05	4.26975e-05
AGT	ITIH4	0.43479	2.22126e-06	4.26975e-05	1.13023e-05
GPLD1	SERPINC1	0.434565	3.08593e-06	7.5641e-05	2.66933e-05
SERPINC1	GPLD1	0.434565	3.08593e-06	2.66933e-05	7.5641e-05
GSN	APOH	-0.434538	1.18202e-05	5.11222e-05	0.000126123
APOH	GSN	-0.434538	1.18202e-05	0.000126123	5.11222e-05
PIGR	CFHR1	0.434284	9.8796e-06	5.69724e-05	0.000569724
CFHR1	PIGR	0.434284	9.8796e-06	0.000569724	5.69724e-05
LCAT	AHSG	0.434279	3.25694e-06	3.12241e-05	1.37046e-05
AHSG	LCAT	0.434279	3.25694e-06	1.37046e-05	3.12241e-05
HBB;HBD	AHSG	0.43424	2.86156e-06	3.80807e-05	1.23762e-05
AHSG	HBB;HBD	0.43424	2.86156e-06	1.23762e-05	3.80807e-05
CPN1	C1RL	0.434186	4.59762e-06	5.30259e-05	8.83764e-05
C1RL	CPN1	0.434186	4.59762e-06	8.83764e-05	5.30259e-05
APOM	HPX	0.43405	4.15929e-06	1.94475e-05	4.33501e-05
HPX	APOM	0.43405	4.15929e-06	4.33501e-05	1.94475e-05
SERPINA3	APOL1	-0.433862	3.67696e-06	1.41359e-05	1.76699e-05
APOL1	SERPINA3	-0.433862	3.67696e-06	1.76699e-05	1.41359e-05
AHSG	AGT	-0.433618	5.73685e-06	2.15755e-05	6.13073e-05
AGT	AHSG	-0.433618	5.73685e-06	6.13073e-05	2.15755e-05
SERPINF1	CLEC3B	-0.433451	8.93228e-06	5.32857e-05	4.82901e-05
CLEC3B	SERPINF1	-0.433451	8.93228e-06	4.82901e-05	5.32857e-05
PIGR	HBA1	-0.433169	3.65349e-06	2.40257e-05	5.26711e-05
HBA1	PIGR	-0.433169	3.65349e-06	5.26711e-05	2.40257e-05
PGLYRP2	HPR	0.433095	1.68207e-05	5.49052e-05	0.000254294
HPR	PGLYRP2	0.433095	1.68207e-05	0.000254294	5.49052e-05
SERPIND1	SAA1;SAA2	-0.432736	3.70348e-06	5.82456e-05	2.20932e-05
SAA1;SAA2	SERPIND1	-0.432736	3.70348e-06	2.20932e-05	5.82456e-05
SELL	AFM	0.432662	1.12052e-05	0.000242313	5.87426e-05
AFM	SELL	0.432662	1.12052e-05	5.87426e-05	0.000242313
PGLYRP2	AGT	-0.432581	4.37568e-06	1.7403e-05	5.82302e-05
AGT	PGLYRP2	-0.432581	4.37568e-06	5.82302e-05	1.7403e-05
SERPINF1	SERPINA1	0.432482	7.14349e-06	4.41366e-05	2.52209e-05
SERPINA1	SERPINF1	0.432482	7.14349e-06	2.52209e-05	4.41366e-05
SAA1;SAA2	FGA	0.432384	4.90154e-06	2.73537e-05	5.65311e-05
FGA	SAA1;SAA2	0.432384	4.90154e-06	5.65311e-05	2.73537e-05
CFHR5	C9	0.432259	1.15048e-05	9.4778e-05	0.000117079
C9	CFHR5	0.432259	1.15048e-05	0.000117079	9.4778e-05
PON1	SERPINC1	0.432175	3.49785e-06	4.32234e-05	2.67749e-05
SERPINC1	PON1	0.432175	3.49785e-06	2.67749e-05	4.32234e-05
C1S	F9	0.431905	5.59803e-06	2.84841e-05	6.4564e-05
F9	C1S	0.431905	5.59803e-06	6.4564e-05	2.84841e-05
PIGR	CRP	0.431776	1.5303e-05	8.54004e-05	5.09118e-05
CRP	PIGR	0.431776	1.5303e-05	5.09118e-05	8.54004e-05
APCS	C4A	0.431757	5.46934e-05	0.00473098	0.00170379
C4A	APCS	0.431757	5.46934e-05	0.00170379	0.00473098
PPBP	HBB	0.431731	1.87268e-05	0.000359971	0.000269979
HBB	PPBP	0.431731	1.87268e-05	0.000269979	0.000359971
APOC1	SERPINC1	0.430922	4.06192e-06	5.01937e-05	2.92797e-05
SERPINC1	APOC1	0.430922	4.06192e-06	2.92797e-05	5.01937e-05
SERPINF1	ITIH4	0.430498	3.67696e-06	2.65048e-05	1.67399e-05
ITIH4	SERPINF1	0.430498	3.67696e-06	1.67399e-05	2.65048e-05
AMBP	AGT	0.430408	3.1644e-06	4.90643e-05	4.97674e-05
AGT	AMBP	0.430408	3.1644e-06	4.97674e-05	4.90643e-05
CFHR5	CFHR2	0.430267	1.68213e-05	0.000119575	0.000669125
CFHR2	CFHR5	0.430267	1.68213e-05	0.000669125	0.000119575
SERPINF1	C1RL	0.430111	7.14349e-06	4.41366e-05	0.000112348
C1RL	SERPINF1	0.430111	7.14349e-06	0.000112348	4.41366e-05
C1R	HPX	-0.430093	5.20063e-06	4.49854e-05	4.73531e-05
HPX	C1R	-0.430093	5.20063e-06	4.73531e-05	4.49854e-05
SERPINA10	APOD	-0.430084	3.49785e-06	3.18489e-05	2.63099e-05
APOD	SERPINA10	-0.430084	3.49785e-06	2.63099e-05	3.18489e-05
SAA4	APOD	0.429326	2.72077e-06	9.41385e-05	2.24139e-05
APOD	SAA4	0.429326	2.72077e-06	2.24139e-05	9.41385e-05
JCHAIN	APOD	-0.429209	9.09225e-06	0.000104864	5.19722e-05
APOD	JCHAIN	-0.429209	9.09225e-06	5.19722e-05	0.000104864
LCAT	CD14	-0.429154	3.17406e-06	3.12241e-05	1.44503e-05
CD14	LCAT	-0.429154	3.17406e-06	1.44503e-05	3.12241e-05
SERPINA3	AGT	0.42911	3.08593e-06	1.24155e-05	4.97674e-05
AGT	SERPINA3	0.42911	3.08593e-06	4.97674e-05	1.24155e-05
SERPINA3	FETUB	-0.428941	3.39558e-05	0.000106806	0.00195812
FETUB	SERPINA3	-0.428941	3.39558e-05	0.00195812	0.000106806
PLG	AGT	-0.428911	5.07427e-06	4.62025e-05	5.85232e-05
AGT	PLG	-0.428911	5.07427e-06	5.85232e-05	4.62025e-05
SELL	KLKB1	0.428864	4.51469e-06	0.000130174	2.16956e-05
KLKB1	SELL	0.428864	4.51469e-06	2.16956e-05	0.000130174
CST3	C1QC	0.428733	1.86388e-05	0.000104017	0.000371736
C1QC	CST3	0.428733	1.86388e-05	0.000371736	0.000104017
SERPINF1	GSN	-0.428713	1.46169e-05	7.90226e-05	6.02077e-05
GSN	SERPINF1	-0.428713	1.46169e-05	6.02077e-05	7.90226e-05
HPR	AZGP1	-0.428632	4.06192e-06	0.000127132	4.68475e-05
AZGP1	HPR	-0.428632	4.06192e-06	4.68475e-05	0.000127132
ITIH4	PPBP	-0.428467	5.73552e-05	0.000190573	0.000551247
PPBP	ITIH4	-0.428467	5.73552e-05	0.000551247	0.000190573
TGFBI	APOA1	-0.42825	4.47975e-05	0.00211267	0.000164893
APOA1	TGFBI	-0.42825	4.47975e-05	0.000164893	0.00211267
TF	F2	0.42782	5.20063e-06	2.62501e-05	4.49854e-05
F2	TF	0.42782	5.20063e-06	4.49854e-05	2.62501e-05
SERPINA3	TF	-0.427667	2.11088e-06	9.36367e-06	1.35253e-05
TF	SERPINA3	-0.427667	2.11088e-06	1.35253e-05	9.36367e-06
LPA	CRP	-0.427658	5.70329e-06	0.000493335	2.14493e-05
CRP	LPA	-0.427658	5.70329e-06	2.14493e-05	0.000493335
LCAT	GSN	0.427458	8.09086e-06	6.08573e-05	3.78302e-05
GSN	LCAT	0.427458	8.09086e-06	3.78302e-05	6.08573e-05
HPX	APOH	-0.427189	1.36211e-05	9.27919e-05	0.000130914
APOH	HPX	-0.427189	1.36211e-05	0.000130914	9.27919e-05
APOC1	AHSG	0.426973	3.32712e-06	4.42763e-05	1.37046e-05
AHSG	APOC1	0.426973	3.32712e-06	1.37046e-05	4.42763e-05
APCS	SERPINA1	-0.426871	3.69608e-05	0.00473098	0.00010657
SERPINA1	APCS	-0.426871	3.69608e-05	0.00010657	0.00473098
SERPIND1	LCAT	0.426791	3.51824e-06	5.82456e-05	3.12241e-05
LCAT	SERPIND1	0.426791	3.51824e-06	3.12241e-05	5.82456e-05
PGLYRP2	FGA	-0.426775	7.14349e-06	2.62941e-05	7.26955e-05
FGA	PGLYRP2	-0.426775	7.14349e-06	7.26955e-05	2.62941e-05
GSN	LYZ	-0.426772	6.93802e-06	3.3341e-05	4.61645e-05
LYZ	GSN	-0.426772	6.93802e-06	4.61645e-05	3.3341e-05
C1R	AGT	0.426585	6.02442e-06	4.96297e-05	6.13073e-05
AGT	C1R	0.426585	6.02442e-06	6.13073e-05	4.96297e-05
HP;HPR	AFM	-0.426414	3.41146e-06	0.000295091	2.16117e-05
AFM	HP;HPR	-0.426414	3.41146e-06	2.16117e-05	0.000295091
RBP4	HPX	-0.426216	1.39456e-05	0.000114885	9.27919e-05
HPX	RBP4	-0.426216	1.39456e-05	9.27919e-05	0.000114885
SERPINA4	ITIH1	0.426172	5.99739e-06	5.46078e-05	3.57775e-05
ITIH1	SERPINA4	0.426172	5.99739e-06	3.57775e-05	5.46078e-05
ECM1	CLEC3B	0.426058	4.31699e-06	0.000373419	2.48946e-05
CLEC3B	ECM1	0.426058	4.31699e-06	2.48946e-05	0.000373419
KLKB1	CST3	-0.426022	4.1697e-06	2.06102e-05	3.08548e-05
CST3	KLKB1	-0.426022	4.1697e-06	3.08548e-05	2.06102e-05
CLU	CRP	-0.425929	1.04813e-05	0.000181568	3.70055e-05
CRP	CLU	-0.425929	1.04813e-05	3.70055e-05	0.000181568
PGLYRP2	HBA1	0.425647	1.8462e-05	5.80715e-05	0.000177441
HBA1	PGLYRP2	0.425647	1.8462e-05	0.000177441	5.80715e-05
F9	CRP	0.425549	7.45324e-06	6.99436e-05	2.74343e-05
CRP	F9	0.425549	7.45324e-06	2.74343e-05	6.99436e-05
APOC4	APOB	0.425154	0.000469546	0.0203079	0.0101539
APOB	APOC4	0.425154	0.000469546	0.0101539	0.0203079
PGLYRP2	CPN2	-0.424881	9.76974e-06	3.44931e-05	0.000211271
CPN2	PGLYRP2	-0.424881	9.76974e-06	0.000211271	3.44931e-05
PZP	APOA2	0.424824	2.59247e-05	0.00181698	8.30551e-05
APOA2	PZP	0.424824	2.59247e-05	8.30551e-05	0.00181698
HPR	PF4	0.424691	0.00011702	0.000964023	0.00241841
PF4	HPR	0.424691	0.00011702	0.00241841	0.000964023
SERPIND1	IGFALS	0.424566	1.46984e-05	0.000133833	9.41788e-05
IGFALS	SERPIND1	0.424566	1.46984e-05	9.41788e-05	0.000133833
ITIH4	F13A1	-0.424439	6.371e-06	2.75546e-05	0.0002326
F13A1	ITIH4	-0.424439	6.371e-06	0.0002326	2.75546e-05
HPR	LYZ	-0.424274	8.07154e-06	0.000155153	5.17176e-05
LYZ	HPR	-0.424274	8.07154e-06	5.17176e-05	0.000155153
FN1	F13B	0.424151	1.90573e-06	0.000109897	0.000183365
F13B	FN1	0.424151	1.90573e-06	0.000183365	0.000109897
PIGR	C1R	0.424097	9.38084e-06	5.59616e-05	7.37675e-05
C1R	PIGR	0.424097	9.38084e-06	7.37675e-05	5.59616e-05
CFHR5	APOA1	-0.424086	1.21514e-05	9.55542e-05	5.00522e-05
APOA1	CFHR5	-0.424086	1.21514e-05	5.00522e-05	9.55542e-05
CD14	SERPINC1	-0.42407	7.68167e-06	3.02029e-05	4.74618e-05
SERPINC1	CD14	-0.42407	7.68167e-06	4.74618e-05	3.02029e-05
SERPIND1	CD14	-0.424034	4.2686e-06	6.1539e-05	1.89351e-05
CD14	SERPIND1	-0.424034	4.2686e-06	1.89351e-05	6.1539e-05
SERPINA1	AGT	0.423952	4.83032e-06	1.74093e-05	5.85232e-05
AGT	SERPINA1	0.423952	4.83032e-06	5.85232e-05	1.74093e-05
HGFAC	C1S	-0.423693	0.000450435	0.0105835	0.00141682
C1S	HGFAC	-0.423693	0.000450435	0.00141682	0.0105835
HPX	AHSG	0.423078	1.8038e-05	0.000107606	6.11876e-05
AHSG	HPX	0.423078	1.8038e-05	6.11876e-05	0.000107606
HPR	B2M	-0.422906	4.52621e-05	0.000522023	0.000195758
B2M	HPR	-0.422906	4.52621e-05	0.000195758	0.000522023
SERPINA3	PF4	-0.422906	0.000202294	0.000546825	0.0029164
PF4	SERPINA3	-0.422906	0.000202294	0.0029164	0.000546825
CPN2	APOA1	-0.422762	1.12721e-05	0.000216675	4.87518e-05
APOA1	CPN2	-0.422762	1.12721e-05	4.87518e-05	0.000216675
HBB;HBD	PPBP	0.422394	3.01485e-05	0.000325981	0.000433837
PPBP	HBB;HBD	0.422394	3.01485e-05	0.000433837	0.000325981
PZP	CLEC3B	0.422301	3.15083e-05	0.00181698	0.000129784
CLEC3B	PZP	0.422301	3.15083e-05	0.000129784	0.00181698
ACTB;ACTG1	HPX	-0.422046	1.97551e-05	0.000170881	0.000113921
HPX	ACTB;ACTG1	-0.422046	1.97551e-05	0.000113921	0.000170881
LCAT	TF	0.422018	5.99739e-06	4.71613e-05	2.73039e-05
TF	LCAT	0.422018	5.99739e-06	2.73039e-05	4.71613e-05
SERPINA4	TF	0.421866	3.99897e-06	4.17479e-05	2.23168e-05
TF	SERPINA4	0.421866	3.99897e-06	2.23168e-05	4.17479e-05
SERPIND1	ORM1;ORM2	-0.421752	6.80495e-06	7.84837e-05	0.000100517
ORM1;ORM2	SERPIND1	-0.421752	6.80495e-06	0.000100517	7.84837e-05
CPN1	APOA1	-0.421689	1.33038e-05	0.000120629	5.35244e-05
APOA1	CPN1	-0.421689	1.33038e-05	5.35244e-05	0.000120629
GPLD1	CRP	-0.421638	4.77167e-06	8.25499e-05	1.87614e-05
CRP	GPLD1	-0.421638	4.77167e-06	1.87614e-05	8.25499e-05
C6	VWF	-0.421447	1.98646e-06	0.000343658	0.000171829
VWF	C6	-0.421447	1.98646e-06	0.000171829	0.000343658
SERPINF1	ITIH3	0.421329	1.04953e-05	5.85704e-05	5.50207e-05
ITIH3	SERPINF1	0.421329	1.04953e-05	5.50207e-05	5.85704e-05
APOM	AFM	0.421295	1.06246e-05	4.27456e-05	5.74394e-05
AFM	APOM	0.421295	1.06246e-05	5.74394e-05	4.27456e-05
HGFAC	APOD	0.421188	0.000489412	0.0105835	0.00188152
APOD	HGFAC	0.421188	0.000489412	0.00188152	0.0105835
LUM	C4BPA	-0.421094	8.6658e-06	0.000249864	0.000499728
C4BPA	LUM	-0.421094	8.6658e-06	0.000499728	0.000249864
PON1	PGLYRP2	0.421058	6.80495e-06	7.84837e-05	2.55925e-05
PGLYRP2	PON1	0.421058	6.80495e-06	2.55925e-05	7.84837e-05
MST1	HPX	-0.421025	2.39335e-05	0.00207024	0.00012939
HPX	MST1	-0.421025	2.39335e-05	0.00012939	0.00207024
CFP	CFHR5	-0.42009	2.59247e-05	0.000320355	0.00016611
CFHR5	CFP	-0.42009	2.59247e-05	0.00016611	0.000320355
HRG	CPN1	-0.41985	7.31875e-06	0.000123766	7.91339e-05
CPN1	HRG	-0.41985	7.31875e-06	7.91339e-05	0.000123766
HBD	PPBP	0.419758	4.15392e-05	0.00143726	0.000513306
PPBP	HBD	0.419758	4.15392e-05	0.000513306	0.00143726
TGFBI	JCHAIN	0.419592	3.93158e-05	0.00211267	0.000377868
JCHAIN	TGFBI	0.419592	3.93158e-05	0.000377868	0.00211267
ITIH4	PF4	-0.419554	0.000133316	0.00039765	0.00241841
PF4	ITIH4	-0.419554	0.000133316	0.00241841	0.00039765
SAA1	APOA2	-0.419523	7.76001e-06	4.97215e-05	2.91844e-05
APOA2	SAA1	-0.419523	7.76001e-06	2.91844e-05	4.97215e-05
SERPINF1	LRG1	0.419453	1.60531e-05	8.41571e-05	5.55437e-05
LRG1	SERPINF1	0.419453	1.60531e-05	5.55437e-05	8.41571e-05
HPR	PPBP	0.419406	2.78696e-05	0.000345115	0.000433837
PPBP	HPR	0.419406	2.78696e-05	0.000433837	0.000345115
PPBP	AGT	-0.419322	4.92468e-05	0.000532481	0.000370421
AGT	PPBP	-0.419322	4.92468e-05	0.000370421	0.000532481
ITIH2	IGFALS	0.418962	3.01485e-05	0.000140965	0.00016299
IGFALS	ITIH2	0.418962	3.01485e-05	0.00016299	0.000140965
CLEC3B	CST3	-0.418767	3.10865e-05	0.000129784	0.000162968
CST3	CLEC3B	-0.418767	3.10865e-05	0.000162968	0.000129784
CFD	AHSG	-0.418727	1.45627e-05	0.000242301	5.24862e-05
AHSG	CFD	-0.418727	1.45627e-05	5.24862e-05	0.000242301
C1RL	AHSG	-0.418551	9.76974e-06	0.000140847	3.59609e-05
AHSG	C1RL	-0.418551	9.76974e-06	3.59609e-05	0.000140847
B2M	APOH	0.418295	7.94406e-05	0.000312346	0.000572635
APOH	B2M	0.418295	7.94406e-05	0.000572635	0.000312346
SELL	IGFALS	0.418276	1.37673e-05	0.000253521	9.16052e-05
IGFALS	SELL	0.418276	1.37673e-05	9.16052e-05	0.000253521
SERPINA10	F12	-0.418209	1.39456e-05	0.000104895	0.00185306
F12	SERPINA10	-0.418209	1.39456e-05	0.00185306	0.000104895
VTN	C8A	0.418191	8.6658e-06	0.000299837	0.000211271
C8A	VTN	0.418191	8.6658e-06	0.000211271	0.000299837
ITIH4	HBA1	-0.418047	1.8038e-05	6.93459e-05	0.000177441
HBA1	ITIH4	-0.418047	1.8038e-05	0.000177441	6.93459e-05
CFHR5	FGA	0.417954	4.33322e-05	0.000241822	0.000312353
FGA	CFHR5	0.417954	4.33322e-05	0.000312353	0.000241822
CFB	SERPINA1	0.417713	1.33038e-05	0.000230155	4.26213e-05
SERPINA1	CFB	0.417713	1.33038e-05	4.26213e-05	0.000230155
SERPINA4	C8A	-0.41755	1.49093e-05	0.000103172	0.000271297
C8A	SERPINA4	-0.41755	1.49093e-05	0.000271297	0.000103172
PON1	JCHAIN	-0.41746	3.49785e-06	4.32234e-05	4.32234e-05
JCHAIN	PON1	-0.41746	3.49785e-06	4.32234e-05	4.32234e-05
CD44	C1QA	0.417318	1.77497e-05	0.000204713	0.000279155
CFHR5	TTR	-0.417318	1.72796e-05	0.000119575	8.96708e-05
C1QA	CD44	0.417318	1.77497e-05	0.000279155	0.000204713
TTR	CFHR5	-0.417318	1.72796e-05	8.96708e-05	0.000119575
SERPINA1	F13A1	-0.4173	1.14236e-05	3.72884e-05	0.000329381
F13A1	SERPINA1	-0.4173	1.14236e-05	0.000329381	3.72884e-05
SAA1;SAA2	HP	0.417293	7.69911e-06	4.0362e-05	0.000266389
HP	SAA1;SAA2	0.417293	7.69911e-06	0.000266389	4.0362e-05
ITIH4	PLG	-0.417118	1.64326e-05	6.461e-05	0.000126521
PLG	ITIH4	-0.417118	1.64326e-05	0.000126521	6.461e-05
VTN	RBP4	-0.417082	3.32712e-06	0.000158121	3.02943e-05
RBP4	VTN	-0.417082	3.32712e-06	3.02943e-05	0.000158121
PON1	ACTB;ACTG1	-0.41697	2.13988e-05	0.000176285	0.000176285
ACTB;ACTG1	PON1	-0.41697	2.13988e-05	0.000176285	0.000176285
LRG1	HBA1	-0.41673	7.86953e-06	2.83631e-05	9.52479e-05
HBA1	LRG1	-0.41673	7.86953e-06	9.52479e-05	2.83631e-05
SERPINA3	GPLD1	-0.416595	6.32575e-06	2.23338e-05	9.94869e-05
GPLD1	SERPINA3	-0.416595	6.32575e-06	9.94869e-05	2.23338e-05
SERPINF1	HPR	-0.416514	5.59803e-06	3.72485e-05	0.000127132
HPR	SERPINF1	-0.416514	5.59803e-06	0.000127132	3.72485e-05
SERPINA10	CFHR5	0.416262	2.78696e-05	0.000178572	0.000169621
CFHR5	SERPINA10	0.416262	2.78696e-05	0.000169621	0.000178572
ITIH2	CPN2	-0.416144	8.6658e-06	4.97981e-05	0.000211271
CPN2	ITIH2	-0.416144	8.6658e-06	0.000211271	4.97981e-05
PIGR	CFHR5	0.415961	2.84335e-05	0.000136639	0.000169621
CFHR5	PIGR	0.415961	2.84335e-05	0.000169621	0.000136639
CLEC3B	C9	-0.415759	1.8949e-05	8.85996e-05	0.000163909
C9	CLEC3B	-0.415759	1.8949e-05	0.000163909	8.85996e-05
SERPINA4	PON1	0.415731	1.08726e-05	8.17808e-05	0.000110645
PON1	SERPINA4	0.415731	1.08726e-05	0.000110645	8.17808e-05
PIGR	CD14	0.415682	2.37476e-05	0.000124495	8.55903e-05
CD14	PIGR	0.415682	2.37476e-05	8.55903e-05	0.000124495
PGLYRP2	ACTB;ACTG1	-0.415446	2.31721e-05	7.03295e-05	0.000182217
ACTB;ACTG1	PGLYRP2	-0.415446	2.31721e-05	0.000182217	7.03295e-05
CP	C4A	-0.415411	2.51749e-05	0.000646567	0.00134017
C4A	CP	-0.415411	2.51749e-05	0.00134017	0.000646567
AZGP1	HPX	-0.415342	1.72175e-05	0.000156769	0.000106379
HPX	AZGP1	-0.415342	1.72175e-05	0.000106379	0.000156769
PIGR	IGFALS	-0.414988	3.94183e-05	0.000184307	0.000194839
IGFALS	PIGR	-0.414988	3.94183e-05	0.000194839	0.000184307
VTN	CFD	-0.414868	1.86388e-05	0.00053742	0.00026871
CFD	VTN	-0.414868	1.86388e-05	0.00026871	0.00053742
C1RL	APOC1	-0.414855	6.80495e-06	0.000112348	7.35785e-05
APOC1	C1RL	-0.414855	6.80495e-06	7.35785e-05	0.000112348
LBP	CFP	-0.414808	1.79526e-05	7.57512e-05	0.000282345
CFP	LBP	-0.414808	1.79526e-05	0.000282345	7.57512e-05
HGFAC	SERPINA1	-0.414424	0.000972631	0.0152968	0.00215725
SERPINA1	HGFAC	-0.414424	0.000972631	0.00215725	0.0152968
CFP	APOL1	0.414264	1.79526e-05	0.000282345	7.96359e-05
APOL1	CFP	0.414264	1.79526e-05	7.96359e-05	0.000282345
C1R	PF4	-0.414155	0.000142244	0.000630982	0.00241841
PF4	C1R	-0.414155	0.000142244	0.00241841	0.000630982
SERPINC1	PLG	0.414133	1.18202e-05	6.59641e-05	9.73756e-05
PLG	SERPINC1	0.414133	1.18202e-05	9.73756e-05	6.59641e-05
FCGBP	F2	-0.414073	1.68139e-05	0.000875436	0.000116352
F2	FCGBP	-0.414073	1.68139e-05	0.000116352	0.000875436
SERPINA3	F9	0.414034	6.02442e-06	2.1713e-05	6.5139e-05
F9	SERPINA3	0.414034	6.02442e-06	6.5139e-05	2.1713e-05
ITIH1	C1S	-0.414016	9.09225e-06	4.62635e-05	4.36933e-05
C1S	ITIH1	-0.414016	9.09225e-06	4.36933e-05	4.62635e-05
C1QB	B2M	0.413804	0.000107474	0.00143023	0.000395596
B2M	C1QB	0.413804	0.000107474	0.000395596	0.00143023
CFHR2	CD14	0.413782	1.39456e-05	0.000669125	5.24476e-05
CD14	CFHR2	0.413782	1.39456e-05	5.24476e-05	0.000669125
C1R	CST3	0.413759	3.84163e-05	0.000246149	0.000195471
CST3	C1R	0.413759	3.84163e-05	0.000195471	0.000246149
SAA1	GSN	-0.413749	2.68448e-05	0.000139924	0.00010096
GSN	SAA1	-0.413749	2.68448e-05	0.00010096	0.000139924
GSN	F13A1	0.413335	6.72253e-06	3.32285e-05	0.0002326
F13A1	GSN	0.413335	6.72253e-06	0.0002326	3.32285e-05
SELL	TF	0.413326	1.46544e-05	0.000253521	6.18344e-05
TF	SELL	0.413326	1.46544e-05	6.18344e-05	0.000253521
APOA4	CST3	0.413286	7.3732e-06	0.000212594	4.72431e-05
CST3	APOA4	0.413286	7.3732e-06	4.72431e-05	0.000212594
AFM	ALB	0.41325	2.85711e-05	0.000141223	0.000411901
ALB	AFM	0.41325	2.85711e-05	0.000411901	0.000141223
APOD	F2	0.413096	9.31293e-06	5.19722e-05	7.32335e-05
F2	APOD	0.413096	9.31293e-06	7.32335e-05	5.19722e-05
PGLYRP2	CPN1	-0.412637	1.39456e-05	4.63959e-05	0.000120629
CPN1	PGLYRP2	-0.412637	1.39456e-05	0.000120629	4.63959e-05
LCAT	SERPINC1	0.412225	9.38373e-06	6.76411e-05	5.41129e-05
SERPINC1	LCAT	0.412225	9.38373e-06	5.41129e-05	6.76411e-05
SERPIND1	SAA1	-0.411956	1.22314e-05	0.000117558	7.55728e-05
SAA1	SERPIND1	-0.411956	1.22314e-05	7.55728e-05	0.000117558
ACTB;ACTG1	F2	-0.411893	3.80957e-05	0.000263622	0.000200869
F2	ACTB;ACTG1	-0.411893	3.80957e-05	0.000200869	0.000263622
ITIH2	APOM	0.411744	8.92336e-06	4.97981e-05	3.67557e-05
APOM	ITIH2	0.411744	8.92336e-06	3.67557e-05	4.97981e-05
LUM	SHBG	0.411548	7.48428e-06	0.000249864	0.000647391
SHBG	LUM	0.411548	7.48428e-06	0.000647391	0.000249864
C1S	APOM	-0.411186	5.37939e-06	2.84481e-05	2.32658e-05
APOM	C1S	-0.411186	5.37939e-06	2.32658e-05	2.84481e-05
C8G	AZGP1	-0.410969	1.1543e-05	0.000399389	0.000110941
AZGP1	C8G	-0.410969	1.1543e-05	0.000110941	0.000399389
PGLYRP2	PPBP	0.410837	4.67945e-05	0.000139577	0.000532481
PPBP	PGLYRP2	0.410837	4.67945e-05	0.000532481	0.000139577
F9	F13A1	-0.410238	1.9668e-05	0.000154662	0.000459133
F13A1	F9	-0.410238	1.9668e-05	0.000459133	0.000154662
C6	A2M;PZP	-0.410076	1.18202e-05	0.000575388	0.000575388
A2M;PZP	C6	-0.410076	1.18202e-05	0.000575388	0.000575388
ITIH3	APOA1	-0.409878	1.68207e-05	7.8648e-05	6.61358e-05
APOA1	ITIH3	-0.409878	1.68207e-05	6.61358e-05	7.8648e-05
HRG	CD14	-0.40986	7.68167e-06	0.000123766	3.02029e-05
CD14	HRG	-0.40986	7.68167e-06	3.02029e-05	0.000123766
LCAT	C1S	-0.409614	2.4591e-05	0.000157564	0.000103762
C1S	LCAT	-0.409614	2.4591e-05	0.000103762	0.000157564
IGFALS	HPX	0.409613	3.71232e-05	0.000188891	0.000194615
HPX	IGFALS	0.409613	3.71232e-05	0.000194615	0.000188891
LBP	CPN2	0.409571	1.76232e-05	7.57512e-05	0.000304881
CPN2	LBP	0.409571	1.76232e-05	0.000304881	7.57512e-05
APOA2	C1QA	-0.409471	3.31922e-05	0.00010254	0.000439254
C1QA	APOA2	-0.409471	3.31922e-05	0.000439254	0.00010254
SAA1;SAA2	CFP	-0.409356	2.4911e-05	0.000123132	0.000320355
CFP	SAA1;SAA2	-0.409356	2.4911e-05	0.000320355	0.000123132
SERPINA10	ITIH1	-0.409328	1.18202e-05	9.29494e-05	5.68024e-05
ITIH1	SERPINA10	-0.409328	1.18202e-05	5.68024e-05	9.29494e-05
PGLYRP2	PF4	0.409323	0.000285585	0.000658749	0.00380047
PF4	PGLYRP2	0.409323	0.000285585	0.00380047	0.000658749
ORM1;ORM2	HRG	-0.40931	1.68207e-05	0.000181873	0.000242498
HRG	ORM1;ORM2	-0.40931	1.68207e-05	0.000242498	0.000181873
ITIH3	AMBP	0.409147	1.9792e-05	9.01059e-05	0.000244573
AMBP	ITIH3	0.409147	1.9792e-05	0.000244573	9.01059e-05
SERPINA6	C6	-0.409111	1.33038e-05	0.00115078	0.000575388
C6	SERPINA6	-0.409111	1.33038e-05	0.000575388	0.00115078
C7	B2M	0.408791	4.27467e-05	0.00105645	0.00018962
B2M	C7	0.408791	4.27467e-05	0.00018962	0.00105645
VWF	FGA	0.408652	1.76389e-05	0.00101718	0.000138706
FGA	VWF	0.408652	1.76389e-05	0.000138706	0.00101718
AZGP1	APOL1	-0.408291	1.10073e-05	0.000110941	5.0112e-05
APOL1	AZGP1	-0.408291	1.10073e-05	5.0112e-05	0.000110941
SAA1;SAA2	PZP	-0.408258	7.1336e-05	0.000293836	0.0027376
PZP	SAA1;SAA2	-0.408258	7.1336e-05	0.0027376	0.000293836
PF4	LYZ	-0.408111	0.000325911	0.00381872	0.00115067
LYZ	PF4	-0.408111	0.000325911	0.00115067	0.00381872
CD14	AGT	0.407993	2.43514e-05	8.59752e-05	0.000200609
AGT	CD14	0.407993	2.43514e-05	0.000200609	8.59752e-05
JCHAIN	SERPINC1	-0.407948	2.43514e-05	0.000253553	0.00012766
SERPINC1	JCHAIN	-0.407948	2.43514e-05	0.00012766	0.000253553
SAA1	FGA	0.407905	1.68926e-05	9.7414e-05	0.000138706
FGA	SAA1	0.407905	1.68926e-05	0.000138706	9.7414e-05
C1S	PPBP	-0.407717	5.59213e-05	0.000214986	0.000551247
PPBP	C1S	-0.407717	5.59213e-05	0.000551247	0.000214986
KLKB1	HPX	0.407642	1.07484e-05	4.89333e-05	8.08463e-05
HPX	KLKB1	0.407642	1.07484e-05	8.08463e-05	4.89333e-05
LRG1	LYZ	0.407639	2.15764e-05	7.31905e-05	0.000124424
LYZ	LRG1	0.407639	2.15764e-05	0.000124424	7.31905e-05
PON1	MST1	-0.407433	4.20304e-05	0.00029085	0.00242375
MST1	PON1	-0.407433	4.20304e-05	0.00242375	0.00029085
CFP	C1S	-0.407255	6.26896e-05	0.000570806	0.000235768
C1S	CFP	-0.407255	6.26896e-05	0.000235768	0.000570806
HBB;HBD	CFHR5	-0.407153	2.44312e-05	0.000281773	0.000162561
CFHR5	HBB;HBD	-0.407153	2.44312e-05	0.000162561	0.000281773
C4A;C4B	SERPINA1	-0.406668	1.60531e-05	0.000925728	5.04942e-05
SERPINA1	C4A;C4B	-0.406668	1.60531e-05	5.04942e-05	0.000925728
LYZ	KLKB1	-0.40664	1.9595e-05	0.000116894	8.26814e-05
KLKB1	LYZ	-0.40664	1.9595e-05	8.26814e-05	0.000116894
ITIH4	LYZ	0.40663	2.94175e-05	0.000110635	0.000159038
LYZ	ITIH4	0.40663	2.94175e-05	0.000159038	0.000110635
C1S	APOH	0.406469	1.60531e-05	6.94296e-05	0.000146168
APOH	C1S	0.406469	1.60531e-05	0.000146168	6.94296e-05
CFP	SERPINA1	-0.406412	2.19568e-05	0.000316544	6.66408e-05
SERPINA1	CFP	-0.406412	2.19568e-05	6.66408e-05	0.000316544
KNG1	RBP4	0.406271	8.6658e-06	0.000432763	7.49591e-05
RBP4	KNG1	0.406271	8.6658e-06	7.49591e-05	0.000432763
GPLD1	C8A	-0.406163	1.56819e-05	0.000193784	0.000271297
C8A	GPLD1	-0.406163	1.56819e-05	0.000271297	0.000193784
AFM	APOA1	0.406154	1.76232e-05	8.96708e-05	6.77512e-05
APOA1	AFM	0.406154	1.76232e-05	6.77512e-05	8.96708e-05
PGLYRP2	HBB;HBD	0.406046	2.22136e-05	6.86243e-05	0.000274497
HBB;HBD	PGLYRP2	0.406046	2.22136e-05	0.000274497	6.86243e-05
LCAT	B2M	-0.405622	5.56589e-05	0.000300906	0.000234854
B2M	LCAT	-0.405622	5.56589e-05	0.000234854	0.000300906
SERPIND1	HRG	0.405478	7.86953e-06	8.50892e-05	0.000123766
HRG	SERPIND1	0.405478	7.86953e-06	0.000123766	8.50892e-05
GSN	B2M	-0.405374	6.18027e-05	0.000218201	0.000248648
B2M	GSN	-0.405374	6.18027e-05	0.000248648	0.000218201
FCGBP	HP	0.405308	1.25854e-05	0.000875436	0.00036288
HP	FCGBP	0.405308	1.25854e-05	0.00036288	0.000875436
PIGR	PF4	-0.405136	0.000569105	0.00164092	0.00447524
PF4	PIGR	-0.405136	0.000569105	0.00447524	0.00164092
PGLYRP2	HGFAC	0.405114	0.000863698	0.00180024	0.014942
HGFAC	PGLYRP2	0.405114	0.000863698	0.014942	0.00180024
PON1	CLEC3B	0.405061	1.68139e-05	0.0001616	8.31088e-05
CLEC3B	PON1	0.405061	1.68139e-05	8.31088e-05	0.0001616
CPN1	TF	-0.405045	2.98991e-05	0.000215522	0.000120292
TF	CPN1	-0.405045	2.98991e-05	0.000120292	0.000215522
HBD	GSN	0.404985	7.73798e-05	0.00223112	0.000257437
GSN	HBD	0.404985	7.73798e-05	0.000257437	0.00223112
ITIH3	C1S	0.404801	1.18202e-05	6.01437e-05	5.52672e-05
C1S	ITIH3	0.404801	1.18202e-05	5.52672e-05	6.01437e-05
HBB	AHSG	0.40472	2.07289e-05	0.000275853	6.52017e-05
AHSG	HBB	0.40472	2.07289e-05	6.52017e-05	0.000275853
APOA4	B2M	0.403912	6.00898e-05	0.00103955	0.000247513
B2M	APOA4	0.403912	6.00898e-05	0.000247513	0.00103955
SERPINA3	FGA	0.403719	5.59803e-06	2.08034e-05	6.05287e-05
FGA	SERPINA3	0.403719	5.59803e-06	6.05287e-05	2.08034e-05
IGFALS	GSN	0.40366	2.08369e-05	0.000120159	8.19269e-05
GSN	IGFALS	0.40366	2.08369e-05	8.19269e-05	0.000120159
APOL1	PPBP	0.403636	7.37434e-05	0.000283502	0.000671453
PPBP	APOL1	0.403636	7.37434e-05	0.000671453	0.000283502
PIGR	APOH	0.403397	5.3921e-05	0.000216938	0.000444206
APOH	PIGR	0.403397	5.3921e-05	0.000444206	0.000216938
PIGR	FCGBP	0.403286	2.13536e-05	0.000115443	0.000875436
FCGBP	PIGR	0.403286	2.13536e-05	0.000875436	0.000115443
CPN1	CD14	0.403169	1.33038e-05	0.000120629	5.11456e-05
CD14	CPN1	0.403169	1.33038e-05	5.11456e-05	0.000120629
CFHR1	CD14	0.4029	5.75117e-05	0.00219795	0.00017767
CD14	CFHR1	0.4029	5.75117e-05	0.00017767	0.00219795
LBP	HBA1	-0.402583	4.09757e-05	0.000150826	0.00035444
HBA1	LBP	-0.402583	4.09757e-05	0.00035444	0.000150826
PLG	AHSG	0.402466	2.07289e-05	0.000143444	6.52017e-05
AHSG	PLG	0.402466	2.07289e-05	6.52017e-05	0.000143444
SERPINF1	F2	-0.402367	3.8316e-05	0.00018413	0.000200869
F2	SERPINF1	-0.402367	3.8316e-05	0.000200869	0.00018413
CFHR5	F2	-0.402352	5.73552e-05	0.000310077	0.000285155
F2	CFHR5	-0.402352	5.73552e-05	0.000285155	0.000310077
HGFAC	CLEC3B	0.402275	0.000678953	0.013051	0.00213562
CLEC3B	HGFAC	0.402275	0.000678953	0.00213562	0.013051
LBP	GPLD1	-0.402069	1.68207e-05	7.46148e-05	0.000193998
GPLD1	LBP	-0.402069	1.68207e-05	0.000193998	7.46148e-05
CFI	APOA2	-0.401727	1.33038e-05	0.000383592	4.71289e-05
APOA2	CFI	-0.401727	1.33038e-05	4.71289e-05	0.000383592
SERPINA3	PPBP	-0.40168	0.00018148	0.000506387	0.00136504
PPBP	SERPINA3	-0.40168	0.00018148	0.00136504	0.000506387
HPX	C1QC	-0.401528	1.00061e-05	7.86842e-05	0.000247293
C1QC	HPX	-0.401528	1.00061e-05	0.000247293	7.86842e-05
FCGBP	APOA2	-0.401278	2.23759e-05	0.000875436	7.30383e-05
APOA2	FCGBP	-0.401278	2.23759e-05	7.30383e-05	0.000875436
ITIH1	CLU	0.400843	2.85711e-05	0.000133589	0.000449346
CLU	ITIH1	0.400843	2.85711e-05	0.000449346	0.000133589
SERPINF1	IGFALS	-0.400816	4.80058e-05	0.00022446	0.000230695
IGFALS	SERPINF1	-0.400816	4.80058e-05	0.000230695	0.00022446
ITIH4	ITIH1	-0.40069	9.53872e-06	4.02488e-05	4.71485e-05
ITIH1	ITIH4	-0.40069	9.53872e-06	4.71485e-05	4.02488e-05
F9	AGT	0.400221	1.8038e-05	0.000148598	0.00016424
AGT	F9	0.400221	1.8038e-05	0.00016424	0.000148598
ATRN	ALB	0.399734	1.56819e-05	0.00135649	0.000271297
ALB	ATRN	0.399734	1.56819e-05	0.000271297	0.00135649
SERPINA1	F9	0.399716	1.64326e-05	5.0765e-05	0.000142142
F9	SERPINA1	0.399716	1.64326e-05	0.000142142	5.0765e-05
PGLYRP2	PLG	0.399653	1.8462e-05	5.80715e-05	0.000133081
PLG	PGLYRP2	0.399653	1.8462e-05	0.000133081	5.80715e-05
PON1	AHSG	0.399427	1.88956e-05	0.00017205	6.28643e-05
AHSG	PON1	0.399427	1.88956e-05	6.28643e-05	0.00017205
SAA1;SAA2	CPN2	0.399345	2.96622e-05	0.000142544	0.000466506
CPN2	SAA1;SAA2	0.399345	2.96622e-05	0.000466506	0.000142544
ITIH1	CFHR5	-0.398668	8.77515e-05	0.000316271	0.000433743
CFHR5	ITIH1	-0.398668	8.77515e-05	0.000433743	0.000316271
SELL	APOA2	0.398509	3.29727e-05	0.000518571	0.00010254
APOA2	SELL	0.398509	3.29727e-05	0.00010254	0.000518571
PIGR	CD44	0.398313	9.94736e-05	0.000351203	0.000956052
CD44	PIGR	0.398313	9.94736e-05	0.000956052	0.000351203
LYZ	AGT	0.398156	3.81006e-05	0.000183094	0.000299609
AGT	LYZ	0.398156	3.81006e-05	0.000299609	0.000183094
CD14	LPA	-0.398045	3.02828e-05	0.000102724	0.00120217
LPA	CD14	-0.398045	3.02828e-05	0.00120217	0.000102724
C8A	FN1	-0.397687	6.48178e-06	0.000186891	0.000280337
FN1	C8A	-0.397687	6.48178e-06	0.000280337	0.000186891
PON1	HBA1	0.397624	2.66839e-05	0.000209833	0.000242964
HBA1	PON1	0.397624	2.66839e-05	0.000242964	0.000209833
PIGR	AZGP1	0.397608	4.18231e-05	0.000189884	0.000314582
AZGP1	PIGR	0.397608	4.18231e-05	0.000314582	0.000189884
SERPINA4	C8G	-0.397344	5.15222e-05	0.000287527	0.00111417
C8G	SERPINA4	-0.397344	5.15222e-05	0.00111417	0.000287527
ORM1	CRP	0.397276	1.39814e-05	0.000483757	4.74272e-05
CRP	ORM1	0.397276	1.39814e-05	4.74272e-05	0.000483757
ITIH4	FCGBP	0.397001	3.0362e-05	0.000111758	0.000875436
FCGBP	ITIH4	0.397001	3.0362e-05	0.000875436	0.000111758
ITIH4	CPN2	0.396984	3.50238e-05	0.000123656	0.000504927
CPN2	ITIH4	0.396984	3.50238e-05	0.000504927	0.000123656
SERPINF1	SERPIND1	-0.396885	1.88956e-05	9.61453e-05	0.000163331
SERPIND1	SERPINF1	-0.396885	1.88956e-05	0.000163331	9.61453e-05
TF	HPX	0.396452	1.56819e-05	6.45946e-05	0.00010048
HPX	TF	0.396452	1.56819e-05	0.00010048	6.45946e-05
CLEC3B	C1R	-0.395858	8.06638e-05	0.000311901	0.000387634
C1R	CLEC3B	-0.395858	8.06638e-05	0.000387634	0.000311901
TF	PLG	0.39555	3.91838e-05	0.000147365	0.000251067
PLG	TF	0.39555	3.91838e-05	0.000251067	0.000147365
C1S	AZGP1	0.395478	7.74716e-05	0.000285161	0.000515484
AZGP1	C1S	0.395478	7.74716e-05	0.000515484	0.000285161
ORM1;ORM2	AHSG	-0.395406	1.5319e-05	0.000176679	5.40853e-05
AHSG	ORM1;ORM2	-0.395406	1.5319e-05	5.40853e-05	0.000176679
AZGP1	AHSG	-0.395397	3.34803e-05	0.000275814	0.00010343
AHSG	AZGP1	-0.395397	3.34803e-05	0.00010343	0.000275814
C6	C1QC	-0.395388	1.93389e-05	0.000603952	0.000371736
C1QC	C6	-0.395388	1.93389e-05	0.000371736	0.000603952
VWF	B2M	0.395327	0.000221435	0.00301311	0.000736696
B2M	VWF	0.395327	0.000221435	0.000736696	0.00301311
C9	F13A1	-0.395269	2.12316e-05	0.000174908	0.000459133
F13A1	C9	-0.395269	2.12316e-05	0.000459133	0.000174908
C6	PLG	0.395063	2.79284e-05	0.000603952	0.000185831
PLG	C6	0.395063	2.79284e-05	0.000185831	0.000603952
FCGBP	APOM	-0.394931	2.7303e-05	0.000875436	0.000102683
APOM	FCGBP	-0.394931	2.7303e-05	0.000102683	0.000875436
ITIH4	HBB;HBD	-0.394901	5.83838e-05	0.000190573	0.000561133
HBB;HBD	ITIH4	-0.394901	5.83838e-05	0.000561133	0.000190573
GPX3	AZGP1	-0.394477	3.12855e-05	0.0013531	0.00027062
AZGP1	GPX3	-0.394477	3.12855e-05	0.00027062	0.0013531
PIGR	CPB2	0.394297	9.07357e-05	0.000327027	0.00196216
CPB2	PIGR	0.394297	9.07357e-05	0.00196216	0.000327027
C1S	HBA1	-0.39409	4.89512e-05	0.000196943	0.000403265
HBA1	C1S	-0.39409	4.89512e-05	0.000403265	0.000196943
ACTB;ACTG1	SERPINA1	0.393891	4.92468e-05	0.000327681	0.000139667
SERPINA1	ACTB;ACTG1	0.393891	4.92468e-05	0.000139667	0.000327681
GSN	CFHR2	-0.393873	1.93389e-05	7.78053e-05	0.000669125
CFHR2	GSN	-0.393873	1.93389e-05	0.000669125	7.78053e-05
PIGR	LBP	0.393865	4.91815e-05	0.00021017	0.000173159
LBP	PIGR	0.393865	4.91815e-05	0.000173159	0.00021017
ORM1;ORM2	SERPINA1	0.393864	1.12721e-05	0.000139291	3.72884e-05
SERPINA1	ORM1;ORM2	0.393864	1.12721e-05	3.72884e-05	0.000139291
APOA2	B2M	-0.393811	9.63446e-05	0.000260432	0.00036234
B2M	APOA2	-0.393811	9.63446e-05	0.00036234	0.000260432
GC	CFB	0.393296	4.89512e-05	0.00306014	0.000564571
CFB	GC	0.393296	4.89512e-05	0.000564571	0.00306014
PIGR	HBB	-0.393248	2.7398e-05	0.000135424	0.000338561
HBB	PIGR	-0.393248	2.7398e-05	0.000338561	0.000135424
C4BPA	APOA4	-0.39317	4.28452e-05	0.00185306	0.00082358
APOA4	C4BPA	-0.39317	4.28452e-05	0.00082358	0.00185306
PZP	ITIH4	-0.392973	7.91214e-05	0.0027376	0.000244429
ITIH4	PZP	-0.392973	7.91214e-05	0.000244429	0.0027376
CPN2	TF	-0.392899	4.58018e-05	0.000601815	0.00016859
TF	CPN2	-0.392899	4.58018e-05	0.00016859	0.000601815
VTN	C1QC	-0.392863	3.91838e-05	0.000753201	0.0005649
C1QC	VTN	-0.392863	3.91838e-05	0.0005649	0.000753201
CFP	KLKB1	0.392681	5.83704e-05	0.000570806	0.000229502
KLKB1	CFP	0.392681	5.83704e-05	0.000229502	0.000570806
ORM1;ORM2	CD14	0.39262	1.8038e-05	0.000183563	6.6395e-05
CD14	ORM1;ORM2	0.39262	1.8038e-05	6.6395e-05	0.000183563
C6	C1QB	-0.392566	2.79284e-05	0.000603952	0.000603952
C1QB	C6	-0.392566	2.79284e-05	0.000603952	0.000603952
TF	LPA	0.392494	3.47447e-05	0.000133574	0.00120217
LPA	TF	0.392494	3.47447e-05	0.00120217	0.000133574
CD44	F10	0.392103	8.53353e-05	0.000922688	0.004921
F10	CD44	0.392103	8.53353e-05	0.004921	0.000922688
SERPINA4	HRG	0.392095	4.70432e-05	0.000271283	0.00058132
HRG	SERPINA4	0.392095	4.70432e-05	0.00058132	0.000271283
LBP	F12	-0.391808	3.91838e-05	0.000147365	0.00185306
F12	LBP	-0.391808	3.91838e-05	0.00185306	0.000147365
CD14	C1R	0.391736	3.42438e-05	0.000113926	0.000227853
C1R	CD14	0.391736	3.42438e-05	0.000227853	0.000113926
APOC1	AFM	0.391619	3.34803e-05	0.000289604	0.000156543
AFM	APOC1	0.391619	3.34803e-05	0.000156543	0.000289604
CRP	CP	0.391558	2.24107e-05	7.17972e-05	0.000646567
CP	CRP	0.391558	2.24107e-05	0.000646567	7.17972e-05
FETUB	CRP	-0.391527	0.000145569	0.00503667	0.000406183
CRP	FETUB	-0.391527	0.000145569	0.000406183	0.00503667
CFP	APOA2	0.391412	4.59199e-05	0.000496509	0.000139371
APOA2	CFP	0.391412	4.59199e-05	0.000139371	0.000496509
F9	F12	-0.391385	4.28452e-05	0.000308843	0.00185306
F12	F9	-0.391385	4.28452e-05	0.00185306	0.000308843
IGFALS	ACTB;ACTG1	-0.391368	0.000141594	0.000628098	0.000874851
ACTB;ACTG1	IGFALS	-0.391368	0.000141594	0.000874851	0.000628098
SERPINF1	CRP	0.391261	5.83331e-05	0.000264722	0.000173994
CRP	SERPINF1	0.391261	5.83331e-05	0.000173994	0.000264722
ITIH3	F12	-0.391168	2.22136e-05	9.85374e-05	0.00185306
F12	ITIH3	-0.391168	2.22136e-05	0.00185306	9.85374e-05
PON1	ITIH4	-0.391159	3.27329e-05	0.00023595	0.000117975
ITIH4	PON1	-0.391159	3.27329e-05	0.000117975	0.00023595
LBP	HRG	-0.391078	2.66839e-05	0.000104916	0.000355101
HRG	LBP	-0.391078	2.66839e-05	0.000355101	0.000104916
SAA1;SAA2	APOA1	-0.391056	3.18087e-05	0.000148727	0.000119628
APOA1	SAA1;SAA2	-0.391056	3.18087e-05	0.000119628	0.000148727
PF4	CRP	-0.391034	0.000519057	0.0044525	0.00134025
CRP	PF4	-0.391034	0.000519057	0.00134025	0.0044525
SERPINF1	CFHR1	0.391019	6.35245e-05	0.000274744	0.00219795
CFHR1	SERPINF1	0.391019	6.35245e-05	0.00219795	0.000274744
VTN	C1QB	-0.390826	4.47954e-05	0.000774961	0.000804665
C1QB	VTN	-0.390826	4.47954e-05	0.000804665	0.000774961
PIGR	C1RL	0.39074	4.28063e-05	0.000189884	0.000435617
C1RL	PIGR	0.39074	4.28063e-05	0.000435617	0.000189884
LBP	FGA	0.390727	1.42775e-05	6.50001e-05	0.00013
FGA	LBP	0.390727	1.42775e-05	0.00013	6.50001e-05
CLEC3B	F13A1	0.390472	3.13219e-05	0.000129784	0.000602076
F13A1	CLEC3B	0.390472	3.13219e-05	0.000602076	0.000129784
PIGR	LCAT	-0.390224	5.1024e-05	0.00021017	0.000294239
LCAT	PIGR	-0.390224	5.1024e-05	0.000294239	0.00021017
SERPINA1	C4A	-0.390214	3.09865e-05	9.08589e-05	0.00134017
C4A	SERPINA1	-0.390214	3.09865e-05	0.00134017	9.08589e-05
HPR	C1QC	-0.390186	2.79284e-05	0.000345115	0.000483161
C1QC	HPR	-0.390186	2.79284e-05	0.000483161	0.000345115
CFD	AZGP1	0.390019	3.84163e-05	0.000511233	0.000302092
AZGP1	CFD	0.390019	3.84163e-05	0.000302092	0.000511233
APOA2	CST3	-0.389888	5.99355e-05	0.000172814	0.000296253
CST3	APOA2	-0.389888	5.99355e-05	0.000296253	0.000172814
CST3	C1QB	0.389858	7.20584e-05	0.000346281	0.00103884
C1QB	CST3	0.389858	7.20584e-05	0.00103884	0.000346281
SAA1;SAA2	F2	-0.389713	7.381e-05	0.000296957	0.000354698
F2	SAA1;SAA2	-0.389713	7.381e-05	0.000354698	0.000296957
CFP	APOD	0.38947	0.000135043	0.000934501	0.000614803
APOD	CFP	0.38947	0.000135043	0.000614803	0.000934501
CLU	FGA	-0.389464	6.23459e-05	0.000634461	0.000399476
FGA	CLU	-0.389464	6.23459e-05	0.000399476	0.000634461
CPB2	APOA2	-0.389446	4.68296e-05	0.00115736	0.000139681
APOA2	CPB2	-0.389446	4.68296e-05	0.000139681	0.00115736
VTN	CPN1	0.389383	2.32591e-05	0.000574833	0.000182901
CPN1	VTN	0.389383	2.32591e-05	0.000182901	0.000574833
SELL	FGA	-0.389319	4.70653e-05	0.000678524	0.000325692
FGA	SELL	-0.389319	4.70653e-05	0.000325692	0.000678524
ITIH4	HBB	-0.388788	7.26036e-05	0.0002326	0.000785026
HBB	ITIH4	-0.388788	7.26036e-05	0.000785026	0.0002326
ITIH4	F2	-0.388761	3.74665e-05	0.000129634	0.000200869
F2	ITIH4	-0.388761	3.74665e-05	0.000200869	0.000129634
SERPINF1	KLKB1	-0.388716	7.58156e-05	0.000319905	0.000285133
KLKB1	SERPINF1	-0.388716	7.58156e-05	0.000285133	0.000319905
SERPINA10	ITIH2	-0.388545	2.17078e-05	0.000156477	0.000104318
ITIH2	SERPINA10	-0.388545	2.17078e-05	0.000104318	0.000156477
SELL	HPX	0.38848	7.93002e-05	0.000914596	0.000381082
HPX	SELL	0.38848	7.93002e-05	0.000381082	0.000914596
AFM	SERPINA1	-0.38831	3.05848e-05	0.000146977	9.08589e-05
SERPINA1	AFM	-0.38831	3.05848e-05	9.08589e-05	0.000146977
C1R	LYZ	0.388233	5.14996e-05	0.000287401	0.000234459
LYZ	C1R	0.388233	5.14996e-05	0.000234459	0.000287401
GSN	AZGP1	-0.388058	0.000155819	0.000481369	0.000962737
AZGP1	GSN	-0.388058	0.000155819	0.000962737	0.000481369
CLU	CD14	-0.387985	4.19006e-05	0.000517695	0.000134237
CD14	CLU	-0.387985	4.19006e-05	0.000134237	0.000517695
SELL	AHSG	0.387688	5.6095e-05	0.000746495	0.000161741
AHSG	SELL	0.387688	5.6095e-05	0.000161741	0.000746495
GPX3	CFD	-0.387682	5.99355e-05	0.00174917	0.000650647
CFD	GPX3	-0.387682	5.99355e-05	0.000650647	0.00174917
PZP	GSN	0.387642	0.000243973	0.00602961	0.000715377
GSN	PZP	0.387642	0.000243973	0.000715377	0.00602961
CFP	CD14	-0.387635	4.16829e-05	0.000480742	0.000134237
CD14	CFP	-0.387635	4.16829e-05	0.000134237	0.000480742
LBP	APOL1	-0.387634	3.34803e-05	0.000128713	0.000144802
APOL1	LBP	-0.387634	3.34803e-05	0.000144802	0.000128713
HPR	GSN	0.387535	7.10462e-05	0.000682833	0.000241
GSN	HPR	0.387535	7.10462e-05	0.000241	0.000682833
FETUB	SERPINA1	-0.387497	0.000106472	0.00460492	0.00028338
SERPINA1	FETUB	-0.387497	0.000106472	0.00028338	0.00460492
SELL	APOL1	0.387478	6.19678e-05	0.000765745	0.000243646
APOL1	SELL	0.387478	6.19678e-05	0.000243646	0.000765745
ITIH3	FCGBP	0.387169	5.27035e-05	0.000222383	0.000970693
FCGBP	ITIH3	0.387169	5.27035e-05	0.000970693	0.000222383
CLEC3B	CRP	-0.387047	8.11303e-05	0.000311901	0.000233926
CRP	CLEC3B	-0.387047	8.11303e-05	0.000233926	0.000311901
LCAT	C1R	-0.386817	6.31219e-05	0.000319079	0.000321179
C1R	LCAT	-0.386817	6.31219e-05	0.000321179	0.000319079
C6	C1QA	-0.386711	3.47447e-05	0.00066787	0.000439254
C1QA	C6	-0.386711	3.47447e-05	0.000439254	0.00066787
CFH	C8G	0.386552	3.27329e-05	0.000905404	0.000808971
C8G	CFH	0.386552	3.27329e-05	0.000808971	0.000905404
LRG1	LPA	-0.386479	2.89206e-05	9.44012e-05	0.00120217
LPA	LRG1	-0.386479	2.89206e-05	0.00120217	9.44012e-05
TF	B2M	-0.386455	0.000144665	0.000446912	0.000500541
B2M	TF	-0.386455	0.000144665	0.000500541	0.000446912
CFB	APOA2	-0.386426	5.83838e-05	0.000631274	0.000171193
APOA2	CFB	-0.386426	5.83838e-05	0.000171193	0.000631274
HPX	C1QB	-0.386417	2.32591e-05	0.00012939	0.000574833
C1QB	HPX	-0.386417	2.32591e-05	0.000574833	0.00012939
SERPINA1	HBA1	-0.386074	6.51273e-05	0.000178842	0.000512137
HBA1	SERPINA1	-0.386074	6.51273e-05	0.000512137	0.000178842
ITIH1	GPLD1	0.385632	3.50238e-05	0.000159451	0.000318901
GPLD1	ITIH1	0.385632	3.50238e-05	0.000318901	0.000159451
PIGR	ITIH3	0.385597	7.24917e-05	0.00027869	0.000298597
ITIH3	PIGR	0.385597	7.24917e-05	0.000298597	0.00027869
SERPIND1	LBP	-0.385569	5.71169e-05	0.000348289	0.000190024
LBP	SERPIND1	-0.385569	5.71169e-05	0.000190024	0.000348289
AZGP1	PF4	-0.385183	0.000540477	0.00283341	0.0044525
PF4	AZGP1	-0.385183	0.000540477	0.0044525	0.00283341
GPLD1	CD14	-0.385091	2.49156e-05	0.0002694	8.6208e-05
CD14	GPLD1	-0.385091	2.49156e-05	8.6208e-05	0.0002694
ITIH1	C1R	-0.384884	5.00459e-05	0.000211169	0.000287401
C1R	ITIH1	-0.384884	5.00459e-05	0.000287401	0.000211169
SERPINA10	APOL1	-0.384703	5.83838e-05	0.000329769	0.000234893
APOL1	SERPINA10	-0.384703	5.83838e-05	0.000234893	0.000329769
HPR	CD44	-0.384426	9.18027e-05	0.000813047	0.000934227
CD44	HPR	-0.384426	9.18027e-05	0.000934227	0.000813047
CLEC3B	KLKB1	0.38434	6.90352e-05	0.000277746	0.000265402
KLKB1	CLEC3B	0.38434	6.90352e-05	0.000265402	0.000277746
CLU	C8A	-0.384271	4.58018e-05	0.000517695	0.000609517
C8A	CLU	-0.384271	4.58018e-05	0.000609517	0.000517695
VTN	C8G	0.384253	3.05848e-05	0.000661397	0.000808971
C8G	VTN	0.384253	3.05848e-05	0.000808971	0.000661397
FCGBP	C4A	-0.384157	5.90911e-05	0.000970693	0.00170379
C4A	FCGBP	-0.384157	5.90911e-05	0.00170379	0.000970693
APOL1	C1QA	-0.38395	5.33596e-05	0.000219791	0.000612374
C1QA	APOL1	-0.38395	5.33596e-05	0.000612374	0.000219791
CFP	SERPINC1	0.383901	7.22518e-05	0.000624978	0.000328936
SERPINC1	CFP	0.383901	7.22518e-05	0.000328936	0.000624978
PF4	F2	0.383746	0.00040022	0.00384656	0.00141302
F2	PF4	0.383746	0.00040022	0.00141302	0.00384656
ECM1	CFP	0.383677	6.26896e-05	0.00271133	0.000570806
CFP	ECM1	0.383677	6.26896e-05	0.000570806	0.00271133
SAA1	CPN2	0.383641	5.85637e-05	0.000289472	0.00063322
CPN2	SAA1	0.383641	5.85637e-05	0.00063322	0.000289472
LRG1	HBB;HBD	-0.383576	3.66348e-05	0.000113175	0.000372813
HBB;HBD	LRG1	-0.383576	3.66348e-05	0.000372813	0.000113175
CD14	APOL1	-0.383531	4.89512e-05	0.000153974	0.00020655
APOL1	CD14	-0.383531	4.89512e-05	0.00020655	0.000153974
SERPINA10	HP	0.383396	3.66348e-05	0.000226351	0.000633783
HP	SERPINA10	0.383396	3.66348e-05	0.000633783	0.000226351
PIGR	ITIH1	-0.383344	8.4851e-05	0.000312324	0.000312324
ITIH1	PIGR	-0.383344	8.4851e-05	0.000312324	0.000312324
APOC1	PLG	0.38318	1.68207e-05	0.000161665	0.000126521
PLG	APOC1	0.38318	1.68207e-05	0.000126521	0.000161665
F2	CST3	-0.382956	7.89567e-05	0.000369176	0.000369176
CST3	F2	-0.382956	7.89567e-05	0.000369176	0.000369176
ITIH4	ECM1	-0.38272	4.19006e-05	0.000142133	0.00241627
ECM1	ITIH4	-0.38272	4.19006e-05	0.00241627	0.000142133
IGFALS	CFP	0.382552	0.000274097	0.00108755	0.00163513
CFP	IGFALS	0.382552	0.000274097	0.00163513	0.00108755
GPLD1	CPN1	-0.382467	8.62771e-05	0.000648954	0.000481482
CPN1	GPLD1	-0.382467	8.62771e-05	0.000481482	0.000648954
LYZ	F9	0.382335	7.93283e-05	0.000326757	0.000508289
F9	LYZ	0.382335	7.93283e-05	0.000508289	0.000326757
VTN	LYZ	-0.382315	0.000160564	0.00187319	0.00061728
LYZ	VTN	-0.382315	0.000160564	0.00061728	0.00187319
LBP	LYZ	0.38211	5.14996e-05	0.000174695	0.000234459
LYZ	LBP	0.38211	5.14996e-05	0.000234459	0.000174695
PIGR	PPBP	-0.382035	0.000145165	0.000482953	0.00114153
PPBP	PIGR	-0.382035	0.000145165	0.00114153	0.000482953
VWF	LYZ	0.382024	7.59783e-05	0.00219071	0.000326757
LYZ	VWF	0.382024	7.59783e-05	0.000326757	0.00219071
SERPIND1	C1R	-0.381917	5.00459e-05	0.000327019	0.000287401
C1R	SERPIND1	-0.381917	5.00459e-05	0.000287401	0.000327019
AZGP1	C1QA	0.381883	5.70501e-05	0.000411236	0.000612374
C1QA	AZGP1	0.381883	5.70501e-05	0.000612374	0.000411236
HBD	APOM	0.381855	0.00015373	0.00379932	0.00048355
APOM	HBD	0.381855	0.00015373	0.00048355	0.00379932
HPR	C1QA	-0.381837	6.37436e-05	0.000648685	0.000612647
C1QA	HPR	-0.381837	6.37436e-05	0.000612647	0.000648685
LRG1	CPN2	0.381773	6.95205e-05	0.000197165	0.00066817
CPN2	LRG1	0.381773	6.95205e-05	0.00066817	0.000197165
GPX3	FCN3	0.381549	6.96268e-05	0.00174917	0.00602272
FCN3	GPX3	0.381549	6.96268e-05	0.00602272	0.00174917
GSN	PPBP	0.381494	0.000120676	0.000379581	0.00099414
PPBP	GSN	0.381494	0.000120676	0.00099414	0.000379581
C1R	TF	-0.381007	6.51273e-05	0.000321915	0.00023473
TF	C1R	-0.381007	6.51273e-05	0.00023473	0.000321915
CFHR5	HBA1	-0.38099	8.77515e-05	0.000433743	0.000660044
HBA1	CFHR5	-0.38099	8.77515e-05	0.000660044	0.000433743
ITIH3	AGT	0.380953	7.74716e-05	0.000311688	0.000536103
AGT	ITIH3	0.380953	7.74716e-05	0.000536103	0.000311688
SAA1;SAA2	LCAT	-0.38089	9.68282e-05	0.000380711	0.000465313
LCAT	SAA1;SAA2	-0.38089	9.68282e-05	0.000465313	0.000380711
APOC1	B2M	-0.380696	0.000129923	0.000702399	0.000468266
B2M	APOC1	-0.380696	0.000129923	0.000468266	0.000702399
ATRN	FGA	-0.380394	3.50238e-05	0.00201971	0.00026344
FGA	ATRN	-0.380394	3.50238e-05	0.00026344	0.00201971
LRG1	APOD	-0.380186	7.91617e-05	0.000220887	0.000414999
APOD	LRG1	-0.380186	7.91617e-05	0.000414999	0.000220887
F9	APOH	0.380177	4.58018e-05	0.000316949	0.000396186
APOH	F9	0.380177	4.58018e-05	0.000396186	0.000316949
CPN1	CLU	-0.380141	4.78793e-05	0.000331325	0.000517695
CLU	CPN1	-0.380141	4.78793e-05	0.000517695	0.000331325
SAA1;SAA2	C1RL	0.380015	5.90052e-05	0.000248973	0.000567105
C1RL	SAA1;SAA2	0.380015	5.90052e-05	0.000567105	0.000248973
VTN	GC	0.380006	7.26036e-05	0.00114186	0.00306014
GC	VTN	0.380006	7.26036e-05	0.00306014	0.00114186
FCGBP	CD14	0.379938	7.21847e-05	0.00102689	0.000219087
CD14	FCGBP	0.379938	7.21847e-05	0.000219087	0.00102689
TF	F12	0.379916	8.26471e-05	0.00029172	0.00238299
F12	TF	0.379916	8.26471e-05	0.00238299	0.00029172
ITIH1	CPN2	-0.379798	5.00459e-05	0.000211169	0.000601815
CPN2	ITIH1	-0.379798	5.00459e-05	0.000601815	0.000211169
CFP	CFHR2	-0.37975	8.92168e-05	0.000734976	0.0019323
CFHR2	CFP	-0.37975	8.92168e-05	0.0019323	0.000734976
LBP	LPA	-0.379724	6.37436e-05	0.000200503	0.00183794
LPA	LBP	-0.379724	6.37436e-05	0.00183794	0.000200503
HPR	C1QB	-0.379447	5.00459e-05	0.000541121	0.000804665
C1QB	HPR	-0.379447	5.00459e-05	0.000804665	0.000541121
SERPINA10	PIGR	0.379445	0.000129202	0.00062089	0.000438275
PIGR	SERPINA10	0.379445	0.000129202	0.000438275	0.00062089
GSN	CNDP1	0.379135	0.000189763	0.000566017	0.0032829
CNDP1	GSN	0.379135	0.000189763	0.0032829	0.000566017
FCGBP	AHSG	-0.379081	4.3929e-05	0.000970693	0.00013103
AHSG	FCGBP	-0.379081	4.3929e-05	0.00013103	0.000970693
SERPINC1	LYZ	-0.378916	3.72203e-05	0.000183975	0.000183094
LYZ	SERPINC1	-0.378916	3.72203e-05	0.000183094	0.000183975
SERPIND1	LGALS3BP	-0.378686	4.07391e-05	0.000293661	0.00139206
LGALS3BP	SERPIND1	-0.378686	4.07391e-05	0.00139206	0.000293661
APOM	ALB	0.378681	7.93283e-05	0.000285912	0.000859338
ALB	APOM	0.378681	7.93283e-05	0.000859338	0.000285912
PGLYRP2	FCGBP	-0.378652	5.39105e-05	0.000158076	0.000970693
FCGBP	PGLYRP2	-0.378652	5.39105e-05	0.000970693	0.000158076
GSN	CST3	-0.378522	0.000188009	0.000566017	0.000756407
CST3	GSN	-0.378522	0.000188009	0.000756407	0.000566017
LRG1	F12	-0.378383	5.46609e-05	0.000160277	0.00189127
F12	LRG1	-0.378383	5.46609e-05	0.00189127	0.000160277
GPLD1	KLKB1	0.378329	4.78793e-05	0.000394434	0.000197217
KLKB1	GPLD1	0.378329	4.78793e-05	0.000197217	0.000394434
SERPIND1	PGLYRP2	0.378221	5.83838e-05	0.000348289	0.00016834
PGLYRP2	SERPIND1	0.378221	5.83838e-05	0.00016834	0.000348289
SAA1	F12	-0.37816	0.000105941	0.000495347	0.00261826
F12	SAA1	-0.37816	0.000105941	0.00261826	0.000495347
PON1	CRP	-0.378102	5.83331e-05	0.00036872	0.000173994
CRP	PON1	-0.378102	5.83331e-05	0.000173994	0.00036872
CFD	CD14	0.377978	7.5433e-05	0.000724995	0.000221185
CD14	CFD	0.377978	7.5433e-05	0.000221185	0.000724995
LBP	FCGBP	0.377881	6.17204e-05	0.000197734	0.000970693
FCGBP	LBP	0.377881	6.17204e-05	0.000970693	0.000197734
SERPINA10	TTR	-0.37786	6.65617e-05	0.000348944	0.000303031
TTR	SERPINA10	-0.37786	6.65617e-05	0.000303031	0.000348944
HP;HPR	C6	0.377788	7.58156e-05	0.00163951	0.00119237
C6	HP;HPR	0.377788	7.58156e-05	0.00119237	0.00163951
CPN2	AHSG	-0.377644	6.51273e-05	0.000662766	0.000176047
AHSG	CPN2	-0.377644	6.51273e-05	0.000176047	0.000662766
APOM	F13A1	0.377566	8.74417e-05	0.000308723	0.00137522
F13A1	APOM	0.377566	8.74417e-05	0.00137522	0.000308723
APOH	APOE	0.377526	5.83838e-05	0.000459109	0.0016834
APOE	APOH	0.377526	5.83838e-05	0.0016834	0.000459109
PGLYRP2	FGG	-0.377445	7.26036e-05	0.000202587	0.000570928
FGG	PGLYRP2	-0.377445	7.26036e-05	0.000570928	0.000202587
CFH	C8A	0.377274	5.34707e-05	0.0011563	0.000660746
C8A	CFH	0.377274	5.34707e-05	0.000660746	0.0011563
APOL1	CRP	-0.377259	7.77044e-05	0.000285579	0.000227845
CRP	APOL1	-0.377259	7.77044e-05	0.000227845	0.000285579
TF	CST3	-0.377061	0.000101288	0.000343585	0.000461127
CST3	TF	-0.377061	0.000101288	0.000461127	0.000343585
SERPINA10	APOC1	-0.377012	3.8316e-05	0.000228575	0.000315651
APOC1	SERPINA10	-0.377012	3.8316e-05	0.000315651	0.000228575
LCAT	ACTB;ACTG1	-0.377007	0.000266456	0.00104766	0.001487
ACTB;ACTG1	LCAT	-0.377007	0.000266456	0.001487	0.00104766
HGFAC	C9	-0.376641	0.00167014	0.0206382	0.00656668
C9	HGFAC	-0.376641	0.00167014	0.00656668	0.0206382
SERPINC1	B2M	-0.376473	9.63446e-05	0.000427375	0.00036234
B2M	SERPINC1	-0.376473	9.63446e-05	0.00036234	0.000427375
CFHR5	HBB	-0.376394	0.000136201	0.000636831	0.00130904
HBB	CFHR5	-0.376394	0.000136201	0.00130904	0.000636831
ITIH1	A1BG	0.3763	6.37222e-05	0.000262475	0.00349835
A1BG	ITIH1	0.3763	6.37222e-05	0.00349835	0.000262475
VWF	SERPINC1	-0.376299	5.15222e-05	0.00178267	0.000247593
SERPINC1	VWF	-0.376299	5.15222e-05	0.000247593	0.00178267
PGLYRP2	TTR	0.37612	8.26471e-05	0.000226951	0.000357449
TTR	PGLYRP2	0.37612	8.26471e-05	0.000357449	0.000226951
CPN1	FN1	-0.375921	7.10462e-05	0.000438964	0.00191465
FN1	CPN1	-0.375921	7.10462e-05	0.00191465	0.000438964
CFHR5	CFHR1	0.375697	0.000403228	0.00148422	0.00957108
CFHR1	CFHR5	0.375697	0.000403228	0.00957108	0.00148422
PGLYRP2	GPLD1	0.375633	8.62771e-05	0.000233218	0.000648954
GPLD1	PGLYRP2	0.375633	8.62771e-05	0.000648954	0.000233218
C1R	APOA1	-0.375507	4.68296e-05	0.000287401	0.000168782
APOA1	C1R	-0.375507	4.68296e-05	0.000168782	0.000287401
C8A	AZGP1	-0.375326	5.96772e-05	0.000688277	0.000412966
AZGP1	C8A	-0.375326	5.96772e-05	0.000412966	0.000688277
APOM	F9	-0.375233	9.48708e-05	0.000328253	0.000586166
F9	APOM	-0.375233	9.48708e-05	0.000586166	0.000328253
PGLYRP2	HBB	0.375218	0.000118714	0.000306529	0.00120809
HBB	PGLYRP2	0.375218	0.000118714	0.00120809	0.000306529
APOL1	ALB	0.374794	8.08866e-05	0.000285579	0.000859338
ALB	APOL1	0.374794	8.08866e-05	0.000859338	0.000285579
JCHAIN	C4B	-0.374515	5.58761e-05	0.000483328	0.00241664
PON1	HBB;HBD	0.374515	8.81481e-05	0.000476551	0.000802612
C4B	JCHAIN	-0.374515	5.58761e-05	0.00241664	0.000483328
HBB;HBD	PON1	0.374515	8.81481e-05	0.000802612	0.000476551
LRG1	CST3	0.374441	0.000161408	0.000429595	0.000681065
CST3	LRG1	0.374441	0.000161408	0.000681065	0.000429595
LRG1	HBB	-0.374371	5.23052e-05	0.000156014	0.000603253
HBB	LRG1	-0.374371	5.23052e-05	0.000603253	0.000156014
CFH	A1BG	0.374289	8.08866e-05	0.00135508	0.00349835
A1BG	CFH	0.374289	8.08866e-05	0.00349835	0.00135508
LCAT	FGA	-0.374203	5.39105e-05	0.000300855	0.000358712
FGA	LCAT	-0.374203	5.39105e-05	0.000358712	0.000300855
CLU	AFM	0.373848	0.000109089	0.000993286	0.000496643
AFM	CLU	0.373848	0.000109089	0.000496643	0.000993286
HBD	CLEC3B	0.37384	0.000220518	0.0047687	0.000778564
CLEC3B	HBD	0.37384	0.000220518	0.000778564	0.0047687
ACTB;ACTG1	TF	-0.373801	0.000126674	0.000811654	0.000405827
TF	ACTB;ACTG1	-0.373801	0.000126674	0.000405827	0.000811654
JCHAIN	APOM	-0.373783	0.000123666	0.000972468	0.000403666
APOM	JCHAIN	-0.373783	0.000123666	0.000403666	0.000972468
ITIH4	ITIH2	-0.373649	7.74716e-05	0.000243683	0.000343656
ITIH2	ITIH4	-0.373649	7.74716e-05	0.000343656	0.000243683
SERPINA3	F2	-0.37355	8.44437e-05	0.000247606	0.000384441
F2	SERPINA3	-0.37355	8.44437e-05	0.000384441	0.000247606
FCN3	CPN2	0.373515	5.21805e-05	0.00602272	0.000601815
CPN2	FCN3	0.373515	5.21805e-05	0.000601815	0.00602272
CPN1	C1S	0.373361	0.000126452	0.000625032	0.000437522
C1S	CPN1	0.373361	0.000126452	0.000437522	0.000625032
LBP	APOC1	-0.373262	5.83838e-05	0.000190573	0.00042085
APOC1	LBP	-0.373262	5.83838e-05	0.00042085	0.000190573
PIGR	CFD	0.373062	7.119e-05	0.00027869	0.000724463
CFD	PIGR	0.373062	7.119e-05	0.000724463	0.00027869
HRG	SERPINA1	-0.372982	6.37222e-05	0.00073493	0.000177806
SERPINA1	HRG	-0.372982	6.37222e-05	0.000177806	0.00073493
PLG	LYZ	-0.372774	7.75642e-05	0.00046271	0.000326757
LYZ	PLG	-0.372774	7.75642e-05	0.000326757	0.00046271
SERPIND1	AHSG	0.372766	6.23459e-05	0.000359528	0.000171204
AHSG	SERPIND1	0.372766	6.23459e-05	0.000171204	0.000359528
HBB;HBD	CFI	-0.372757	0.000106801	0.000923827	0.00167969
CFI	HBB;HBD	-0.372757	0.000106801	0.00167969	0.000923827
C1RL	APOA2	-0.372594	9.39939e-05	0.000739134	0.00025811
APOA2	C1RL	-0.372594	9.39939e-05	0.00025811	0.000739134
HPR	CNDP1	0.372518	0.000247586	0.00158638	0.00356937
CNDP1	HPR	0.372518	0.000247586	0.00356937	0.00158638
LRG1	PPBP	-0.372409	0.000381019	0.000955308	0.00253524
PPBP	LRG1	-0.372409	0.000381019	0.00253524	0.000955308
PGLYRP2	AZGP1	-0.372234	0.000275879	0.00064496	0.00164576
AZGP1	PGLYRP2	-0.372234	0.000275879	0.00164576	0.00064496
SERPINA10	CFP	-0.372165	0.000112456	0.000562524	0.000845865
CFP	SERPINA10	-0.372165	0.000112456	0.000845865	0.000562524
IGFALS	AFM	0.372157	0.000276603	0.00108755	0.00113934
AFM	IGFALS	0.372157	0.000276603	0.00113934	0.00108755
HGFAC	APOA1	0.372091	0.00225192	0.0229166	0.00541085
[truncated: 2,913 more rows]
