# Supplementary material for: A time-resolved proteomic and prognostic map of COVID-19
Source: Cell Syst. 2021 Aug 18;12(8):780–794.e7. doi: 10.1016/j.cels.2021.05.005 (PMC8201874; doi:10.1016/j.cels.2021.05.005)
Supplement: Table S7. Correlations between dynamic changes in omics measurements during the peak period of the disease, related to Figure S12 [file mmc6.xlsx]

## Sheet: Table S7
X1	X2	Spearman.R	P	FDR.X1	FDR.X2
Standard bicarbonate (SBC), mmol/l	Actual base excess, mmol/l	0.996062	5.28334e-26	1.36839e-23	1.36839e-23
Actual base excess, mmol/l	Standard bicarbonate (SBC), mmol/l	0.996062	5.28334e-26	1.36839e-23	1.36839e-23
Actual base excess, mmol/l	Standard base excess (SBE), mmol/l	0.986323	1.29023e-23	1.67085e-21	3.3417e-21
Standard base excess (SBE), mmol/l	Actual base excess, mmol/l	0.986323	1.29023e-23	3.3417e-21	1.67085e-21
Standard bicarbonate (SBC), mmol/l	Standard base excess (SBE), mmol/l	0.981835	6.33574e-23	8.20478e-21	8.20478e-21
Standard base excess (SBE), mmol/l	Standard bicarbonate (SBC), mmol/l	0.981835	6.33574e-23	8.20478e-21	8.20478e-21
SAA1;SAA2	SAA1	0.972871	1.28352e-27	3.32433e-25	3.32433e-25
SAA1	SAA1;SAA2	0.972871	1.28352e-27	3.32433e-25	3.32433e-25
FGG	FGB	0.966561	3.1492e-27	8.15643e-25	8.15643e-25
FGB	FGG	0.966561	3.1492e-27	8.15643e-25	8.15643e-25
FGB	FGA	0.959097	2.36748e-26	3.06588e-24	6.13177e-24
FGA	FGB	0.959097	2.36748e-26	6.13177e-24	3.06588e-24
HBB;HBD	HBB	0.95886	1.58588e-26	4.10742e-24	4.10742e-24
HBB	HBB;HBD	0.95886	1.58588e-26	4.10742e-24	4.10742e-24
HP;HPR	HP	0.957853	4.2714e-27	1.10629e-24	1.10629e-24
HP	HP;HPR	0.957853	4.2714e-27	1.10629e-24	1.10629e-24
FGG	FGA	0.95492	1.15971e-25	1.50183e-23	1.50183e-23
FGA	FGG	0.95492	1.15971e-25	1.50183e-23	1.50183e-23
HBB	HBA1	0.951129	5.25434e-26	6.80437e-24	1.36087e-23
HBA1	HBB	0.951129	5.25434e-26	1.36087e-23	6.80437e-24
HBB;HBD	HBA1	0.946835	4.57383e-25	5.92311e-23	5.92311e-23
HBA1	HBB;HBD	0.946835	4.57383e-25	5.92311e-23	5.92311e-23
Hemoglobin, g/dl	Erythrocytes per pl	0.94102	5.6356e-25	1.45962e-22	1.45962e-22
Erythrocytes per pl	Hemoglobin, g/dl	0.94102	5.6356e-25	1.45962e-22	1.45962e-22
Hematocrit l/l	Erythrocytes per pl	0.925402	6.89015e-23	1.78455e-20	8.92275e-21
Erythrocytes per pl	Hematocrit l/l	0.925402	6.89015e-23	8.92275e-21	1.78455e-20
Hemoglobin, g/dl	Hematocrit l/l	0.923189	8.36757e-22	1.0836e-19	1.0836e-19
Hematocrit l/l	Hemoglobin, g/dl	0.923189	8.36757e-22	1.0836e-19	1.0836e-19
C1QC	C1QB	0.917186	5.84963e-22	1.51506e-19	1.51506e-19
C1QB	C1QC	0.917186	5.84963e-22	1.51506e-19	1.51506e-19
CRP (clinical), mg/l	CRP	0.912995	7.42593e-21	1.92332e-18	1.92332e-18
CRP	CRP (clinical), mg/l	0.912995	7.42593e-21	1.92332e-18	1.92332e-18
Standard base excess (SBE), mmol/l	Bicarbonate, mmol/l	0.912933	1.09292e-17	9.43551e-16	2.83065e-15
Bicarbonate, mmol/l	Standard base excess (SBE), mmol/l	0.912933	1.09292e-17	2.83065e-15	9.43551e-16
Immature granulocytes, % of leukocytes	Immature granulocytes per nl	0.903104	5.53431e-20	1.43339e-17	1.43339e-17
Immature granulocytes per nl	Immature granulocytes, % of leukocytes	0.903104	5.53431e-20	1.43339e-17	1.43339e-17
Reticulocytes per nl	Reticulocyte production index (RPI)	0.898901	8.0929e-05	0.0207178	0.0207178
Reticulocyte production index (RPI)	Reticulocytes per nl	0.898901	8.0929e-05	0.0207178	0.0207178
Neutrophil-to-lymphocyte ratio	Lymphocytes, % of leukocytes	-0.886922	5.20527e-23	1.34817e-20	1.34817e-20
Lymphocytes, % of leukocytes	Neutrophil-to-lymphocyte ratio	-0.886922	5.20527e-23	1.34817e-20	1.34817e-20
Creatinine, mg/dl	Estimated glomerular filtration rate (CKD-EPI), ml/min	-0.877098	6.99764e-18	1.81239e-15	1.81239e-15
Estimated glomerular filtration rate (CKD-EPI), ml/min	Creatinine, mg/dl	-0.877098	6.99764e-18	1.81239e-15	1.81239e-15
ITIH2	ITIH1	0.87261	1.88224e-18	4.87499e-16	4.87499e-16
ITIH1	ITIH2	0.87261	1.88224e-18	4.87499e-16	4.87499e-16
IGHM	CD5L	0.856883	1.14326e-18	2.96103e-16	2.96103e-16
CD5L	IGHM	0.856883	1.14326e-18	2.96103e-16	2.96103e-16
Actual base excess, mmol/l	Bicarbonate, mmol/l	0.854078	1.12857e-14	9.74336e-13	9.74336e-13
Bicarbonate, mmol/l	Actual base excess, mmol/l	0.854078	1.12857e-14	9.74336e-13	9.74336e-13
Neutrophils per nl	Leukocytes per nl	0.852306	2.02067e-17	5.23354e-15	5.23354e-15
Leukocytes per nl	Neutrophils per nl	0.852306	2.02067e-17	5.23354e-15	5.23354e-15
Standard bicarbonate (SBC), mmol/l	Bicarbonate, mmol/l	0.848846	8.62127e-15	7.44303e-13	9.74336e-13
Bicarbonate, mmol/l	Standard bicarbonate (SBC), mmol/l	0.848846	8.62127e-15	9.74336e-13	7.44303e-13
C4BPB	C4BPA	0.839556	2.76407e-17	7.15895e-15	7.15895e-15
C4BPA	C4BPB	0.839556	2.76407e-17	7.15895e-15	7.15895e-15
Eosinophiles per nl	Eosinophiles, % of leucocytes	0.838932	5.41341e-16	1.40207e-13	1.40207e-13
Eosinophiles, % of leucocytes	Eosinophiles per nl	0.838932	5.41341e-16	1.40207e-13	1.40207e-13
A2M;PZP	A2M	0.83769	3.0893e-18	8.00128e-16	8.00128e-16
A2M	A2M;PZP	0.83769	3.0893e-18	8.00128e-16	8.00128e-16
sO2, %	Oxyhemoglobin (O2Hb), % of Hb	0.82487	1.54238e-12	1.99738e-10	3.99476e-10
Oxyhemoglobin (O2Hb), % of Hb	sO2, %	0.82487	1.54238e-12	3.99476e-10	1.99738e-10
Creatine Kinase MB, % of Creatine Kinase	Creatine kinase, U/l	-0.82253	9.21389e-12	2.3864e-09	2.3864e-09
Creatine kinase, U/l	Creatine Kinase MB, % of Creatine Kinase	-0.82253	9.21389e-12	2.3864e-09	2.3864e-09
CRP (clinical), mg/l	LRG1	0.820481	4.31227e-16	5.58439e-14	1.11688e-13
LRG1	CRP (clinical), mg/l	0.820481	4.31227e-16	1.11688e-13	5.58439e-14
C1S	C1R	0.814676	1.46192e-15	3.78639e-13	3.78639e-13
C1R	C1S	0.814676	1.46192e-15	3.78639e-13	3.78639e-13
C8B	C8A	0.814261	1.46192e-15	3.78639e-13	3.78639e-13
C8A	C8B	0.814261	1.46192e-15	3.78639e-13	3.78639e-13
C8G	C8A	0.806679	3.87881e-15	1.00461e-12	5.02306e-13
C8A	C8G	0.806679	3.87881e-15	5.02306e-13	1.00461e-12
sO2, %	HHb (deoxyhemoglobin), % of Hb	-0.804157	1.43661e-12	1.99738e-10	3.72082e-10
HHb (deoxyhemoglobin), % of Hb	sO2, %	-0.804157	1.43661e-12	3.72082e-10	1.99738e-10
SERPINA3	ORM1;ORM2	0.800755	1.57301e-14	4.07409e-12	4.07409e-12
ORM1;ORM2	SERPINA3	0.800755	1.57301e-14	4.07409e-12	4.07409e-12
C4A;C4B	C4B	0.798563	1.35944e-14	3.52095e-12	3.52095e-12
C4B	C4A;C4B	0.798563	1.35944e-14	3.52095e-12	3.52095e-12
Oxyhemoglobin (O2Hb), % of Hb	HHb (deoxyhemoglobin), % of Hb	-0.794107	1.46801e-10	1.90107e-08	1.90107e-08
HHb (deoxyhemoglobin), % of Hb	Oxyhemoglobin (O2Hb), % of Hb	-0.794107	1.46801e-10	1.90107e-08	1.90107e-08
IGKC	IGHGs	0.793321	2.66965e-15	6.9144e-13	6.9144e-13
IGHGs	IGKC	0.793321	2.66965e-15	6.9144e-13	6.9144e-13
Alkaline phosphatase, U/l	Gamma-glutamyl transferase, U/l	0.789064	7.55522e-11	1.9568e-08	1.9568e-08
Gamma-glutamyl transferase, U/l	Alkaline phosphatase, U/l	0.789064	7.55522e-11	1.9568e-08	1.9568e-08
sO2, %	PaO2, mmHg	0.786905	3.5004e-10	3.02201e-08	9.06604e-08
PaO2, mmHg	sO2, %	0.786905	3.5004e-10	9.06604e-08	3.02201e-08
JCHAIN	CD5L	0.775342	2.81009e-14	3.63907e-12	3.63907e-12
CD5L	JCHAIN	0.775342	2.81009e-14	3.63907e-12	3.63907e-12
Basophiles per nl	Basophiles, % of leukocytes	0.771962	1.66548e-11	4.31359e-09	4.31359e-09
Basophiles, % of leukocytes	Basophiles per nl	0.771962	1.66548e-11	4.31359e-09	4.31359e-09
JCHAIN	IGHAs	0.768589	8.21823e-14	7.09508e-12	2.12852e-11
IGHAs	JCHAIN	0.768589	8.21823e-14	2.12852e-11	7.09508e-12
JCHAIN	IGHM	0.767642	2.26206e-14	3.63907e-12	2.92936e-12
IGHM	JCHAIN	0.767642	2.26206e-14	2.92936e-12	3.63907e-12
IGKVs	IGHVs	0.765331	1.01621e-13	2.30941e-11	2.63199e-11
IGHVs	IGKVs	0.765331	1.01621e-13	2.63199e-11	2.30941e-11
ORM2	ORM1	0.757601	5.40236e-13	1.39921e-10	1.39921e-10
ORM1	ORM2	0.757601	5.40236e-13	1.39921e-10	1.39921e-10
APOC3	APOC2	0.756712	1.91247e-13	4.95331e-11	4.95331e-11
APOC2	APOC3	0.756712	1.91247e-13	4.95331e-11	4.95331e-11
SAA1;SAA2	LRG1	0.755483	2.14831e-12	1.85471e-10	1.11282e-10
LRG1	SAA1;SAA2	0.755483	2.14831e-12	1.11282e-10	1.85471e-10
IGKVs	IGHAs	0.75375	1.78333e-13	2.30941e-11	2.30941e-11
IGHAs	IGKVs	0.75375	1.78333e-13	2.30941e-11	2.30941e-11
LRG1	LBP	0.751114	1.39945e-12	9.06146e-11	3.62458e-10
LBP	LRG1	0.751114	1.39945e-12	3.62458e-10	9.06146e-11
C8G	C8B	0.749989	4.10335e-13	5.31383e-11	5.31383e-11
C8B	C8G	0.749989	4.10335e-13	5.31383e-11	5.31383e-11
CRP (clinical), mg/l	SAA1;SAA2	0.749084	1.1437e-12	9.8739e-11	1.48109e-10
SAA1;SAA2	CRP (clinical), mg/l	0.749084	1.1437e-12	1.48109e-10	9.8739e-11
ORM1;ORM2	ORM1	0.744983	1.3082e-12	1.69411e-10	1.69411e-10
ORM1	ORM1;ORM2	0.744983	1.3082e-12	1.69411e-10	1.69411e-10
LBP	CRP	0.743829	8.2606e-12	7.13165e-10	7.13165e-10
CRP	LBP	0.743829	8.2606e-12	7.13165e-10	7.13165e-10
Pseudocholinesterase, kU/l	CRP	-0.743478	0.00018006	0.0188467	0.00108455
CRP	Pseudocholinesterase, kU/l	-0.743478	0.00018006	0.00108455	0.0188467
APOA2	APOA1	0.743354	2.35756e-13	6.10608e-11	6.10608e-11
APOA1	APOA2	0.743354	2.35756e-13	6.10608e-11	6.10608e-11
Pseudocholinesterase, kU/l	KLKB1	0.741739	0.00018006	0.0188467	0.00119578
KLKB1	Pseudocholinesterase, kU/l	0.741739	0.00018006	0.00119578	0.0188467
IGLCs	IGHAs	0.741577	3.12236e-12	7.32212e-10	2.69564e-10
IGHAs	IGLCs	0.741577	3.12236e-12	2.69564e-10	7.32212e-10
IGLVs	IGHVs	0.740126	1.6011e-12	4.14684e-10	2.07342e-10
IGHVs	IGLVs	0.740126	1.6011e-12	2.07342e-10	4.14684e-10
CRP (clinical), mg/l	LBP	0.739682	7.34542e-12	3.80493e-10	7.13165e-10
LBP	CRP (clinical), mg/l	0.739682	7.34542e-12	7.13165e-10	3.80493e-10
SERPINA4	LRG1	-0.739593	4.39597e-13	1.13856e-10	5.69279e-11
LRG1	SERPINA4	-0.739593	4.39597e-13	5.69279e-11	1.13856e-10
IGKVs	IGHGs	0.73903	4.64237e-12	3.66106e-10	6.01187e-10
IGHGs	IGKVs	0.73903	4.64237e-12	6.01187e-10	3.66106e-10
LRG1	CRP	0.738584	3.23084e-12	1.39465e-10	4.18394e-10
CRP	LRG1	0.738584	3.23084e-12	4.18394e-10	1.39465e-10
CRP (clinical), mg/l	SAA1	0.73833	4.86801e-12	3.15204e-10	6.30407e-10
SAA1	CRP (clinical), mg/l	0.73833	4.86801e-12	6.30407e-10	3.15204e-10
CPN2	CPN1	0.730618	6.03719e-12	1.56363e-09	1.56363e-09
CPN1	CPN2	0.730618	6.03719e-12	1.56363e-09	1.56363e-09
SAA1	LRG1	0.728504	3.10851e-11	2.68368e-09	1.00638e-09
LRG1	SAA1	0.728504	3.10851e-11	1.00638e-09	2.68368e-09
IGLCs	IGHGs	0.726501	1.70325e-11	1.25359e-09	1.47047e-09
IGHGs	IGLCs	0.726501	1.70325e-11	1.47047e-09	1.25359e-09
LRG1	SERPINA1	0.72579	1.06806e-12	9.06146e-11	2.76627e-10
SERPINA1	LRG1	0.72579	1.06806e-12	2.76627e-10	9.06146e-11
Triglycerides, mg/dl	GSN	-0.724138	2.16023e-05	0.00557339	0.0011053
GSN	Triglycerides, mg/dl	-0.724138	2.16023e-05	0.0011053	0.00557339
SAA1;SAA2	LBP	0.72249	1.11206e-10	5.76049e-09	7.20061e-09
LBP	SAA1;SAA2	0.72249	1.11206e-10	7.20061e-09	5.76049e-09
ACTBL2	ACTA2;ACTB;ACTG1;ACTG2	0.721236	1.11353e-10	2.88405e-08	2.88405e-08
ACTA2;ACTB;ACTG1;ACTG2	ACTBL2	0.721236	1.11353e-10	2.88405e-08	2.88405e-08
IGLCs	IGKVs	0.721022	5.65414e-12	7.32212e-10	3.66106e-10
IGKVs	IGLCs	0.721022	5.65414e-12	3.66106e-10	7.32212e-10
SERPINA3	ITIH2	-0.715542	4.95815e-12	6.4208e-10	6.4208e-10
ITIH2	SERPINA3	-0.715542	4.95815e-12	6.4208e-10	6.4208e-10
HBD	HBB	0.713349	8.19167e-11	2.12164e-08	7.07214e-09
HBB	HBD	0.713349	8.19167e-11	7.07214e-09	2.12164e-08
LRG1	GPLD1	-0.711899	2.19991e-11	8.13967e-10	5.69777e-09
GPLD1	LRG1	-0.711899	2.19991e-11	5.69777e-09	8.13967e-10
Pseudocholinesterase, kU/l	SERPINA1	-0.710435	0.000219147	0.0188467	0.00145536
SERPINA1	Pseudocholinesterase, kU/l	-0.710435	0.000219147	0.00145536	0.0188467
VWF	FN1	0.709922	4.50887e-11	1.1678e-08	1.1678e-08
FN1	VWF	0.709922	4.50887e-11	1.1678e-08	1.1678e-08
JCHAIN	IGLVs	0.709441	1.12272e-10	7.26962e-09	1.45392e-08
IGLVs	JCHAIN	0.709441	1.12272e-10	1.45392e-08	7.26962e-09
KLKB1	CRP	-0.707639	6.61379e-11	1.71297e-08	3.19508e-09
CRP	KLKB1	-0.707639	6.61379e-11	3.19508e-09	1.71297e-08
SAA1;SAA2	CRP	0.707409	1.66398e-11	1.07742e-09	1.07742e-09
CRP	SAA1;SAA2	0.707409	1.66398e-11	1.07742e-09	1.07742e-09
GSN	CLEC3B	0.707042	3.02328e-11	7.83031e-09	7.83031e-09
CLEC3B	GSN	0.707042	3.02328e-11	7.83031e-09	7.83031e-09
IGLLs	IGLCs	0.705205	1.93605e-11	5.01436e-09	1.25359e-09
IGLCs	IGLLs	0.705205	1.93605e-11	1.25359e-09	5.01436e-09
IGKVs	IGKC	0.704939	3.02328e-11	1.56606e-09	3.91515e-09
IGKC	IGKVs	0.704939	3.02328e-11	3.91515e-09	1.56606e-09
GPLD1	KLKB1	0.70405	1.94746e-10	1.68131e-08	2.30656e-08
KLKB1	GPLD1	0.70405	1.94746e-10	2.30656e-08	1.68131e-08
CFB	C8A	0.703873	3.22094e-11	8.34223e-09	2.78074e-09
C8A	CFB	0.703873	3.22094e-11	2.78074e-09	8.34223e-09
PaO2, mmHg	Oxyhemoglobin (O2Hb), % of Hb	0.702467	2.41918e-08	2.87602e-06	2.08856e-06
Oxyhemoglobin (O2Hb), % of Hb	PaO2, mmHg	0.702467	2.41918e-08	2.08856e-06	2.87602e-06
PGLYRP2	CRP	-0.701191	4.02776e-10	5.21595e-08	1.49027e-08
CRP	PGLYRP2	-0.701191	4.02776e-10	1.49027e-08	5.21595e-08
Aspartate aminotransferase (AST), U/l	Alanine aminotransferase (ALT), U/l	0.700423	3.79016e-09	9.81652e-07	9.81652e-07
Alanine aminotransferase (ALT), U/l	Aspartate aminotransferase (AST), U/l	0.700423	3.79016e-09	9.81652e-07	9.81652e-07
Pseudocholinesterase, kU/l	LBP	-0.7	0.00046978	0.0303008	0.0027653
LBP	Pseudocholinesterase, kU/l	-0.7	0.00046978	0.0027653	0.0303008
C1QC	C1QA	0.699578	4.14597e-11	5.36903e-09	1.07381e-08
C1QA	C1QC	0.699578	4.14597e-11	1.07381e-08	5.36903e-09
Neutrophils per nl	Lymphocytes, % of leukocytes	-0.699329	3.51825e-10	4.55613e-08	4.55613e-08
Lymphocytes, % of leukocytes	Neutrophils per nl	-0.699329	3.51825e-10	4.55613e-08	4.55613e-08
SAA1;SAA2	C9	0.69699	2.38568e-10	1.02982e-08	6.17892e-08
C9	SAA1;SAA2	0.69699	2.38568e-10	6.17892e-08	1.02982e-08
C4B	C4A	0.694395	4.14597e-11	5.36903e-09	1.07381e-08
C4A	C4B	0.694395	4.14597e-11	1.07381e-08	5.36903e-09
ORM1;ORM2	ITIH2	-0.692173	1.43533e-10	1.23917e-08	1.23917e-08
ITIH2	ORM1;ORM2	-0.692173	1.43533e-10	1.23917e-08	1.23917e-08
SAA1	LBP	0.691952	7.99767e-10	4.14279e-08	3.45233e-08
LBP	SAA1	0.691952	7.99767e-10	3.45233e-08	4.14279e-08
SERPINA3	ITIH1	-0.691611	8.77e-11	7.57143e-09	1.13571e-08
ITIH1	SERPINA3	-0.691611	8.77e-11	1.13571e-08	7.57143e-09
SAA1	C9	0.690778	1.0263e-09	4.43021e-08	1.32906e-07
C9	SAA1	0.690778	1.0263e-09	1.32906e-07	4.43021e-08
SERPINA4	GPLD1	0.690189	5.40884e-10	2.80178e-08	3.50223e-08
GPLD1	SERPINA4	0.690189	5.40884e-10	3.50223e-08	2.80178e-08
SAA1	CRP	0.690141	7.40174e-11	4.79263e-09	3.19508e-09
CRP	SAA1	0.690141	7.40174e-11	3.19508e-09	4.79263e-09
GPLD1	SERPINA1	-0.689745	1.72414e-10	1.68131e-08	2.23276e-08
SERPINA1	GPLD1	-0.689745	1.72414e-10	2.23276e-08	1.68131e-08
CLU	TTR	0.688974	5.09687e-10	1.32009e-07	6.60045e-08
TTR	CLU	0.688974	5.09687e-10	6.60045e-08	1.32009e-07
CRP (clinical), mg/l	SERPINA4	-0.688175	1.43533e-10	6.19584e-09	1.85875e-08
SERPINA4	CRP (clinical), mg/l	-0.688175	1.43533e-10	1.85875e-08	6.19584e-09
Aspartate aminotransferase (AST), U/l	APOA1	-0.687845	1.13217e-08	1.46617e-06	3.66542e-07
APOA1	Aspartate aminotransferase (AST), U/l	-0.687845	1.13217e-08	3.66542e-07	1.46617e-06
CRP (clinical), mg/l	PGLYRP2	-0.684532	1.09604e-09	3.15415e-08	9.46244e-08
PGLYRP2	CRP (clinical), mg/l	-0.684532	1.09604e-09	9.46244e-08	3.15415e-08
SERPINA3	LRG1	0.681688	3.15915e-10	2.04555e-08	9.09132e-09
LRG1	SERPINA3	0.681688	3.15915e-10	9.09132e-09	2.04555e-08
TTR	RBP4	0.679171	4.26266e-10	6.60045e-08	1.10403e-07
RBP4	TTR	0.679171	4.26266e-10	1.10403e-07	6.60045e-08
IGLLs	IGHGs	0.678045	4.41514e-11	5.71761e-09	2.8588e-09
IGHGs	IGLLs	0.678045	4.41514e-11	2.8588e-09	5.71761e-09
PON1	KLKB1	0.677897	3.56226e-10	9.22625e-08	2.30656e-08
KLKB1	PON1	0.677897	3.56226e-10	2.30656e-08	9.22625e-08
Pseudocholinesterase, kU/l	PGLYRP2	0.675652	0.000812226	0.0349257	0.00478106
PGLYRP2	Pseudocholinesterase, kU/l	0.675652	0.000812226	0.00478106	0.0349257
IGHAs	CD5L	0.674372	1.12272e-10	7.26962e-09	9.69282e-09
CD5L	IGHAs	0.674372	1.12272e-10	9.69282e-09	7.26962e-09
LBP	GPLD1	-0.673958	1.8466e-09	6.83242e-08	9.47049e-08
GPLD1	LBP	-0.673958	1.8466e-09	9.47049e-08	6.83242e-08
CRP (clinical), mg/l	KLKB1	-0.673691	5.09687e-10	1.88584e-08	2.64018e-08
KLKB1	CRP (clinical), mg/l	-0.673691	5.09687e-10	2.64018e-08	1.88584e-08
SERPINA4	AFM	0.67221	4.01544e-10	2.76008e-08	1.04e-07
AFM	SERPINA4	0.67221	4.01544e-10	1.04e-07	2.76008e-08
SERPINA4	LBP	-0.672092	4.26266e-10	2.76008e-08	2.20806e-08
LBP	SERPINA4	-0.672092	4.26266e-10	2.20806e-08	2.76008e-08
PaO2, mmHg	HHb (deoxyhemoglobin), % of Hb	-0.670389	3.3313e-08	2.87602e-06	2.87602e-06
HHb (deoxyhemoglobin), % of Hb	PaO2, mmHg	-0.670389	3.3313e-08	2.87602e-06	2.87602e-06
LCAT	APOA1	0.669959	6.85387e-10	8.87576e-08	3.5503e-08
APOA1	LCAT	0.669959	6.85387e-10	3.5503e-08	8.87576e-08
CRP (clinical), mg/l	ITIH3	0.66993	1.55306e-09	4.02243e-08	4.02243e-07
ITIH3	CRP (clinical), mg/l	0.66993	1.55306e-09	4.02243e-07	4.02243e-08
C1QB	C1QA	0.669811	2.06948e-10	2.67997e-08	2.67997e-08
C1QA	C1QB	0.669811	2.06948e-10	2.67997e-08	2.67997e-08
Erythroblasts per nl	Procalcitonin, µg/l	0.669783	3.39269e-05	0.00878706	0.00113781
Procalcitonin, µg/l	Erythroblasts per nl	0.669783	3.39269e-05	0.00113781	0.00878706
IGKVs	CD5L	0.669574	3.15915e-10	1.3637e-08	2.04555e-08
CD5L	IGKVs	0.669574	3.15915e-10	2.04555e-08	1.3637e-08
Aspartate aminotransferase (AST), U/l	HPX	-0.669109	4.28167e-08	3.69651e-06	3.69651e-06
HPX	Aspartate aminotransferase (AST), U/l	-0.669109	4.28167e-08	3.69651e-06	3.69651e-06
HBD	HBB;HBD	0.668469	2.27518e-09	2.94636e-07	1.96424e-07
HBB;HBD	HBD	0.668469	2.27518e-09	1.96424e-07	2.94636e-07
pCO2, mmHg	pH	-0.666595	1.07254e-07	2.77789e-05	2.77789e-05
pH	pCO2, mmHg	-0.666595	1.07254e-07	2.77789e-05	2.77789e-05
SERPINA3	SAA1;SAA2	0.664995	3.7086e-09	1.60088e-07	1.37218e-07
SAA1;SAA2	SERPINA3	0.664995	3.7086e-09	1.37218e-07	1.60088e-07
HPX	APOA1	0.664894	5.09687e-10	1.32009e-07	3.30023e-08
APOA1	HPX	0.664894	5.09687e-10	3.30023e-08	1.32009e-07
CRP (clinical), mg/l	GPLD1	-0.663206	2.60461e-09	5.95151e-08	9.63706e-08
GPLD1	CRP (clinical), mg/l	-0.663206	2.60461e-09	9.63706e-08	5.95151e-08
Alkaline phosphatase, U/l	PIGR	0.662698	1.07254e-07	1.38894e-05	9.25963e-06
PIGR	Alkaline phosphatase, U/l	0.662698	1.07254e-07	9.25963e-06	1.38894e-05
Neutrophil-to-lymphocyte ratio	Neutrophils, % of leukocytes	0.662374	4.34817e-11	5.63088e-09	1.12618e-08
Neutrophils, % of leukocytes	Neutrophil-to-lymphocyte ratio	0.662374	4.34817e-11	1.12618e-08	5.63088e-09
SERPINA3	SERPINA1	0.6606	1.23148e-09	6.37906e-08	1.06318e-07
SERPINA1	SERPINA3	0.6606	1.23148e-09	1.06318e-07	6.37906e-08
SERPINA4	CRP	-0.660033	1.26343e-09	4.6747e-08	4.09036e-08
CRP	SERPINA4	-0.660033	1.26343e-09	4.09036e-08	4.6747e-08
Pseudocholinesterase, kU/l	CD44	-0.65913	0.00163182	0.0383351	0.0385078
CD44	Pseudocholinesterase, kU/l	-0.65913	0.00163182	0.0385078	0.0383351
LCAT	KLKB1	0.658526	2.8007e-10	7.25381e-08	2.30656e-08
KLKB1	LCAT	0.658526	2.8007e-10	2.30656e-08	7.25381e-08
ITIH3	CRP	0.657812	3.22756e-09	4.17969e-07	9.2882e-08
CRP	ITIH3	0.657812	3.22756e-09	9.2882e-08	4.17969e-07
C9	C8A	0.657223	2.32328e-09	2.00576e-07	1.00288e-07
C8A	C9	0.657223	2.32328e-09	1.00288e-07	2.00576e-07
CRP (clinical), mg/l	CFB	0.655979	8.17846e-10	2.64777e-08	1.05911e-07
CFB	CRP (clinical), mg/l	0.655979	8.17846e-10	1.05911e-07	2.64777e-08
GPLD1	CRP	-0.655837	8.52853e-09	2.76111e-07	2.20889e-07
CRP	GPLD1	-0.655837	8.52853e-09	2.20889e-07	2.76111e-07
JCHAIN	C4B	-0.655505	2.32328e-09	1.20346e-07	2.00576e-07
C4B	JCHAIN	-0.655505	2.32328e-09	2.00576e-07	1.20346e-07
ORM1;ORM2	LRG1	0.655476	3.78223e-10	2.44899e-08	9.79597e-09
LRG1	ORM1;ORM2	0.655476	3.78223e-10	9.79597e-09	2.44899e-08
Pseudocholinesterase, kU/l	GPLD1	0.653913	0.00193161	0.0383351	0.00769674
Pseudocholinesterase, kU/l	ITIH3	-0.653913	0.00137538	0.0383351	0.00845497
GPLD1	Pseudocholinesterase, kU/l	0.653913	0.00193161	0.00769674	0.0383351
ITIH3	Pseudocholinesterase, kU/l	-0.653913	0.00137538	0.00845497	0.0383351
GPLD1	CPN1	-0.65124	2.19394e-09	9.47049e-08	2.82334e-07
CPN1	GPLD1	-0.65124	2.19394e-09	2.82334e-07	9.47049e-08
FGA	APOA1	-0.651033	3.27028e-09	2.11751e-07	1.41167e-07
APOA1	FGA	-0.651033	3.27028e-09	1.41167e-07	2.11751e-07
Bilirubin (total), mg/dl	APOA1	-0.650623	4.54967e-10	1.17836e-07	3.30023e-08
APOA1	Bilirubin (total), mg/dl	-0.650623	4.54967e-10	3.30023e-08	1.17836e-07
LRG1	CFB	0.650589	1.23148e-09	2.81703e-08	1.06318e-07
CFB	LRG1	0.650589	1.23148e-09	1.06318e-07	2.81703e-08
RBP4	APOH	0.648752	2.91902e-09	3.34586e-07	7.56027e-07
APOH	RBP4	0.648752	2.91902e-09	7.56027e-07	3.34586e-07
Erythroblasts per nl	LGALS3BP	0.648728	0.000183332	0.0237415	0.00315081
LGALS3BP	Erythroblasts per nl	0.648728	0.000183332	0.00315081	0.0237415
Pseudocholinesterase, kU/l	PON1	0.648696	0.00268801	0.0462337	0.0169803
PON1	Pseudocholinesterase, kU/l	0.648696	0.00268801	0.0169803	0.0462337
SERPINA4	C8A	-0.648634	1.16183e-09	4.6747e-08	6.76087e-08
C8A	SERPINA4	-0.648634	1.16183e-09	6.76087e-08	4.6747e-08
Neutrophils, % of leukocytes	Lymphocytes, % of leukocytes	-0.64766	3.19288e-09	4.13478e-07	2.75652e-07
Lymphocytes, % of leukocytes	Neutrophils, % of leukocytes	-0.64766	3.19288e-09	2.75652e-07	4.13478e-07
PIGR	HPX	-0.647476	4.066e-09	1.05309e-06	5.26547e-07
HPX	PIGR	-0.647476	4.066e-09	5.26547e-07	1.05309e-06
SERPINA3	SAA1	0.646579	2.03615e-08	7.51307e-07	7.53374e-07
SAA1	SERPINA3	0.646579	2.03615e-08	7.53374e-07	7.51307e-07
FGB	APOA1	-0.646175	4.1005e-09	3.54009e-07	1.51718e-07
APOA1	FGB	-0.646175	4.1005e-09	1.51718e-07	3.54009e-07
IGLVs	IGKVs	0.645968	1.8466e-09	1.59423e-07	6.83242e-08
IGKVs	IGLVs	0.645968	1.8466e-09	6.83242e-08	1.59423e-07
Mean corpuscular hemoglobin concentration (MCHC), g/dl	Mean corpuscular volume (MCV), fl	-0.645665	1.3294e-09	3.44313e-07	3.44313e-07
Mean corpuscular volume (MCV), fl	Mean corpuscular hemoglobin concentration (MCHC), g/dl	-0.645665	1.3294e-09	3.44313e-07	3.44313e-07
Pseudocholinesterase, kU/l	CRP (clinical), mg/l	-0.645217	0.00163182	0.0383351	0.00650216
CRP (clinical), mg/l	Pseudocholinesterase, kU/l	-0.645217	0.00163182	0.00650216	0.0383351
CD169/Siglec-1 antigens per monocyte	Thrombocytes per nl	-0.643587	7.17198e-05	0.0185754	0.0078439
Thrombocytes per nl	CD169/Siglec-1 antigens per monocyte	-0.643587	7.17198e-05	0.0078439	0.0185754
PGLYRP2	APOA1	0.642917	4.01544e-10	5.21595e-08	3.30023e-08
APOA1	PGLYRP2	0.642917	4.01544e-10	3.30023e-08	5.21595e-08
SERPINA4	RBP4	0.641288	3.87551e-09	1.2547e-07	3.34586e-07
RBP4	SERPINA4	0.641288	3.87551e-09	3.34586e-07	1.2547e-07
ITIH4	ITIH3	0.640963	1.92344e-08	4.9817e-06	1.24542e-06
ITIH3	ITIH4	0.640963	1.92344e-08	1.24542e-06	4.9817e-06
LRG1	C9	0.639334	8.95507e-09	1.54624e-07	5.47206e-07
C9	LRG1	0.639334	8.95507e-09	5.47206e-07	1.54624e-07
Pseudocholinesterase, kU/l	C4A;C4B	0.63913	0.00137538	0.0383351	0.00937432
C4A;C4B	Pseudocholinesterase, kU/l	0.63913	0.00137538	0.00937432	0.0383351
Pseudocholinesterase, kU/l	C4B	0.637391	0.00193161	0.0383351	0.0185292
C4B	Pseudocholinesterase, kU/l	0.637391	0.00193161	0.0185292	0.0383351
Aspartate aminotransferase (AST), U/l	PIGR	0.6367	2.83792e-07	1.83755e-05	1.47004e-05
PIGR	Aspartate aminotransferase (AST), U/l	0.6367	2.83792e-07	1.47004e-05	1.83755e-05
CPN1	CLU	-0.635779	3.27028e-09	2.82334e-07	4.23501e-07
CLU	CPN1	-0.635779	3.27028e-09	4.23501e-07	2.82334e-07
Fibrinogen (clinical), g/l	APOD	-0.635769	1.2183e-05	0.00312471	0.000262951
APOD	Fibrinogen (clinical), g/l	-0.635769	1.2183e-05	0.000262951	0.00312471
Creatine Kinase MB, U/l	Creatine kinase, U/l	0.635542	1.73879e-06	0.000450346	0.000225173
Creatine kinase, U/l	Creatine Kinase MB, U/l	0.635542	1.73879e-06	0.000225173	0.000450346
HBD	HBA1	0.635195	1.12185e-08	9.68533e-07	9.68533e-07
HBA1	HBD	0.635195	1.12185e-08	9.68533e-07	9.68533e-07
JCHAIN	IGLCs	0.63495	4.85442e-09	1.79614e-07	2.09549e-07
IGLCs	JCHAIN	0.63495	4.85442e-09	2.09549e-07	1.79614e-07
Neutrophil-to-lymphocyte ratio	Neutrophils per nl	0.63451	9.40453e-09	8.11924e-07	8.11924e-07
Neutrophils per nl	Neutrophil-to-lymphocyte ratio	0.63451	9.40453e-09	8.11924e-07	8.11924e-07
SERPINA10	LBP	0.633291	4.58924e-09	1.18861e-06	1.32068e-07
LBP	SERPINA10	0.633291	4.58924e-09	1.32068e-07	1.18861e-06
LRG1	KLKB1	-0.633143	6.78803e-09	1.25579e-07	2.93017e-07
KLKB1	LRG1	-0.633143	6.78803e-09	2.93017e-07	1.25579e-07
ACTB;ACTG1	ACTA2;ACTB;ACTG1;ACTG2	0.632935	1.11932e-08	2.89904e-06	1.44952e-06
ACTA2;ACTB;ACTG1;ACTG2	ACTB;ACTG1	0.632935	1.11932e-08	1.44952e-06	2.89904e-06
IGLCs	CD5L	0.632906	3.66256e-09	1.8972e-07	1.8972e-07
CD5L	IGLCs	0.632906	3.66256e-09	1.8972e-07	1.8972e-07
JCHAIN	ACTB;ACTG1	0.632324	3.80127e-08	1.23066e-06	4.92264e-06
ACTB;ACTG1	JCHAIN	0.632324	3.80127e-08	4.92264e-06	1.23066e-06
Pseudocholinesterase, kU/l	PIGR	-0.632174	0.00193161	0.0383351	0.0135336
PIGR	Pseudocholinesterase, kU/l	-0.632174	0.00193161	0.0135336	0.0383351
CRP	APOA1	-0.631803	4.21855e-08	8.40465e-07	9.93277e-07
APOA1	CRP	-0.631803	4.21855e-08	9.93277e-07	8.40465e-07
JCHAIN	IGKVs	0.631751	3.87551e-09	1.67293e-07	1.2547e-07
IGKVs	JCHAIN	0.631751	3.87551e-09	1.2547e-07	1.67293e-07
Urea, mg/dl	Creatinine, mg/dl	0.631676	1.90292e-07	4.92855e-05	2.21338e-05
Creatinine, mg/dl	Urea, mg/dl	0.631676	1.90292e-07	2.21338e-05	4.92855e-05
Interleukin-6, ng/l	SAA1;SAA2	0.631511	3.22453e-07	8.35152e-05	6.44663e-06
SAA1;SAA2	Interleukin-6, ng/l	0.631511	3.22453e-07	6.44663e-06	8.35152e-05
CRP (clinical), mg/l	AFM	-0.630951	2.75746e-09	5.95151e-08	3.57091e-07
AFM	CRP (clinical), mg/l	-0.630951	2.75746e-09	3.57091e-07	5.95151e-08
GSN	APOD	0.630833	6.78803e-09	8.7905e-07	1.7581e-06
APOD	GSN	0.630833	6.78803e-09	1.7581e-06	8.7905e-07
LBP	CFB	0.629115	4.1005e-09	1.32068e-07	2.65507e-07
CFB	LBP	0.629115	4.1005e-09	2.65507e-07	1.32068e-07
CST3	B2M	0.629032	7.85729e-08	2.03504e-05	2.03504e-05
B2M	CST3	0.629032	7.85729e-08	2.03504e-05	2.03504e-05
CFB	C8G	0.62876	2.0301e-08	1.05159e-06	1.75265e-06
C8G	CFB	0.62876	2.0301e-08	1.75265e-06	1.05159e-06
ITIH3	KLKB1	-0.628582	9.85309e-08	4.25325e-06	2.31995e-06
KLKB1	ITIH3	-0.628582	9.85309e-08	2.31995e-06	4.25325e-06
PGLYRP2	APOM	0.628078	6.07234e-09	3.93184e-07	1.52666e-06
APOM	PGLYRP2	0.628078	6.07234e-09	1.52666e-06	3.93184e-07
IGLCs	C4B	-0.627901	1.31515e-08	4.86606e-07	8.51561e-07
C4B	IGLCs	-0.627901	1.31515e-08	8.51561e-07	4.86606e-07
Pseudocholinesterase, kU/l	APOL1	0.626087	0.000812226	0.0349257	0.00841466
APOL1	Pseudocholinesterase, kU/l	0.626087	0.000812226	0.00841466	0.0349257
ORM1;ORM2	ORM2	0.625709	4.33817e-09	2.24717e-07	5.61794e-07
ORM2	ORM1;ORM2	0.625709	4.33817e-09	5.61794e-07	2.24717e-07
LBP	KLKB1	-0.624583	8.01769e-09	2.07658e-07	2.96655e-07
KLKB1	LBP	-0.624583	8.01769e-09	2.96655e-07	2.07658e-07
TF	FGA	-0.623754	2.32328e-09	6.01728e-07	2.00576e-07
FGA	TF	-0.623754	2.32328e-09	2.00576e-07	6.01728e-07
Ferritin, ug/l	Aspartate aminotransferase (AST), U/l	0.622618	1.22038e-06	0.000316079	6.32158e-05
Aspartate aminotransferase (AST), U/l	Ferritin, ug/l	0.622618	1.22038e-06	6.32158e-05	0.000316079
LRG1	C8A	0.622125	1.30519e-09	2.81703e-08	6.76087e-08
C8A	LRG1	0.622125	1.30519e-09	6.76087e-08	2.81703e-08
CRP (clinical), mg/l	C9	0.621947	1.05638e-08	2.10464e-07	5.47206e-07
C9	CRP (clinical), mg/l	0.621947	1.05638e-08	5.47206e-07	2.10464e-07
CFB	C9	0.62097	3.4664e-08	1.28257e-06	1.28257e-06
C9	CFB	0.62097	3.4664e-08	1.28257e-06	1.28257e-06
SERPINA4	ITIH3	-0.619874	6.18343e-08	1.60151e-06	3.20302e-06
ITIH3	SERPINA4	-0.619874	6.18343e-08	3.20302e-06	1.60151e-06
APOM	APOC3	0.619667	5.86899e-08	5.06689e-06	3.20302e-06
APOC3	APOM	0.619667	5.86899e-08	3.20302e-06	5.06689e-06
AZGP1	TTR	0.6194	1.54866e-08	4.01102e-06	1.33701e-06
TTR	AZGP1	0.6194	1.54866e-08	1.33701e-06	4.01102e-06
CD14	AFM	-0.618749	2.26091e-08	5.85576e-06	9.7596e-07
AFM	CD14	-0.618749	2.26091e-08	9.7596e-07	5.85576e-06
C4A;C4B	C4A	0.617712	5.74258e-09	7.43664e-07	7.43664e-07
C4A	C4A;C4B	0.617712	5.74258e-09	7.43664e-07	7.43664e-07
SAA2	SAA1	0.617464	5.16233e-05	0.00920175	0.000607747
SAA1	SAA2	0.617464	5.16233e-05	0.000607747	0.00920175
AFM	CRP	-0.617333	1.49254e-08	7.73138e-07	3.51426e-07
CRP	AFM	-0.617333	1.49254e-08	3.51426e-07	7.73138e-07
LYZ	B2M	0.616949	1.80759e-06	0.000468165	0.000234083
B2M	LYZ	0.616949	1.80759e-06	0.000234083	0.000468165
LBP	C9	0.616557	1.63509e-08	3.84988e-07	7.05812e-07
C9	LBP	0.616557	1.63509e-08	7.05812e-07	3.84988e-07
ITIH3	C1S	0.615964	1.24521e-08	1.07503e-06	1.61255e-06
C1S	ITIH3	0.615964	1.24521e-08	1.61255e-06	1.07503e-06
FGG	APOA1	-0.615639	2.65557e-08	1.71948e-06	7.64214e-07
APOA1	FGG	-0.615639	2.65557e-08	7.64214e-07	1.71948e-06
SERPINA3	S100A8	0.614574	1.43318e-06	2.65138e-05	0.000371193
S100A8	SERPINA3	0.614574	1.43318e-06	0.000371193	2.65138e-05
CRP (clinical), mg/l	CD14	0.614306	5.57007e-08	1.03046e-06	7.21324e-06
CD14	CRP (clinical), mg/l	0.614306	5.57007e-08	7.21324e-06	1.03046e-06
GPLD1	TF	0.61395	7.22783e-08	1.87201e-06	4.68002e-06
TF	GPLD1	0.61395	7.22783e-08	4.68002e-06	1.87201e-06
IGLLs	IGHAs	0.613447	8.01769e-09	6.92194e-07	4.15317e-07
IGHAs	IGLLs	0.613447	8.01769e-09	4.15317e-07	6.92194e-07
LRG1	APOC3	-0.612618	2.14249e-08	3.46815e-07	1.84968e-06
APOC3	LRG1	-0.612618	2.14249e-08	1.84968e-06	3.46815e-07
AFM	FGA	-0.612321	5.57007e-08	1.60151e-06	2.06092e-06
FGA	AFM	-0.612321	5.57007e-08	2.06092e-06	1.60151e-06
LCAT	CRP	-0.612119	7.58726e-08	6.55034e-06	1.40364e-06
CRP	LCAT	-0.612119	7.58726e-08	1.40364e-06	6.55034e-06
SAA1;SAA2	A2M	-0.61139	6.63275e-08	2.13224e-06	5.72628e-06
A2M	SAA1;SAA2	-0.61139	6.63275e-08	5.72628e-06	2.13224e-06
ITIH2	HRG	0.611018	6.86202e-08	4.44316e-06	1.77726e-05
HRG	ITIH2	0.611018	6.86202e-08	1.77726e-05	4.44316e-06
APOC3	APOB	0.610811	7.58551e-09	9.82323e-07	1.96465e-06
APOB	APOC3	0.610811	7.58551e-09	1.96465e-06	9.82323e-07
SAA1;SAA2	CFB	0.610425	7.80073e-08	2.13224e-06	2.3071e-06
CFB	SAA1;SAA2	0.610425	7.80073e-08	2.3071e-06	2.13224e-06
Lymphocytes, % of leukocytes	Leukocytes per nl	-0.610232	5.63499e-08	3.64866e-06	7.29732e-06
Leukocytes per nl	Lymphocytes, % of leukocytes	-0.610232	5.63499e-08	7.29732e-06	3.64866e-06
IGLVs	IGHAs	0.610189	7.22783e-08	2.6743e-06	2.6743e-06
IGHAs	IGLVs	0.610189	7.22783e-08	2.6743e-06	2.6743e-06
LRG1	APOC4	-0.609498	1.10613e-05	9.87892e-05	0.000954962
APOC4	LRG1	-0.609498	1.10613e-05	0.000954962	9.87892e-05
Albumin (clinical), g/l	ALB	0.608884	7.16153e-07	0.000185484	0.000185484
ALB	Albumin (clinical), g/l	0.608884	7.16153e-07	0.000185484	0.000185484
SERPINA1	KLKB1	-0.608826	2.14249e-08	1.38726e-06	6.9363e-07
KLKB1	SERPINA1	-0.608826	2.14249e-08	6.9363e-07	1.38726e-06
SERPINA4	C8B	-0.608589	1.05638e-08	3.04004e-07	9.12011e-07
C8B	SERPINA4	-0.608589	1.05638e-08	9.12011e-07	3.04004e-07
PON1	APOL1	0.607997	8.95507e-09	1.15968e-06	1.61255e-06
APOL1	PON1	0.607997	8.95507e-09	1.61255e-06	1.15968e-06
IGLVs	IGLCs	0.607582	5.57007e-08	2.66918e-06	1.60294e-06
IGLCs	IGLVs	0.607582	5.57007e-08	1.60294e-06	2.66918e-06
SAA2	SAA1;SAA2	0.607397	7.1056e-05	0.00920175	0.00073614
SAA1;SAA2	SAA2	0.607397	7.1056e-05	0.00073614	0.00920175
LRG1	AFM	-0.607345	5.13449e-09	1.02295e-07	4.43278e-07
AFM	LRG1	-0.607345	5.13449e-09	4.43278e-07	1.02295e-07
LBP	SERPINA1	0.606723	8.44219e-08	1.68194e-06	3.64421e-06
SERPINA1	LBP	0.606723	8.44219e-08	3.64421e-06	1.68194e-06
ORM1;ORM2	ITIH1	-0.606338	4.51524e-08	1.67064e-06	3.89816e-06
ITIH1	ORM1;ORM2	-0.606338	4.51524e-08	3.89816e-06	1.67064e-06
IGLVs	CD5L	0.606279	6.18343e-08	2.66918e-06	2.66918e-06
CD5L	IGLVs	0.606279	6.18343e-08	2.66918e-06	2.66918e-06
KLKB1	FGA	-0.60622	2.8014e-08	8.06181e-07	1.45113e-06
FGA	KLKB1	-0.60622	2.8014e-08	1.45113e-06	8.06181e-07
C9	C8B	0.605657	4.28345e-08	1.38677e-06	2.77354e-06
C8B	C9	0.605657	4.28345e-08	2.77354e-06	1.38677e-06
CLU	RBP4	0.605598	9.85309e-08	6.716e-06	5.1039e-06
RBP4	CLU	0.605598	9.85309e-08	5.1039e-06	6.716e-06
CFH;CFHR1	CFH	0.605213	2.26091e-08	5.85576e-06	5.85576e-06
CFH	CFH;CFHR1	0.605213	2.26091e-08	5.85576e-06	5.85576e-06
SAA1	ORM1;ORM2	0.604359	1.35406e-07	4.38375e-06	3.18818e-06
ORM1;ORM2	SAA1	0.604359	1.35406e-07	3.18818e-06	4.38375e-06
APOC3	AFM	0.604087	6.18343e-08	3.20302e-06	1.60151e-06
AFM	APOC3	0.604087	6.18343e-08	1.60151e-06	3.20302e-06
APOL1	APOA2	0.603584	1.24521e-08	1.61255e-06	1.61255e-06
APOA2	APOL1	0.603584	1.24521e-08	1.61255e-06	1.61255e-06
F2	APOA1	0.60311	3.11674e-08	5.54707e-06	8.07236e-07
APOA1	F2	0.60311	3.11674e-08	8.07236e-07	5.54707e-06
CFHR1	CFH;CFHR1	0.603069	5.19542e-07	0.000134561	6.72807e-05
CFH;CFHR1	CFHR1	0.603069	5.19542e-07	6.72807e-05	0.000134561
IGLVs	IGHM	0.602873	4.75917e-08	2.66918e-06	4.10875e-06
IGHM	IGLVs	0.602873	4.75917e-08	4.10875e-06	2.66918e-06
SERPINA3	ORM1	0.602547	8.88924e-08	2.55195e-06	7.67437e-06
ORM1	SERPINA3	0.602547	8.88924e-08	7.67437e-06	2.55195e-06
Fibrinogen (clinical), g/l	CRP (clinical), mg/l	0.60222	2.41291e-05	0.00312471	0.000173595
CRP (clinical), mg/l	Fibrinogen (clinical), g/l	0.60222	2.41291e-05	0.000173595	0.00312471
FGA	CRP	0.602184	1.66053e-07	4.77863e-06	2.51562e-06
CRP	FGA	0.602184	1.66053e-07	2.51562e-06	4.77863e-06
Albumin (clinical), g/l	CFP	0.601034	4.46951e-06	0.000578801	0.000407995
CFP	Albumin (clinical), g/l	0.601034	4.46951e-06	0.000407995	0.000578801
PIGR	APOA1	-0.600272	6.13652e-08	7.94679e-06	1.32447e-06
APOA1	PIGR	-0.600272	6.13652e-08	1.32447e-06	7.94679e-06
IGLCs	IGHVs	0.600237	4.75917e-08	1.54078e-06	4.10875e-06
IGHVs	IGLCs	0.600237	4.75917e-08	4.10875e-06	1.54078e-06
AFM	KLKB1	0.599615	3.4664e-08	1.12225e-06	8.97798e-07
KLKB1	AFM	0.599615	3.4664e-08	8.97798e-07	1.12225e-06
SERPINA3	APOC4	-0.598452	6.70948e-06	0.000102221	0.000868877
APOC4	SERPINA3	-0.598452	6.70948e-06	0.000868877	0.000102221
GPLD1	AFM	0.595794	3.4664e-08	9.97554e-07	1.12225e-06
AFM	GPLD1	0.595794	3.4664e-08	1.12225e-06	9.97554e-07
ORM1;ORM2	LBP	0.595498	2.14249e-08	9.2484e-07	4.6242e-07
LBP	ORM1;ORM2	0.595498	2.14249e-08	4.6242e-07	9.2484e-07
CRP (clinical), mg/l	TTR	-0.595439	7.22783e-08	1.24801e-06	3.74402e-06
TTR	CRP (clinical), mg/l	-0.595439	7.22783e-08	3.74402e-06	1.24801e-06
ORM1;ORM2	APOC4	-0.595388	5.01718e-06	6.49725e-05	0.000868877
APOC4	ORM1;ORM2	-0.595388	5.01718e-06	0.000868877	6.49725e-05
APOM	AFM	0.594965	1.17889e-08	1.52666e-06	7.6333e-07
AFM	APOM	0.594965	1.17889e-08	7.6333e-07	1.52666e-06
IGLLs	IGKVs	0.594965	3.85399e-08	2.49546e-06	1.10909e-06
IGKVs	IGLLs	0.594965	3.85399e-08	1.10909e-06	2.49546e-06
SERPINA3	CRP	0.594872	2.32064e-08	7.51307e-07	5.00871e-07
CRP	SERPINA3	0.594872	2.32064e-08	5.00871e-07	7.51307e-07
ACTBL2	ACTB;ACTG1	0.59372	2.76189e-06	0.000357664	0.000178832
ACTB;ACTG1	ACTBL2	0.59372	2.76189e-06	0.000178832	0.000357664
ORM1;ORM2	C1RL	0.593602	7.6125e-08	2.46455e-06	1.97164e-05
C1RL	ORM1;ORM2	0.593602	7.6125e-08	1.97164e-05	2.46455e-06
Creatinine, mg/dl	CST3	0.593548	2.56375e-07	2.21338e-05	3.32006e-05
CST3	Creatinine, mg/dl	0.593548	2.56375e-07	3.32006e-05	2.21338e-05
FGG	TF	-0.593484	1.72619e-08	1.49028e-06	2.23542e-06
TF	FGG	-0.593484	1.72619e-08	2.23542e-06	1.49028e-06
SAA1;SAA2	ORM1;ORM2	0.59245	2.63193e-07	6.19701e-06	5.39428e-06
ORM1;ORM2	SAA1;SAA2	0.59245	2.63193e-07	5.39428e-06	6.19701e-06
APOC2	APOB	0.592358	2.8014e-08	3.62782e-06	3.62782e-06
APOB	APOC2	0.592358	2.8014e-08	3.62782e-06	3.62782e-06
FGA	F2	-0.592299	4.28345e-08	1.84902e-06	5.54707e-06
F2	FGA	-0.592299	4.28345e-08	5.54707e-06	1.84902e-06
SERPINA4	SAA1;SAA2	-0.591003	8.23258e-08	1.9384e-06	2.13224e-06
SAA1;SAA2	SERPINA4	-0.591003	8.23258e-08	2.13224e-06	1.9384e-06
ITIH2	ORM1	-0.590729	1.33911e-07	6.93657e-06	8.67071e-06
ORM1	ITIH2	-0.590729	1.33911e-07	8.67071e-06	6.93657e-06
SAA1	CFB	0.590711	2.19484e-07	6.31627e-06	4.7372e-06
CFB	SAA1	0.590711	2.19484e-07	4.7372e-06	6.31627e-06
IGHGs	IGHAs	0.590107	5.57007e-08	2.88529e-06	2.40441e-06
IGHAs	IGHGs	0.590107	5.57007e-08	2.40441e-06	2.88529e-06
Antithrombin activity %	TF	0.589985	0.000210237	0.0272257	0.00151851
TF	Antithrombin activity %	0.589985	0.000210237	0.00151851	0.0272257
AFM	RBP4	0.588923	2.21794e-07	5.03246e-06	9.57412e-06
RBP4	AFM	0.588923	2.21794e-07	9.57412e-06	5.03246e-06
ORM1;ORM2	SERPINA1	0.588538	1.27262e-07	3.18818e-06	4.7087e-06
SERPINA1	ORM1;ORM2	0.588538	1.27262e-07	4.7087e-06	3.18818e-06
PGLYRP2	KLKB1	0.588478	1.20934e-07	6.26437e-06	2.40937e-06
KLKB1	PGLYRP2	0.588478	1.20934e-07	2.40937e-06	6.26437e-06
C9	CRP	0.588301	1.04036e-07	2.99391e-06	1.79635e-06
CRP	C9	0.588301	1.04036e-07	1.79635e-06	2.99391e-06
APOD	APOA2	0.587856	2.26091e-08	2.92788e-06	1.95192e-06
APOA2	APOD	0.587856	2.26091e-08	1.95192e-06	2.92788e-06
SAA1	A2M	-0.586787	5.35138e-07	1.38601e-05	1.54001e-05
A2M	SAA1	-0.586787	5.35138e-07	1.54001e-05	1.38601e-05
Standard bicarbonate (SBC), mmol/l	pH	0.585624	6.1059e-06	0.000395357	0.000527143
pH	Standard bicarbonate (SBC), mmol/l	0.585624	6.1059e-06	0.000527143	0.000395357
SERPINA4	C9	-0.585398	1.72521e-07	3.19163e-06	4.46828e-06
C9	SERPINA4	-0.585398	1.72521e-07	4.46828e-06	3.19163e-06
AZGP1	RBP4	0.584894	8.01696e-08	1.0382e-05	5.1039e-06
RBP4	AZGP1	0.584894	8.01696e-08	5.1039e-06	1.0382e-05
APOA2	F2	0.584776	2.57618e-07	1.33446e-05	1.32231e-05
F2	APOA2	0.584776	2.57618e-07	1.32231e-05	1.33446e-05
PGLYRP2	AHSG	0.584569	1.81441e-07	7.05987e-06	2.34967e-05
AHSG	PGLYRP2	0.584569	1.81441e-07	2.34967e-05	7.05987e-06
KLKB1	APOA1	0.584509	1.33911e-07	2.47735e-06	2.47735e-06
APOA1	KLKB1	0.584509	1.33911e-07	2.47735e-06	2.47735e-06
Actual base excess, mmol/l	pH	0.583851	5.53415e-06	0.000358336	0.000527143
pH	Actual base excess, mmol/l	0.583851	5.53415e-06	0.000527143	0.000358336
PGLYRP2	AFM	0.583354	2.57618e-07	7.41366e-06	5.13254e-06
AFM	PGLYRP2	0.583354	2.57618e-07	5.13254e-06	7.41366e-06
TF	CRP	-0.583179	1.74831e-07	9.05624e-06	2.51562e-06
CRP	TF	-0.583179	1.74831e-07	2.51562e-06	9.05624e-06
ITIH3	GPLD1	-0.582969	4.4318e-07	1.62654e-05	9.5653e-06
GPLD1	ITIH3	-0.582969	4.4318e-07	9.5653e-06	1.62654e-05
SERPINA4	CLU	0.582584	1.03722e-07	2.17515e-06	6.716e-06
CLU	SERPINA4	0.582584	1.03722e-07	6.716e-06	2.17515e-06
FGG	AFM	-0.582407	2.33164e-07	1.058e-05	5.03246e-06
AFM	FGG	-0.582407	2.33164e-07	5.03246e-06	1.058e-05
SERPINA4	KLKB1	0.582288	1.09178e-07	2.17515e-06	2.35642e-06
KLKB1	SERPINA4	0.582288	1.09178e-07	2.35642e-06	2.17515e-06
SERPINA3	AHSG	-0.581696	9.85309e-08	2.55195e-06	2.34967e-05
AHSG	SERPINA3	-0.581696	9.85309e-08	2.34967e-05	2.55195e-06
AZGP1	APOH	0.580718	2.0064e-07	1.29914e-05	2.59828e-05
APOH	AZGP1	0.580718	2.0064e-07	2.59828e-05	1.29914e-05
PON1	SERPINA1	-0.580689	4.06322e-08	3.50791e-06	2.10475e-06
SERPINA1	PON1	-0.580689	4.06322e-08	2.10475e-06	3.50791e-06
Lactate dehydrogenase (LDH), U/l	Procalcitonin, µg/l	0.580386	1.03832e-07	2.68924e-05	2.68924e-05
Procalcitonin, µg/l	Lactate dehydrogenase (LDH), U/l	0.580386	1.03832e-07	2.68924e-05	2.68924e-05
APOC4	APOC3	0.580229	4.95368e-05	0.00254918	0.000610954
APOC3	APOC4	0.580229	4.95368e-05	0.000610954	0.00254918
Interleukin-6, ng/l	CRP (clinical), mg/l	0.579855	2.76021e-06	0.000357448	2.64776e-05
CRP (clinical), mg/l	Interleukin-6, ng/l	0.579855	2.76021e-06	2.64776e-05	0.000357448
TF	FGB	-0.579504	5.57007e-08	4.68002e-06	3.60662e-06
FGB	TF	-0.579504	5.57007e-08	3.60662e-06	4.68002e-06
CFB	A2M	-0.579208	2.51711e-08	1.08655e-06	3.25966e-06
A2M	CFB	-0.579208	2.51711e-08	3.25966e-06	1.08655e-06
PIGR	APOL1	-0.57886	1.74831e-07	1.13203e-05	1.13203e-05
APOL1	PIGR	-0.57886	1.74831e-07	1.13203e-05	1.13203e-05
SERPINA3	LBP	0.578793	1.09178e-07	2.57064e-06	2.01978e-06
LBP	SERPINA3	0.578793	1.09178e-07	2.01978e-06	2.57064e-06
FGB	F2	-0.578704	9.85309e-08	5.1039e-06	8.5065e-06
F2	FGB	-0.578704	9.85309e-08	8.5065e-06	5.1039e-06
SHBG	ORM1	-0.578526	4.22031e-07	0.000109306	2.18612e-05
ORM1	SHBG	-0.578526	4.22031e-07	2.18612e-05	0.000109306
PPBP	PF4	0.577905	2.66358e-06	0.000689869	0.000689869
PF4	PPBP	0.577905	2.66358e-06	0.000689869	0.000689869
CFB	C8B	0.57749	1.72521e-07	4.06208e-06	8.93657e-06
C8B	CFB	0.57749	1.72521e-07	8.93657e-06	4.06208e-06
Lymphocytes, % of leukocytes	APOC4	0.577478	3.43069e-05	0.00113959	0.00222137
APOC4	Lymphocytes, % of leukocytes	0.577478	3.43069e-05	0.00222137	0.00113959
Alkaline phosphatase, U/l	Aspartate aminotransferase (AST), U/l	0.577033	5.50854e-06	0.000475571	0.000237785
Aspartate aminotransferase (AST), U/l	Alkaline phosphatase, U/l	0.577033	5.50854e-06	0.000237785	0.000475571
Fibrinogen (clinical), g/l	APOA2	-0.576935	6.45415e-05	0.00417906	0.000726793
APOA2	Fibrinogen (clinical), g/l	-0.576935	6.45415e-05	0.000726793	0.00417906
ITIH1	HRG	0.576601	1.81441e-07	1.17483e-05	2.34967e-05
HRG	ITIH1	0.576601	1.81441e-07	2.34967e-05	1.17483e-05
SAA1;SAA2	AFM	-0.576243	3.23576e-07	6.44663e-06	5.98615e-06
AFM	SAA1;SAA2	-0.576243	3.23576e-07	5.98615e-06	6.44663e-06
APOC1	TTR	0.57595	5.57007e-08	1.44265e-05	3.60662e-06
TTR	APOC1	0.57595	5.57007e-08	3.60662e-06	1.44265e-05
CLEC3B	APOD	0.574943	4.01858e-07	5.20406e-05	2.08162e-05
APOD	CLEC3B	0.574943	4.01858e-07	2.08162e-05	5.20406e-05
Interleukin-6, ng/l	SAA1	0.57471	5.50854e-06	0.000475571	0.000101908
SAA1	Interleukin-6, ng/l	0.57471	5.50854e-06	0.000101908	0.000475571
Neutrophils, % of leukocytes	Neutrophils per nl	0.574614	5.08193e-07	4.3874e-05	3.29055e-05
Neutrophils per nl	Neutrophils, % of leukocytes	0.574614	5.08193e-07	3.29055e-05	4.3874e-05
LCAT	FGA	-0.574291	1.68392e-06	6.2305e-05	3.35488e-05
FGA	LCAT	-0.574291	1.68392e-06	3.35488e-05	6.2305e-05
SERPINA4	TTR	0.574261	1.90807e-07	3.2946e-06	8.23651e-06
TTR	SERPINA4	0.574261	1.90807e-07	8.23651e-06	3.2946e-06
APOL1	F2	0.574084	1.72521e-07	1.13203e-05	1.11707e-05
F2	APOL1	0.574084	1.72521e-07	1.11707e-05	1.13203e-05
IGLCs	IGKC	0.573639	1.03722e-07	2.6864e-06	8.95467e-06
IGKC	IGLCs	0.573639	1.03722e-07	8.95467e-06	2.6864e-06
SERPINA3	C9	0.573047	6.8557e-07	1.36587e-05	1.61421e-05
C9	SERPINA3	0.573047	6.8557e-07	1.61421e-05	1.36587e-05
Lymphocytes, % of leukocytes	S100A8	-0.573013	1.23229e-05	0.000531938	0.00109935
S100A8	Lymphocytes, % of leukocytes	-0.573013	1.23229e-05	0.00109935	0.000531938
CRP (clinical), mg/l	TF	-0.572158	2.99e-07	4.55535e-06	1.29068e-05
TF	CRP (clinical), mg/l	-0.572158	2.99e-07	1.29068e-05	4.55535e-06
APOL1	KLKB1	0.57204	2.33164e-07	1.20779e-05	3.73412e-06
KLKB1	APOL1	0.57204	2.33164e-07	3.73412e-06	1.20779e-05
LBP	ITIH3	0.571714	5.38463e-07	9.29746e-06	1.62654e-05
ITIH3	LBP	0.571714	5.38463e-07	1.62654e-05	9.29746e-06
IGHAs	ACTB;ACTG1	0.57163	4.80287e-07	1.24394e-05	4.14648e-05
ACTB;ACTG1	IGHAs	0.57163	4.80287e-07	4.14648e-05	1.24394e-05
Basophiles per nl	Leukocytes per nl	0.571151	1.8523e-06	0.000239872	9.59489e-05
Leukocytes per nl	Basophiles per nl	0.571151	1.8523e-06	9.59489e-05	0.000239872
CRP (clinical), mg/l	FGA	0.571122	2.70756e-07	4.38286e-06	6.37506e-06
FGG	KLKB1	-0.571122	2.45096e-07	1.058e-05	3.73412e-06
KLKB1	FGG	-0.571122	2.45096e-07	3.73412e-06	1.058e-05
FGA	CRP (clinical), mg/l	0.571122	2.70756e-07	6.37506e-06	4.38286e-06
PGLYRP2	FGA	-0.570944	2.33164e-07	7.41366e-06	6.03895e-06
GPLD1	APOM	0.570944	5.65208e-07	1.12607e-05	2.09127e-05
APOM	GPLD1	0.570944	5.65208e-07	2.09127e-05	1.12607e-05
FGA	PGLYRP2	-0.570944	2.33164e-07	6.03895e-06	7.41366e-06
CRP (clinical), mg/l	SAA2	0.57085	0.000266507	0.00130236	0.0230084
SAA2	CRP (clinical), mg/l	0.57085	0.000266507	0.0230084	0.00130236
Fibrinogen (clinical), g/l	CLEC3B	-0.570274	5.95729e-05	0.00417906	0.00192867
CLEC3B	Fibrinogen (clinical), g/l	-0.570274	5.95729e-05	0.00192867	0.00417906
APOM	A2M	0.570026	3.30079e-07	1.70981e-05	1.22129e-05
A2M	APOM	0.570026	3.30079e-07	1.22129e-05	1.70981e-05
AFM	FGB	-0.569996	4.65349e-07	7.08973e-06	1.50657e-05
FGB	AFM	-0.569996	4.65349e-07	1.50657e-05	7.08973e-06
ORM1;ORM2	CRP	0.56911	1.15498e-07	3.18818e-06	1.86963e-06
CRP	ORM1;ORM2	0.56911	1.15498e-07	1.86963e-06	3.18818e-06
CD14	FGB	0.56896	1.33911e-07	1.06206e-05	5.78047e-06
FGB	CD14	0.56896	1.33911e-07	5.78047e-06	1.06206e-05
APOM	APOC2	0.567953	5.38463e-07	2.09127e-05	4.64873e-05
APOC2	APOM	0.567953	5.38463e-07	4.64873e-05	2.09127e-05
C8A	A2M	-0.567893	2.10961e-07	7.80555e-06	9.10647e-06
A2M	C8A	-0.567893	2.10961e-07	9.10647e-06	7.80555e-06
CD14	CRP	0.567012	5.05363e-07	2.61778e-05	6.8889e-06
CRP	CD14	0.567012	5.05363e-07	6.8889e-06	2.61778e-05
C1RL	SERPINA1	0.566412	9.13525e-07	0.000118301	1.97169e-05
SERPINA1	C1RL	0.566412	9.13525e-07	1.97169e-05	0.000118301
IGHAs	C4B	-0.565642	2.57618e-07	7.41366e-06	1.16876e-05
C4B	IGHAs	-0.565642	2.57618e-07	1.16876e-05	7.41366e-06
IGHVs	IGHAs	0.565583	1.90807e-07	1.23548e-05	6.17738e-06
IGHAs	IGHVs	0.565583	1.90807e-07	6.17738e-06	1.23548e-05
GPLD1	SERPINC1	0.565376	3.30079e-07	7.77186e-06	8.54905e-05
CFB	C2	0.565376	8.01696e-08	2.3071e-06	2.07639e-05
C2	CFB	0.565376	8.01696e-08	2.07639e-05	2.3071e-06
SERPINC1	GPLD1	0.565376	3.30079e-07	8.54905e-05	7.77186e-06
GPLD1	CFB	-0.565287	6.8557e-07	1.18375e-05	1.26831e-05
CFB	GPLD1	-0.565287	6.8557e-07	1.26831e-05	1.18375e-05
Bilirubin (total), mg/dl	F2	-0.564544	3.06327e-07	3.57497e-05	1.32231e-05
F2	Bilirubin (total), mg/dl	-0.564544	3.06327e-07	1.32231e-05	3.57497e-05
TF	KLKB1	0.56425	4.88586e-07	1.80777e-05	6.32719e-06
KLKB1	TF	0.56425	4.88586e-07	6.32719e-06	1.80777e-05
C8G	C2	0.563628	3.46766e-07	2.24531e-05	4.49062e-05
C2	C8G	0.563628	3.46766e-07	4.49062e-05	2.24531e-05
LBP	TF	-0.563451	1.84771e-06	2.51873e-05	3.85561e-05
TF	LBP	-0.563451	1.84771e-06	3.85561e-05	2.51873e-05
LRG1	ITIH3	0.563391	5.65208e-07	8.13272e-06	1.62654e-05
ITIH3	LRG1	0.563391	5.65208e-07	1.62654e-05	8.13272e-06
Neutrophil-to-lymphocyte ratio	Leukocytes per nl	0.563252	8.46009e-07	5.47791e-05	7.30387e-05
Leukocytes per nl	Neutrophil-to-lymphocyte ratio	0.563252	8.46009e-07	7.30387e-05	5.47791e-05
IGKVs	C4B	-0.562977	2.70756e-07	7.01257e-06	1.16876e-05
C4B	IGKVs	-0.562977	2.70756e-07	1.16876e-05	7.01257e-06
CD5L	C4B	-0.562888	5.38463e-07	1.92059e-05	1.99231e-05
C4B	CD5L	-0.562888	5.38463e-07	1.99231e-05	1.92059e-05
Bilirubin (total), mg/dl	APOA2	-0.562508	4.1409e-07	3.57497e-05	1.36633e-05
APOA2	Bilirubin (total), mg/dl	-0.562508	4.1409e-07	1.36633e-05	3.57497e-05
C8A	A2M;PZP	-0.56194	5.38463e-07	1.74327e-05	6.9731e-05
A2M;PZP	C8A	-0.56194	5.38463e-07	6.9731e-05	1.74327e-05
APOM	AHSG	0.561851	1.33321e-06	2.8775e-05	6.90601e-05
AHSG	APOM	0.561851	1.33321e-06	6.90601e-05	2.8775e-05
IGHVs	IGHGs	0.561822	7.54665e-07	2.79226e-05	3.25764e-05
IGHGs	IGHVs	0.561822	7.54665e-07	3.25764e-05	2.79226e-05
SERPINA4	CFHR5	-0.561753	2.54311e-06	2.86376e-05	0.000658665
CFHR5	SERPINA4	-0.561753	2.54311e-06	0.000658665	2.86376e-05
AFM	APOH	0.561703	4.01858e-07	6.93875e-06	3.46937e-05
APOH	AFM	0.561703	4.01858e-07	3.46937e-05	6.93875e-06
Antithrombin activity %	SERPINC1	0.561624	0.000148786	0.0272257	0.00385357
SERPINC1	Antithrombin activity %	0.561624	0.000148786	0.00385357	0.0272257
CRP (clinical), mg/l	APOC3	-0.561525	4.4318e-07	6.04124e-06	1.91306e-05
APOC3	CRP (clinical), mg/l	-0.561525	4.4318e-07	1.91306e-05	6.04124e-06
APOC4	S100A8	-0.561498	0.000219621	0.0063202	0.0063202
S100A8	APOC4	-0.561498	0.000219621	0.0063202	0.0063202
CRP (clinical), mg/l	APOM	-0.560903	6.8557e-07	7.72012e-06	2.21953e-05
APOM	CRP (clinical), mg/l	-0.560903	6.8557e-07	2.21953e-05	7.72012e-06
KLKB1	FGB	-0.560874	2.0064e-07	3.46438e-06	7.42366e-06
FGB	KLKB1	-0.560874	2.0064e-07	7.42366e-06	3.46438e-06
IGHVs	CD5L	0.560815	5.93231e-07	2.56078e-05	1.92059e-05
CD5L	IGHVs	0.560815	5.93231e-07	1.92059e-05	2.56078e-05
CFB	AZGP1	-0.560044	1.4823e-07	3.83915e-06	1.27972e-05
AZGP1	CFB	-0.560044	1.4823e-07	1.27972e-05	3.83915e-06
SAA1;SAA2	APOM	-0.55994	1.13817e-06	1.96524e-05	2.8775e-05
APOM	SAA1;SAA2	-0.55994	1.13817e-06	2.8775e-05	1.96524e-05
APOE	APOB	0.559867	8.88924e-08	2.30231e-05	7.67437e-06
APOB	APOE	0.559867	8.88924e-08	7.67437e-06	2.30231e-05
SERPINA4	CD14	-0.559659	7.91682e-07	1.13914e-05	2.92922e-05
CRP (clinical), mg/l	SERPINA3	0.559659	4.01858e-07	5.78229e-06	8.67344e-06
CD14	SERPINA4	-0.559659	7.91682e-07	2.92922e-05	1.13914e-05
SERPINA3	CRP (clinical), mg/l	0.559659	4.01858e-07	8.67344e-06	5.78229e-06
PON1	APOA1	0.559541	1.20934e-07	7.83046e-06	2.40937e-06
APOA1	PON1	0.559541	1.20934e-07	2.40937e-06	7.83046e-06
C4A	C3	0.559245	2.57618e-07	2.2241e-05	6.6723e-05
C3	C4A	0.559245	2.57618e-07	6.6723e-05	2.2241e-05
JCHAIN	IGHVs	0.559245	3.46766e-07	8.98124e-06	1.79625e-05
IGHVs	JCHAIN	0.559245	3.46766e-07	1.79625e-05	8.98124e-06
JCHAIN	C4A;C4B	-0.559097	2.45096e-07	7.05333e-06	2.116e-05
C4A;C4B	JCHAIN	-0.559097	2.45096e-07	2.116e-05	7.05333e-06
CRP (clinical), mg/l	APOA1	-0.559008	8.71031e-07	9.02388e-06	1.40998e-05
APOA1	CRP (clinical), mg/l	-0.559008	8.71031e-07	1.40998e-05	9.02388e-06
APOA2	KLKB1	0.558949	3.46766e-07	1.36633e-05	4.98958e-06
KLKB1	APOA2	0.558949	3.46766e-07	4.98958e-06	1.36633e-05
Alkaline phosphatase, U/l	HPX	-0.558647	2.45042e-05	0.00126932	0.000423106
HPX	Alkaline phosphatase, U/l	-0.558647	2.45042e-05	0.000423106	0.00126932
F13B	F13A1	0.558417	1.47406e-06	0.000381781	0.000306625
F13A1	F13B	0.558417	1.47406e-06	0.000306625	0.000381781
SAA1;SAA2	APOC3	-0.558139	9.34281e-07	1.72842e-05	2.16822e-05
APOC3	SAA1;SAA2	-0.558139	9.34281e-07	2.16822e-05	1.72842e-05
PGLYRP2	LCAT	0.557734	7.19319e-07	1.55253e-05	3.10506e-05
LCAT	PGLYRP2	0.557734	7.19319e-07	3.10506e-05	1.55253e-05
PGLYRP2	A2M	0.557231	1.90807e-07	7.05987e-06	9.10647e-06
A2M	PGLYRP2	0.557231	1.90807e-07	9.10647e-06	7.05987e-06
CRP (clinical), mg/l	SERPINA1	0.557023	5.1294e-07	6.64105e-06	1.32852e-05
SERPINA1	CRP (clinical), mg/l	0.557023	5.1294e-07	1.32852e-05	6.64105e-06
APOM	APOA2	0.556668	2.33164e-07	1.50974e-05	1.33446e-05
APOA2	APOM	0.556668	2.33164e-07	1.33446e-05	1.50974e-05
Neutrophils, % of leukocytes	S100A8	0.556646	6.31352e-05	0.00296446	0.00272534
S100A8	Neutrophils, % of leukocytes	0.556646	6.31352e-05	0.00272534	0.00296446
IGHM	C4B	-0.556609	6.8557e-07	3.54464e-05	2.21953e-05
C4B	IGHM	-0.556609	6.8557e-07	2.21953e-05	3.54464e-05
GPLD1	F2	0.55649	6.22592e-07	1.15179e-05	1.79168e-05
F2	GPLD1	0.55649	6.22592e-07	1.79168e-05	1.15179e-05
LCAT	APOA2	0.556431	4.22031e-07	2.18612e-05	1.36633e-05
SERPINA4	CFB	-0.556431	2.99e-07	4.55535e-06	5.957e-06
APOA2	LCAT	0.556431	4.22031e-07	1.36633e-05	2.18612e-05
CFB	SERPINA4	-0.556431	2.99e-07	5.957e-06	4.55535e-06
Neutrophil-to-lymphocyte ratio	APOC4	-0.556305	5.90544e-05	0.00218501	0.00254918
APOC4	Neutrophil-to-lymphocyte ratio	-0.556305	5.90544e-05	0.00254918	0.00218501
LBP	ORM1	0.555602	9.13525e-07	1.47877e-05	3.94338e-05
ORM1	LBP	0.555602	9.13525e-07	3.94338e-05	1.47877e-05
LRG1	CPN1	0.553973	3.46766e-07	5.28308e-06	2.24531e-05
CPN1	LRG1	0.553973	3.46766e-07	2.24531e-05	5.28308e-06
LCAT	FGG	-0.553203	4.58934e-06	0.00014858	9.90532e-05
FGG	LCAT	-0.553203	4.58934e-06	9.90532e-05	0.00014858
C9	A2M;PZP	-0.552906	3.50547e-06	5.67448e-05	0.000226979
A2M;PZP	C9	-0.552906	3.50547e-06	0.000226979	5.67448e-05
C9	A2M	-0.552729	2.55026e-06	4.40344e-05	5.0809e-05
A2M	C9	-0.552729	2.55026e-06	5.0809e-05	4.40344e-05
ORM1;ORM2	C9	0.552462	1.05332e-06	1.51561e-05	2.09854e-05
C9	ORM1;ORM2	0.552462	1.05332e-06	2.09854e-05	1.51561e-05
APOD	A2M	0.552373	1.55934e-07	1.23548e-05	9.10647e-06
A2M	APOD	0.552373	1.55934e-07	9.10647e-06	1.23548e-05
CPN1	SERPINA1	0.552284	4.4318e-07	2.29567e-05	1.27537e-05
SERPINA1	CPN1	0.552284	4.4318e-07	1.27537e-05	2.29567e-05
FGG	F2	-0.551959	5.38463e-07	1.99231e-05	1.74327e-05
F2	FGG	-0.551959	5.38463e-07	1.74327e-05	1.99231e-05
CD14	FGA	0.551781	1.64025e-07	1.06206e-05	4.77863e-06
FGA	CD14	0.551781	1.64025e-07	4.77863e-06	1.06206e-05
SERPINA4	CPN1	-0.551544	9.13525e-07	1.18301e-05	3.94338e-05
CPN1	SERPINA4	-0.551544	9.13525e-07	3.94338e-05	1.18301e-05
Neutrophil-to-lymphocyte ratio	S100A8	0.551282	1.27338e-05	0.000549676	0.00109935
S100A8	Neutrophil-to-lymphocyte ratio	0.551282	1.27338e-05	0.00109935	0.000549676
KLKB1	F2	0.551277	4.22031e-07	5.75295e-06	1.56152e-05
F2	KLKB1	0.551277	4.22031e-07	1.56152e-05	5.75295e-06
IGLCs	IGHM	0.551277	2.70756e-07	6.37506e-06	1.75314e-05
IGHM	IGLCs	0.551277	2.70756e-07	1.75314e-05	6.37506e-06
APOA2	HPX	0.551248	5.93231e-07	1.70719e-05	2.19496e-05
HPX	APOA2	0.551248	5.93231e-07	2.19496e-05	1.70719e-05
LCAT	APOL1	0.551011	2.84539e-07	1.84239e-05	1.22826e-05
APOL1	LCAT	0.551011	2.84539e-07	1.22826e-05	1.84239e-05
CFB	APOD	-0.550833	7.91682e-07	1.28154e-05	3.41743e-05
APOD	CFB	-0.550833	7.91682e-07	3.41743e-05	1.28154e-05
ORM1;ORM2	APOB	-0.550803	7.54665e-07	1.22161e-05	4.88646e-05
APOB	ORM1;ORM2	-0.550803	7.54665e-07	4.88646e-05	1.22161e-05
ITIH1	S100A8	-0.550577	4.23298e-05	0.000577023	0.00267444
S100A8	ITIH1	-0.550577	4.23298e-05	0.00267444	0.000577023
IGLCs	C4A;C4B	-0.550241	6.8557e-07	1.47969e-05	4.43907e-05
C4A;C4B	IGLCs	-0.550241	6.8557e-07	4.43907e-05	1.47969e-05
SERPINA1	A2M	-0.550033	4.4318e-07	1.27537e-05	1.4348e-05
A2M	SERPINA1	-0.550033	4.4318e-07	1.4348e-05	1.27537e-05
SERPINA4	ORM1;ORM2	-0.549944	2.70756e-07	4.38286e-06	5.39428e-06
ORM1;ORM2	SERPINA4	-0.549944	2.70756e-07	5.39428e-06	4.38286e-06
C9	APOC3	-0.549648	1.00458e-06	2.09854e-05	2.16822e-05
APOC3	C9	-0.549648	1.00458e-06	2.16822e-05	2.09854e-05
TF	SERPINC1	0.549026	1.00458e-06	2.60186e-05	0.000130093
SERPINC1	TF	0.549026	1.00458e-06	0.000130093	2.60186e-05
Urea, mg/dl	CST3	0.549022	7.66708e-06	0.000661924	0.000496443
CST3	Urea, mg/dl	0.549022	7.66708e-06	0.000496443	0.000661924
PGLYRP2	ITIH1	0.548937	5.93231e-07	1.53647e-05	3.07294e-05
ITIH1	PGLYRP2	0.548937	5.93231e-07	3.07294e-05	1.53647e-05
CRP (clinical), mg/l	CLU	-0.548878	5.38463e-07	6.64105e-06	2.78924e-05
CLU	CRP (clinical), mg/l	-0.548878	5.38463e-07	2.78924e-05	6.64105e-06
ITIH2	AHSG	0.548641	7.91682e-07	2.92922e-05	5.63993e-05
AHSG	ITIH2	0.548641	7.91682e-07	5.63993e-05	2.92922e-05
Red blood cell distribution width (RDW-CV), %	HPR	-0.548227	6.96234e-07	0.000180325	0.000180325
HPR	Red blood cell distribution width (RDW-CV), %	-0.548227	6.96234e-07	0.000180325	0.000180325
SAA1	AFM	-0.548189	1.14829e-06	2.70371e-05	1.65227e-05
AFM	SAA1	-0.548189	1.14829e-06	1.65227e-05	2.70371e-05
LRG1	CD14	0.547693	2.02676e-06	2.49967e-05	6.56164e-05
CD14	LRG1	0.547693	2.02676e-06	6.56164e-05	2.49967e-05
C4A;C4B	C3	0.547249	1.21359e-06	5.23867e-05	0.00015716
C3	C4A;C4B	0.547249	1.21359e-06	0.00015716	5.23867e-05
Creatine Kinase MB, U/l	Lactate dehydrogenase (LDH), U/l	0.546988	7.7421e-05	0.010026	0.00501301
Lactate dehydrogenase (LDH), U/l	Creatine Kinase MB, U/l	0.546988	7.7421e-05	0.00501301	0.010026
APOM	KLKB1	0.546923	1.10434e-06	2.8775e-05	1.36201e-05
KLKB1	APOM	0.546923	1.10434e-06	1.36201e-05	2.8775e-05
Antithrombin activity %	GPLD1	0.546714	0.000320657	0.0276834	0.0016949
GPLD1	Antithrombin activity %	0.546714	0.000320657	0.0016949	0.0276834
C2	AZGP1	-0.546479	7.54665e-07	6.51528e-05	3.25764e-05
AZGP1	C2	-0.546479	7.54665e-07	3.25764e-05	6.51528e-05
SAA1	APOC3	-0.546445	4.50967e-06	8.98465e-05	7.30003e-05
APOC3	SAA1	-0.546445	4.50967e-06	7.30003e-05	8.98465e-05
SERPINA4	SERPINA1	-0.546005	8.71031e-07	1.18301e-05	1.97169e-05
SERPINA1	SERPINA4	-0.546005	8.71031e-07	1.97169e-05	1.18301e-05
IGHGs	S100A9	0.545973	2.50129e-06	9.25476e-05	0.000647833
S100A9	IGHGs	0.545973	2.50129e-06	0.000647833	9.25476e-05
ACTA2;ACTB;ACTG1;ACTG2	C3	-0.545887	4.7751e-06	0.00041225	0.000309188
C3	ACTA2;ACTB;ACTG1;ACTG2	-0.545887	4.7751e-06	0.000309188	0.00041225
PON1	ITIH3	-0.54565	2.22241e-06	7.19506e-05	5.23277e-05
ITIH3	PON1	-0.54565	2.22241e-06	5.23277e-05	7.19506e-05
ITIH2	AFM	0.545413	4.65349e-07	2.00876e-05	7.08973e-06
AFM	ITIH2	0.545413	4.65349e-07	7.08973e-06	2.00876e-05
IGHM	C4A;C4B	-0.545117	9.58011e-07	3.54464e-05	4.9625e-05
C4A;C4B	IGHM	-0.545117	9.58011e-07	4.9625e-05	3.54464e-05
Aspartate aminotransferase (AST), U/l	Procalcitonin, µg/l	0.544772	8.86113e-06	0.000327862	0.000765011
Procalcitonin, µg/l	Aspartate aminotransferase (AST), U/l	0.544772	8.86113e-06	0.000765011	0.000327862
PON1	HPX	0.544554	2.70756e-07	1.40251e-05	1.40251e-05
CLU	AZGP1	0.544554	6.8557e-07	2.95938e-05	3.25764e-05
AZGP1	CLU	0.544554	6.8557e-07	3.25764e-05	2.95938e-05
HPX	PON1	0.544554	2.70756e-07	1.40251e-05	1.40251e-05
ORM1;ORM2	APOC2	-0.543784	1.05332e-06	1.51561e-05	6.82025e-05
APOC2	ORM1;ORM2	-0.543784	1.05332e-06	6.82025e-05	1.51561e-05
LGALS3BP	APOC1	-0.543576	1.76399e-06	0.000456873	0.000228437
APOC1	LGALS3BP	-0.543576	1.76399e-06	0.000228437	0.000456873
CLEC3B	CFP	0.543286	2.15279e-06	0.000185858	0.000407995
CFP	CLEC3B	0.543286	2.15279e-06	0.000407995	0.000185858
GPLD1	FGA	-0.542895	1.39719e-06	2.0104e-05	3.0156e-05
FGA	GPLD1	-0.542895	1.39719e-06	3.0156e-05	2.0104e-05
F2	CRP	-0.542824	3.93655e-06	0.000101957	3.92141e-05
CRP	F2	-0.542824	3.93655e-06	3.92141e-05	0.000101957
ITIH1	FGB	-0.542806	1.84771e-06	6.69635e-05	5.31731e-05
FGB	ITIH1	-0.542806	1.84771e-06	5.31731e-05	6.69635e-05
CRP (clinical), mg/l	ORM1;ORM2	0.542806	6.22592e-07	7.3296e-06	1.12812e-05
ORM1;ORM2	CRP (clinical), mg/l	0.542806	6.22592e-07	1.12812e-05	7.3296e-06
Fibrinogen (clinical), g/l	GPLD1	-0.542769	0.000112	0.00483468	0.000690668
GPLD1	Fibrinogen (clinical), g/l	-0.542769	0.000112	0.000690668	0.00483468
ORM1;ORM2	APOC3	-0.542688	6.5335e-07	1.12812e-05	2.16822e-05
APOC3	ORM1;ORM2	-0.542688	6.5335e-07	2.16822e-05	1.12812e-05
APOD	HPX	0.542451	1.90807e-07	1.23548e-05	1.23548e-05
HPX	APOD	0.542451	1.90807e-07	1.23548e-05	1.23548e-05
LBP	ITIH2	-0.542184	1.15772e-06	1.76383e-05	3.74813e-05
ITIH2	LBP	-0.542184	1.15772e-06	3.74813e-05	1.76383e-05
Procalcitonin, µg/l	TGFBI	0.542146	7.42169e-06	0.000765011	0.00192222
TGFBI	Procalcitonin, µg/l	0.542146	7.42169e-06	0.00192222	0.000765011
Alkaline phosphatase, U/l	APOA1	-0.541353	8.76961e-06	0.000567832	0.000100755
APOA1	Alkaline phosphatase, U/l	-0.541353	8.76961e-06	0.000100755	0.000567832
C8B	APOB	-0.541088	3.06022e-06	0.000108058	0.000132099
APOB	C8B	-0.541088	3.06022e-06	0.000132099	0.000108058
SERPINA4	APOC3	0.541059	1.00458e-06	1.23898e-05	2.16822e-05
APOC3	SERPINA4	0.541059	1.00458e-06	2.16822e-05	1.23898e-05
LBP	AFM	-0.540111	1.27205e-06	1.83033e-05	1.734e-05
AFM	LBP	-0.540111	1.27205e-06	1.734e-05	1.83033e-05
Urea, mg/dl	Sodium, mmol/l	0.539813	7.57634e-06	0.000661924	0.00196227
Sodium, mmol/l	Urea, mg/dl	0.539813	7.57634e-06	0.00196227	0.000661924
LPA	APOA1	0.5398	1.40533e-06	0.000363981	2.14106e-05
APOA1	LPA	0.5398	1.40533e-06	2.14106e-05	0.000363981
PON1	GPLD1	0.539726	1.33321e-06	5.75501e-05	2.0104e-05
GPLD1	PON1	0.539726	1.33321e-06	2.0104e-05	5.75501e-05
CFH	CFB	0.539667	1.10434e-06	0.000143012	1.58902e-05
CFB	CFH	0.539667	1.10434e-06	1.58902e-05	0.000143012
CRP (clinical), mg/l	A2M	-0.539608	1.27205e-06	1.26715e-05	2.99509e-05
A2M	CRP (clinical), mg/l	-0.539608	1.27205e-06	2.99509e-05	1.26715e-05
PGLYRP2	ITIH2	0.539519	2.79409e-06	4.25689e-05	8.04078e-05
ITIH2	PGLYRP2	0.539519	2.79409e-06	8.04078e-05	4.25689e-05
C8A	APOB	-0.539045	2.43613e-06	5.73598e-05	0.000126192
APOB	C8A	-0.539045	2.43613e-06	0.000126192	5.73598e-05
GPLD1	CLU	0.538423	1.68392e-06	2.18067e-05	5.56922e-05
CLU	GPLD1	0.538423	1.68392e-06	5.56922e-05	2.18067e-05
CPB2	RBP4	0.538364	2.02676e-06	0.000289265	7.49902e-05
RBP4	CPB2	0.538364	2.02676e-06	7.49902e-05	0.000289265
PGLYRP2	FGG	-0.538067	1.33321e-06	2.65616e-05	3.83667e-05
FGG	PGLYRP2	-0.538067	1.33321e-06	3.83667e-05	2.65616e-05
APOL1	HPX	0.537623	4.88586e-07	1.80777e-05	2.10906e-05
CFB	APOC3	-0.537623	7.91682e-07	1.28154e-05	2.16822e-05
HPX	APOL1	0.537623	4.88586e-07	2.10906e-05	1.80777e-05
APOC3	CFB	-0.537623	7.91682e-07	2.16822e-05	1.28154e-05
PGLYRP2	APOA2	0.537297	1.68392e-06	3.11525e-05	3.96486e-05
APOA2	PGLYRP2	0.537297	1.68392e-06	3.96486e-05	3.11525e-05
FGG	CRP	0.537239	2.36453e-06	6.12414e-05	2.66267e-05
CRP	FGG	0.537239	2.36453e-06	2.66267e-05	6.12414e-05
SERPINA10	CFB	0.537149	1.00458e-06	0.000130093	1.5305e-05
CFB	SERPINA10	0.537149	1.00458e-06	1.5305e-05	0.000130093
APOC3	AGT	0.53709	2.55026e-06	5.0809e-05	0.000660517
AGT	APOC3	0.53709	2.55026e-06	0.000660517	5.0809e-05
ITIH1	SERPINA1	-0.536942	2.12242e-06	6.69635e-05	3.66472e-05
SERPINA1	ITIH1	-0.536942	2.12242e-06	3.66472e-05	6.69635e-05
Mean corpuscular hemoglobin concentration (MCHC), g/dl	Mean corpuscular hemoglobin (MCH), pg	0.53674	6.31378e-06	0.000817635	0.00163527
Mean corpuscular hemoglobin (MCH), pg	Mean corpuscular hemoglobin concentration (MCHC), g/dl	0.53674	6.31378e-06	0.00163527	0.000817635
LYZ	HPX	-0.536519	4.09998e-06	0.000480132	0.00010619
HPX	LYZ	-0.536519	4.09998e-06	0.00010619	0.000480132
LBP	A2M	-0.536438	4.58934e-06	5.4029e-05	6.99199e-05
A2M	LBP	-0.536438	4.58934e-06	6.99199e-05	5.4029e-05
SERPINA1	F10	0.536261	2.12242e-06	3.66472e-05	0.000549708
F10	SERPINA1	0.536261	2.12242e-06	0.000549708	3.66472e-05
LCAT	FGB	-0.535639	9.27588e-06	0.000240245	0.000160164
FGB	LCAT	-0.535639	9.27588e-06	0.000160164	0.000240245
SAA1;SAA2	PGLYRP2	-0.535436	2.71736e-06	4.39872e-05	4.25689e-05
PGLYRP2	SAA1;SAA2	-0.535436	2.71736e-06	4.25689e-05	4.39872e-05
ITIH3	TF	-0.535165	1.46412e-06	3.79207e-05	3.44734e-05
TF	ITIH3	-0.535165	1.46412e-06	3.44734e-05	3.79207e-05
IGFALS	HPX	0.535124	1.79156e-06	0.000464014	5.80018e-05
HPX	IGFALS	0.535124	1.79156e-06	5.80018e-05	0.000464014
Fibrinogen (clinical), g/l	APOC3	-0.534752	8.19068e-05	0.00424277	0.000958987
APOC3	Fibrinogen (clinical), g/l	-0.534752	8.19068e-05	0.000958987	0.00424277
ORM1	CRP	0.53474	2.15279e-06	7.88697e-05	2.65511e-05
CRP	ORM1	0.53474	2.15279e-06	2.65511e-05	7.88697e-05
PZP	S100A8	-0.534705	5.16302e-05	0.0133722	0.00267444
S100A8	PZP	-0.534705	5.16302e-05	0.00267444	0.0133722
FGB	CRP	0.534524	3.93655e-06	7.84283e-05	3.92141e-05
CRP	FGB	0.534524	3.93655e-06	3.92141e-05	7.84283e-05
APOL1	APOA1	0.53395	6.5335e-07	2.11522e-05	1.12812e-05
APOA1	APOL1	0.53395	6.5335e-07	1.12812e-05	2.11522e-05
PGLYRP2	TF	0.533921	6.8557e-07	1.55253e-05	2.21953e-05
TF	PGLYRP2	0.533921	6.8557e-07	2.21953e-05	1.55253e-05
SERPINA1	CRP	0.533321	1.78263e-06	3.55154e-05	2.3085e-05
CRP	SERPINA1	0.533321	1.78263e-06	2.3085e-05	3.55154e-05
SERPINA4	SAA1	-0.533132	2.18728e-06	2.57503e-05	4.72088e-05
SAA1	SERPINA4	-0.533132	2.18728e-06	4.72088e-05	2.57503e-05
SERPINA10	C8G	0.533121	1.68392e-06	0.000145378	8.7227e-05
C8G	SERPINA10	0.533121	1.68392e-06	8.7227e-05	0.000145378
Monocytes per nl	Leukocytes per nl	0.532482	1.48911e-06	0.00038568	9.59489e-05
Leukocytes per nl	Monocytes per nl	0.532482	1.48911e-06	9.59489e-05	0.00038568
LBP	APOM	-0.53241	1.05589e-05	0.000109391	0.000157365
APOM	LBP	-0.53241	1.05589e-05	0.000157365	0.000109391
Fibrinogen (clinical), g/l	CRP	0.532408	0.000277151	0.0102546	0.00152728
CRP	Fibrinogen (clinical), g/l	0.532408	0.000277151	0.00152728	0.0102546
Immature granulocytes per nl	Leukocytes per nl	0.53238	4.22299e-06	0.000546877	0.000182292
Leukocytes per nl	Immature granulocytes per nl	0.53238	4.22299e-06	0.000182292	0.000546877
SERPINF2	SERPINA1	0.532351	6.54209e-06	0.0008472	8.06858e-05
SERPINA1	SERPINF2	0.532351	6.54209e-06	8.06858e-05	0.0008472
C8B	A2M	-0.531966	3.83613e-06	0.000108058	6.20973e-05
A2M	C8B	-0.531966	3.83613e-06	6.20973e-05	0.000108058
CPN2	CLU	-0.531907	1.84771e-06	0.000239279	5.56922e-05
CLU	CPN2	-0.531907	1.84771e-06	5.56922e-05	0.000239279
FGG	CD14	0.531877	7.19319e-07	2.3288e-05	2.92922e-05
CD14	FGG	0.531877	7.19319e-07	2.92922e-05	2.3288e-05
CPN2	ACTB;ACTG1	0.531817	1.38717e-05	0.000718553	0.000718553
ACTB;ACTG1	CPN2	0.531817	1.38717e-05	0.000718553	0.000718553
SAA1;SAA2	A2M;PZP	-0.530902	6.90313e-06	9.41006e-05	0.000255416
A2M;PZP	SAA1;SAA2	-0.530902	6.90313e-06	0.000255416	9.41006e-05
GPLD1	A2M	0.530574	1.68392e-06	2.18067e-05	3.63446e-05
A2M	GPLD1	0.530574	1.68392e-06	3.63446e-05	2.18067e-05
RBP4	CRP	-0.530328	3.93655e-06	0.000113669	3.92141e-05
CRP	RBP4	-0.530328	3.93655e-06	3.92141e-05	0.000113669
C8A	APOC3	-0.530189	9.13525e-07	2.36603e-05	2.16822e-05
APOC3	C8A	-0.530189	9.13525e-07	2.16822e-05	2.36603e-05
CRP (clinical), mg/l	C8A	0.53007	7.91682e-07	8.54357e-06	2.27828e-05
C8A	CRP (clinical), mg/l	0.53007	7.91682e-07	2.27828e-05	8.54357e-06
PGLYRP2	FGB	-0.529685	2.55026e-06	4.25689e-05	6.60517e-05
FGB	PGLYRP2	-0.529685	2.55026e-06	6.60517e-05	4.25689e-05
LRG1	APOM	-0.529419	1.27205e-06	1.6473e-05	2.8775e-05
APOM	LRG1	-0.529419	1.27205e-06	2.8775e-05	1.6473e-05
IGHVs	IGHM	0.5293	5.24518e-06	0.000150945	0.000150945
IGHM	IGHVs	0.5293	5.24518e-06	0.000150945	0.000150945
APOA2	FGA	-0.529093	2.66951e-06	5.76168e-05	4.93858e-05
FGA	APOA2	-0.529093	2.66951e-06	4.93858e-05	5.76168e-05
C8B	A2M;PZP	-0.528826	3.06022e-06	0.000108058	0.000226979
A2M;PZP	C8B	-0.528826	3.06022e-06	0.000226979	0.000108058
PGLYRP2	LBP	-0.528738	5.48308e-06	7.88954e-05	6.17442e-05
LBP	PGLYRP2	-0.528738	5.48308e-06	6.17442e-05	7.88954e-05
SAA1	A2M;PZP	-0.528571	6.89032e-06	0.000118973	0.000255416
A2M;PZP	SAA1	-0.528571	6.89032e-06	0.000255416	0.000118973
C1S	CRP	0.528508	5.415e-06	0.000301276	4.83616e-05
CRP	C1S	0.528508	5.415e-06	4.83616e-05	0.000301276
C1RL	CP	0.528352	2.55026e-06	0.000169805	0.000660517
CP	C1RL	0.528352	2.55026e-06	0.000660517	0.000169805
TF	AHSG	0.528293	8.71031e-07	2.50663e-05	5.63993e-05
AHSG	TF	0.528293	8.71031e-07	5.63993e-05	2.50663e-05
APOC4	SERPINA1	-0.528221	7.80168e-05	0.00288662	0.000612314
SERPINA1	APOC4	-0.528221	7.80168e-05	0.000612314	0.00288662
ITIH4	GPLD1	-0.527967	1.39719e-06	0.000180936	2.0104e-05
GPLD1	ITIH4	-0.527967	1.39719e-06	2.0104e-05	0.000180936
CRP (clinical), mg/l	RBP4	-0.527701	4.38875e-06	3.78895e-05	0.000113669
RBP4	CRP (clinical), mg/l	-0.527701	4.38875e-06	0.000113669	3.78895e-05
SERPINA10	SAA1;SAA2	0.527655	5.00183e-06	0.000185068	7.19708e-05
SAA1;SAA2	SERPINA10	0.527655	5.00183e-06	7.19708e-05	0.000185068
C4BPB	PROS1	0.527612	2.92425e-06	0.000378691	0.000757382
PROS1	C4BPB	0.527612	2.92425e-06	0.000757382	0.000378691
CPN2	SERPINA1	0.527464	3.06022e-06	0.000264199	4.66233e-05
SERPINA1	CPN2	0.527464	3.06022e-06	4.66233e-05	0.000264199
SAA1	APOM	-0.52619	1.09366e-05	0.000177036	0.000157365
APOM	SAA1	-0.52619	1.09366e-05	0.000157365	0.000177036
CLU	CRP	-0.526163	2.25628e-06	5.84376e-05	2.65626e-05
CRP	CLU	-0.526163	2.25628e-06	2.65626e-05	5.84376e-05
SERPINA4	CPB2	0.526131	3.35057e-06	3.47119e-05	0.000289265
CPB2	SERPINA4	0.526131	3.35057e-06	0.000289265	3.47119e-05
CFD	CST3	0.525982	3.44234e-06	0.000891565	0.000297188
CST3	CFD	0.525982	3.44234e-06	0.000297188	0.000891565
KNG1	HRG	0.525716	6.8557e-07	0.000177563	5.91876e-05
HRG	KNG1	0.525716	6.8557e-07	5.91876e-05	0.000177563
A2M;PZP	F13A1	0.525285	5.19853e-06	0.000255416	0.000336605
F13A1	A2M;PZP	0.525285	5.19853e-06	0.000336605	0.000255416
ITIH1	AHSG	0.524828	1.93525e-06	6.69635e-05	8.35383e-05
AHSG	ITIH1	0.524828	1.93525e-06	8.35383e-05	6.69635e-05
ITIH1	APOM	0.524769	2.32692e-06	6.69635e-05	4.63593e-05
APOM	ITIH1	0.524769	2.32692e-06	4.63593e-05	6.69635e-05
Fibrinogen (clinical), g/l	APOA1	-0.524391	0.000344962	0.0106714	0.00241474
APOA1	Fibrinogen (clinical), g/l	-0.524391	0.000344962	0.00241474	0.0106714
FN1	F13A1	0.52438	3.38503e-06	0.000378895	0.000306625
F13A1	FN1	0.52438	3.38503e-06	0.000306625	0.000378895
GPLD1	FGB	-0.523791	2.92425e-06	3.44264e-05	6.88529e-05
FGB	GPLD1	-0.523791	2.92425e-06	6.88529e-05	3.44264e-05
CRP (clinical), mg/l	APOD	-0.523613	3.50547e-06	3.13075e-05	9.07917e-05
APOD	CRP (clinical), mg/l	-0.523613	3.50547e-06	9.07917e-05	3.13075e-05
PON1	APOA2	0.523554	1.60735e-06	5.94718e-05	3.96486e-05
APOA2	PON1	0.523554	1.60735e-06	3.96486e-05	5.94718e-05
C9	C8G	0.523288	2.55026e-06	4.40344e-05	0.000110086
C8G	C9	0.523288	2.55026e-06	0.000110086	4.40344e-05
SERPINA3	C1RL	0.52311	3.50547e-06	5.67448e-05	0.000169805
C1RL	SERPINA3	0.52311	3.50547e-06	0.000169805	5.67448e-05
CLU	APOH	0.522518	8.50479e-06	0.000157339	0.000550685
C5	C3	0.522518	2.92425e-06	0.00059017	0.000252461
C3	C5	0.522518	2.92425e-06	0.000252461	0.00059017
APOH	CLU	0.522518	8.50479e-06	0.000550685	0.000157339
Ferritin, ug/l	APOA1	-0.522235	8.94736e-06	0.000986591	0.000100755
APOA1	Ferritin, ug/l	-0.522235	8.94736e-06	0.000100755	0.000986591
GPLD1	C8A	-0.522192	5.48308e-06	5.68047e-05	7.88954e-05
C8A	GPLD1	-0.522192	5.48308e-06	7.88954e-05	5.68047e-05
IGHD	C4A;C4B	-0.522167	6.34721e-05	0.0164393	0.00104055
C4A;C4B	IGHD	-0.522167	6.34721e-05	0.00104055	0.0164393
SERPINA10	A2M	-0.522073	2.92425e-06	0.000151319	5.40987e-05
ITIH2	C1RL	-0.522073	4.58934e-06	0.000108058	0.000169805
C1RL	ITIH2	-0.522073	4.58934e-06	0.000169805	0.000108058
A2M	SERPINA10	-0.522073	2.92425e-06	5.40987e-05	0.000151319
Fibrinogen (clinical), g/l	CFH	0.522047	0.000568094	0.013376	0.0123687
CFH	Fibrinogen (clinical), g/l	0.522047	0.000568094	0.0123687	0.013376
CFHR2	CFH;CFHR1	0.521984	2.02676e-06	0.000524931	0.000174977
CFH;CFHR1	CFHR2	0.521984	2.02676e-06	0.000174977	0.000524931
ITIH4	SERPINA1	0.52154	5.48308e-06	0.000473372	7.42201e-05
SERPINA1	ITIH4	0.52154	5.48308e-06	7.42201e-05	0.000473372
GPLD1	C1RL	-0.521214	3.35057e-06	3.77303e-05	0.000169805
C1RL	GPLD1	-0.521214	3.35057e-06	0.000169805	3.77303e-05
SERPINA10	LRG1	0.521155	2.43613e-06	0.000151319	2.86799e-05
LRG1	SERPINA10	0.521155	2.43613e-06	2.86799e-05	0.000151319
CRP (clinical), mg/l	FGB	0.5208	3.50547e-06	3.13075e-05	7.56597e-05
FGB	CRP (clinical), mg/l	0.5208	3.50547e-06	7.56597e-05	3.13075e-05
C1S	KLKB1	-0.519467	7.79519e-06	0.000301276	8.77806e-05
KLKB1	C1S	-0.519467	7.79519e-06	8.77806e-05	0.000301276
ITIH3	SERPINA1	0.519348	3.83613e-06	8.27964e-05	5.51976e-05
SERPINA1	ITIH3	0.519348	3.83613e-06	5.51976e-05	8.27964e-05
Lymphocytes, % of leukocytes	LCAT	0.519165	7.56254e-06	0.000391739	0.000217633
LCAT	Lymphocytes, % of leukocytes	0.519165	7.56254e-06	0.000217633	0.000391739
Antithrombin activity %	AFM	0.519164	0.000445897	0.0288718	0.00288718
AFM	Antithrombin activity %	0.519164	0.000445897	0.00288718	0.0288718
IGLVs	C4B	-0.518697	1.01135e-05	0.000291044	0.000291044
C4B	IGLVs	-0.518697	1.01135e-05	0.000291044	0.000291044
ITIH2	CRP	-0.518604	4.31392e-06	0.000108058	4.13817e-05
CRP	ITIH2	-0.518604	4.31392e-06	4.13817e-05	0.000108058
Fibrinogen (clinical), g/l	CLU	-0.518347	0.000370819	0.0106714	0.00343008
CLU	Fibrinogen (clinical), g/l	-0.518347	0.000370819	0.00343008	0.0106714
C2	TTR	-0.517334	4.38875e-06	0.000284171	0.000142086
TTR	C2	-0.517334	4.38875e-06	0.000142086	0.000284171
ITIH1	FGG	-0.517038	4.19657e-06	0.000108691	9.88101e-05
FGG	ITIH1	-0.517038	4.19657e-06	9.88101e-05	0.000108691
APOM	CRP	-0.516938	5.415e-06	8.76553e-05	4.83616e-05
CRP	APOM	-0.516938	5.415e-06	4.83616e-05	8.76553e-05
LRG1	A2M	-0.51689	8.30444e-07	1.13203e-05	2.15085e-05
A2M	LRG1	-0.51689	8.30444e-07	2.15085e-05	1.13203e-05
aPTT, s	F2	-0.516818	8.28192e-06	0.00214502	0.000178751
F2	aPTT, s	-0.516818	8.28192e-06	0.000178751	0.00214502
SAA1;SAA2	GPLD1	-0.516432	8.6657e-06	0.000106877	7.73936e-05
GPLD1	SAA1;SAA2	-0.516432	8.6657e-06	7.73936e-05	0.000106877
IGHM	IGHAs	0.516387	8.30444e-07	3.54464e-05	1.95532e-05
IGHAs	IGHM	0.516387	8.30444e-07	1.95532e-05	3.54464e-05
GPLD1	FGG	-0.515676	7.79519e-06	7.21055e-05	0.000144211
FGG	GPLD1	-0.515676	7.79519e-06	0.000144211	7.21055e-05
PIGR	APOA2	-0.515673	4.51537e-06	0.000194913	8.996e-05
APOA2	PIGR	-0.515673	4.51537e-06	8.996e-05	0.000194913
ITIH3	TTR	-0.515557	4.38875e-06	8.74373e-05	0.000142086
TTR	ITIH3	-0.515557	4.38875e-06	0.000142086	8.74373e-05
Immature granulocytes per nl	Basophiles per nl	0.515387	1.57273e-05	0.00135779	0.00135779
Basophiles per nl	Immature granulocytes per nl	0.515387	1.57273e-05	0.00135779	0.00135779
SERPINA3	APOM	-0.515261	3.50547e-06	5.67448e-05	6.48512e-05
APOM	SERPINA3	-0.515261	3.50547e-06	6.48512e-05	5.67448e-05
F2	F12	0.515143	7.46197e-06	0.000175696	0.000672985
F12	F2	0.515143	7.46197e-06	0.000672985	0.000175696
CFB	RBP4	-0.515113	4.38875e-06	5.98255e-05	0.000113669
RBP4	CFB	-0.515113	4.38875e-06	0.000113669	5.98255e-05
C9	AFM	-0.515054	6.83594e-06	9.83616e-05	8.431e-05
AFM	C9	-0.515054	6.83594e-06	8.431e-05	9.83616e-05
GPLD1	APOA1	0.514994	3.50547e-06	3.78299e-05	4.53958e-05
APOA1	GPLD1	0.514994	3.50547e-06	4.53958e-05	3.78299e-05
Interleukin-6, ng/l	GSN	-0.514973	0.000230633	0.00663709	0.00365097
GSN	Interleukin-6, ng/l	-0.514973	0.000230633	0.00365097	0.00663709
APOC2	ORM1	-0.514906	2.43613e-06	0.000126192	7.88697e-05
ORM1	APOC2	-0.514906	2.43613e-06	7.88697e-05	0.000126192
CFB	APOM	-0.514165	5.24518e-06	6.79251e-05	8.76553e-05
APOM	CFB	-0.514165	5.24518e-06	8.76553e-05	6.79251e-05
CPN1	ACTB;ACTG1	0.514143	3.56276e-05	0.000512642	0.00131822
ACTB;ACTG1	CPN1	0.514143	3.56276e-05	0.00131822	0.000512642
SERPINA4	ITIH2	0.514136	5.24518e-06	5.03149e-05	0.000113208
ITIH2	SERPINA4	0.514136	5.24518e-06	0.000113208	5.03149e-05
GPX3	CFH;CFHR1	-0.513987	1.42441e-05	0.00151623	0.000922304
CFH;CFHR1	GPX3	-0.513987	1.42441e-05	0.000922304	0.00151623
SERPINA4	C8G	-0.513869	3.35057e-06	3.47119e-05	0.000123971
C8G	SERPINA4	-0.513869	3.35057e-06	0.000123971	3.47119e-05
APOC4	APOC2	0.513869	0.000155788	0.00504364	0.00403492
APOC2	APOC4	0.513869	0.000155788	0.00403492	0.00504364
APOD	APOA1	0.513662	3.35057e-06	9.07917e-05	4.53958e-05
APOA1	APOD	0.513662	3.35057e-06	4.53958e-05	9.07917e-05
C1S	SERPINA1	0.513454	2.66951e-06	0.000230467	4.32126e-05
SERPINA1	C1S	0.513454	2.66951e-06	4.32126e-05	0.000230467
CPN1	ACTBL2	0.513435	2.92835e-05	0.000474026	0.00252814
ACTBL2	CPN1	0.513435	2.92835e-05	0.00252814	0.000474026
GPX3	CFHR1	-0.513372	1.75625e-05	0.00151623	0.00151623
CFHR1	GPX3	-0.513372	1.75625e-05	0.00151623	0.00151623
C8A	C1RL	0.513336	7.79519e-06	0.000106261	0.000252369
C1RL	C8A	0.513336	7.79519e-06	0.000252369	0.000106261
Lactate dehydrogenase (LDH), U/l	HBD	0.513324	1.15575e-05	0.0014967	0.000748349
HBD	Lactate dehydrogenase (LDH), U/l	0.513324	1.15575e-05	0.000748349	0.0014967
TFRC	PROS1	0.513122	0.000110557	0.0222038	0.0143171
PROS1	TFRC	0.513122	0.000110557	0.0143171	0.0222038
CPB2	AZGP1	0.51301	2.79409e-06	0.000289265	0.000103382
AZGP1	CPB2	0.51301	2.79409e-06	0.000103382	0.000289265
FCGBP	HP	0.512495	3.59094e-06	0.000930054	0.000465027
HP	FCGBP	0.512495	3.59094e-06	0.000465027	0.000930054
CRP (clinical), mg/l	SERPINC1	-0.512299	7.1424e-06	5.78088e-05	0.000403791
SERPINC1	CRP (clinical), mg/l	-0.512299	7.1424e-06	0.000403791	5.78088e-05
TFRC	TF	0.511855	0.000186809	0.0222038	0.00143913
TF	TFRC	0.511855	0.000186809	0.00143913	0.0222038
Immature granulocytes per nl	Aspartate aminotransferase (AST), U/l	0.511751	5.08238e-05	0.00329084	0.00131634
Aspartate aminotransferase (AST), U/l	Immature granulocytes per nl	0.511751	5.08238e-05	0.00131634	0.00329084
ITIH1	ORM1	-0.511618	5.73128e-06	0.000134946	0.00014844
ORM1	ITIH1	-0.511618	5.73128e-06	0.00014844	0.000134946
LBP	C8A	0.511559	4.19657e-06	5.17577e-05	7.24608e-05
C8A	LBP	0.511559	4.19657e-06	7.24608e-05	5.17577e-05
PON1	IGFALS	0.511119	1.13182e-05	0.000293141	0.00146571
IGFALS	PON1	0.511119	1.13182e-05	0.00146571	0.000293141
SERPINA3	APOC3	-0.511085	1.05589e-05	0.000130227	0.000160869
APOC3	SERPINA3	-0.511085	1.05589e-05	0.000160869	0.000130227
C8A	APOE	-0.510759	2.79409e-06	6.03059e-05	0.000361835
APOE	C8A	-0.510759	2.79409e-06	0.000361835	6.03059e-05
SERPINA10	C8A	0.510344	3.50547e-06	0.000151319	6.98397e-05
C8A	SERPINA10	0.510344	3.50547e-06	6.98397e-05	0.000151319
Alanine aminotransferase (ALT), U/l	Leukocytes per nl	0.509826	8.69109e-06	0.0011255	0.00032157
Leukocytes per nl	Alanine aminotransferase (ALT), U/l	0.509826	8.69109e-06	0.00032157	0.0011255
CLU	APOA1	0.509811	4.01247e-06	9.44755e-05	4.94871e-05
APOA1	CLU	0.509811	4.01247e-06	4.94871e-05	9.44755e-05
F13A1	A2M	0.509624	3.55164e-06	0.000306625	6.1325e-05
A2M	F13A1	0.509624	3.55164e-06	6.1325e-05	0.000306625
Bilirubin (total), mg/dl	PIGR	0.509518	7.91442e-06	0.000512458	0.000256229
PIGR	Bilirubin (total), mg/dl	0.509518	7.91442e-06	0.000256229	0.000512458
CPN1	C5	-0.509485	5.73128e-06	0.000164934	0.00059017
C5	CPN1	-0.509485	5.73128e-06	0.00059017	0.000164934
GPLD1	APOD	0.509071	2.43613e-06	3.00456e-05	9.01368e-05
APOD	GPLD1	0.509071	2.43613e-06	9.01368e-05	3.00456e-05
TF	SERPINA1	-0.508804	8.50479e-06	0.000129573	9.17809e-05
SERPINA1	TF	-0.508804	8.50479e-06	9.17809e-05	0.000129573
IGLVs	C4A;C4B	-0.508745	5.24518e-06	0.000169813	0.000169813
C4A;C4B	IGLVs	-0.508745	5.24518e-06	0.000169813	0.000169813
CRP (clinical), mg/l	GSN	-0.508656	1.36512e-05	0.00010399	0.000883913
GSN	CRP (clinical), mg/l	-0.508656	1.36512e-05	0.000883913	0.00010399
LBP	APOC3	-0.508597	3.20224e-06	4.1469e-05	5.92414e-05
APOC3	LBP	-0.508597	3.20224e-06	5.92414e-05	4.1469e-05
PON1	C1S	-0.508538	7.1424e-06	0.000205542	0.000301276
C1S	PON1	-0.508538	7.1424e-06	0.000301276	0.000205542
HPX	FGA	-0.50836	4.01247e-06	0.00010619	6.9282e-05
FGA	HPX	-0.50836	4.01247e-06	6.9282e-05	0.00010619
GPLD1	C9	-0.50836	5.99022e-06	5.96719e-05	9.12628e-05
C9	GPLD1	-0.50836	5.99022e-06	9.12628e-05	5.96719e-05
IGLLs	IGHVs	0.508212	3.66723e-06	0.000189962	0.000118726
IGHVs	IGLLs	0.508212	3.66723e-06	0.000118726	0.000189962
SAA1;SAA2	C8A	0.5082	5.00183e-06	7.19708e-05	7.88954e-05
C8A	SAA1;SAA2	0.5082	5.00183e-06	7.88954e-05	7.19708e-05
ITIH2	SERPINA1	-0.507886	8.50479e-06	0.000157339	9.17809e-05
SERPINA1	ITIH2	-0.507886	8.50479e-06	9.17809e-05	0.000157339
CFP	ALB	0.507744	4.72581e-06	0.000407995	0.000611993
ALB	CFP	0.507744	4.72581e-06	0.000611993	0.000407995
CLU	C5	0.507175	6.83594e-06	0.000136193	0.00059017
IGHGs	CD5L	0.507175	4.58934e-06	0.00014858	0.000132071
C5	CLU	0.507175	6.83594e-06	0.00059017	0.000136193
CD5L	IGHGs	0.507175	4.58934e-06	0.000132071	0.00014858
GSN	GPX3	0.507027	8.88234e-06	0.000766842	0.00151623
GPX3	GSN	0.507027	8.88234e-06	0.00151623	0.000766842
TF	APOA1	0.50676	1.93525e-06	3.85561e-05	2.78461e-05
APOA1	TF	0.50676	1.93525e-06	2.78461e-05	3.85561e-05
CD14	KLKB1	-0.506701	4.01247e-06	0.00011547	4.72377e-05
KLKB1	CD14	-0.506701	4.01247e-06	4.72377e-05	0.00011547
APOC3	CRP	-0.506479	1.25929e-05	0.000178326	0.000105211
CRP	APOC3	-0.506479	1.25929e-05	0.000105211	0.000178326
LRG1	TTR	-0.506316	5.73128e-06	5.70924e-05	0.000164934
TTR	LRG1	-0.506316	5.73128e-06	0.000164934	5.70924e-05
SAA1;SAA2	KLKB1	-0.506238	9.48485e-06	0.000111663	0.000100347
KLKB1	SAA1;SAA2	-0.506238	9.48485e-06	0.000100347	0.000111663
LRG1	C1RL	0.506109	4.58934e-06	4.95266e-05	0.000169805
C1RL	LRG1	0.506109	4.58934e-06	0.000169805	4.95266e-05
ORM1;ORM2	AFM	-0.506079	2.22241e-06	3.0295e-05	2.87802e-05
AFM	ORM1;ORM2	-0.506079	2.22241e-06	2.87802e-05	3.0295e-05
ITIH1	KLKB1	0.50605	9.68605e-06	0.000201492	0.000100347
KLKB1	ITIH1	0.50605	9.68605e-06	0.000100347	0.000201492
PIGR	LYZ	0.50566	5.56137e-06	0.000205771	0.000480132
LYZ	PIGR	0.50566	5.56137e-06	0.000480132	0.000205771
SERPINA4	ORM1	-0.505635	9.27588e-06	8.58019e-05	0.000218405
ORM1	SERPINA4	-0.505635	9.27588e-06	0.000218405	8.58019e-05
ACTB;ACTG1	C3	-0.505592	5.37104e-05	0.00145524	0.00198728
C3	ACTB;ACTG1	-0.505592	5.37104e-05	0.00198728	0.00145524
Neutrophil-to-lymphocyte ratio	SERPINA3	0.505499	1.18688e-05	0.000549676	0.000139728
SERPINA3	Neutrophil-to-lymphocyte ratio	0.505499	1.18688e-05	0.000139728	0.000549676
TF	F12	0.504865	7.1424e-06	0.000128843	0.000672985
F12	TF	0.504865	7.1424e-06	0.000672985	0.000128843
C8A	APOD	-0.504598	5.24518e-06	7.88954e-05	0.0001235
APOD	C8A	-0.504598	5.24518e-06	0.0001235	7.88954e-05
Creatinine, mg/dl	B2M	0.504422	7.96654e-05	0.0051574	0.00687778
B2M	Creatinine, mg/dl	0.504422	7.96654e-05	0.00687778	0.0051574
IGKVs	C4A;C4B	-0.503828	3.35057e-06	7.23164e-05	0.000123971
C4A;C4B	IGKVs	-0.503828	3.35057e-06	0.000123971	7.23164e-05
Chloride, mmol/l	Sodium, mmol/l	0.503407	8.96541e-05	0.0232204	0.00774013
Sodium, mmol/l	Chloride, mmol/l	0.503407	8.96541e-05	0.00774013	0.0232204
Aspartate aminotransferase (AST), U/l	TGFBI	0.503046	0.000112537	0.00234399	0.00971566
TGFBI	Aspartate aminotransferase (AST), U/l	0.503046	0.000112537	0.00971566	0.00234399
HPX	FGB	-0.502851	8.1426e-06	0.000191721	0.000150638
FGB	HPX	-0.502851	8.1426e-06	0.000150638	0.000191721
CFP	APOA2	0.502838	1.77978e-05	0.000921927	0.000271155
APOA2	CFP	0.502838	1.77978e-05	0.000271155	0.000921927
LGALS3BP	GPLD1	-0.502732	1.01135e-05	0.000881009	8.44967e-05
GPLD1	LGALS3BP	-0.502732	1.01135e-05	8.44967e-05	0.000881009
IGKC	IGHAs	0.502643	2.92425e-06	0.000189345	6.31151e-05
IGHAs	IGKC	0.502643	2.92425e-06	6.31151e-05	0.000189345
PGLYRP2	CD14	-0.502525	1.55044e-05	0.000182529	0.000334637
CD14	PGLYRP2	-0.502525	1.55044e-05	0.000334637	0.000182529
ORM1	APOB	-0.502495	1.25352e-05	0.00024974	0.000463803
ITIH3	HPX	-0.502495	1.61737e-05	0.000279267	0.000322231
APOB	ORM1	-0.502495	1.25352e-05	0.000463803	0.00024974
HPX	ITIH3	-0.502495	1.61737e-05	0.000322231	0.000279267
Ferritin, ug/l	HPX	-0.502424	1.14277e-05	0.000986591	0.000246648
HPX	Ferritin, ug/l	-0.502424	1.14277e-05	0.000246648	0.000986591
CFB	CRP	0.502407	7.41693e-06	9.14754e-05	6.40328e-05
CRP	CFB	0.502407	7.41693e-06	6.40328e-05	9.14754e-05
SERPINA4	SERPINC1	0.502229	4.79869e-06	4.78024e-05	0.000403791
SERPINC1	SERPINA4	0.502229	4.79869e-06	0.000403791	4.78024e-05
CFHR2	C9	0.502021	7.79519e-06	0.000672985	0.000106261
C9	CFHR2	0.502021	7.79519e-06	0.000106261	0.000672985
Procalcitonin, µg/l	APOA1	-0.501415	1.54605e-05	0.000853855	0.000166845
APOA1	Procalcitonin, µg/l	-0.501415	1.54605e-05	0.000166845	0.000853855
CPN2	LPA	-0.501296	6.78231e-06	0.000439154	0.000878309
LPA	CPN2	-0.501296	6.78231e-06	0.000878309	0.000439154
CPN1	AZGP1	-0.500985	5.24518e-06	0.000164934	0.000169813
AZGP1	CPN1	-0.500985	5.24518e-06	0.000169813	0.000164934
SAA1;SAA2	SERPINA1	0.500836	7.56254e-06	9.79348e-05	8.90317e-05
SERPINA1	SAA1;SAA2	0.500836	7.56254e-06	8.90317e-05	9.79348e-05
ORM1;ORM2	S100A8	0.500794	8.84933e-05	0.000881529	0.00327425
S100A8	ORM1;ORM2	0.500794	8.84933e-05	0.00327425	0.000881529
CFI	CFB	0.500304	7.79519e-06	0.00201895	9.17706e-05
CFB	CFI	0.500304	7.79519e-06	9.17706e-05	0.00201895
IGKVs	IGHM	0.500067	2.22241e-06	5.23277e-05	7.19506e-05
IGHM	IGKVs	0.500067	2.22241e-06	7.19506e-05	5.23277e-05
SERPINF2	ORM1	0.500007	4.58934e-06	0.0008472	0.000132071
ORM1	SERPINF2	0.500007	4.58934e-06	0.000132071	0.0008472
Fibrinogen (clinical), g/l	CPN1	0.499846	0.000568094	0.013376	0.00408712
Fibrinogen (clinical), g/l	SAA1;SAA2	0.499846	0.000699951	0.0139452	0.00477072
CPN1	Fibrinogen (clinical), g/l	0.499846	0.000568094	0.00408712	0.013376
SAA1;SAA2	Fibrinogen (clinical), g/l	0.499846	0.000699951	0.00477072	0.0139452
Urea, mg/dl	MASP1	0.499305	0.000147723	0.00765203	0.0319774
MASP1	Urea, mg/dl	0.499305	0.000147723	0.0319774	0.00765203
SERPINA3	AFM	-0.499297	8.88234e-06	0.000120123	0.000104569
ITIH4	C1S	0.499297	1.25352e-05	0.00076791	0.000360736
C1S	ITIH4	0.499297	1.25352e-05	0.000360736	0.00076791
AFM	SERPINA3	-0.499297	8.88234e-06	0.000104569	0.000120123
Interleukin-6, ng/l	F12	-0.499287	0.000112537	0.00485783	0.00364337
F12	Interleukin-6, ng/l	-0.499287	0.000112537	0.00364337	0.00485783
C8B	APOC3	-0.499208	4.19657e-06	0.000108058	7.24608e-05
APOC3	C8B	-0.499208	4.19657e-06	7.24608e-05	0.000108058
GPLD1	C8B	-0.49906	6.83594e-06	6.55744e-05	0.000136193
C8B	GPLD1	-0.49906	6.83594e-06	0.000136193	6.55744e-05
CLU	PLG	0.498971	1.93525e-06	5.56922e-05	0.00050123
PLG	CLU	0.498971	1.93525e-06	0.00050123	5.56922e-05
LBP	C8B	0.498497	7.46197e-06	8.05271e-05	0.000138046
C8B	LBP	0.498497	7.46197e-06	0.000138046	8.05271e-05
IGFALS	LPA	0.498319	2.66223e-05	0.00229839	0.00193301
LPA	IGFALS	0.498319	2.66223e-05	0.00193301	0.00229839
IGLCs	C4A	-0.498319	6.83594e-06	0.000136193	0.000442627
C4A	IGLCs	-0.498319	6.83594e-06	0.000442627	0.000136193
PGLYRP2	SERPINC1	0.498053	1.25352e-05	0.00016941	0.000541104
SERPINC1	PGLYRP2	0.498053	1.25352e-05	0.000541104	0.00016941
PGLYRP2	GPLD1	0.497964	1.30818e-05	0.00016941	9.96529e-05
GPLD1	PGLYRP2	0.497964	1.30818e-05	9.96529e-05	0.00016941
APOA2	FGB	-0.497697	1.55044e-05	0.000267709	0.000250977
FGB	APOA2	-0.497697	1.55044e-05	0.000250977	0.000267709
SERPINA4	C1RL	-0.497519	1.30818e-05	0.000116834	0.000335383
C1RL	SERPINA4	-0.497519	1.30818e-05	0.000335383	0.000116834
CFB	F13B	-0.49749	1.01135e-05	0.000113887	0.000873132
F13B	CFB	-0.49749	1.01135e-05	0.000873132	0.000113887
Interleukin-6, ng/l	LBP	0.497407	5.98798e-05	0.00310177	0.000456143
LBP	Interleukin-6, ng/l	0.497407	5.98798e-05	0.000456143	0.00310177
Ferritin, ug/l	FGB	0.497271	2.82565e-05	0.00146369	0.000385181
FGB	Ferritin, ug/l	0.497271	2.82565e-05	0.000385181	0.00146369
CFHR2	CFHR1	0.49726	7.10092e-06	0.000672985	0.000919569
CFHR1	CFHR2	0.49726	7.10092e-06	0.000919569	0.000672985
Interleukin-6, ng/l	LRG1	0.496759	4.20549e-05	0.00272306	0.000311207
LRG1	Interleukin-6, ng/l	0.496759	4.20549e-05	0.000311207	0.00272306
CPB2	APOH	0.496572	1.20104e-05	0.000777675	0.00062214
APOH	CPB2	0.496572	1.20104e-05	0.00062214	0.000777675
LRG1	ITIH4	0.496572	2.45683e-05	0.000187153	0.00076791
ITIH4	LRG1	0.496572	2.45683e-05	0.00076791	0.000187153
Aspartate aminotransferase (AST), U/l	FGB	0.496412	0.00011195	0.00234399	0.000999828
FGB	Aspartate aminotransferase (AST), U/l	0.496412	0.00011195	0.000999828	0.00234399
APOA2	CRP	-0.496236	2.02341e-05	0.000291147	0.00016377
CRP	APOA2	-0.496236	2.02341e-05	0.00016377	0.000291147
ACTB;ACTG1	APOA1	-0.495896	3.40209e-05	0.00131822	0.000314694
APOA1	ACTB;ACTG1	-0.495896	3.40209e-05	0.000314694	0.00131822
SAA1	PGLYRP2	-0.495641	1.50275e-05	0.000228948	0.000182529
PGLYRP2	SAA1	-0.495641	1.50275e-05	0.000182529	0.000228948
C8B	APOD	-0.495505	3.50547e-06	0.000108058	9.07917e-05
APOD	C8B	-0.495505	3.50547e-06	9.07917e-05	0.000108058
Alkaline phosphatase, U/l	Bilirubin (total), mg/dl	0.495352	0.000156117	0.00577634	0.00367585
Bilirubin (total), mg/dl	Alkaline phosphatase, U/l	0.495352	0.000156117	0.00367585	0.00577634
ITIH1	FGA	-0.495239	1.8351e-05	0.000316861	0.000250153
FGA	ITIH1	-0.495239	1.8351e-05	0.000250153	0.000316861
Eosinophiles per nl	Lymphocytes per nl	0.495221	2.94319e-05	0.00381143	0.00381143
Lymphocytes per nl	Eosinophiles per nl	0.495221	2.94319e-05	0.00381143	0.00381143
Procalcitonin, µg/l	MBL2	0.495026	9.38758e-05	0.00221035	0.0243138
MBL2	Procalcitonin, µg/l	0.495026	9.38758e-05	0.0243138	0.00221035
ITIH1	AFM	0.494824	1.01135e-05	0.000201492	0.000113887
AFM	ITIH1	0.494824	1.01135e-05	0.000113887	0.000201492
SERPINA3	GPLD1	-0.494706	9.27588e-06	0.000120123	8.00818e-05
GPLD1	SERPINA3	-0.494706	9.27588e-06	8.00818e-05	0.000120123
Antithrombin activity %	PGLYRP2	0.494692	0.000912371	0.0472608	0.00507942
PGLYRP2	Antithrombin activity %	0.494692	0.000912371	0.00507942	0.0472608
SERPINC1	F12	0.493936	7.79519e-06	0.000403791	0.000672985
F12	SERPINC1	0.493936	7.79519e-06	0.000672985	0.000403791
C8G	AZGP1	-0.493847	2.45683e-05	0.000602891	0.00062829
AZGP1	C8G	-0.493847	2.45683e-05	0.00062829	0.000602891
C9	ORM1	0.493817	1.20104e-05	0.000155535	0.00024974
ORM1	C9	0.493817	1.20104e-05	0.00024974	0.000155535
LRG1	ITIH2	-0.493817	6.83594e-06	6.55744e-05	0.000136193
ITIH2	LRG1	-0.493817	6.83594e-06	0.000136193	6.55744e-05
CRP (clinical), mg/l	FGG	0.493669	7.1424e-06	5.78088e-05	0.000142299
FGG	CRP (clinical), mg/l	0.493669	7.1424e-06	0.000142299	5.78088e-05
TFRC	F2	0.493303	0.000257187	0.0222038	0.00242427
F2	TFRC	0.493303	0.000257187	0.00242427	0.0222038
Estimated glomerular filtration rate (CKD-EPI), ml/min	CST3	-0.492996	0.000156596	0.0202792	0.00506981
CST3	Estimated glomerular filtration rate (CKD-EPI), ml/min	-0.492996	0.000156596	0.00506981	0.0202792
C9	C6	0.492573	1.99547e-05	0.000246108	0.00516827
C6	C9	0.492573	1.99547e-05	0.00516827	0.000246108
SELL	CLEC3B	0.49254	2.61107e-05	0.00676266	0.00135253
CLEC3B	SELL	0.49254	2.61107e-05	0.00135253	0.00676266
Urea, mg/dl	LYZ	0.492526	6.02788e-05	0.00390305	0.00390305
LYZ	Urea, mg/dl	0.492526	6.02788e-05	0.00390305	0.00390305
CLEC3B	CFH	-0.492218	1.61737e-05	0.00104725	0.00139633
CFH	CLEC3B	-0.492218	1.61737e-05	0.00139633	0.00104725
CLU	CD14	-0.49207	5.48308e-06	0.000118343	0.000142012
CD14	CLU	-0.49207	5.48308e-06	0.000142012	0.000118343
SERPINF1	B2M	0.492068	0.000123266	0.00532098	0.00798146
B2M	SERPINF1	0.492068	0.000123266	0.00798146	0.00532098
Ferritin, ug/l	Procalcitonin, µg/l	0.492003	1.64837e-05	0.00106732	0.000853855
Procalcitonin, µg/l	Ferritin, ug/l	0.492003	1.64837e-05	0.000853855	0.00106732
LBP	ITIH1	-0.491773	1.7596e-05	0.00015715	0.000316861
ITIH1	LBP	-0.491773	1.7596e-05	0.000316861	0.00015715
LRG1	C1S	0.491596	9.68605e-06	8.95959e-05	0.000313586
C1S	LRG1	0.491596	9.68605e-06	0.000313586	8.95959e-05
Fibrinogen (clinical), g/l	APOM	-0.491582	0.000653128	0.0139452	0.00359915
APOM	Fibrinogen (clinical), g/l	-0.491582	0.000653128	0.00359915	0.0139452
ITIH3	FGA	0.491566	8.1426e-06	0.000150638	0.000131808
FGA	ITIH3	0.491566	8.1426e-06	0.000131808	0.000150638
SERPINF1	ECM1	-0.491418	2.56054e-05	0.0033159	0.00663181
ECM1	SERPINF1	-0.491418	2.56054e-05	0.00663181	0.0033159
Standard base excess (SBE), mmol/l	pH	0.490934	0.000152965	0.00990445	0.00990445
pH	Standard base excess (SBE), mmol/l	0.490934	0.000152965	0.00990445	0.00990445
GPLD1	APOA2	0.490914	1.25352e-05	9.96529e-05	0.000231902
APOA2	GPLD1	0.490914	1.25352e-05	0.000231902	9.96529e-05
LRG1	RBP4	-0.490766	5.48308e-06	5.68047e-05	0.000129102
RBP4	LRG1	-0.490766	5.48308e-06	0.000129102	5.68047e-05
LBP	F2	-0.490648	1.36512e-05	0.00013095	0.000252547
F2	LBP	-0.490648	1.36512e-05	0.000252547	0.00013095
Lactate dehydrogenase (LDH), U/l	Aspartate aminotransferase (AST), U/l	0.490481	2.13531e-05	0.00184349	0.000691308
Aspartate aminotransferase (AST), U/l	Lactate dehydrogenase (LDH), U/l	0.490481	2.13531e-05	0.000691308	0.00184349
C1RL	APOC1	-0.490322	1.42441e-05	0.000335383	0.00113934
APOC1	C1RL	-0.490322	1.42441e-05	0.00113934	0.000335383
APOL1	FGA	-0.489967	2.16913e-05	0.000561805	0.000277497
ATRN	TF	0.489967	1.99547e-05	0.00516827	0.000215345
FGA	APOL1	-0.489967	2.16913e-05	0.000277497	0.000561805
TF	ATRN	0.489967	1.99547e-05	0.000215345	0.00516827
Ferritin, ug/l	Bilirubin (total), mg/dl	0.489942	4.90645e-05	0.00181539	0.00141197
Bilirubin (total), mg/dl	Ferritin, ug/l	0.489942	4.90645e-05	0.00141197	0.00181539
CRP (clinical), mg/l	CPN1	0.489937	1.10231e-05	8.65144e-05	0.000259543
CPN1	CRP (clinical), mg/l	0.489937	1.10231e-05	0.000259543	8.65144e-05
HBD	CA1	0.489855	0.000179227	0.00928397	0.020564
CA1	HBD	0.489855	0.000179227	0.020564	0.00928397
Alkaline phosphatase, U/l	Alanine aminotransferase (ALT), U/l	0.489827	0.000126571	0.00546364	0.0109273
Alanine aminotransferase (ALT), U/l	Alkaline phosphatase, U/l	0.489827	0.000126571	0.0109273	0.00546364
CFP	A2M	0.489819	8.86059e-06	0.000573723	0.000115026
A2M	CFP	0.489819	8.86059e-06	0.000115026	0.000573723
ITIH4	C8A	0.489789	1.91369e-05	0.00076791	0.000234921
C8A	ITIH4	0.489789	1.91369e-05	0.000234921	0.00076791
Immature granulocytes, % of leukocytes	Aspartate aminotransferase (AST), U/l	0.489633	0.000172209	0.0196495	0.00318587
Aspartate aminotransferase (AST), U/l	Immature granulocytes, % of leukocytes	0.489633	0.000172209	0.00318587	0.0196495
C8B	SERPINA1	0.488723	5.73128e-06	0.0001237	7.42201e-05
SERPINA1	C8B	0.488723	5.73128e-06	7.42201e-05	0.0001237
FGA	F12	-0.488575	1.10231e-05	0.00016794	0.000713744
F12	FGA	-0.488575	1.10231e-05	0.000713744	0.00016794
C1S	TF	-0.488575	8.1426e-06	0.000301276	0.000129573
TF	C1S	-0.488575	8.1426e-06	0.000129573	0.000301276
IGLLs	IGKC	0.488101	6.54209e-06	0.0002824	0.00033888
IGKC	IGLLs	0.488101	6.54209e-06	0.00033888	0.0002824
LGALS3BP	CPN1	0.488012	1.7596e-05	0.000881009	0.000325526
CPN1	LGALS3BP	0.488012	1.7596e-05	0.000325526	0.000881009
Urea, mg/dl	Estimated glomerular filtration rate (CKD-EPI), ml/min	-0.487927	0.000367793	0.0147577	0.0317528
Estimated glomerular filtration rate (CKD-EPI), ml/min	Urea, mg/dl	-0.487927	0.000367793	0.0317528	0.0147577
APOM	SERPINA1	-0.487745	1.25352e-05	0.000170875	0.000129865
SERPINA1	APOM	-0.487745	1.25352e-05	0.000129865	0.000170875
JCHAIN	SERPINA1	0.487627	1.68706e-05	0.000397226	0.000168057
SERPINA1	JCHAIN	0.487627	1.68706e-05	0.000168057	0.000397226
LBP	FGA	0.487538	2.35712e-05	0.000196933	0.000277497
FGA	LBP	0.487538	2.35712e-05	0.000277497	0.000196933
Bilirubin (total), mg/dl	CRP	0.487298	2.29422e-05	0.00117468	0.000180061
CRP	Bilirubin (total), mg/dl	0.487298	2.29422e-05	0.000180061	0.00117468
LRG1	C8B	0.487034	4.58934e-06	4.95266e-05	0.000108058
C8B	LRG1	0.487034	4.58934e-06	0.000108058	4.95266e-05
Alkaline phosphatase, U/l	Immature granulocytes, % of leukocytes	0.486863	0.000235664	0.00762962	0.0196495
Immature granulocytes, % of leukocytes	Alkaline phosphatase, U/l	0.486863	0.000235664	0.0196495	0.00762962
LRG1	TF	-0.486531	1.61737e-05	0.000139633	0.000215345
TF	LRG1	-0.486531	1.61737e-05	0.000215345	0.000139633
Aspartate aminotransferase (AST), U/l	Bilirubin (total), mg/dl	0.48644	4.02431e-05	0.00115811	0.00130287
Bilirubin (total), mg/dl	Aspartate aminotransferase (AST), U/l	0.48644	4.02431e-05	0.00130287	0.00115811
ITIH2	GPLD1	0.486175	2.16913e-05	0.000330474	0.000156057
GPLD1	ITIH2	0.486175	2.16913e-05	0.000156057	0.000330474
PON1	LCAT	0.486116	2.45683e-05	0.000489476	0.000575932
LCAT	PON1	0.486116	2.45683e-05	0.000575932	0.000489476
LGALS3BP	ITIH3	0.485968	2.66841e-05	0.000881009	0.000329104
ITIH3	LGALS3BP	0.485968	2.66841e-05	0.000329104	0.000881009
IGLVs	IGLLs	0.485494	1.20104e-05	0.00031107	0.000444386
IGLLs	IGLVs	0.485494	1.20104e-05	0.000444386	0.00031107
ITIH4	TF	-0.485405	2.45683e-05	0.00076791	0.000244738
TF	ITIH4	-0.485405	2.45683e-05	0.000244738	0.00076791
IGHAs	C4A;C4B	-0.485317	7.1424e-06	0.000142299	0.000205542
C4A;C4B	IGHAs	-0.485317	7.1424e-06	0.000205542	0.000142299
CRP (clinical), mg/l	LGALS3BP	0.484932	3.55375e-05	0.000236005	0.00102269
LGALS3BP	CRP (clinical), mg/l	0.484932	3.55375e-05	0.00102269	0.000236005
ITIH1	CRP	-0.484728	2.95939e-05	0.000450871	0.000218995
CRP	ITIH1	-0.484728	2.95939e-05	0.000218995	0.000450871
LRG1	CLU	-0.48425	1.7596e-05	0.000142417	0.000284835
CLU	LRG1	-0.48425	1.7596e-05	0.000284835	0.000142417
AFM	TF	0.484191	1.7596e-05	0.00018989	0.000215345
TF	AFM	0.484191	1.7596e-05	0.000215345	0.00018989
Bilirubin (total), mg/dl	HPX	-0.484111	2.72128e-05	0.00117468	0.000440507
HPX	Bilirubin (total), mg/dl	-0.484111	2.72128e-05	0.000440507	0.00117468
LBP	RBP4	-0.484043	1.25352e-05	0.00012487	0.000270552
RBP4	LBP	-0.484043	1.25352e-05	0.000270552	0.00012487
SAA1	ORM1	0.483803	3.18915e-05	0.000434731	0.000550659
ORM1	SAA1	0.483803	3.18915e-05	0.000550659	0.000434731
ORM1	AHSG	-0.483569	2.08058e-05	0.000384907	0.000769814
AHSG	ORM1	-0.483569	2.08058e-05	0.000769814	0.000384907
LBP	CPN1	0.483539	1.68706e-05	0.000156053	0.000325526
CPN1	LBP	0.483539	1.68706e-05	0.000325526	0.000156053
JCHAIN	F10	0.483332	2.56054e-05	0.000510139	0.0033159
F10	JCHAIN	0.483332	2.56054e-05	0.0033159	0.000510139
PON1	CRP	-0.482938	2.72128e-05	0.000503436	0.000207297
CRP	PON1	-0.482938	2.72128e-05	0.000207297	0.000503436
Procalcitonin, µg/l	HPX	-0.482892	3.51447e-05	0.00113781	0.000535441
HPX	Procalcitonin, µg/l	-0.482892	3.51447e-05	0.000535441	0.00113781
SERPINA4	AZGP1	0.482888	1.61737e-05	0.000139633	0.000465444
AZGP1	SERPINA4	0.482888	1.61737e-05	0.000465444	0.000139633
CD14	TF	-0.48274	1.10231e-05	0.000259543	0.00015861
TF	CD14	-0.48274	1.10231e-05	0.00015861	0.000259543
SERPINA4	TF	0.482562	1.91369e-05	0.000159886	0.000215345
TF	SERPINA4	0.482562	1.91369e-05	0.000215345	0.000159886
TF	RBP4	0.482532	4.17827e-05	0.00038649	0.00083244
RBP4	TF	0.482532	4.17827e-05	0.00083244	0.00038649
PGLYRP2	LRG1	-0.482384	2.26127e-05	0.000254638	0.000177475
LRG1	PGLYRP2	-0.482384	2.26127e-05	0.000177475	0.000254638
FN1	F13B	0.481851	4.38875e-06	0.000378895	0.000568343
F13B	FN1	0.481851	4.38875e-06	0.000568343	0.000378895
LGALS3BP	CPN2	0.481703	4.17827e-05	0.00108217	0.00154596
CPN2	LGALS3BP	0.481703	4.17827e-05	0.00154596	0.00108217
S100A9	S100A8	0.481697	0.000285357	0.0244789	0.00739075
S100A8	S100A9	0.481697	0.000285357	0.00739075	0.0244789
PIGR	PGLYRP2	-0.481673	3.49629e-05	0.00100615	0.000362215
PGLYRP2	PIGR	-0.481673	3.49629e-05	0.000362215	0.00100615
Neutrophils, % of leukocytes	SERPINA3	0.481489	5.5666e-05	0.00296446	0.000554519
SERPINA3	Neutrophils, % of leukocytes	0.481489	5.5666e-05	0.000554519	0.00296446
Monocytes per nl	Lymphocytes per nl	0.480871	1.88624e-05	0.00244268	0.00381143
Lymphocytes per nl	Monocytes per nl	0.480871	1.88624e-05	0.00381143	0.00244268
ITIH2	APOC1	0.480252	1.7596e-05	0.000284835	0.00113934
APOC1	ITIH2	0.480252	1.7596e-05	0.00113934	0.000284835
APOC4	KLKB1	0.480003	0.000361261	0.00935667	0.00183464
KLKB1	APOC4	0.480003	0.000361261	0.00183464	0.00935667
ITIH2	S100A8	-0.47987	0.000492911	0.00335958	0.0106387
S100A8	ITIH2	-0.47987	0.000492911	0.0106387	0.00335958
ITIH4	AFM	-0.479837	2.66841e-05	0.00076791	0.000265815
AFM	ITIH4	-0.479837	2.66841e-05	0.000265815	0.00076791
CRP (clinical), mg/l	CLEC3B	-0.479778	5.52901e-05	0.000340955	0.00192867
CLEC3B	CRP (clinical), mg/l	-0.479778	5.52901e-05	0.00192867	0.000340955
JCHAIN	IGHGs	0.47963	2.26127e-05	0.000488057	0.000650742
IGHGs	JCHAIN	0.47963	2.26127e-05	0.000650742	0.000488057
ITIH3	CFB	0.479571	2.16913e-05	0.000329104	0.000224722
CFB	ITIH3	0.479571	2.16913e-05	0.000224722	0.000329104
CRP (clinical), mg/l	F2	-0.479156	2.26127e-05	0.000167334	0.000390445
F2	CRP (clinical), mg/l	-0.479156	2.26127e-05	0.000390445	0.000167334
HPR	APOA4	-0.479097	2.7806e-05	0.00360087	0.00720174
APOA4	HPR	-0.479097	2.7806e-05	0.00720174	0.00360087
C8A	C2	0.4788	1.61737e-05	0.00020945	0.0008378
C2	C8A	0.4788	1.61737e-05	0.0008378	0.00020945
SAA1	SERPINA1	0.478773	3.05337e-05	0.000434731	0.000282437
SERPINA1	SAA1	0.478773	3.05337e-05	0.000282437	0.000434731
LPA	FGB	-0.478712	3.6443e-05	0.00193301	0.000471937
FGB	LPA	-0.478712	3.6443e-05	0.000471937	0.00193301
Ferritin, ug/l	FGA	0.478681	4.90645e-05	0.00181539	0.000470656
FGA	Ferritin, ug/l	0.478681	4.90645e-05	0.000470656	0.00181539
GPLD1	APOC3	0.478623	1.30818e-05	9.96529e-05	0.000178326
APOC3	GPLD1	0.478623	1.30818e-05	0.000178326	9.96529e-05
CFB	AGT	-0.478504	1.68706e-05	0.000182062	0.00218474
AGT	CFB	-0.478504	1.68706e-05	0.00218474	0.000182062
CLU	FGB	-0.478327	1.7596e-05	0.000284835	0.00026808
FGB	CLU	-0.478327	1.7596e-05	0.00026808	0.000284835
CRP (clinical), mg/l	LCAT	-0.478238	3.41208e-05	0.00023256	0.000603692
LCAT	CRP (clinical), mg/l	-0.478238	3.41208e-05	0.000603692	0.00023256
N-terminal pro b-type Natriuretic Peptide (NT-proBNP), ng/l	C1S	0.478169	4.31315e-05	0.0111711	0.00111711
C1S	N-terminal pro b-type Natriuretic Peptide (NT-proBNP), ng/l	0.478169	4.31315e-05	0.00111711	0.0111711
PON1	C4A;C4B	0.478149	2.26127e-05	0.000488057	0.000488057
LBP	C8G	0.478149	2.56054e-05	0.000207244	0.000602891
C8G	LBP	0.478149	2.56054e-05	0.000602891	0.000207244
C4A;C4B	PON1	0.478149	2.26127e-05	0.000488057	0.000488057
A2M;PZP	APOB	0.47803	2.26127e-05	0.000732085	0.000732085
APOB	A2M;PZP	0.47803	2.26127e-05	0.000732085	0.000732085
SERPINA10	SAA1	0.477901	5.11472e-05	0.00132471	0.000607747
SAA1	SERPINA10	0.477901	5.11472e-05	0.000607747	0.00132471
CFB	F13A1	-0.4777	3.95855e-05	0.00035354	0.00205053
F13A1	CFB	-0.4777	3.95855e-05	0.00205053	0.00035354
ITIH4	A2M	-0.477556	2.08058e-05	0.00076791	0.000256605
A2M	ITIH4	-0.477556	2.08058e-05	0.000256605	0.00076791
SAA1;SAA2	ORM1	0.477523	4.53104e-05	0.000510234	0.000733462
ORM1	SAA1;SAA2	0.477523	4.53104e-05	0.000733462	0.000510234
SERPINA3	A2M	-0.477497	8.88234e-06	0.000120123	0.000115026
A2M	SERPINA3	-0.477497	8.88234e-06	0.000115026	0.000120123
GPLD1	APOC4	0.47702	0.000455731	0.0023144	0.0107304
APOC4	GPLD1	0.47702	0.000455731	0.0107304	0.0023144
TGFBI	HPX	-0.476544	4.37668e-05	0.0056678	0.000596611
HPX	TGFBI	-0.476544	4.37668e-05	0.000596611	0.0056678
ITIH3	CPN1	0.47652	2.66841e-05	0.000329104	0.000460746
CPN1	ITIH3	0.47652	2.66841e-05	0.000460746	0.000329104
ORM1;ORM2	APOM	-0.476401	2.08058e-05	0.000234291	0.000267526
APOM	ORM1;ORM2	-0.476401	2.08058e-05	0.000267526	0.000234291
TGFBI	ACTB;ACTG1	0.476267	0.000238559	0.0123574	0.00441335
ACTB;ACTG1	TGFBI	0.476267	0.000238559	0.00441335	0.0123574
SERPINA6	SERPING1	0.476076	2.89725e-05	0.00750388	0.00750388
SERPING1	SERPINA6	0.476076	2.89725e-05	0.00750388	0.00750388
CPN1	TTR	-0.475927	5.10588e-05	0.000661211	0.000954675
TTR	CPN1	-0.475927	5.10588e-05	0.000954675	0.000661211
LCAT	F2	0.475809	2.89725e-05	0.000577222	0.000468993
F2	LCAT	0.475809	2.89725e-05	0.000468993	0.000577222
APOC2	AFM	0.475661	2.26127e-05	0.000976113	0.000234267
AFM	APOC2	0.475661	2.26127e-05	0.000234267	0.000976113
SAA1	C8A	0.475654	3.4781e-05	0.000450414	0.000346472
C8A	SAA1	0.475654	3.4781e-05	0.000346472	0.000450414
SAA4	APOM	0.475631	2.66841e-05	0.00195451	0.000314145
APOM	SAA4	0.475631	2.66841e-05	0.000314145	0.00195451
TF	A2M	0.475572	7.46197e-06	0.000128843	0.000107369
A2M	TF	0.475572	7.46197e-06	0.000107369	0.000128843
AHSG	A2M	0.475394	3.55375e-05	0.00115053	0.000418373
A2M	AHSG	0.475394	3.55375e-05	0.000418373	0.00115053
HRG	APOH	0.475217	2.7806e-05	0.00150078	0.00102882
APOH	HRG	0.475217	2.7806e-05	0.00102882	0.00150078
CLU	AFM	0.475187	2.89725e-05	0.000411476	0.000267996
AFM	CLU	0.475187	2.89725e-05	0.000267996	0.000411476
CD14	TTR	-0.474832	5.31345e-05	0.000982988	0.000954675
TTR	CD14	-0.474832	5.31345e-05	0.000954675	0.000982988
LGALS3BP	HPX	-0.474802	2.26127e-05	0.000881009	0.000418334
HPX	LGALS3BP	-0.474802	2.26127e-05	0.000418334	0.000881009
PON1	TF	0.474624	1.99547e-05	0.000469843	0.000215345
TF	PON1	0.474624	1.99547e-05	0.000215345	0.000469843
CFHR5	CFHR2	0.474342	4.19835e-05	0.00543686	0.00271843
CFHR2	CFHR5	0.474342	4.19835e-05	0.00271843	0.00543686
CPN1	C8G	0.474239	9.68605e-06	0.000250869	0.000313586
C8G	CPN1	0.474239	9.68605e-06	0.000313586	0.000250869
ITIH4	FGA	0.47421	3.41208e-05	0.000883728	0.00036822
FGA	ITIH4	0.47421	3.41208e-05	0.00036822	0.000883728
Thrombocytes per nl	IGKVs	0.47418	1.55044e-05	0.00401564	0.000308895
IGKVs	Thrombocytes per nl	0.47418	1.55044e-05	0.000308895	0.00401564
Procalcitonin, µg/l	LGALS3BP	0.474177	2.72126e-05	0.00113781	0.000881009
LGALS3BP	Procalcitonin, µg/l	0.474177	2.72126e-05	0.000881009	0.00113781
IGKC	IGHVs	0.474091	2.35712e-05	0.00101749	0.000610494
IGHVs	IGKC	0.474091	2.35712e-05	0.000610494	0.00101749
SAA1	GPLD1	-0.474044	8.80844e-05	0.000991907	0.000556435
GPLD1	SAA1	-0.474044	8.80844e-05	0.000556435	0.000991907
SERPINA4	SERPINA10	-0.474002	2.35712e-05	0.000190779	0.000763117
SERPINA10	SERPINA4	-0.474002	2.35712e-05	0.000763117	0.000190779
CPN1	KLKB1	-0.473854	3.27578e-05	0.000499075	0.000314233
KLKB1	CPN1	-0.473854	3.27578e-05	0.000314233	0.000499075
CPN1	C1RL	0.473765	1.42441e-05	0.000307435	0.000335383
C1RL	CPN1	0.473765	1.42441e-05	0.000335383	0.000307435
C8B	APOE	-0.473736	2.16913e-05	0.000374537	0.00187268
APOE	C8B	-0.473736	2.16913e-05	0.00187268	0.000374537
CFB	TTR	-0.473499	3.01855e-05	0.000289558	0.000710732
TTR	CFB	-0.473499	3.01855e-05	0.000710732	0.000289558
CRP (clinical), mg/l	SERPIND1	-0.473469	4.01304e-05	0.000259844	0.00519688
SERPIND1	CRP (clinical), mg/l	-0.473469	4.01304e-05	0.00519688	0.000259844
ITIH2	FGB	-0.47338	2.45683e-05	0.00035351	0.00035351
FGB	ITIH2	-0.47338	2.45683e-05	0.00035351	0.00035351
ORM1;ORM2	SERPINF2	0.473321	1.68706e-05	0.000208071	0.00145649
SERPINF2	ORM1;ORM2	0.473321	1.68706e-05	0.00145649	0.000208071
IGHM	F10	0.473143	4.52829e-05	0.000977356	0.00390942
F10	IGHM	0.473143	4.52829e-05	0.00390942	0.000977356
Lymphocytes, % of leukocytes	SERPINA3	-0.473085	3.51997e-05	0.00113959	0.000379863
SERPINA3	Lymphocytes, % of leukocytes	-0.473085	3.51997e-05	0.000379863	0.00113959
APOM	APOL1	0.472936	3.41208e-05	0.00038423	0.00073644
APOL1	APOM	0.472936	3.41208e-05	0.00073644	0.00038423
HRG	GPX3	-0.472788	2.89725e-05	0.00150078	0.00187597
GPX3	HRG	-0.472788	2.89725e-05	0.00187597	0.00150078
SAA4	APOL1	0.47264	2.89725e-05	0.00195451	0.000682171
APOL1	SAA4	0.47264	2.89725e-05	0.000682171	0.00195451
ORM1;ORM2	C8A	0.472551	1.99547e-05	0.000234291	0.000234921
C8A	ORM1;ORM2	0.472551	1.99547e-05	0.000234921	0.000234291
TTR	APOH	0.472284	1.68706e-05	0.000436948	0.000728247
APOH	TTR	0.472284	1.68706e-05	0.000728247	0.000436948
C9	TF	-0.472136	2.26127e-05	0.000266213	0.000234267
TF	C9	-0.472136	2.26127e-05	0.000234267	0.000266213
ITIH3	GSN	-0.471722	2.56054e-05	0.000329104	0.0011053
GSN	ITIH3	-0.471722	2.56054e-05	0.0011053	0.000329104
Basophiles per nl	Eosinophiles per nl	0.471383	0.000191843	0.0124218	0.0165625
Eosinophiles per nl	Basophiles per nl	0.471383	0.000191843	0.0165625	0.0124218
Fibrinogen (clinical), g/l	FGB	0.47123	0.00128562	0.0237839	0.0075676
FGB	Fibrinogen (clinical), g/l	0.47123	0.00128562	0.0075676	0.0237839
CRP (clinical), mg/l	C1S	0.47107	8.5161e-05	0.000490149	0.00200515
C1S	CRP (clinical), mg/l	0.47107	8.5161e-05	0.00200515	0.000490149
SAA4	CLU	0.470951	3.01855e-05	0.00195451	0.000411476
CLU	SAA4	0.470951	3.01855e-05	0.000411476	0.00195451
C8G	APOC3	-0.470655	1.91369e-05	0.000550717	0.000247823
APOC3	C8G	-0.470655	1.91369e-05	0.000247823	0.000550717
LRG1	FGA	0.470389	1.7596e-05	0.000142417	0.000250153
FGA	LRG1	0.470389	1.7596e-05	0.000250153	0.000142417
HPX	B2M	-0.470386	0.000175137	0.00174464	0.00907212
B2M	HPX	-0.470386	0.000175137	0.00907212	0.00174464
LPA	FGA	-0.470381	4.47802e-05	0.00193301	0.000463922
FGA	LPA	-0.470381	4.47802e-05	0.000463922	0.00193301
ITIH2	APOM	0.47033	3.85402e-05	0.000475329	0.000415913
APOM	ITIH2	0.47033	3.85402e-05	0.000415913	0.000475329
HRG	FETUB	0.470259	3.82646e-05	0.00165176	0.00991054
FETUB	HRG	0.470259	3.82646e-05	0.00991054	0.00165176
IGLCs	ACTB;ACTG1	0.470207	5.61867e-05	0.00103945	0.00145524
ACTB;ACTG1	IGLCs	0.470207	5.61867e-05	0.00145524	0.00103945
S100A8	C5	-0.47013	0.000112428	0.00363985	0.00485314
C5	S100A8	-0.47013	0.000112428	0.00485314	0.00363985
CPN1	C8A	0.470122	4.01247e-06	0.000148461	7.24608e-05
C8A	CPN1	0.470122	4.01247e-06	7.24608e-05	0.000148461
C8A	RBP4	-0.470004	4.906e-05	0.000470613	0.00090761
RBP4	C8A	-0.470004	4.906e-05	0.00090761	0.000470613
LBP	SERPINC1	-0.469944	2.35712e-05	0.000196933	0.000872134
SERPINC1	LBP	-0.469944	2.35712e-05	0.000872134	0.000196933
GSN	C7	0.469796	3.55375e-05	0.00131489	0.00460211
C7	GSN	0.469796	3.55375e-05	0.00460211	0.00131489
Procalcitonin, µg/l	CRP	0.469649	4.12564e-05	0.00118727	0.000296817
CRP	Procalcitonin, µg/l	0.469649	4.12564e-05	0.000296817	0.00118727
APOA2	TF	0.469234	1.68706e-05	0.000271155	0.000215345
TF	APOA2	0.469234	1.68706e-05	0.000215345	0.000271155
SHBG	ORM2	-0.469086	2.56054e-05	0.0033159	0.0022106
ORM2	SHBG	-0.469086	2.56054e-05	0.0022106	0.0033159
APOA2	LPA	0.469024	4.12487e-05	0.00053417	0.00193301
LPA	APOA2	0.469024	4.12487e-05	0.00193301	0.00053417
CRP (clinical), mg/l	ITIH2	-0.468612	3.27578e-05	0.000229305	0.000424214
ITIH2	CRP (clinical), mg/l	-0.468612	3.27578e-05	0.000424214	0.000229305
LGALS3BP	CD14	0.468582	2.35712e-05	0.000881009	0.000469611
CD14	LGALS3BP	0.468582	2.35712e-05	0.000469611	0.000881009
FGG	APOA2	-0.468523	6.22647e-05	0.000806327	0.000726793
APOA2	FGG	-0.468523	6.22647e-05	0.000726793	0.000806327
INR	aPTT, s	0.468393	3.08284e-05	0.00798456	0.00399228
aPTT, s	INR	0.468393	3.08284e-05	0.00399228	0.00798456
LRG1	LGALS3BP	0.468108	7.57724e-05	0.000516449	0.00163542
LGALS3BP	LRG1	0.468108	7.57724e-05	0.00163542	0.000516449
SERPINA1	C4B	-0.467901	5.75283e-05	0.000480639	0.00135453
C4B	SERPINA1	-0.467901	5.75283e-05	0.00135453	0.000480639
SAA4	LCAT	0.467427	2.66841e-05	0.00195451	0.000575932
LCAT	SAA4	0.467427	2.66841e-05	0.000575932	0.00195451
SERPINA3	KLKB1	-0.467397	1.99547e-05	0.000224707	0.00019878
KLKB1	SERPINA3	-0.467397	1.99547e-05	0.00019878	0.000224707
C8G	APOD	-0.467308	7.57724e-05	0.00150962	0.00122657
APOD	C8G	-0.467308	7.57724e-05	0.00122657	0.00150962
FGG	F12	-0.467279	4.906e-05	0.000806327	0.00211776
F12	FGG	-0.467279	4.906e-05	0.00211776	0.000806327
LBP	F12	-0.466983	2.66841e-05	0.00020943	0.00138224
F12	LBP	-0.466983	2.66841e-05	0.00138224	0.00020943
Neutrophils, % of leukocytes	ORM1;ORM2	0.466935	6.86747e-05	0.00296446	0.000725891
ORM1;ORM2	Neutrophils, % of leukocytes	0.466935	6.86747e-05	0.000725891	0.00296446
GPLD1	RBP4	0.466775	7.00667e-05	0.000465315	0.0011342
RBP4	GPLD1	0.466775	7.00667e-05	0.0011342	0.000465315
CPN2	ACTBL2	0.466647	0.000182827	0.00472622	0.0118381
ACTBL2	CPN2	0.466647	0.000182827	0.0118381	0.00472622
LBP	C1RL	0.466449	8.19156e-05	0.000606176	0.00141441
C1RL	LBP	0.466449	8.19156e-05	0.00141441	0.000606176
PGLYRP2	ITIH3	-0.466331	2.66841e-05	0.000287966	0.000329104
ITIH3	PGLYRP2	-0.466331	2.66841e-05	0.000329104	0.000287966
ITIH2	FGA	-0.466301	2.89725e-05	0.000394941	0.000326256
FGA	ITIH2	-0.466301	2.89725e-05	0.000326256	0.000394941
ITIH2	KLKB1	0.466272	7.87875e-05	0.000887215	0.000600175
KLKB1	ITIH2	0.466272	7.87875e-05	0.000600175	0.000887215
TF	F2	0.466213	3.85402e-05	0.0003697	0.00055455
F2	TF	0.466213	3.85402e-05	0.00055455	0.0003697
C8A	SERPINA1	0.466153	2.7806e-05	0.000300073	0.000266731
SERPINA1	C8A	0.466153	2.7806e-05	0.000266731	0.000300073
CLU	FGA	-0.465709	2.26127e-05	0.000344511	0.000277497
FGA	CLU	-0.465709	2.26127e-05	0.000277497	0.000344511
KLKB1	HPX	0.465591	3.85402e-05	0.000344204	0.00055455
HPX	KLKB1	0.465591	3.85402e-05	0.00055455	0.000344204
JCHAIN	CPN2	0.465502	4.906e-05	0.00090761	0.00158832
CPN2	JCHAIN	0.465502	4.906e-05	0.00158832	0.00090761
ORM1	KLKB1	-0.465472	7.00667e-05	0.00100818	0.000549917
KLKB1	ORM1	-0.465472	7.00667e-05	0.000549917	0.00100818
C4BPA	C4A;C4B	0.465383	2.26127e-05	0.00292834	0.000488057
C4A;C4B	C4BPA	0.465383	2.26127e-05	0.000488057	0.00292834
FN1	CP	-0.464791	3.85402e-05	0.00249548	0.00499095
CP	FN1	-0.464791	3.85402e-05	0.00499095	0.00249548
Fibrinogen (clinical), g/l	FGG	0.464693	0.00189923	0.028289	0.010466
FGG	Fibrinogen (clinical), g/l	0.464693	0.00189923	0.010466	0.028289
LGALS3BP	F2	-0.464317	1.30818e-05	0.000881009	0.000252547
F2	LGALS3BP	-0.464317	1.30818e-05	0.000252547	0.000881009
SERPIND1	ITIH2	0.46411	1.30818e-05	0.0033882	0.00022588
ITIH2	SERPIND1	0.46411	1.30818e-05	0.00022588	0.0033882
Fibrinogen (clinical), g/l	FGA	0.463706	0.00189923	0.028289	0.00910927
FGA	Fibrinogen (clinical), g/l	0.463706	0.00189923	0.00910927	0.028289
PIGR	F2	-0.463655	5.49056e-05	0.00113246	0.000711027
F2	PIGR	-0.463655	5.49056e-05	0.000711027	0.00113246
SAA1;SAA2	CFHR5	0.463565	8.02728e-05	0.000799641	0.00656639
CFHR5	SAA1;SAA2	0.463565	8.02728e-05	0.00656639	0.000799641
GSN	FBLN1	0.46328	4.906e-05	0.00158832	0.00643599
FBLN1	GSN	0.46328	4.906e-05	0.00643599	0.00158832
CA1	HBB	0.46309	9.58442e-05	0.020564	0.00620591
HBB	CA1	0.46309	9.58442e-05	0.00620591	0.020564
SAA1;SAA2	C1RL	0.463052	6.5772e-05	0.00070979	0.00131038
C1RL	SAA1;SAA2	0.463052	6.5772e-05	0.00131038	0.00070979
ITIH4	APOM	-0.462925	5.75283e-05	0.00124165	0.000532137
CFB	C7	-0.462925	2.35712e-05	0.000234805	0.00460211
C7	CFB	-0.462925	2.35712e-05	0.00460211	0.000234805
APOM	ITIH4	-0.462925	5.75283e-05	0.000532137	0.00124165
pH	CPN1	-0.46286	0.000195965	0.010151	0.00181344
CPN1	pH	-0.46286	0.000195965	0.00181344	0.010151
C4A;C4B	ACTB;ACTG1	-0.462801	6.4281e-05	0.00104055	0.00151352
ACTB;ACTG1	C4A;C4B	-0.462801	6.4281e-05	0.00151352	0.00104055
APOM	APOA1	0.462718	2.16913e-05	0.000267526	0.000216079
APOA1	APOM	0.462718	2.16913e-05	0.000216079	0.000267526
Interleukin-6, ng/l	CFH	0.4626	0.000372341	0.0091354	0.0101025
CFH	Interleukin-6, ng/l	0.4626	0.000372341	0.0101025	0.0091354
IGLVs	ACTB;ACTG1	0.462534	0.000109069	0.00235408	0.00235408
ACTB;ACTG1	IGLVs	0.462534	0.000109069	0.00235408	0.00235408
Interleukin-6, ng/l	CRP	0.462147	0.000206936	0.00663709	0.00121231
CRP	Interleukin-6, ng/l	0.462147	0.000206936	0.00121231	0.00663709
GSN	CFB	-0.462066	8.19156e-05	0.00212162	0.000684392
CFB	GSN	-0.462066	8.19156e-05	0.000684392	0.00212162
Bilirubin (total), mg/dl	LCAT	-0.46202	3.49629e-05	0.00129363	0.000603692
LCAT	Bilirubin (total), mg/dl	-0.46202	3.49629e-05	0.000603692	0.00129363
ITIH2	FGG	-0.461533	5.10588e-05	0.000601101	0.000806327
FGG	ITIH2	-0.461533	5.10588e-05	0.000806327	0.000601101
GSN	CFH	-0.461414	8.19156e-05	0.00212162	0.00382144
CFH	GSN	-0.461414	8.19156e-05	0.00382144	0.00212162
TTR	CRP	-0.460786	4.298e-05	0.000927652	0.00030086
CRP	TTR	-0.460786	4.298e-05	0.00030086	0.000927652
Aspartate aminotransferase (AST), U/l	ACTA2;ACTB;ACTG1;ACTG2	0.460552	0.000354861	0.00540641	0.00948536
ACTA2;ACTB;ACTG1;ACTG2	Aspartate aminotransferase (AST), U/l	0.460552	0.000354861	0.00948536	0.00540641
APOC4	APOB	0.46041	0.000802019	0.0159787	0.0129827
APOB	APOC4	0.46041	0.000802019	0.0129827	0.0159787
ACTA2;ACTB;ACTG1;ACTG2	APOA1	-0.460158	8.06463e-05	0.00522185	0.000720255
APOA1	ACTA2;ACTB;ACTG1;ACTG2	-0.460158	8.06463e-05	0.000720255	0.00522185
GPLD1	APOL1	0.460141	1.91369e-05	0.000141613	0.000550717
APOL1	GPLD1	0.460141	1.91369e-05	0.000550717	0.000141613
SERPINA1	F2	-0.460081	3.70099e-05	0.000330537	0.00055455
F2	SERPINA1	-0.460081	3.70099e-05	0.00055455	0.000330537
CFH	C7	-0.459993	0.000107331	0.00397126	0.00694971
C7	CFH	-0.459993	0.000107331	0.00694971	0.00397126
LGALS3BP	TTR	-0.459933	0.000103293	0.00205791	0.00157369
TTR	LGALS3BP	-0.459933	0.000103293	0.00157369	0.00205791
PON1	APOD	0.459608	3.27578e-05	0.00055233	0.000652637
APOD	PON1	0.459608	3.27578e-05	0.000652637	0.00055233
Creatine kinase, U/l	GPLD1	-0.459518	5.46387e-05	0.00471714	0.000382471
GPLD1	Creatine kinase, U/l	-0.459518	5.46387e-05	0.000382471	0.00471714
CFHR1	CFH	0.459335	0.00018814	0.012182	0.00609102
CFH	CFHR1	0.459335	0.00018814	0.00609102	0.012182
LGALS3BP	FGB	0.459282	5.98521e-05	0.00140925	0.000645904
FGB	LGALS3BP	0.459282	5.98521e-05	0.000645904	0.00140925
C8A	AFM	-0.459104	2.89725e-05	0.000300155	0.000267996
AFM	C8A	-0.459104	2.89725e-05	0.000267996	0.000300155
LRG1	CFHR5	0.459085	0.000121638	0.000750102	0.00656639
CFHR5	LRG1	0.459085	0.000121638	0.00656639	0.000750102
Ferritin, ug/l	FCN3	0.459022	0.000109069	0.00353112	0.0282489
FCN3	Ferritin, ug/l	0.459022	0.000109069	0.0282489	0.00353112
ITIH4	C1RL	0.459015	4.17827e-05	0.000983792	0.000901809
C1RL	ITIH4	0.459015	4.17827e-05	0.000901809	0.000983792
Alkaline phosphatase, U/l	Immature granulocytes per nl	0.458977	0.000563918	0.0162283	0.0146055
Immature granulocytes per nl	Alkaline phosphatase, U/l	0.458977	0.000563918	0.0146055	0.0162283
CD5L	C4A;C4B	-0.458956	1.36512e-05	0.000353565	0.000353565
C4A;C4B	CD5L	-0.458956	1.36512e-05	0.000353565	0.000353565
LCAT	AFM	0.458867	0.000107331	0.00154438	0.000842389
C8A	AZGP1	-0.458867	2.66841e-05	0.000300073	0.00062829
AZGP1	C8A	-0.458867	2.66841e-05	0.00062829	0.000300073
AFM	LCAT	0.458867	0.000107331	0.000842389	0.00154438
PIGR	FGB	0.458842	5.49056e-05	0.00113246	0.000627233
FGB	PIGR	0.458842	5.49056e-05	0.000627233	0.00113246
Lymphocytes, % of leukocytes	GC	0.458743	0.000102694	0.00265978	0.0265978
GC	Lymphocytes, % of leukocytes	0.458743	0.000102694	0.0265978	0.00265978
SERPINA4	APOH	0.458423	7.28668e-05	0.000510067	0.00235906
APOH	SERPINA4	0.458423	7.28668e-05	0.00235906	0.000510067
CD5L	F10	0.458364	7.00667e-05	0.00151227	0.00445334
F10	CD5L	0.458364	7.00667e-05	0.00445334	0.00151227
Creatine kinase, U/l	ITIH2	-0.458349	0.000230834	0.0127595	0.00179498
ITIH2	Creatine kinase, U/l	-0.458349	0.000230834	0.00179498	0.0127595
CFP	C9	-0.45804	5.27212e-05	0.00195069	0.000593687
C9	CFP	-0.45804	5.27212e-05	0.000593687	0.00195069
CPN1	AFM	-0.457949	5.10588e-05	0.000661211	0.000440807
AFM	CPN1	-0.457949	5.10588e-05	0.000440807	0.000661211
CPN1	RBP4	-0.457801	6.22647e-05	0.000733025	0.0010751
RBP4	CPN1	-0.457801	6.22647e-05	0.0010751	0.000733025
CPN1	LPA	-0.457763	5.71755e-05	0.000705165	0.00211549
LPA	CPN1	-0.457763	5.71755e-05	0.00211549	0.000705165
C4B	C3	0.457742	3.01855e-05	0.000781805	0.00130301
C3	C4B	0.457742	3.01855e-05	0.00130301	0.000781805
pCO2, mmHg	SERPINA1	0.45772	0.000374865	0.0323633	0.00215756
SERPINA1	pCO2, mmHg	0.45772	0.000374865	0.00215756	0.0323633
ITIH1	GPLD1	0.457534	8.19156e-05	0.000919029	0.000530404
GPLD1	ITIH1	0.457534	8.19156e-05	0.000530404	0.000919029
CFP	APOM	0.457485	5.27212e-05	0.00195069	0.000505733
APOM	CFP	0.457485	5.27212e-05	0.000505733	0.00195069
ITIH2	FETUB	0.457472	0.000230834	0.00179498	0.029893
FETUB	ITIH2	0.457472	0.000230834	0.029893	0.00179498
ITIH1	APOA1	0.457327	1.99547e-05	0.000323017	0.000206731
FGG	HPX	-0.457327	5.98521e-05	0.000806327	0.000738176
HPX	FGG	-0.457327	5.98521e-05	0.000738176	0.000806327
APOA1	ITIH1	0.457327	1.99547e-05	0.000206731	0.000323017
ACTBL2	C3	-0.456977	0.00033875	0.0175473	0.00825511
C3	ACTBL2	-0.456977	0.00033875	0.00825511	0.0175473
SELL	GPX3	0.456975	5.57831e-05	0.00722391	0.00288956
GPX3	SELL	0.456975	5.57831e-05	0.00288956	0.00722391
Eosinophiles per nl	CD44	0.456806	0.000416965	0.0269985	0.0385078
CD44	Eosinophiles per nl	0.456806	0.000416965	0.0385078	0.0269985
ITIH1	IGHM	-0.456616	0.000107331	0.00103155	0.00198563
IGHM	ITIH1	-0.456616	0.000107331	0.00198563	0.00103155
Procalcitonin, µg/l	CRP (clinical), mg/l	0.4562	0.000106734	0.00230368	0.000588174
CRP (clinical), mg/l	Procalcitonin, µg/l	0.4562	0.000106734	0.000588174	0.00230368
SERPINA4	PGLYRP2	0.456172	4.34994e-05	0.000331363	0.000433321
PGLYRP2	SERPINA4	0.456172	4.34994e-05	0.000433321	0.000331363
ORM1;ORM2	FN1	-0.455757	9.93975e-05	0.00095348	0.00514879
FN1	ORM1;ORM2	-0.455757	9.93975e-05	0.00514879	0.00095348
CRP (clinical), mg/l	PON1	-0.455757	7.57724e-05	0.000446024	0.000981253
PON1	CRP (clinical), mg/l	-0.455757	7.57724e-05	0.000981253	0.000446024
SERPINA10	APOM	-0.45555	0.000120361	0.00259117	0.000974168
APOM	SERPINA10	-0.45555	0.000120361	0.000974168	0.00259117
ITIH1	CPN2	-0.45552	8.19156e-05	0.000919029	0.00235735
CPN2	ITIH1	-0.45552	8.19156e-05	0.00235735	0.000919029
IGHVs	C4A;C4B	-0.455461	4.906e-05	0.00115514	0.00090761
C4A;C4B	IGHVs	-0.455461	4.906e-05	0.00090761	0.00115514
SAA4	KLKB1	0.455372	5.10588e-05	0.00220404	0.000440807
KLKB1	SAA4	0.455372	5.10588e-05	0.000440807	0.00220404
Immature granulocytes per nl	PIGR	0.455293	0.000151757	0.00655084	0.00245656
PIGR	Immature granulocytes per nl	0.455293	0.000151757	0.00245656	0.00655084
IGFALS	APOL1	0.455061	4.38601e-05	0.00283994	0.000873827
APOL1	IGFALS	0.455061	4.38601e-05	0.000873827	0.00283994
SERPINA1	S100A8	0.455051	0.000931793	0.00409041	0.016089
S100A8	SERPINA1	0.455051	0.000931793	0.016089	0.00409041
ORM1;ORM2	HRG	-0.455017	0.00011586	0.00103475	0.00359795
HRG	ORM1;ORM2	-0.455017	0.00011586	0.00359795	0.00103475
CFH	C3	0.454869	2.7806e-05	0.00180044	0.00130301
C3	CFH	0.454869	2.7806e-05	0.00130301	0.00180044
CLU	KLKB1	0.45475	5.31345e-05	0.000688092	0.00044393
KLKB1	CLU	0.45475	5.31345e-05	0.00044393	0.000688092
SERPINA10	C8B	0.454513	4.71356e-05	0.00132471	0.000763007
C8B	SERPINA10	0.454513	4.71356e-05	0.000763007	0.00132471
SERPINA3	SERPINF2	0.454395	6.47691e-05	0.000621303	0.0041938
SERPINF2	SERPINA3	0.454395	6.47691e-05	0.0041938	0.000621303
APOD	KLKB1	0.454158	3.55375e-05	0.000657444	0.000328722
KLKB1	APOD	0.454158	3.55375e-05	0.000328722	0.000657444
SERPINA10	C9	0.454128	0.000134871	0.00259117	0.00134352
C9	SERPINA10	0.454128	0.000134871	0.00134352	0.00259117
Interleukin-6, ng/l	SERPINA4	-0.454109	0.000206936	0.00663709	0.00137427
SERPINA4	Interleukin-6, ng/l	-0.454109	0.000206936	0.00137427	0.00663709
TGFBI	APOA1	-0.453964	0.000230834	0.0123574	0.00179498
APOA1	TGFBI	-0.453964	0.000230834	0.00179498	0.0123574
CLEC3B	CFB	-0.453862	3.41208e-05	0.00147288	0.000315617
CFB	CLEC3B	-0.453862	3.41208e-05	0.000315617	0.00147288
SERPINF1	CST3	0.453695	2.10369e-05	0.0033159	0.00108971
CST3	SERPINF1	0.453695	2.10369e-05	0.00108971	0.0033159
CFH	ALB	-0.453654	8.85275e-05	0.00382144	0.00764288
ALB	CFH	-0.453654	8.85275e-05	0.00764288	0.00382144
CFI	C9	0.453595	8.19156e-05	0.00707205	0.000884006
C9	CFI	0.453595	8.19156e-05	0.000884006	0.00707205
Fibrinogen (clinical), g/l	SAA1	0.453592	0.00294905	0.028289	0.0186294
SAA1	Fibrinogen (clinical), g/l	0.453592	0.00294905	0.0186294	0.028289
Creatinine, mg/dl	Potassium, mmol/l	0.453428	9.95637e-05	0.0051574	0.0128935
Potassium, mmol/l	Creatinine, mg/dl	0.453428	9.95637e-05	0.0128935	0.0051574
LRG1	ORM1	0.45321	8.5161e-05	0.000565556	0.00116088
ORM1	LRG1	0.45321	8.5161e-05	0.00116088	0.000565556
Urea, mg/dl	C4A;C4B	-0.453199	0.000398858	0.0147577	0.00382608
C4A;C4B	Urea, mg/dl	-0.453199	0.000398858	0.00382608	0.0147577
SAA1	APOC2	-0.453119	0.000112599	0.00121513	0.00375111
APOC2	SAA1	-0.453119	0.000112599	0.00375111	0.00121513
C4A;C4B	S100A8	-0.452958	0.000418496	0.00387109	0.00985369
S100A8	C4A;C4B	-0.452958	0.000418496	0.00985369	0.00387109
Aspartate aminotransferase (AST), U/l	APOA2	-0.452847	0.000354861	0.00540641	0.00316928
APOA2	Aspartate aminotransferase (AST), U/l	-0.452847	0.000354861	0.00316928	0.00540641
SAA4	SERPINA1	-0.452795	7.00667e-05	0.00226841	0.000567102
SERPINA1	SAA4	-0.452795	7.00667e-05	0.000567102	0.00226841
Fibrinogen (clinical), g/l	GSN	-0.452729	0.00260498	0.028289	0.0196286
GSN	Fibrinogen (clinical), g/l	-0.452729	0.00260498	0.0196286	0.028289
APOM	F2	0.452529	7.00667e-05	0.000604909	0.000864156
F2	APOM	0.452529	7.00667e-05	0.000864156	0.000604909
LBP	FGG	0.452469	8.5161e-05	0.000612686	0.00105032
FGG	LBP	0.452469	8.5161e-05	0.00105032	0.000612686
ITIH4	KLKB1	-0.45241	6.73686e-05	0.00134219	0.000545265
KLKB1	ITIH4	-0.45241	6.73686e-05	0.000545265	0.00134219
SERPINA6	A2M;PZP	0.452321	6.22647e-05	0.00806327	0.00158622
A2M;PZP	SERPINA6	0.452321	6.22647e-05	0.00158622	0.00806327
CRP (clinical), mg/l	APOA2	-0.451759	7.57724e-05	0.000446024	0.000816238
APOA2	CRP (clinical), mg/l	-0.451759	7.57724e-05	0.000816238	0.000446024
C9	APOB	-0.45164	0.000156793	0.00150405	0.00369176
APOB	C9	-0.45164	0.000156793	0.00369176	0.00150405
Procalcitonin, µg/l	FGB	0.451569	5.57002e-05	0.00144264	0.000627233
FGB	Procalcitonin, µg/l	0.451569	5.57002e-05	0.000627233	0.00144264
FGB	F12	-0.451551	7.28668e-05	0.00075481	0.00269607
F12	FGB	-0.451551	7.28668e-05	0.00269607	0.00075481
C2	A1BG	0.451403	7.57724e-05	0.00327084	0.0106081
A1BG	C2	0.451403	7.57724e-05	0.0106081	0.00327084
S100A8	F10	0.451299	0.00154998	0.0199542	0.0174541
F10	S100A8	0.451299	0.00154998	0.0174541	0.0199542
ITIH3	APOA1	-0.451225	2.66841e-05	0.000329104	0.00025597
APOA1	ITIH3	-0.451225	2.66841e-05	0.00025597	0.000329104
SAA1;SAA2	APOC2	-0.451187	0.000130347	0.00125037	0.00375111
APOC2	SAA1;SAA2	-0.451187	0.000130347	0.00375111	0.00125037
CPN1	FGB	0.450752	8.19156e-05	0.000922441	0.000785783
FGB	CPN1	0.450752	8.19156e-05	0.000785783	0.000922441
LRG1	C8G	0.450663	7.00667e-05	0.000490467	0.00150962
C8G	LRG1	0.450663	7.00667e-05	0.00150962	0.000490467
CFI	C6	0.450633	7.87875e-05	0.00707205	0.010203
C6	CFI	0.450633	7.87875e-05	0.010203	0.00707205
LCAT	APOM	0.450574	5.98521e-05	0.000968856	0.000534541
PGLYRP2	ITIH4	-0.450574	0.000111519	0.000995979	0.00180521
APOM	LCAT	0.450574	5.98521e-05	0.000534541	0.000968856
ITIH4	PGLYRP2	-0.450574	0.000111519	0.00180521	0.000995979
CRP (clinical), mg/l	ITIH4	0.450515	0.000134871	0.000712888	0.00194064
ITIH4	CRP (clinical), mg/l	0.450515	0.000134871	0.00194064	0.000712888
Gamma-glutamyl transferase, U/l	PIGR	0.450071	5.68415e-05	0.00736097	0.00113246
PIGR	Gamma-glutamyl transferase, U/l	0.450071	5.68415e-05	0.00113246	0.00736097
IGHM	C4A	-0.450011	0.000107331	0.00198563	0.00389667
HPX	F2	0.450011	4.906e-05	0.000635327	0.000668765
F2	HPX	0.450011	4.906e-05	0.000668765	0.000635327
C4A	IGHM	-0.450011	0.000107331	0.00389667	0.00198563
CRP (clinical), mg/l	ORM1	0.449952	5.52901e-05	0.000340955	0.00084236
ORM1	CRP (clinical), mg/l	0.449952	5.52901e-05	0.00084236	0.000340955
SERPINF1	APOL1	-0.449893	7.00667e-05	0.00514879	0.00110875
APOL1	SERPINF1	-0.449893	7.00667e-05	0.00110875	0.00514879
IGHM	ACTB;ACTG1	0.449441	4.48014e-05	0.000977356	0.00145044
ACTB;ACTG1	IGHM	0.449441	4.48014e-05	0.00145044	0.000977356
PGLYRP2	CLEC3B	0.449419	0.000156793	0.00130998	0.00406094
CLEC3B	PGLYRP2	0.449419	0.000156793	0.00406094	0.00130998
PIGR	CST3	0.449262	4.50156e-05	0.00113246	0.00194317
CST3	PIGR	0.449262	4.50156e-05	0.00194317	0.00113246
VWF	FGB	0.449062	4.298e-05	0.00556591	0.000530087
FGB	VWF	0.449062	4.298e-05	0.000530087	0.00556591
CFHR5	C9	0.449042	0.000126764	0.00656639	0.00131328
C9	CFHR5	0.449042	0.000126764	0.00131328	0.00656639
SERPINA4	SERPINA3	-0.448915	4.71356e-05	0.000348803	0.000488325
SERPINA3	SERPINA4	-0.448915	4.71356e-05	0.000488325	0.000348803
CFP	APOL1	0.448846	7.27749e-05	0.00235609	0.00110875
APOL1	CFP	0.448846	7.27749e-05	0.00110875	0.00235609
Aspartate aminotransferase (AST), U/l	CST3	0.448493	0.000552916	0.0075396	0.0134424
CST3	Aspartate aminotransferase (AST), U/l	0.448493	0.000552916	0.0134424	0.0075396
ITIH3	RBP4	-0.448471	0.000134871	0.00134352	0.00194064
RBP4	ITIH3	-0.448471	0.000134871	0.00194064	0.00134352
Albumin (clinical), g/l	TF	0.448451	0.000374428	0.0242442	0.00230897
TF	Albumin (clinical), g/l	0.448451	0.000374428	0.00230897	0.0242442
FBLN1	C8A	-0.448323	5.98521e-05	0.00643599	0.000553632
C8A	FBLN1	-0.448323	5.98521e-05	0.000553632	0.00643599
C4A;C4B	APOA2	0.448204	3.70099e-05	0.000737352	0.000504504
[truncated: 11,737 more rows]
