# Supplementary material for: A time-resolved proteomic and prognostic map of COVID-19
Source: Cell Syst. 2021 Aug 18;12(8):780–794.e7. doi: 10.1016/j.cels.2021.05.005 (PMC8201874; doi:10.1016/j.cels.2021.05.005)
Supplement: Table S8. Protein quantities and clinical measurements [file mmc7.xlsx]

## Sheet: Table S8
Measurement	520_TOF1_AF_002_ZeBanC_P1_A1	520_TOF1_AF_003_ZeBanC_P1_A2	520_TOF1_AF_004_ZeBanC_P1_A3	520_TOF1_AF_005_ZeBanC_P1_A4	520_TOF1_AF_006_ZeBanC_P1_A5	520_TOF1_AF_008_ZeBanC_P1_A6	520_TOF1_AF_010_ZeBanC_P1_A8	520_TOF1_AF_011_ZeBanC_P1_A9	520_TOF1_AF_014_ZeBanC_P1_A11	520_TOF1_AF_017_ZeBanC_P1_B2	520_TOF1_AF_018_ZeBanC_P1_B3	520_TOF1_AF_020_ZeBanC_P1_B4	520_TOF1_AF_022_ZeBanC_P1_B6	520_TOF1_AF_023_ZeBanC_P1_B7	520_TOF1_AF_024_ZeBanC_P1_B8	520_TOF1_AF_026_ZeBanC_P1_B9	520_TOF1_AF_027_ZeBanC_P1_B10	520_TOF1_AF_028_ZeBanC_P1_B11	520_TOF1_AF_029_ZeBanC_P1_B12	520_TOF1_AF_030_ZeBanC_P1_C1	520_TOF1_AF_033_ZeBanC_P1_C2	520_TOF1_AF_034_ZeBanC_P1_C3	520_TOF1_AF_035_ZeBanC_P1_C4	520_TOF1_AF_036_ZeBanC_P1_C5	520_TOF1_AF_037_ZeBanC_P1_C6	520_TOF1_AF_039_ZeBanC_P1_C7	520_TOF1_AF_040_ZeBanC_P1_C8	520_TOF1_AF_041_ZeBanC_P1_C9	520_TOF1_AF_042_ZeBanC_P1_C10	520_TOF1_AF_043_ZeBanC_P1_C11	520_TOF1_AF_045_ZeBanC_P1_C12	520_TOF1_AF_047_ZeBanC_P1_D2	520_TOF1_AF_048_ZeBanC_P1_D3	520_TOF1_AF_052_ZeBanC_P1_D6	520_TOF1_AF_055_ZeBanC_P1_D9	520_TOF1_AF_057_ZeBanC_P1_D10	520_TOF1_AF_058_ZeBanC_P1_D11	520_TOF1_AF_059_ZeBanC_P1_D12	520_TOF1_AF_060_ZeBanC_P1_E1	520_TOF1_AF_061_ZeBanC_P1_E2	520_TOF1_AF_064_ZeBanC_P1_E3	520_TOF1_AF_065_ZeBanC_P1_E4	520_TOF1_AF_066_ZeBanC_P1_E5	520_TOF1_AF_067_ZeBanC_P1_E6	520_TOF1_AF_068_ZeBanC_P1_E7	520_TOF1_AF_070_ZeBanC_P1_E8	520_TOF1_AF_071_ZeBanC_P1_E9	520_TOF1_AF_072_ZeBanC_P1_E10	520_TOF1_AF_074_ZeBanC_P1_E12
A1BG	1693.84	1880.1	2232.78	1870.8	1744.69	1834.8	1697.45	1853.56	1558.77	1380.84	1599.5	1396	1568.96	1600.9	1701.99	1255.37	1659.04	1260.53	1606.58	1538.91	1600.87	1139.51	1384.07	1510.08	1750.71	1494.38	1310	1565.33	2080.21	1978.32	1481.39	1482.37	1555.46	1346.77	1354.51	1253.27	2057.66	1502.17	1635.53	1434.52	1859.3	1467.76	1433.16	1631.96	1468.91	1210.8	1352.26	1431.21	1571.86
A2M	4902.46	4431.7	5430.23	3496.46	4121.83	3743.15	4033.16	4276.64	3357.5	4767.86	9740.03	3490.89	4646.92	6587.56	4066.52	7978.42	6712.83	7456.8	3994.78	4583.61	5248.38	6770.41	7406.92	5752.99	4734.8	6089.01	7944.18	4227.69	5549.26	6094.41	7078.43	3413.92	7170.73	9066.53	5185.81	8194.38	5074.6	3480.71	3511.99	4067.52	4420.61	7443.75	4119.02	4241.35	7897.48	7656.92	5042.82	4249.23	5868.35
A2M;PZP	2818.36	2158.63	2565.1	1702.62	2141.87	1661.83	2172.85	1956.71	1546.18	2385.17	4966.44	1590.6	2779.7	2907.92	2194.07	4347.5	3491.76	4083.61	1946.18	2061.9	2235.77	3942.55	4234.72	3002.84	2101.43	3248.44	4726.66	1891.91	2891.34	2950.29	3248.35	1546.54	4451.87	4824.85	2685.13	4196.35	2397.58	1812.48	1542.3	1870.09	1997.27	4251.47	1976.55	2017.79	4710.74	4330.42	3194.98	2058.54	3127.79
ACTA2;ACTB;ACTG1;ACTG2	132.862	43.2936	61.8719	135.117	86.5716	153.052	90.864	339.297	95.7343	59.4183	83.7618	135.122	114.963	63.1821	255.39	122.177	128.148	111.936	114.996	114.942	89.3333	133	417.669	209.539	216.562	70.6761	156.015	66.2721	145.415	173.722	71.3433	93.1482	135.326	205.486	115.338	152.761	77.054	108.894	99.2762	46.8213	105.903	490.642	81.5033	92.8858	1635.95	162.546	116.674	113.949	86.8286
ACTA2;ACTG2
ACTB;ACTG1	394.802	227.167	186.488	331.894	314.611	286.265	333.793	578.458	414.968	171.285	448.747	394.512	412.83	244.872	513.28	438.556	448.966	441.026	392.414	444.891	316.533	512.748	1286.7	369.25	554.268	387.175	656.155	338.134	364.805	846.433	386.375	338.09	562.684	647.328	212.219	610.648	307.29	429.366	336.024		307.19	1037.19	284.861	326.056	4052.67	584.595	333.074	246.364	315.278
ACTBL2	59.735	24.969		51.8158	37.4572	47.6423	40.2907	191.429	36.0475	33.2225	44.0297	53.6782	57.1871	21.617	117.563		75.1509	45.4123	48.2649	53.1668	39.602	65.7335	216.78	50.9815	47.8006	30.3209	70.1759	21.6952	85.822	73.4345	29.0595	52.8684	63.5284	103.867	47.905	61.099	34.2493	48.7322	36.4831	21.0146	38.9942	310.49	32.9933	40.2672	1158.57	54.3726	39.4138	46.9965	73.7002
ADIPOQ	11.5241				18.5157	8.61293	18.5739	10.5926									19.4616	15.5339										17.1079	2.87827	147.9	32.1623			6.83096						10.3894		27.5708			26.525			7.97205
AFM	162.966	220.964	208.999	76.4049	264.498	101.682	252.285	258.435	259.471	254.833	189.221	179.947	274.159	309.209	132.276	181.726	314.618	298.522	178.087	140.265	396.938	166.431	153.279	137.282	99.2796	151.001	194.361	206.039	132.576	307.516	222.913	185.681	208.954	214.933	327.542	219.238	214.898	242.699	222.754	237.867	211.095	227.888	180.446	229.253	278.509	205.86	188.875	238.621	209.136
AGT	671.313	652.742	458.611	485.897	683.573	473.398	720.632	410.079	859.773	379.843	361.321	306.652	760.477	315.882	435.61	338.943	453.629	663.92	422.088	272.402	306.709	539.492	415.164	392.648	326.65	488.885	522.686	501.019	528.375	599.396	398.744	325.231	629.363	429.481	380.8	481.748	414.731	1235.61	670.414	302.681	333.206	1057.47	492.338	390.798	598.275	371.356	656.952	412.742	425.889
AHSG	736.64	693.457	1020.93	417.886	1025.33	394.016	1025.23	1100.98	640.817	1485.42	964.93	831.456	874.094	1826.8	793.244	510.721	1268.53	467.386	787.77	1036.06	1759.48	770.857	677.637	1349.84	1138.84	694.879	483.225	764.111	851.916	1437.32	1179.19	1090.53	1080.59	564.015	1596.83	606.84	845.688	712.827	674.726	1228.15	1199.12	698.874	759.252	878.747	805.148	574.061	717.382	1279.91	1650.67
ALB	64573.6	64627.5	67225.3	66407.6	61915.2	73620.6	64904.8	73068.2	120162	101042	74500.7	55920.1	76892	97194.5	51193.3	86459.7	82100.4	105332	43923.6	76390.3	92287.1	73913.2	80948.6	61566.1	56901.9	64131.3	129045	58183.6	73857.7	79341.8	85960.9	61816.7	85241.1	88917.1	130913	114699	63239.2	128128	101125	71847.8	61401.3	134255	55012.3	74670.1	141715	110044	90835.6	78154	57526.5
AMBP	5816.99	1248.3	1358.96	1551.48	3137.5	1430.27	3079.25	1477.91	2309.4	1629.91	1742.47	1226.7	3074.34	1484.05	1547.24	3131.87	1989.81	2549.97	1203.58	1393.25	1367.7	4879.52	1867.22	1648.22	1930.55	1948.31	2160.27	3212.09	2256.25	1356.69	1541.26	1763.97	4259.29	3077.54	1759.99	2996.37	1360.76	1855.85	2687.86	1866.56	1381.92	2022.14	1228.66	1209.64	2344.43	2859.52	4863.1	1619.4	1850.3
ANXA1	160.438	154.445		135.897	155.695	126.304	138.502		155.49	58.2107		62.3204	125.999	62.3027	100.454	119.713		177.862		123.644	87.9085	112.598	82.1233			114.36	193.976	117.733	108.194		83.6357	106.282			68.8939	125.08			108.516	82.9114	74.9343		100.921	105.376			134.223	89.4396	112.034
APCS	208.885	165.808	108.918		126.839		109	109.54	306.262		136.22		72.6168	233.397	143.198		208.923	312.276	286.62	135.906		347.974				178.37	129.536	86.9777	188.635		234.314	134.922	188.936	102.834	115.873	139.645	104.863	437.316	164.987	159.014		116.475	214.232	95.8702	153.571		337.456	151.906	293.489
APOA1	10090.4	22025.5	27184.4	21285.4	18519.2	22749.9	17035.8	24926.8	24881.1	21817	19316.8	15680.7	14700.3	31440.2	14920.6	17324.3	23636.4	19084.9	15468.6	21761.2	29908.6	9989.61	12216.4	20317.5	21576.2	16056.8	14544.6	21101.8	22527.1	13464.4	29462.1	26838.1	13926.9	17145.1	24604.4	18055.3	24343.9	22176.1	26324.2	30744.6	23081.5	16090	19107.7	23994.1	18862.6	16207.4	10889.3	23057.8	18463.4
APOA2	535.16	1391.87	2198.33	1689.49	2024.44	1862.3	1720.33	2425.16	2490.75	2929.95	1820.77	1235.73	1627.79	3583.25	1232.63	1063.7	2665.27	959.062	1183.81	2266.08	3101.2	983.434	995.817	1847.39	1865.14	1508.07	543.625	2542.29	2561.92	1056.52	2497.33	2172.48	979.673	1149.51	3314.06	929.39	1844.73	1870.09	2680.3	2599.21	2074.03	2250.9	1265.09	1716.3	2562.77	978.052	776.046	2815.09	2114.85
APOA4	1624.71	787.603	762.262	1041.14	903.863	872.242	893.65	640.013	1397.94	455.664	552.152	276.732	1354.3	780.109	651.067	820.336	1447.83	1447.34	219.781	396.516	560.221	953.412	363.01	598.525	550.16	775.202	1433.15	1138.48	550.827	1719.43	833.491	1057.77	1442.38	997.521	810.682	900.325	739.419	863.511	1481.91	954.737	543.448	681.873	690.711	519.579	373.797	813.08	1050.1	593.545	421.98
APOB	2611.91	1410.46	1085.58	1473.86	1627.31	1237.71	1857.83	842.891	891.69	1657.78	1121.37	1535.71	2603.74	1546.45	1929.18	1669.24	1031.91	2103.61	2392.92	1236.06	1613.45	4093.13	1125.28	1642.54	1282.14	1481.03	1899.31	1177.87	1209.07	1544.04	1322.48	1473.89	2461.59	2535.03	1726.32	2067.73	1004.18	944.376	1009.2	1702.52	1622.36	2142.98	1965.62	1615.68	1577.16	1729.91	3236.18	1452.16	1572.24
APOC1	536.813	409.477	431.56	135.625	155.763	275.057	141.365	326.963	592.023	337.467	253.819	513.289	83.3758	488.664	104.957	253.565	270.336	205.88	434.403	372.072	620.37	614.551	145.134	107.392	122.048	150.825	77.3824	334.019	104.392	189.112	374.831	214.422	513.622	449.204	389.198	204.93	439.843	262.981	441.758	367.656	498.513	51.7927	429.924	281.723	47.7398	222.66	529.849	549.235	427.486
APOC2	2494.28	1236.18	1064.93	1210.93	2017.88	1043.39	2007.72	1206.58	1543.45	1847.52	994.532	1937.14	2093.05	1333.74	1116.03	1163.32	1337.91	2088.38	2406.43	1324.89	1429.74	4467.39	729.775	1407.99	1388.31	908.927	1333.99	1036.16	1090.32	517.485	791.19	959.427	2471.61	2127.35	2301.76	1698.4	925.081	2710.72	620.718	1566.44	1576.39	2585.75	950.85	1758.49	1155.43	1106.84	3578.73	1569.27	1325.72
APOC3	4673.66	2336.18	1345.31	2254.89	3309.63	1933.02	3469.76	1801.84	4606.93	2313.14	1811.08	3869.17	3394.57	2131.85	2214.93	2178	2672.59	3834.98	3865.96	1819.25	2576.46	6819.83	1772.06	1651.53	1398.82	1559.81	1931.06	2777.88	2289.79	782.948	1672.99	2014.54	3138.32	3927.08	3377.72	3890.13	1391.8	5635	2354.11	2362.46	2227.86	3804.18	2549.95	2435.18	2415.66	2329.6	6839.86	4071.34	2299.22
APOC4				34.7748					32.3925	33.0812		66.3837		31.3125			32.516	24.7371	107.255	23.7788	49.882	78.2754						18.7031	64.7343		16.2704	44.9754	53.5968				27.7843				41.9091			36.7222			58.1861	61.8123	37.0285
APOD	570.384	376.113	443.421	618.406	554.358	635.17	599.211	333.951	700.707	627.94	604.654	520.381	658.548	619.977	381.875	407.505	665.815	391.516	522.273	745.333	701.531	646.552	389.914	344.671	349.232	416.786	235.343	591.604	566.382	352.616	1065.32	531.984	435.422	589.442	687.069	434.575	356.111	659.483	551.068	643.954	599.231	956.887	390.054	562.72	1193.67	402.239	552.544	776.156	347.273
APOE	1300.08	1267.16	553.33	1385.27	1637.05	1203.7	1809.38	467.835	2937.11	657.576	496.834	1377.89	1966.73	685.244	934.105	1051.31	549.411	1141.56	1863.56	988.967	1089.01	2324.3	542.333	680.01	590.393	737.951	662.083	1493.43	362.115	1077.58	591.833	792.65	1939.26	1562.7	642.023	1468.11	625.092	2652.12	2232.05	746.308	989.753	1631.4	1178.1	826.588	1693.86	873.599	1783.62	1155.41	830.535
APOF	255.212	85.3633	81.5762	69.0099	96.5331	96.0206	97.0698	65.8611	88.2606	113.381	77.8552	64.5999	78.4233	170.148	76.1391	74.5455	77.8972	57.4492	110.466	95.8446	80.1973	291.619	56.318	65.9424	49.1242	75.1959	50.7538	77.1201	129.614		107.841	91.0613	80.6756	74.4074	94.8082	79.2811	75.9332	105.365	92.2832	99.0158	63.9858	61.0113	84.7418	76.6194	82.3839	66.5848	256.768	102.854	84.3887
APOH	2387.43	1862.3	1661.62	1847.83	2336.1	1615.38	2390.91	1767.97	2902.47	1277.67	2011.65	1094.59	2532.26	1134.86	1673.6	1807.87	1836.39	2041.51	1539.57	1483.67	1660.22	2296.42	1789.63	1789.74	1722.49	1679.81	1520.33	2332.01	899.188	1309.77	1331.79	2125.92	2557.19	1898.15	1404.91	1863.85	1683.73	2616.59	2756.55	1995.28	1352.09	1573.69	2079.11	1367.94	902.08	1667	2514.94	1511.1	1744.8
APOL1	153.949	185.708	248.561	180.481	215.708	192.21	213.659	226.708	223.82	324.814	275.824	288.699	257.522	463.994	234.13	190.528	222.54	218.511	270.783	247.149	410.449	195.99	156.391	171.905	81.874	188.466	175.867	194.632	436.281	136.634	324.905	204.174	87.4757	222.038	323.62	240.392	214.106	258.727	215.94	259.738	366.19	486.813	265.571	317.782	368.158	171.803	126.205	590.938	309.928
APOM	72.5369	45.3945	58.0857	35.1629	68.3748	48.2447	55.0582	67.8517	76.2695	143.508	42.8943	68.5011	56.0329	187.119	49.5465	46.6331	70.3227	43.4771	65.2291	100.382	95.9715	131.883	36.7	44.0707	52.664	46.9377	26.8304	59.9253	79.0262	45.6718	108.948	69.0517	51.2178	60.6002	134.512	31.271	47.5936	82.74	54.2049	101.119	86.8032	76.9118	71.4449	63.6268	89.5943	25.0022	90.9228	108.043	69.7054
ATRN	78.6152	68.7889	98.1675	66.6704	74.6549	72.0302	73.0111	80.4817	96.5082	79.7691	93.8398	67.5027	68.5955	75.9229	67.4219	86.5228	67.6655	95.9674	85.968	73.7824	93.7421	93.0117	58.6953	58.8788	63.376	77.3609	95.7951	60.4086	75.1229	139.573	75.8194	62.2507	76.7898	68.0074	79.1933	84.4599	76.4309	96.0572	86.1903	71.3629	93.1253	89.7785	68.5035	74.1322	83.5672	76.3139	81.6994	68.6564	67.8509
AZGP1	1581.05	1435.61	1167	1323.33	1671.48	1524.61	1744.46	1453.05	2843.1	940.908	1691.94	1320.15	1593.66	804.519	1159.78	1177.54	1705.56	1554.69	1275.85	902.998	830.76	1543.94	2185.29	1209.21	1207.45	1215.18	1114.4	1421.88	793.407	877.658	858.222	1385.06	1759.04	1687.89	1053.27	1502.23	1271.59	2758.56	2142.31	1488.37	918.507	1117.69	1161.52	741.315	988.973	1690.21	1695.3	1769.16	1470.5
B2M	589.617	125.089		415.913	279.467	268.189	254.067	117.504	222.061	77.2306		90.6045	389.784	102.931	114.708	520.635	202.934	892.055	102.504	108.877	77.2291	367.554			706.708	168.738	777.554	388.902	223.119	227.242	73.0137	100.982	568.902	664.799		1029.66	137.186	255.244	356.404	114.047	70.0549	377.104	97.4901	99.3515	499.45	663.726	530.884	92.2795	94.8784
BCHE	23.8565	24.0353				17.5072			39.214	77.835	33.3216	24.8994	21.8079	75.5084	32.7373		48.605			45.6986	52.1721	40.0122						18.0092	47.8465		33.5777				86.226				39.5901	30.0081	31.1056	26.0619	37.8241	44.3897	35.1997		23.0287	54.9923	39.5738
BTD	33.3375	45.0439	28.4393		40.829	36.9791	45.1749	34.1114	61.2042	31.5378	37.5377	32.3002	41.5753	41.9979	31.6466	39.8027	40.5725	36.4157	45.6615	30.9713	41.5552	34.5181	54.792			32.3735	38.6579	34.4516	29.3332		36.5167	31.5639	34.9248	21.5953	44.2325		38.4899		36.6823	32.3753	44.5117	46.7464	36.9826	24.8908	46.4121		40.0455	45.2108	25.6826
C1QA	165.706	161.516	167.902	223.599	213.356	149.335	207.7	170.702	140.372	95.2628	199.187	157.594	269.986	226.861	250.659	344.063	201.033	210.849	188.388	217.109	235.936	211.681		214.836	251.052	257.001	309.734	338.785	138.393	349.966	200.416	191.106	356.636	336.036	150.213	425.026	234.717	94.9863	195.897	216.233	227.661	321.806	176.811	199.167	383.252	298.527	146.581	266.962	155.746
C1QB	416.818	560.241	421.627	574.398	659.025	493.863	612.021	477.892	368.842	332.231	537.814	449.322	635.111	574.578	490.989	583.293	516.124	665.633	494.983	510.576	447.836	570.581	499.149	501.361	545.458	601.176	628.219	639.965	362.7	688.627	432.303	456.683	742.13	889.013	363.553	868.591	526.791	393.727	405.109	456.362	489.858	811.271	546.371	512.35	799.479	684.901	430.665	561.138	414.952
C1QC	793.482	1198.02	921.416	1053.98	1313.28	988.132	1298.45	976.16	754.436	624.967	974.487	977.985	1193.16	1085.91	988.694	1194.68	1065.83	1334.12	1187.08	1040.27	932	1111.81	1092.42	1030.25	942.672	1222.8	1158.76	1234.08	650.172	1628.08	846.264	893.769	1428.53	1836.89	708.111	1779.27	1003.17	748.549	769.592	938.83	1081.34	1639.97	1128.8	1038.98	1640.49	1383.82	820.222	1171.35	960.239
C1R	263.227	370.624	239.839	307.605	402.706	281.799	407.573	181.134	341.894	265.086	249.753	230.653	446.851	262.465	329.874	328.314	267.911	377.321	250.942	312.927	223.261	351.159	255.809	251.957	288.36	317.013	408.699	370.724	326.53	269.162	223.384	251.022	368.654	374.574	207.155	364.979	249.083	381.028	339.005	252.681	265.49	364.191	334.802	244.073	367.54	318.64	347.206	276.647	311.45
C1RL	86.7245	92.3462	84.0733	102.187	77.1286	71.2862	91.7712	66.3291	101.409	84.3321	82.4857	60.0235	87.3319	91.3032	79.4597	79.977	78.1796	94.4103	69.7761	79.3341	71.9897	61.0622	55.3741	72.5169	87.9576	92.3052	99.0103	75.4734	82.603	80.2303	68.9314	78.3496	80.6995	97.5633	71.2009	105.601	87.4938	105.798	91.7088	62.3311	65.595	93.2089	75.3216	82.484	109.471	87.5537	73.9745	97.4842	84.5276
C1S	1909.57	2102.86	1344.37	1957.46	2418.15	1885.59	2449.34	1321.76	1822.04	1537.38	1356.51	1286.18	2658.47	1478.1	2051.34	1885.05	1455.31	2176.42	1535.35	1713.15	1176.15	2415.78	1307.4	1675.03	2048.8	1928.91	2295.48	2179.63	1902.68	1585.31	1240.11	1627.84	2071.51	2028.85	1178.65	2081.88	1454.68	2137.53	1958.92	1406.63	1473.31	2228.57	1990.71	1452.13	1891.39	1936.48	2226.19	1530.21	1845.69
C1S;MASP1	122.142				146.3	65.6252	152.81			88.0527					143.811			107.21		90.574	68.0464	141.23					167.174	109.933	112.446						97.4231				115.899	102.129	72.4896		136.561	90.6366			146.244	93.0151	98.714
C2	284.289	284.038	293.191	272.928	285.227	236.708	296.589	249.422	190.316	205.633	282.479	191.01	267.313	216.796	253.885	255.777	170.509	304.367	265.852	234.526	195.834	208.708	240.691	274.666	282.613	228.336	250.618	207.235	357.801	229.808	204.062	238.825	258.25	281.394	140.681	244.643	279.713	236.465	181.908	216.462	226.679	335.372	275.521	260.447	415.657	226.259	220.162	224.004	244.504
C3	1810.06	6298.34	6127.35	5458.51	4818.22	5829.04	4520.8	5128.45	2917.11	4732.87	5258.04	6025.9	3659.04	3972.07	6623.82	4357.31	5173.93	3820.71	6488.58	4469.28	4541.33	3540.72	5510.17	4495.66	4109.35	5011.35	3451.15	4709.35	5485.69	4156.64	4534.65	5859.36	4376.84	3788.09	4988.12	2021.38	6201.77	3309.05	3053.48	5468.4	6269.43	1899.68	6118.31	4890.97	2389.56	3891.49	2795.63	5001.19	6857.62
C4A	215.245	397.383	362.32	170.385	131.812	223.427	94.704	361.083	155.754	744.16	616.622	871.116	113.784	480.922	689.137	384.651	439.384	200.373	696.303	466.123	115.337	448.274	1152.33	85.6112	38.9469	304.184	142.629	79.7134	842.718	237.332	401.78	288.525	813.253	373.644	645.346	142.307	418.179	206.655	172.733	466.824	704.945	147.182	779.973	97.9289	335.397	410.045	400.085	324.434	784.95
C4A;C4B	1880.73	4401.4	4868.55	3329.7	1789.97	3074.86	1730.84	4325.67	1887.9	4850.58	5133.59	4659.91	1640.47	4431.17	4850.82	2518.48	2946.47	1920.36	4855.15	5740.89	1853.94	2929.59	3421.94	2585.83	2647.98	2005.63	1289.15	1509.44	6088.38	2774.13	3640.22	3757.24	3614.67	3305.15	4304.3	1349.69	4625.91	2095.69	2039.17	4483.61	5222.71	2315.84	5451.29	2032.28	3835.23	2509.56	2235.42	4210.31	4334.43
C4B	480.81	468.897	515.226	335.291	422.458	380.531	349.131	473.406	263.835	369.12	628.122	690.683	352.58	319.481	611.122	387.388	307.746	246.201	617.728	597.052	342.552	464.157	701.049	286.991	270.957	333.727	218.963	320.184	945.024	334.585	434.379	450.066	558.059	391.834	356.638	243.283	518.808	303.563	289.17	543.601	610.288	417.597	637.452	380.292	803.649	401.156	366.662	663.135	627.72
C4BPA	2408.41	1636.71	1856.97	1553.69	1680.63	1543.82	1465.35	1639.05	1608.07	1738.92	1856.14	1579.41	1296.9	1907.4	1725.09	1094.48	1214.56	1099.69	1825.45	1798.17	1488.68	2322.79	1476.76	1203	1330.7	1477.43	986.703	1716.51	2202.88	1010.7	1766.3	1863.08	1466.5	1271.55	1676.78	1222.7	1758.15	1608.19	1597.07	2038.42	1599.32	1835.7	1783.41	1814.71	2215.24	1032.78	1994.6	1788.41	1763.3
C4BPB	446.984	261.52	309.794	256.405	303.987	255.509	268.233	294.359	259.134	304.192	361.529	314.328	239.63	378.097	298.203	180.98	235.632	196.539	344.651	373.334	308.515	444.311	216.082	247.468	332.194	281.688	203.803	329.437	380.665	191.424	344.557	318.681	261.107	240.721	267.097	212.35	294.763	259.059	273.385	343.347	310.852	351.985	334.998	322.691	393.922	174.525	380.825	335.754	312.904
C5	436.386	680.161	566.435	484.294	485.398	560.047	446.168	625.706	631.582	434.001	517.667	592.459	406.709	348.632	465.879	485.415	470.209	516.22	581.064	431.278	439.396	495.429	517.874	368.149	245.724	451.345	362.393	495.838	360.023	367.949	443.142	489.457	460.486	407.274	372.926	375.529	677.411	610.846	514.957	452.202	457.742	266.422	518.37	462.315	236.777	472.339	539.646	460.051	516.601
C6	275.987	243.837	229.085	319.003	300.355	347.085	283.901	255.496	412.852	367.269	343.179	345.198	323.915	349.892	443.175	313.987	280.929	377.465	435.958	377.682	283.875	271.921	318.038	278.443	303.568	379.883	308.401	284.238	341.111	268.987	360.689	343.055	272.01	260.469	306.327	238.58	261.687	438.917	397.866	298.807	338.679	334.973	463.002	332.055	263.438	255.253	278.578	348.092	323.007
C7	235.003	450.032	371.216	381.927	473.1	402.213	498.878	395.651	305.816	225.724	306.881	218.317	609.167	255.808	223.903	416.407	312.538	567.819	223.042	217.237	359.868	187.472	294.087	508.783	448.795	293.916	437.39	483.665	384.529	1114.47	375.287	314.311	395.476	490.02	215.294	369.765	406.828	321.069	305.082	295.119	207.573	768.757	230.969	417.972	486.506	384.25	220.202	266.816	176.16
C8A	251.968	333.042	353.296	294.634	358.98	269.429	342.698	264.3	261.673	232.835	213.775	223.063	267.551	263.212	279.385	307.476	221.99	342.576	258.615	331.668	223.5	189.877	208.766	240.485	358.049	299.232	352.011	292.5	271.193	269.142	293.061	262.143	216.078	204.349	207.349	190.894	315.098	309.646	257.928	249.406	268.485	268.207	296.878	289.702	253.267	239.025	236.514	203.996	311.204
C8B	505.863	735.042	745.108	460.885	792.453	550.124	712.695	571.597	652.939	645.405	474.581	493.772	604.07	593.091	627.202	682.297	520.329	787.819	472.44	648.737	547.153	447.336	507.111	388.891	449.413	631.378	806.53	681.2	645.936	625.352	609.726	459.08	468.502	450.772	578.044	443.336	669.798	710.594	658.692	510.1	541.358	559.327	645.838	592.628	709.016	532.791	547.202	425.659	713.965
C8G	158.736	204.965	207.69	143.962	208.002	144.99	190.47	174.606	181.655	170.389	136.941	127.285	146.304	180.658	170.917	195.955	149.748	203.067	163.053	194.793	138.503	130.128	80.8095	148.22	165.453	184.623	203.561	171.675	168.133	158.176	198.282	162.302	135.977	137.92	133.175	123.721	183.499	181.231	188.429	152.936	187.067	176.572	208.455	171.687	180.996	117.188	147.594	127.739	213.29
C9	1711.11	1919.6	1812.77	1406.74	1805.68	1566.93	1727.5	1351.94	1587.7	1358.81	1260.13	1225.86	1461.3	1058.44	1556.33	1571.78	1115.22	1504.92	1342.91	1629.33	848.402	1317.49	1796.83	1239.62	1289.28	1785.93	1827.07	1369.8	1169.36	694.535	1290.07	1445.66	1159.91	1337.44	940.618	1190.33	1872.2	1903.32	1473.44	1307.69	1058.81	1123.88	1819.57	1452.77	1244.39	1587.63	1627.67	1509.21	1835.13
CA1	844.856	41.7798	133.233	87.9705	76.0113	107.127	117.454	81.9468	138.768	139.65	146.027	67.2178	139.562	218.63	55.512	64.8458	96.5527	58.1321	40.3779	170.284	180.28	532.758		57.9293	84.6772	157.67		65.2384	71.8909	62.2309	210.156	74.2464	97.676	245.114	195.468	109.281	69.5652	96.6253	108.075	66.0729	127.692	179.65	54.9046	185.142	227.672	72.4893	638.987	100.4	93.3156
CARD9		23.258		26.7325		28.265		52.7523			25.3597			14.263		13.4537	18.6393	14.6415				8.77604			14.2229						25.8033	19.9191	30.6819							21.1607		17.1344		22.2068		13.4426	30.9303
CD14	1419.18	785.698	720.182	1041.8	1007.85	1036.79	906.616	896.151	713.123	520.608	564.078	956.454	757.603	532.002	1003.69	784.643	793.457	933.068	604.171	880.18	616.688	1149.49	903.858	970.953	1439.3	938.539	1020.18	1014.83	1107.77	896.395	739.057	760.673	1040.87	857.294	375.782	952.058	687.86	797.934	699.163	636.209	629.279	1011.26	754.11	726.417	1393.02	881.781	1372.58	636.121	714.612
CD44	60.4091	67.5069	44.2162	55.497	46.5975	51.193	46.9412	55.1206	62.6498	44.4465	49.9013		35.0297	43.0035	39.2569	78.8184	54.6438	78.3018	46.9084	39.1298	55.6651	60.3318	44.3222	49.6148	50.0874	55.4489	58.8941	69.2359	32.267	104.896	42.0597	49.4099	60.1808	79.3219	56.2195	75.608		61.7064	56.5994	49.3011	49.4894	67.0082	44.8427	36.0753	54.6666	48.8275	51.8332	38.9663	44.5104
CD5L	281.966	457.418	607.753	475.743	475.633	485.314	438.067	696.409	416.024	586.762	474.129	1109.08	385.863	774.279	593.867	940.013	1075.79	1067.04	971.572	530.994	1179.48	345.427	346.198	1097.35	1331.01	1463.4	1267.95	514.874	365.494	2873.16	873.633	586.187	407.972	1027.51	669.212	1116.18	616.218	423.578	433.898	499.585	892.472	315.976	469.913	991.357	301.179	1000.43	304.296	701.01	559.676
CELSR2	1172.65	731.204			839.391	1129.85	886.471		438.616	2219.11		4182.24	940.981	391.341	825.565	561.896		438.84		710.501	587.053	1835.31	2386.03			782.177	470.14	792.025	1113.75	493.283	602.152	659.92	729.625		750.396	415.567			440.305	721.356	669.692		798.231	821.157		840.667	2007.61	602.566	463.242
CETP																					16.3074																			24.2162	15.7501			23.7629
CFB	1025.82	1592.9	1685.07	1044.87	1581.3	972.618	1583.99	1031.33	1036.72	1646.73	1196.64	1201.56	1260.92	1358.6	1866.25	1443.97	984.126	1584.49	1477.39	1939.83	1010.02	950.031	1232.52	1204.04	1488.82	1575.46	1850.1	1194.47	1501.61	1150.56	757.192	1633	835.271	1148.45	1548.04	1103.06	1446.8	1277.6	1115.33	1417.86	1469.58	486.427	1648.01	1641.27	568.861	1306.77	1108.41	1140.22	1519.1
CFD	467.048	126.649		200.482	281.782	216.798	282.03	162.18	337.816	116.907	148.02	136.41	382.704	138.957	141.097	325.443	188.707	362.159	116.549	186.527	133.743	538.416	153.365	139.543	328.548	181.341	333.66	299.743	198.282	267.805	143.228	117.038	474.971	312.201	152.812	416.335		282.591	295.206	163.692	131.559	537.756	118.329	142.547	678.233	315.131	455.761	94.167	134.795
CFH	1846.92	1621.5	1752.4	1489.73	1491.62	1454.35	1436.95	1681.33	1536.44	1787.19	1633.21	1663.66	1350.14	1570.48	1651.72	1341.24	1745.33	1221.97	1726.73	1541.31	1788.45	1787.11	1544.95	1631.65	1770.68	1792.85	1224.06	1462.96	1537.87	1765.62	1501.48	1573.26	1396.36	1124.14	1783.01	1310.49	1699.4	1527.99	1596.37	1519.52	1631.27	1361.62	1528.84	1795.96	1418.55	1246.81	1632.26	1475.44	1612.27
CFH;CFHR1	1162.14	902.399	880.645	779.272	995.606	757.518	1005.42	853.276	771.937	1022.15	993.886	933.956	934.678	801.107	1022.82	895.697	735.53	963.269	930.507	898.092	906.367	1106.24	975.189	986.745	983.285	677.741	911.519	963.486	732.404	942.35	750.122	969.7	835.219	745.101	820.277	866.567	893.924	801.661	759.993	915.535	920.531	838.322	988.807	1038.81	731.522	803.329	1210.36	767.515	1014.78
CFH;CFHR1;CFHR2	184.148	77.854		68.1156	150.669	94.6357	156.973	85.6905	68.6038	154.412		171.427	142.809	86.8967	122.39	130.874	65.7353	77.5173	125.409	98.8246	119.194	157.807	177.033			120.664	129.319	152.56	115.994	139.785	74.3338	113.987	77.7564	116.512	144.172	114.653	82.7516		87.7999	103.755	97.274	102.812	137.399	126.422			108.669	91.0026	100.534
CFH;CFHR3	325.788	269.015	309.485	286.886	264.396	246.107	253.572	305.044	243.597	253.379		263.679	229.205	256.131	293.76	210.337	342.127	216.429	206.168	295.013	336.156	291.611	182.963			307.193	202.308	253.141	269.319	257.76	236.09	274.81	276.283	184.375	204.601	233.417	286.421		273.627	270.995	289.794	226.416	255.992	307.614			302.386	241.22	242.64
CFHR1	148.409	48.3173	56.2257	67.1523	156.536	58.0172	139.093	57.3117		77.1673	105.747	159.39	117.426		162.076	117.186		131.512	150.353	111.856	89.1385	176.747	80.8598	124.892	156.071		97.1486	133.534	63.6727	89.5785	39.3297	104.962	78.8931	93.2349	69.4121	131.368	47.7304			89.9579	106.85	63.8757	153.94	102.297	90.7852	94.9537	187.802	49.0277	113.039
CFHR1;CFHR2	85.5822	26.1097		39.7264	94.1548	37.447	89.9527	45.5583	15.8033	37.1887	60.0788	60.9344	80.1358	14.1488	55.5489	66.4557		71.2837	53.8797	48.6963	38.8804	91.1365	46.7637	56.7129	87.3761	11.4073	74.5382	78.8001	32.9278	50.9019	16.9115	49.4866	61.7724	77.637	29.1418	58.3233		16.8721		43.6937	42.7922	45.4787	58.1053	47.6601	59.4427	59.4423	86.4233	22.0107	67.4986
CFHR1;CFHR5	152.897	62.8626	50.6795	76.1346	131.713	65.1487	139.687	62.4344		83.2773		144.136	117.744	34.1149	115.834	126.239		116.722	94.4537	89.9645	74.1378	167.228	108.329		190.299		107.327	153.126	59.3699	67.381	41.028	108.535	76.7471	99.2647	53.5043	98.5962	49.9721		13.5142	95.244	71.7579	56.8914	130.704	78.0206			193.519	40.8304	105.585
CFHR2	223.459	152.1	137.02	165.44	277.204	150.539	245.778	127.42	133.693	93.3293	207.417	105.131	196.41	70.9989	117.992	228.683	123.431	234.798	101.749	56.9208	146.533	232.201	169.018	208.876	298.401	130.921	253.648	249.781	169.684	100.919	39.4117	143.887	323.951	271.559	85.8916	201.788	125.367	121.512	140.189	123.821	90.7726	102.129	117.166	156.917	123.996	185.082	235.807	100.689	146.527
CFHR3;CFHR4	36.8789				46.3972	16.7911	43.3817				25.0187	19.8688	32.4638		28.8166				22.9096			39.8412	45.5051	19.2145	52.6429			39.8285				16.1565		21.0303						23.0746	15.8586		33.1635	11.703		20.6852	33.5249		18.6787
CFHR4	105.986			149.729	59.1096		69.3968						45.1251		78.3207	141.534		82.3837		61.4757	33.8206	131.653						65.6387	69.0539		33.505	88.7921								109.359			71.175	48.3997			99.2508	114.098	20.563
CFHR5	57.3902	43.7085	52.9208	84.7042	39.4004	63.0456	38.3259	42.4227	34.4129	26.5668	39.7085	35.3827	24.7687	21.8181	45.4089	30.6983	29.8879	36.9824	42.3532	47.5542	21.854	63.6443	39.2857	64.6045	111.808	39.3924	54.9657	45.9539	43.7001	34.8125	16.5669	49.2879	40.2316	37.402	17.637	34.6576	40.4771	40.2202	33.3596	29.7798	28.2758		48.669	39.9101		31.0676	58.4478	32.1991	23.4503
CFI	443.804	477.537	543.146	502.129	460.516	473.439	424.677	560.642	516.636	453.076	454.616	411.509	344.219	382.664	534.243	510.89	414.758	621.579	505.225	510.022	368.65	377.34	513.547	403.182	521.385	494.374	606.328	422.779	440.464	383.172	446.708	540.833	433.103	481.369	428.029	525.574	488.905	473.338	487.651	487.353	455.558	286.205	546.613	490.752	259.334	480.723	420.263	520.689	508.211
CFL1;CFL2
CFP	76.4126	91.2637	151.433	135.904	80.7574	91.7727	84.7317	148.289	151.34	121.701	133.763	93.9225	85.0638	132.119	82.322	75.1207	142.028	109.597	113.291	142.857	165.144	130.67	58.2947	93.0727	85.8262	113.43	107.655	71.7691	105.57	128.911	135.514	128.16	141.568	143.695	186.419		119.947	105.953	129.256	135.474	114.427	137.17	87.2347	105.179	101.198	134.999	114.811	151.112	134.01
CLEC3B	44.3681	45.3688	46.0444	37.7385	45.8868	37.8581	46.7191	48.8845	58.644	98.9142	43.4028	39.6647	46.491	104.363	37.3404	47.099	64.4817	55.8808	40.7098	74.7647	88.9611	37.6098	44.8884	44.1973	46.2868	50.2978	57.7212	37.8586	40.2168	92.7776	99.8495	48.2611	39.0748	53.2942	94.9521	58.6403	41.6324	62.2224	51.3137	50.6505	50.3699	76.3031	46.1721	65.0874	73.2536	42.5886	38.4641	71.7925	60.1529
CLU	1660.69	2141.86	2001.65	1885.2	1764.23	1716.04	1802.29	1965.87	2514.22	1709.77	2010.22	1770.98	1682.09	1834.79	1670.86	1703.17	2039.29	1731.7	1917.74	1245.89	1684.28	1566.98	1500.24	1997.32	1498.25	1564.52	1350.04	1724.51	1640.86	1128.6	1439.19	1996.9	1912.02	1700.18	1720.9	1814.5	2392.79	2164.45	2466.02	1774.66	1901.93	809.979	1729.02	1702.23	736.634	1543.81	1583.19	1606.5	1875.88
CNDP1	18.8713	26.4025	26.2216		9.23916	21.0755	12.3384	18.7925	22.1263	37.0033	31.2207	27.4794	12.3277	45.2193	20.8257		25.3058	8.59042	25.7849	12.7412	31.5684	22.4869		24.9269		13.2396		9.88486	44.108		28.1186	25.6427			34.8087		22.4601	19.6758	22.611	19.1601	26.189	16.004	19.9505	41.0995	15.9721		23.0273	28.3277	33.0741
CP	3663.3	2354.51	2723.66	1905.23	1636.68	1906.77	1721.77	2057.35	2384.06	1842.02	2525.91	1977.59	2012.13	1874.86	2447.29	2384.17	1917.29	2187.06	2078.75	2454.63	2266.16	2731.55	2162.66	2790	2906.06	2101.96	2417.09	1568.43	2134.21	1872.28	2238.27	2494.9	2471.68	2690.33	1767.73	2666.45	2491.26	2922.67	2352.49	2539.1	2354.45	3164.55	2208.57	2490.36	2925.67	2349.01	3081.52	2217.44	2999.64
CPB2	233.633	229.42	239.328	174.577	197.245	172.335	189.82	261.105	354.299	202.974	230.865	267.305	245.193	214.923	296.281	245.633	256.241	332.028	316.441	201.296	244.642	208.501	226.326	236.188	276.217	189.663	223.796	197.882	158.871	197.992	184.294	212.453	200.809	243.248	198.807	349.044	242.925	368.296	290.252	198.357	260.346	253.848	279.75	211.356	189.895	252.541	232.734	243.963	217.214
CPN1	197.942	115.699	92.1447	118.63	172.862	111.141	170.402	72.321	115.085	80.6175	91.6101	106.452	187.966	84.928	119.869	117.98	79.6944	144.382	128.743	149.54	122.655	169.221	88.5855	103.311	132.864	136.369	192.524	140.884	173.862	124.742	105.71	90.7666	92.4515	91.8466	72.288	101.755	102.602	131.563	107.675	84.5603	110.919	281.969	124.457	177.985	256.731	114.984	162.018	88.2218	93.3945
CPN2	294.704	191.874	146.101	178.935	264.509	206.096	293.915	127.995	239.285	125.467	137.337	184.912	314.659	143.13	228.333	179.106	182.709	244.035	248.754	190.398	205.636	303.701	117.119	154.329	129.907	249.49	266.835	260.625	280.615	187.873	166.96	175.636	176.365	149.414	140.829	174.903	147.487	243.192	196.716	165.545	198.965	451.738	217.87	265.165	361.237	145.356	251.706	158.919	154.835
CRP	3431.42	1641.7	930.278	1091.09	2346.96	2068.84	2166.81	140.223	1202.34	100.108	203.126	524.518	1288.18	56.9515	1380.16	2008.19	58.0921	1446.93	758.15	840.664	61.2684	2402.09	1601.93	267.123	604.134	1448.16	3860.73	1106.02	1016.04	1084.18	173.59	391.219	999.025	1620.87	33.7956	1332.6	716.174	2477.88	1518.26	73.9942	226.001	1263.23	1457.55	479.153	2401.82	2391.05	4149.19	275.896	1316.84
CST3	187.885	56.4358	44.0665	163.039	103.356	120.749	121.189	62.2953	145.828	37.5833	62.1374	41.1879	169.717	39.109	81.4775	142.284	63.0553	212.747	58.8991	62.6049	47.1138	155.961	72.6855	70.9515	186.611	61.0475	198.194	128.094	74.408	123.182	40.3556	60.8018	177.213	169.721	49.5506	218.168	36.6204	122.495	127.847	58.8776	44.0301	174.681	61.358	49.9816	158.689	167.155	160.088	39.9782	41.3667
DEFA1;DEFA3	15.1077	24.7341		29.0007	41.2028	51.7785	43.6489	34.9481	44.8623			38.8602	48.1398			69.9058		53.0874				12.1257					38.687							119.833		104.488		41.403	50.0677			63.7226		15.425	30.0489	234.526
ECM1	114.02	139.7	150.795	123.846	125.651	128.024	138.071	582.661	134.886	166.431	62.0154	242.551	165.156	168.453	116.529	180.771	178.861	136.186	116.541	123.371	145.883	118.697	84.9543	141.016	156.419	145.74	158.001	148.814	113.827	198.089	155.129	143.627	133.117	163.076	148.77	165.313	144.596	138.657	124.065	190.225	136.74	180.276	118.894	133.798	132.044	137.224	127.347	150.421	197.077
EFEMP1	44.5883	22.7596		27.1237	34.388	31.7196	31.0709	33.3383	43.5682		16.7867	19.2417	27.0159	12.3572	23.8713	31.9745	23.6445	28.7015	20.4035	23.2841	9.03296	45.5277	26.9897	33.5716	50.0665	32.6614	44.3958	35.9785	24.3309	138.668	19.6327	21.0994	43.9613	40.4365	7.39614	41.3092	16.2878	49.7933	34.6514	16.8349	10.7305	40.0443	19.1771	16.0731	34.9503		44.7345	19.7477	10.7645
F10	242.19	203.814	187.207	215.447	271.047	240.732	311.481	180.543	230.47	214.47	188	199.067	301.559	202.813	204.153	244.217	201.388	266.632	190.857	169.933	168.754	174.29	237.478	233.713	224.795	179.975	282.429	229.484	181.384	201.654	169.72	171.701	176.632	253.966	243.874	253.1	193.833	271.423	217.373	160.917	165.752	190.306	206.878	197.96	160.627	258.167	162.425	176.798	190.725
F11	143.634	150.31	161.675	164.359	125.605	134.633	117.546	141.585	175.617	101.915	147.393	165.571	127.809	119.713	145.036	143.827	124.744	113.113	178.344	106.712	127.23	123.184	98.6963	140.496	116.267	138.155	119.029	98.0268	123.159		144.343	136.66	136.132	78.313	117.96	138.402	160.206	123.549	156.634	125.476	169.348	148.723	136.32	98.2981	118.632		148.764	107.475	116.12
F11;KLKB1	224.527	272.334		194.8	239.913	264.242	201.839		36.4666			275.512	161.271	167.831	285.972	224.147		252.05	340.741	213.077	281.807	112.837	396.443			227.021	272.916	218.823	374.822	82.1832	287.792	206.843			7.62543	176.362	252.606		72.8728	238.28	250.857		407.249	362.622			136.731	295.018	469.498
F12	107.99	106.115	99.9229	112.137	158.449	117.135	149.187	130.95	166.342	161.534	169.483	79.7483	135.553	146.348	54.7531	93.3218	64.7372	109.087	69.5729	155.012	173.667	95.6452	127.931	165.162	161.902	45.3023	94.492	171.591	109.808	127.624	121.352	121.26	101.047	94.0353	166.097	92.1676	108.117	175.788	150.085	125.463	63.2842	176.501	52.9519	160.175	164.496	80.9409	96.1816	202.068	127.878
F13A1	39.7234	35.8367	40.1556	42.7031	30.0503	53.4797	30.1862	286.603	56.447	99.1149	40.9197	216.339	44.9381	66.2107	30.1903		72.4029	20.9007	40.6577	53.6878	60.4371	88.7231	80.5052	32.3126	23.7898	22.5326	21.8249	32.8347	52.3237	89.5879	61.9489	55.7274	41.1354	34.6631	50.353		39.0289	47.3012	44.4319	69.5863	49.9854	81.1337	34.7603	45.5643	45.2918		57.9185	66.0507	45.0947
F13B	164.833	90.3676	96.3497	111.294	89.2529	108.325	95.4798	484.846	127.587	168.402	99.429	382.702	116.422	109.538	102.26	107.486	110.822	105.896	129.646	140.226	118.797	283.986	124.125	111.241	127.588	89.7344	86.9837	119.789	97.3254	138.41	96.9102	125.598	148.552	108.044	119.486	92.084	100.338	140.302	162.918	131.958	110.645	142.242	130.157	121.938	93.1738	107.773	206.501	146.949	103.158
F2	974.593	1083.3	1134.67	1023.7	1244.27	994.842	1162.44	1431.73	1108.23	1499.22	1150	1214.19	1223.44	1491.26	936.082	966.192	1098.15	1009.51	1044.43	1310.61	1287.6	1071.6	964.582	1118.04	996.176	936.802	822.707	1319.78	1225.95	955.272	1325.9	1342.81	940.502	1202.31	1455.81	1100.28	1089.31	1113.39	1107.46	1525.27	1288.88	1032.03	1093.43	1094.22	1066.35	929.246	949.869	1755.76	1282.07
F5	53.3768	44.1039	38.9694	56.6863	52.585	48.4645	48.554	42.2388	40.5895	47.4303	36.0777	41.5689	50.7974	40.5311	44.184	47.0235	54.7664	53.6327	49.0924	44.7653	37.7298	49.8589	38.2762	38.9435	52.0588	61.9077	52.1408	57.1242	53.3781	22.6063	54.5731	42.55	55.0583	45.0905	36.6206	51.2877	35.568	32.5607	40.8144	43.9199	43.6951	35.7406	58.7747	37.9295	36.8032	47.2214	51.2885	50.6109	28.3753
F9	146.687	127.279	114.711	92.6691	89.307	106.053	102.263	98.0859	134.583	105.279	91.6424	94.9888	87.3706	88.6837	88.8063	109.652	82.1286	138.194	117.833	87.9968	77.4796	104.462	104.586	64.3408	74.5106	95.4807	114.51	90.5425	71.0836	82.5196	98.098	62.336	94.0852	134.338	82.2033	125.524	109.315	96.7508	130.575	75.9788	102.614	84.6137	130.715	94.1837	69.6605	105.588	116.463	97.7693	92.331
FBLN1	329.928	288.255	240.668	404.245	335.542	344.692	316.691	283.122	192.762	135.373	211.201	167.408	355.92	173.462	190.722	181.624	341.419	133.429	188.927	331.32	241.297	288.786	186.772	301.793	295.465	283.672	150.833	400.006	312.301	304.549	280.385	308.766	323.494	277.22	146.307	212.816	239.68	166.491	204.292	293.999	155.169	274.644	163.492	196.569	318.793	153.076	289.973	222.497	198.648
FCGBP	303.735	327.649	300.318	717.074	362.916	652.729	371.079	268.729	285.261	281.712	354.346	174.147	262.493	243.575	347.861	368.295	292.793	439.798	323.392	331.195	308.591	261.586	275.881	430.019	395.464	288.324	468.187	378.439	285.647	621.541	287.813	295.549	297.208	319.513		423.364	298.71	284.47	254.188	288.118	280.662	323.292	290.342	329.422	305.462	318.102	270.236	292.805	285.811
FCGR3A	46.5029	44.7723	36.1619	40.7638	49.5523	42.822	46.1733	30.4759	46.364		41.2751	35.4865	62.0061	49.9167	42.5374	49.9751	36.408	55.1876	47.4587	30.359	44.1238	42.9752	44.123	47.8122	62.8271	53.297	39.3974	36.5987		94.1596	32.1158	37.4544	43.5993	58.7806	44.5222	79.2717	35.776	42.4311	45.8451	36.598	38.4023	54.7241	36.6787	27.8096	70.6591		53.9679	29.7841
FCN2		31.6662		32.2202		26.0256				22.2652				24.4106	30.9697		22.4567			32.1106	20.7116					17.4208	14.1236				16.3475	35.3089					31.9444				24.4544			34.5139				24.5256	21.5215
FCN3	119.429	152.456	122.569	94.1952	87.9163	112.796	96.9698	98.2523	135.909	134.543	151.38	116.632	101.279	150.524	115.723	121.936	70.0472	133.607	106.376	123.061	152.78	130.878	138.347	90.2304	66.5503	99.6928	209.075	85.2968	180.418	101.848	128.325	135.627	163.974	112.833	138.719	136.999	105.535	172.525	130.735	106.731	172.254	125.82	128.649	154.588	190.248	119.055	113.027	136.386	116.944
FETUB	145.183	150.292	156.24	130.573		96.5843	85.8183	139.898	116.436	132.553	105.493	149.061		177.705	163.244	48.2236	134.259		134.591	117.576	115.976	166.613	96.4308	103.432	112.707	90.9925		109.757	71.2806		106.295	183.242	180.468	85.1461	109.87		154.722	92.5323	131.702	141.537	135.674		135.896	114.401			189.184	118.283	244.646
FGA	38891	19203.4	15891.5	22303.7	23012.9	29281.3	25837.4	83359.2	17049.6	24601.6	15180.7	85337.3	28513	12994.5	27034.3	23063.2	15327.8	17323.4	23772.7	25525.8	16974.1	55278.5	38432.7	24239.6	27733.6	26233.7	22753	28844.2	26268.7	18061.8	20054.4	23644.7	22669.6	14939.8	14616.2	18371.6	20980.9	16928.9	18871.6	20623	19333.2	27006.6	26954.8	24984.9	31924.4	20947	46677	19198.5	17188.1
FGB	33692.9	16975	13943.3	19866.7	18813.5	24956	21752.7	65470.1	13414.4	21555.1	14318.1	67299.2	23776.2	12113.2	24546	18781.4	12970.3	13660.3	20502.5	23936.9	16496.8	46921	30595.9	23044.8	27106	22163.5	19886.4	24246.4	23228.1	16950.8	17656.5	21076.5	19296	12000.1	13691.8	15645.1	18260.5	13461	16391.1	18566.1	17958.8	26359.5	23870.9	23872.1	28753.2	16710.5	38730.6	17616.2	13225.6
FGG	35200	17125.9	14471.6	20674.1	20529	25682	22386.1	67458	14326.6	21915.6	14226.1	70450	24757.6	12183	24702.3	19641.7	13561.1	14416.2	21657.8	21754.7	17102.7	49604.7	33749.9	22913.8	25083.1	22505.5	19763.1	24553.4	24630.3	17138.6	18204.2	21256	20070.6	12333.9	14235.9	15863	18527.8	14126.1	17225.9	19609.6	17765.3	25993.5	24163.3	23665.8	29839.3	18372.1	39028.9	17969.7	14266.2
FN1	226.832	209.68	163.616	226.479	277.575	588.039	505.467	13271.8	342.133	1083.53	388.837	2658.01	1080.71	369.087	355.309	605.43	611.15	499.9	394.102	639.19	733.053	1187.18	1050.49	798.243	642	554.723	361.886	789.378	459.267	1095.18	980.931	665.28	418.75	735.228	679.815	962.891	657.46	310.63	410.663	674.383	483.205	721.077	406.371	487.396	437.948	768.805	837.489	939.485	952.094
GC	1316.05	1384.29	1452.69	1293.46	1363.37	1090.68	1285.38	1249.24	1215.13	1187.36	953.003	774.743	1112.41	1381.51	1111.43	1028.08	1188.23	992.834	895.147	1413.42	1064.43	1094.21	954.044	1217.44	1413.85	1378.23	964.804	1206.46	1585.2	1142.15	1208.24	1204.78	989.022	1028.12	1104.95	1066.75	1386.59	1414.24	1196.19	1114.71	953.349	904.658	1174.81	1099.92	1180.75	990.783	1207.48	1133.96	1662.52
GP1BA	53.3336	47.2455	32.8417		30.2688		38.2718	26.3773	41.8316	37.8195	45.3988	20.2401	53.8335	34.3155	23.884	22.061	37.3819	30.3013	27.7129		37.9885	47.9238	26.7788	37.665			29.6198	24.8277	25.0984	41.2559	31.9878	33.5512	22.343	37.0014	28.1994			36.635	47.923	22.9624	23.1756	67.5587			55.0389		43.136	30.7612	47.3227
GPLD1	64.0005	82.7836	81.2074	60.5048	87.6756	68.7546	73.1861	106.513	80.1218	92.565	94.3673	120.308	79.5667	105.536	82.9518	58.6667	84.2394	63.7328	112.972	77.6231	101.592	90.0741	79.5569	69.2066	71.3749	57.449	51.9487	87.9336	77.5824	63.9327	70.6667	104.126	53.2995	74.1766	101.448	70.2447	87.608	79.4855	85.0222	105.476	113.292	69.6866	73.8361	54.4265	72.54	76.2947	73.5741	79.0333	70.2848
GPX3	121.322	168.557	165.46	228.48	185.257	272.481	181.404	210.287	160.376	115.877	133.168	231.077	161.325	130.022	159.235	79.3675	134.65	98.4312	197.229	106.205	189.47	101.916	122.809	181.548	168.559	140.65	121.741	142.128	142.31	79.7106	154.943	156.171	97.1565	87.5544	104.136	95.9677	171.919	166.066	137.509	156.899	193.433	198.606	130.872	237.362	192.546	80.5349	110.127	139.641	136.822
GSN	389.901	474.421	472.627	549.18	437.559	462.927	454.8	484.165	759.294	789.343	615.281	444.237	534.607	968.965	480.989	408.905	1045.77	472.12	492.627	1233.74	914.448	384.703	509.012	452.348	436.596	566.161	375.149	425.456	608.996	858.331	1012.51	507.004	639.526	491.289	899.776	543.112	443.427	648.356	640.589	575.313	557.542	933.386	407.098	553.775	830.566	349.028	375.347	846.712	512.112
HABP2	212.844	262.468	246.727	225.458	205.131	202.18	215.913	174.758	313.719	220.051	111.001	167.142	198.69	237.183	216.778	252.015	210.196	252.599	214.565	120.051	207.191	193.589	148.104	191.584	188.386	200.502	242.645	216.796	215.515	246.001	200.784	168.699	205.96	213.676	209.623	244.277	245.117	296.828	367.816	165.965	206.96	179.97	238.335	227.481	143.742	338.563	207.624	195.589	191.841
HBA1	8705.67	541.394	1379.45	1100.77	496.456	1003.75	595.717	1085.73	1756.02	3274.25	1658.7	780.638	885.248	2526.86	1421.48	893.473	1348.88	1105.65	665.44	2217.87	2164.18	5721.79	678.715	682.18	1215.64	1993.89	698.165	528.934	817.166	715.573	2438.85	930.891	1322.96	3214.26	11179.7	1159.96	899.437	1228.85	991.64	712.014	1563.03	3272.05	822.113	2058.24	2388.64	997.901	7324.36	1194.28	1398.59
HBB	7472.03	430.435	1047.15	773.97	424.899	753.048	541.282	764.433	1344.87	2710.31	1341.09	639.462	827.406	2010.83	1084.92	845.888	1155.18	902.03	476.045	1733.1	1742.69	5105.18	626.667	515.587	901.011	1601.71	635.572	431.007	730.074	573.585	1856.59	640.485	1178.04	2598.12	8557.81	957.575	723.462	966.914	849.973	548.535	1195.45	3232.84	683.094	1522.41	2345.95	1018.43	6170.87	927.411	1090.96
HBB;HBD	14526	921.168	2069.16	1242.28	944.059	1588.88	1100.77	1673.15	2827.6	5513.29	2687.03	1426.47	1788.22	4257.81	2252.15	1866.37	2348.76	1812.74	969.242	3172.68	3574.84	10497.8	1257.83	1074.56	1524.79	3490.37	1271.85	989.531	1525.34	1251.75	3893.71	1299.85	2255.2	5621.27	18521	2111.56	1489.14	2089.39	1774.71	1097.2	2364.13	6391.86	1543.91	3047.24	4416.28	2327.39	12247.3	1933.91	2386.94
HBD	787.667	58.6597	99.7006	111.216	50.0511	100.986	57.8649	95.8927	103.828	200.259	146.879		92.0088	192.609	117.841	91.505	121.7	82.5291	53.0579	246.379	141.111	460.036		62.8066	159.938	160.531	71.4352	59.925	72.3591	101.515	182.202	107.087	109.107	263.579	673.864	79.0342	82.3202	88.9464	95.9093	67.2487	116.625	356.295	62.236	134.329	204.8	93.6927	716.292	120.821	120.037
HGFAC					30.2975		25.7572		32.9911		34.2159		28.7202	38.502	33.9858	45.1796	35.7593	37.6039			41.9021	20.4924						27.0822	34.7316	62.2403	44.6621			37.705	32.2536				26.9423	34.0123	51.7367		26.8936					29.253	31.5315
HLA-A;HLA-B;HLA-C;HLA-E;HLA-G;HLA-H					13.0005					27.8179								27.7291									23.282								28.0319
HP	37134.3	44641.1	43297.4	60179.4	31352.8	54507.1	29838.7	31250	6809.57	933.402	41836	35523.4	22330.5	25742.1	53691.8	36113.1	48596.1	33686.3	42296.6	47575.9	36100.7	14850.7	48774	37626.1	52801	49164.3	44630.6	36808.6	51852.1	23657.6	37273	41711.5	15689.3	2314.98	148.925	26840.8	38982.5	12232.5	13459.8	35732	35305.3	32037.7	53399.2	65001.3	38536.8	32794.1	19313.9	38982.8	43541.6
HP;HPR	23812	29578.5	29507.6	32688.8	22545.7	34142.1	19847.6	21202	4514.79	1036.01	26845.6	25592.1	14450.9	19769.6	33141.6	24006.6	36314.7	24221.5	28385.8	32025.4	25666.1	9400.75	39645.1	25785.1	31073.3	34565.7	30040.9	23562.2	36726.4	16341.6	26774.8	29657.3	11224.2	1758.91	300.617	18598.7	26328.4	8003.54	7984.34	25966.6	24750.8	20144.1	37517.9	42071.8	26352.3	23737.4	12577.3	29634.7	31234.4
HPR	2622.23	1909.18	1559.09	2390.98	2367.45	2139.55	1945.78	1203.56	2521.85	2568.21	3698.44	3624.92	2278.07	3961.25	3816.3	1629.87	2810.47	1766.97	3865.93	4147.79	5032.81	2826.41	2141.15	1519.3	1503.36	2770.26	1776.99	2752.92	6624.54	2537.46	3137.67	2130.39	834.276	923.87	3448.71	1316.21	1769.79	2432.25	2189.2	2908.68	4686.29	3763.84	3737.59	4141.68	3629.44	1405.87	2462.09	9827.52	2813.81
HPX	2822.31	9091.41	9774.36	6181.09	5397.45	6121.05	4842.43	8882.16	7623.33	8799.36	10317.2	7534.92	4240.89	8099.25	6764.08	2356.41	9314.66	3377.82	6558.17	6151.82	8474.6	1702.56	8815.19	5375.95	4762.77	6007.99	3811.49	5347.75	8040.2	2548.63	7798.19	8518.7	2405.39	1041.97	9087.07	1923.5	9344.42	7560.35	7051.2	10277.3	8607.5	6335.74	7523.35	7885.74	8612.98	944.577	2098.07	8549.01	7769.91
HRG	1239.69	939.372	944.853	718.67	782.986	714.295	656.329	923.918	713.832	912.903	538.067	893.205	536.077	997.871	937.599	752.744	1071.12	683.166	865.695	963.086	1597.8	1418.02	429.972	1008.56	764.713	831.728	428.204	873.075	385.844	1107.56	757.175	1147.53	1340.98	725.981	1020.75	727.861	1042.48	657.597	835.611	1421.77	918.462	246.429	819.896	928.532	297.007	668.973	1516.66	1109.15	1006.55
IGF2		35.2434		21.0825			12.2418		35.3846			19.3491		17.145	24.1545	25.3468		28.6271		13.6262	21.1948	21.5147				26.0162	26.3795	17.0493	18.1954		29.6207				26.7092				31.6461	42.5618	19.9938		23.5705	20.4015			17.8833	27.14	35.9511
IGFALS	36.547	65.9974	82.8579	23.8478		26.2434		84.836	72.753	84.2545		81.1763	19.6964	129.509	77.5336	18.9373	77.4499	26.5191	69.8457	31.6685	75.9232	31.5278		28.4096		43.0753	23.9309		61.0187	50.9354	83.4095	75.3182	28.6248	35.1906	89.6272		64.5582	48.2506	73.1056	80.2648	92.3662		87.3404	52.9702	20.228		43.4991	103.274	172.444
IGFBP2	632.047	524.446	562.253	338.23	611	567.378	656.42	634.31	1127.67	1181.22	604.132	509.775	728.807	1014.41	428.76	861.722	790.251	1011.85	389.973	541.713	897.582	802.326	962.657			606.607	1108.67	489.863	791.477	408.178	763.494	571.366	887.14	907.96	1420.72	1105.86		1229.34	1033.85	768.344	618.017	1228.33	536.037	621.73	1499.45	1139.58	971.867	811.673	573.903
IGHA1	6464.17	5608.35	7410.72	8041.84	9536.57	7353.16	9032.02	6339.16	10529.7	4368.07	18773.9	6147.12	8435.98	5542.65	5965.44	14800.8	9100.22	11881.7	6276.17	9688.42	6618.38	6182.8	20293.2	10091	12641.5	10451	12713.9	11414.5	3558.31	23432.1	6121.55	8481.52	9014.39	14749.4	4811.87	15461.3	7280.52	10325.2	11476.4	6877.99	5493.27	8438.85	5249.06	9388.24	7074.09	16211.3	5930.25	4772.32	3445.81
IGHA1;IGHA2	3241.54	2661.62	3607.7	4065.94	4445.31	3280.96	4478.69	3300.09	5376.21	1948.68	9830.24	3297.12	4175.11	3261.47	2964.68	6785.39	4581.08	6621.93	3818.69	4986.51	3584.89	3127.8	6936.51	5312.5	6701.82	5209.11	6153.04	5370.82	2083.47	14024.1	4676.31	4519.57	4687.04	6999.14	2053.76	7698.78	3348.67	5088.79	4963.8	3658.11	3160.83	4409.08	2540.31	4734.8	3410.19	5173.71	2717.71	2590.22	1971.29
IGHA2	3646.78	3881.13	4968.43	5695.16	5641.45	5303.68	5502.53	4181.65	7439.06	2700.98	13522.8	5548.26	5421.81	4327.81	4757.72	8701.36	10540.2	8699.35	6400.47	8262.94	4115.3	3939.16	13403.7	9125.95	10221.6	9455.48	8857.26	6636.74	4222.4	25120.5	9089.62	5929.1	5089.92	7096.8	2829.28	8596.99	4681.46	7438.04	7370.28	5345.75	4865.54	5560.52	3949.41	5668.26	4328.32	7549.8	3763.31	3149	2497.01
IGHAs	13352.5	12151.1	15986.8	17802.9	19623.3	15750.1	19013.2	13820.9	23344.9	8978.61	42126.9	14992.5	18032.9	13158.2	13687.8	30287.6	24221.5	27203	16495.3	25416.8	14318.6	13249.8	40633.4	24529.4	29565	25738.6	27724.2	23422	9864.19	66182.5	21143.8	19584.3	18791.3	28845.3	9694.92	31757.1	15310.6	22852	23810.5	15881.9	13519.6	18408.5	11738.8	18627.4	14812.6	28934.8	12411.3	10511.5	7914.11
IGHD	35.3051	69.1313	79.2128	26.766	58.2665	53.5164	55.805	59.5469	60.7503	54.8552			46.3489	142.041		75.2943	104.071	86.6058			36.1836	30.7324		38.4664	47.5575	100.711	80.3751	58.3607	75.1628	501.118	17.1893		60.8278	102.748	56.7996	98.4295	92.1595	55.3327	56.0993			53.1326		35.0316	43.0988	73.2764	23.4715	158.92
IGHG1	18629.8	16282.1	28977.9	37205.9	17792.2	46100.2	17972.4	32616	20778.3	19224.4	21284.2	28102.9	17645.5	19950.4	22917	30862.2	30147.9	24696.8	23424.1	12778.7	29131.6	15044	25208.1	31300.7	30333.6	31218.7	26156.7	19390.2	13992.1	41230.4	21983.2	22697.8	25019.5	34194.9	22213.1	33372.7	23074.3	22309.4	21837.1	22488.1	26161.1	16708.3	21766.9	25852.2	15606.3	34389.8	16226.4	23533.2	14807.5
IGHG1;IGHG2	1527.24	1138.05		3589.53	2112.32	3396.17	2378.35		3426.04	3252.68	3401.6	3860.93	2493.52	4276.96	2594.35	3791.43	2846.86	3033.12	2906.26	4645.36	2891.28	1537.68	3118.85	4020.18	4312.94	2173.56	4110.57	2757.78	1835.16	7157.84	3331.14	2152.68	3309.51	5403.19	4034.44	4356.74		4159.06	4032.67	3610.49	3108.01	3030.59	2267.48	2864.52	3262.8	4382.05	2015.55	3069.9	1944.56
IGHG1;IGHG2;IGHG3	1234.59	428.944	493.131	2113.3	1905.71	2732.03	1967.1	655.203	1385.32	1908.23	2523.25	3299.86	2124.83	3244.05	1733.59	2306.1	1929.12	1373.62	1563.29	3633.84	2315.07	1337.86	2109.01	3034.36	1687.55	2142.25	2207.03	2478.98	1048.43	3992.49	1124.74	1944.32	2473.54	2368.47	2243.61	2664.02	532.275	1376.28	2175.2	2118.34	2916.76	2564.75	1818.83	1442.32	2210.92	2514.72	994.736	2763.63	666.707
IGHG1;IGHG2;IGHG3;IGHG4	4263.43	2759.41	4979.03	10451.1	5129.5	11088.3	5137.49	4527.27	6425.37	5750.5	7028.47	9121.89	5149.06	6508.13	6263.56	7821.39	6598.58	6857.07	8074.57	8282.34	5749.92	3769.13	5755.15	8874.4	10407	6256.25	6959.94	5782.12	3512.64	13715.7	6434.72	6030.76	6921	8096.01	6374.3	8700.15	3589.32	6917.54	6074.95	5813.61	8825.59	5894.32	5632.89	5700.71	5675.8	7407.47	4233.33	6848.78	3848.8
IGHG1;IGHG3	12483.4	10397	19664.4	32440.2	12587.7	32906.7	12064.8	23076.3	11946.3	10737.1	13298.7	24010.2	11861.5	11959.5	16801.2	19452.1	18118.7	16088.6	20323.7	8947.43	16178.8	10353	10706.2	22898.4	28165.7	20021.3	15824.3	14482.1	7953.65	29857.6	14415.7	15860.2	16585.6	20642.6	11405	20122.2	15344.5	12075.2	11426.4	13530.5	18598.7	11063.5	16078.3	16847.7	8852.74	18382.1	10634.8	13102.3	10884.3
IGHG1;IGHG3;IGHG4	11236.8	6475.61	13802.8	36513	13547.8	18797.5	12453	11544.2	14272.4	8148.08	17040.4	14631.6	10135.7	6848.34	14449.1	14323.5	8216.47	14326.7	24629.2	12718.9	17230.5	7557.91	8593.02	38920.1	44554.3	13466.8	24205.5	16472.9	6531.11	30026	13100.4	11483	8098.31	22815.7	12110.2	21719	7934.53	14145	13223.1	7671.94	13431.3	14255.6	11776.2	17809.7	5538.12	12641.7	4223.45	10328.9	4634.74
IGHG1;IGHG4	1784.5	990.989		3870.6	2917.67	5549.23	2491.44			2995.16		5856.2	2542.62		2905.02	5282.18	3310.7	4634.73		5173.78	2704.55	1845.01	4039.38				4347.53	3023.44	2012.53		4153.88	2860.28	3754.64		3107.16		1418.79		3829.8	3621.57	4225.8		2851.15	2484.28			1910.09	3906.3	2173.64
IGHG2	2585.41	1231.57	1788.18	10073.4	3449.75	9236.78	3240.13	1984.89	6855.46	4540.7	6008.52	6564.84	3500.61	6862.19	4105.58	5058.81	4599.35	4855.23	6962.23	11208.2	4421.26	2650.15	4774.93	10102.8	11443.7	3890.95	4837.81	4405.99	2349.57	15836.3	7006.6	4352.86	5065.62	4352.55	4893.81	5643.29	1554.29	6908.95	6417.94	4976	6515.4	4759.69	3491.19	4289.88	3963.55	4579.86	2574.03	6440.47	2954.2
IGHG2;IGHG3	3756.52	1157.44	1429.47	13992.4	5026.87	8722.43	5403.05	1676.85	5090.4	4812.03	7627.32	6307.61	5558.84	6356.89	5838.58	7211.53	3166.42	5046.43	5279.12	12058.4	5501.73	3365.69	4979.51	13096.6	15810.5	3045.5	6899.25	7832.21	2921.44	18444.2	4353.04	5711.37	7745.09	6626.81	4834.2	7936.92	1319.25	5280.04	7205.4	5758.92	7768.45	7476.81	4295	5978.14	5773.02	7084.87	3297.67	7087.86	2029.89
IGHG2;IGHG3;IGHG4	3616.55	1694.42	2761	12818.8	5293.74	13487.6	5247.37		6447.66	7021.7		8007.76	4860.33		5894	7289.25	5908.33	4919.56	3356.52	12681.2	3356.7	2294.74	9649.27				6420.12	7080.23	3456.5		4072.64		6947.74	7927.42	7478.45	7430.14	2353.67		8375.7	6159.61	7319.81	5491.03	5162.87	4637.82			3977.78	7605.21	2259.14
IGHG2;IGHG4	5001.18	1937.02	3550.73	11114.6	5013.15	14196.3	4861.9	3955.64	10359.3	8358.6	9180.02	11703.2	5375.75	9772.39	7012.23	9775.9	7867.99	8410.63	10084.5	16632.2	6106.37	4424.46	8929.96	11405.9	9433.81	6033.94	8933.91	5860.93	4437.83	20994	10211.3	6780.14	8425.92	11017.4	10452.2	11492.8	2830.45	11069.5	10153.9	7401.67	11881.5	7846.22	6267	6269.68	7346.5	11020.2	4440.78	11253.5	4129.95
IGHG3	7146.65	1844.59	2256.77	6286.93	14363.3	6219.44	14108.3	2241.21	5779.34	8801.66	5305.75	13791.4	13961.5	12737.5	10749.3	5618.09	5572.7	5764.32	13519.5	8001.85	4793.19	7100.92	4503.54	9357.13	10710.6	6071.73	5191.22	16392.7	3738.94	11359.1	2619.64	6687.31	13488.6	4183.52	9239.47	5891.87	2199.78	6204.98	5271.82	6677.17	14985	15440.7	9623.93	3574.33	13102	5179.82	6939.88	5717.41	5058.84
IGHG4	1413.78	672.641	1745.32	5591.36	925.598	4496	960.738	1666.64	1178.76	2041.15	4824.2	7862.3	1048.09	398.99	3581.29	5644.44	2467.17	4726.43	7049.62	8619.62	913.647	1633	2261.39	905.516	1830.12	2029.35	4739.95	1258.29	2290.82	5933.99	3662.4	2374.25	2862.93	9240.39	2312.92	7829.2	1283.48	1144.62	1416.11	2497.98	8197.13	1424.02	2770.32	991.752	1210.02	5504.56	1566.67	4937.47	723.795
IGHGs	74679.7	47009.8	81448.7	186061	90065.2	176193	88286.1	83944.2	93944.7	84224.9	97522.4	143121	86257.9	93884.4	104845	124437	100750	104733	127173	137396	101295	62913.6	94628.4	153916	168690	102184	120834	107218	56080.7	214894	96852.5	98630.3	110698	136869	100699	137159	63434.6	91590.6	101440	92325.9	133935	95955.5	93802.1	94259.6	72541.8	113087	63035.2	106595	56116
IGHM	948.737	2630.27	3092.29	2741.66	2774.43	2822.26	2899.88	3521.31	3394.26	3722.58	2045.94	5680.62	2930.49	4090.05	2610.38	4833.86	5749.54	4969.43	4329.67	2046.51	5528.25	1600.16	1490.25	5341.12	5073.25	7474.41	5351.95	3003.49	1507.37	26784.1	4064.71	2463.28	1991.18	3785.31	3393.72	4839.86	3008.7	3925.65	2826.29	2077.9	4059.27	2011.57	2089.49	5022.7	1564.57	4244.67	1132.7	3225.05	2771.61
IGHV1-18	44.8268	55.8251	70.1979	234.53	53.3007	223.583	69.3785		65.6961		71.3869		72.5713		53.4598	115.721	123.532	105.443	85.477		91.8142	26.9965		112.466	132.485	129.773	106.16	97.5519	42.6312	218.94	30.4062	57.8281	79.212	104.08	78.2343	122.155	93.7544	65.5825	78.5408	59.7613	69.263	81.1618	32.5727	69.7641	39.2871	141.767	38.9058	57.3939	53.1651
IGHV1-18;IGHV1-2	1494.06			2479.35																		1470.13					2458.29	2687.44															1198.54
IGHV1-18;IGHV1-2;IGHV1-24;IGHV1-3;IGHV1-46		61.713	200.383		182.937	509.233	150.44	250.9	217.525	65.2126		258.097			203.627		338.595	320.443	176.069	123.594	198.905	131.267					237.588	142.162			159.079	171.747	245.493	232.617			130.447			142.112		133.34	215.179	242.471			200.823	194.928	127.002
IGHV1-2	77.5956	94.2844	90.5221	284.883	53.1338	330.181	60.2427	107.154	205.714	172.478			76.215	137.557	139.5	259.96	188.377	250.61	69.8617		245.093	65.5493	77.2586	186.093	153.018	248.531	255.481	70.751		427.32	112.641	92.3712	150.579	200.738	153.04	282.904	104.872	215.394	153.135		81.911		59.5683	128.575	80.9099	246.551		113.504	109.081
IGHV1-24	67.0352	54.8215	86.7091	171.216	92.7009	169.552	118.079		719.127	139.744	102.778		95.6647	107.581		228.913	654.021	271.876		90.1529	118.081		129.792	249.129	269.083	740.143	283.591	105.188	41.9356	133.36	63.2384	68.1942	98.6051	132.882	164.238	235.775	68.7367	776.321	565.267					109.24		203.839		177.477	87.491
IGHV1-3				70.2861	47.4414	77.7489	51.7459		46.4375		59.9935		44.3175				59.8061				46.8487		52.1846	40.4594		80.3878		52.2107	39.2314	152.461		43.3341	60.3975		38.7571		24.4688	59.836	47.4637	52.3524	29.9514	44.2137	24.334	37.6723	21.2925		19.7853	25.0268	43.8283
IGHV1-3;IGHV1-46;IGHV1-69;IGHV1-69D	387.964	849.528		1132.34	760.242	1823.89	725.831	819.223	784.439	320.065		1325.52	653.524	413.667	604.881	691.168	453.164	694.243	1428.81	577.05	741.22	344.796	529.286			453.778	545.607	744.078	357.955		738.428	556.113	651.399	789.479	419.608	781.559	1011.49		659.117	483.146	1163.32	627.073	544.112	599.034			360.588	653.23	641.566
IGHV1-45	59.0122	29.6756		62.2339	43.4109	95.7178	39.6376				53.2674	29.8831	41.6484	50.8897		80.9957	42.9247	67.6027		47.1783	79.907	56.0037				51.1044	56.0657	42.2716	23.3188	146.549	60.0231	25.9789			44.2924	85.2994	47.1861	75.4202	61.9706	32.0576			22.0665	79.9859			41.6772	56.2431	41.9793
IGHV1-46	116.541	89.9763	148.284	193.534	1083.04	252.242	705.173	132.799	162.301	127.621	140.631	247.517	527.661	88.7386	120.502	257.824	148.751	261.334	242.703	107.675	99.1436	96.1705	147.796	193.584	286.821	161.773	235.066	670.731	40.5664	287.399	132.835	160.154	85.4633	184.572	116.939	243.08	168.584	194.616	150.317	101.134	187.177	151.24	72.0349	77.0525	94.3848	231.994	95.8761	84.8456	132.627
IGHV1-69	65.3857	63.2824	110.449	141.59	82.1538	211.748	76.3943		121.536	100.11	137.438	152.148	97.5658	137.214	156.202	153.596	206.755	126.12	157.262	185.459	316.608		174.907	85.9621	69.8805	150.309	142.414	79.265	118.498		55.3544	116.54	45.8168	185.979	155.362	181.037	94.8064	134.435	105.995	133.246	205.059	86.2871	115.17	227.464	97.9736	131.11	97.3548	210.889	90.2488
IGHV1-69-2	62.7089			132.456			217.953						330.671								140.814								74.6125														94.3064	98.7813				67.1106	216.282
IGHV1-69;IGHV1-69D		161.83	159.921	248.153	336.294	268.775	387.846	155.42	420.982	58.2414	139.731	108.947	356.478	57.8413	72.9487	340.599		397.928	110.86	202.9	370.783	37.942	123.571	217.738	193.295		380.45	266.713	71.1294	204.157	210.739	136.51	126.169	228.603		363.315	174.798	486.602	261.301	123.927	118.879	115.032	77.9657	228.841		319.803		116.129	329.556
IGHV1-69D
IGHV2-26
IGHV3-13	232.077	270.074	413.823	634.846	221.052	706.446	246.555	358.266	314.887	312.871	368.249	551.077	238.314	321.811	360.517	725.49	346.352	723.59	704.614	301.988	441.698	200.914	252.658	407.145	465.675	360.89	1047.01	277.655	180.144		361.882	251.351	312.79	578.236	311.956	954.326	311.525	392.201	331.757	216.283	806.021	263.25	309.657	424.726		707.919	204.94	323.728	313.958
IGHV3-13;IGHV3-20;IGHV3-21;IGHV3-43;IGHV3-48;IGHV3-7	2385.81	1782.34	2617.03	3253.56	3390.51	4513.76	3287.91	2736.51	3374.05	3325.1		4573.7	3338.82	4036.88	2494.67	4527.55	5010.6	3993.17	5159.26	2743.12	3049.58	1997.83	4055.81			6690.73	3409.35	3596.21	1452.44		4356.77	2257.1	2778.67	3164.4	3637.66	3978.05	2536.88		2995.18	1979.52	3288.38	3050.07	2050.75	2629.76			2138.3	4336.26	3133.85
IGHV3-15	48.1997	84.262	88.6535	95.8999	94.1741	112.44	93.8141	90.4794	184.077	89.134	215.23	73.1624	72.6292	121.765	51.8929	132.646	211.107	99.5966	72.2445	45.2089	136.731	47.8655	233.244	229.72	207.781	285.173	109.718	87.8949	51.7291	416.06	124.249	75.4832	223.676	70.9684	92.975	122	99.8359	246.066	181.483	69.9644	69.9439	85.5738	40.0014	109.16	62.1878	116.156	40.6752	57.9664	93.7794
IGHV3-15;IGHV3-72;IGHV3-73				92.5666		70.5021	52.7848					90.3552						65.0361		85.7012	82.6721	62.3341					69.4068	56.2175			112.246								63.2868	46.706	118.954		56.3198	109.207			60.1367	64.6281	73.1863
IGHV3-20		50.9418															153.16			85.8635											86.6665	61.6753																51.1941	54.6796
IGHV3-21
IGHV3-21;IGHV3-48;IGHV3-53;IGHV3-7;IGHV3-74	1553.91	1109.05	1731.47	2594.43	2851.55	3718.21	2770.58	1640.39	2890.76	1546.16		1742.67	2909.05	2175.58	1367.51	2748.76	3056.48	2659.1	1604.9	1721.07	2677.94	1525.22	2299.97		2063.2	2951.09	2626.26	2803.6	1143.04		2818.39	1853.69	2575.73	2741.69	2173.14	3173.6	1622.86		2467.44	1714.62	1827.09	2858.8	1237.68	2330.85			1520.65	2390.43	2310.56
IGHV3-23	280.132	379.811	542.896	722.091	427.848	999.944	416.612	501.842	399.395	584.495	642.954	988.384	408.136	597.81	386.292	639.983	1254.62	632.518	611.836	533.548	580.639	283.036	574.971	869.017	698.225	1394.76	621.115	455.354	225.577	1970.95	853.314	472.32	431.325	568.525	581.771	653.55	464.346	502.636	403.455	439.672	585.425	338.008	354.941	573.415	249.247	744.877	314.517	592.442	563.079
IGHV3-23;IGHV3-53													271.456									213.314					512.784		91.3951
IGHV3-23;IGHV3-53;IGHV3-74	1490.9	1058.85	1433.02	1763.8	1864.31	2778.56	1902.71	1278.26	2260.44	2249.79	2272.46	3892.22	1699.18	2707.21	1631.66	2817.01	3700.36	2812.48	4418.93	1509.41	1765.42	1247.75	3049.59	2653.9	1602.88	4749.39	2205.59	2045.12	759.165	6043.64	3396.47	1645.38	1439.1	1958.11	2244.05	2345.21	1424.25	2622.18	1915.93	1401.16	2465.37	1629.44	1211.19	1418.47	1417.88	3109.4	1293.65	3398.94	1847.63
IGHV3-30;IGHV3-30-5	228.532	252.615	280.303	204.783	334.139	209.992	379.75	231.309	295.099	175.03	302.796	122.479	405.322	209.741	125.208	564.921	297.428	613.952	129.15	243.564	216.458	172.374	207.848	330.835	252.303	640.175	577.632	289.354	165.101	598.12	203.691	198.69	179.202	344.496	157.198	440.999	246.006	328.339	185.524	177.159	105.064	199.039	109.111	244.758	160.755	425.613	161.352	121.646	225.37
IGHV3-43	23.0202	35.0976		83.7315		102.869	31.0374			57.9389	49.8114					91.8432	47.2642	66.9038			43.4481		58.0344	79.5637	59.2861		59.2467				48.4337				84.3047						53.8305		27.6888	45.2316			32.4996		23.4782
IGHV3-43D	142.511			295.59	183.22	326.018	173.407	207.312	98.4772	227.064	348.209	145.064	150.491	234.929	131.713	435.423	493.484	423.336	146.028	208.299	245.533	128.038	312.895	277.711	239.572	534.538	316.581	205.332	115.71	1007.26	182.55	61.6941	228.939	442.38	255.521	590.985	165.07			78.4532	171.155	128.186	135.272	247.802	99.5512	453.496	131.539	206.577	174.219
IGHV3-49	256.933	310.27	523.989	595.518	497.27	664.022	464.768	489.33	716.163	328.979	614.471	518.777	435.172	427.106	232.589	630.369	494.904	595.829	401.424	849.405	569.464	209.673	611.444	714.803	581.832	775.573	576.335	594.966	259.325	2136.08	552.537	566.202	333.807	527.23	302.758	628.267	406.377	840.213	593.469	516.516	478.855	419.181	225.965	500.734	300.939	628.873	227.966	503.565	413.11
IGHV3-49;IGHV3-73	23.8983	22.305	31.2886	40.3615	43.0825	64.8508	41.7402	53.3028	63.6781	30.3553	45.4956	83.4101	38.9203	46.9616	21.0507	54.849	50.8295	58.7727	35.9622	98.8904	43.2986	16.8464	58.8345	55.8702	34.99	65.9206	55.6203	42.3517	24.8664	262.685	52.9083	49.1793	39.4315	45.9137	45.7873	65.7721	32.7316	70.0113	58.7756	57.3793	74.2465	53.529	20.4211	35.118	53.8411	64.8898	22.7794	51.6461	35.8785
IGHV3-64	46.3606		48.6729	33.9137	21.9874		28.5474		116.682	82.5505	73.5483	78.3291	34.4723	310.447	66.2913	121.953	166.048	111.407	77.1346	104.725	90.0841		45.8276			154.974	123.48			123.558	265.886	56.8604	57.0818	98.1679	80.4423	138.46		126.943	96.8587	50.1703	69.9362		57.6868	46.0755		132.797	52.6704	65.2153	66.6574
IGHV3-64D	744.649	695.133	1094.59	916.302	1112.63	1424.07	1048.09	1110.2	1188.05	676.413	1034.69	970.137	1050.03	897.586	870.793	890.753	1347.6	823.372	773.473	697.265	959.757	647.491	1230.75	1056.47	728.91	1156.66	937.858	960.72	480.984	1954.53	984.816	879.145	957.799	1109.6	652.851	1012.62	966.472	1211.01	843.679	996.497	938.281	981.671	909.234	879.188	883.845	1136.09	737.778	804.673	692.31
IGHV3-7	511.512	453.834	537.118	526.14	720.986	689.801	698.724	442.879	842.183	389.87	537.493	454.993	714.788	600.564	417.413	706.743	558.153	764.034	501.059	803.493	535.575	386.216	539.69	516.669	435.289	726.324	799.884	586.775	417.55	1125.56	637.492	426.465	495.985	624.644	495.29	638.037	394.609	885.947	747.635	355.424	507.723	794.635	406.768	664.66	667.024	786.677	500.786	726.226	602.97
IGHV3-72	210.345	206.876		283.292	274.987	432.872	273.78	227.109	405.884	256.75	601.99	305.574	338.894	429.146	234.752	461.688	425.984	441.282	255.228	325.156	412.397	188.472	494.962	483.276	342.962	409.921	395.229	315.913	160.439	1041.83	407.623	184.27	293.264	411.449	287.131	510.634	227.122	375.311	361.761	197.315	304.601	288.8	259.79	598.398	383.162	485.097	181.471	352.419	232.873
IGHV3-74	26.7688			66.0369	71.7908	37.7477	53.379		46.4744	65.8966	108.942	127.605	55.9905	81.2339	46.3135	50.0341	98.6299	43.2955	184.383	68.0919	49.0517	35.5314	36.0862	57.4019	84.4898	86.1782	47.1515	69.5775		270.579	71.1691	65.8824		54.1835	65.0872	64.0229	36.8373	71.6101	48.882	53.4317	97.2107	62.6626	35.1747	40.7798				34.5276	43.2851
IGHV4-28				376.661	301.204	656.765	294.749			309.465				373.338				509.631			466.84				187.091		447.399			444.034		265.027			371.758	629.067	230.48					211.381			179.144			296.895
IGHV4-34
IGHV4-34;IGHV4-38-2	1538.04	936.041	1269.65	3307.06	875.514	3300.23	984.976	1154.38	1576.03	1503.13	3643.91	1363.29	924.957	1605.16	1198.26	2388.13	2656.78	2251.69	1345.13	1603.89	2103.62	1280.32	2881.56	4111.47	2937.06	3478.1	2384.31	961.215	696.423	7075.39	1441.24	1500.87	1229.83	2268.02	2125.44	2906.92	1375.78	2050.75	1368.1	1139.71	1262.59	1076.55	724.613	2193.14	992.219	3002.47	1050.35	1230.76	1485.69
IGHV4-34;IGHV4-38-2;IGHV4-4	484.176	272.141	378.398	545.614	590.257	781.062	652.939	406.45	423.081	486.938		565.193	577.48	526.494	372.409	813.834	597.137	670.506	416.919	451.188	630.639	418.83	1201.54			694.928	614.74	648.415	250.559		389.652	602.269	425.535	600.973	486.585	860.577	370.391		445.474	536.891	451.138	320.693	294.748	507.053			408.919	297.472	351.319
IGHV4-4
IGHV5-51	126.191	114.415	160.692	242.525	162.483	382.996	161.583	168.211	304.622	159.014	239.999	123.071	146.688	120.163	78.9902	288.237	255.517	318.586	80.6236	104.866	321.27	134.552	300.118	254.132	243.634	292.273	267.13	150.664	87.6437	1083.41	173.008	154.168	158.426	228.095	151.244	276.066	146.85	349.333	283.012	128.562	122.321	155.49	86.9928	271.483	126.293	322.78	127.57	137.882	154.915
IGHV6-1	76.4808	43.6162		142.06	87.9783	227.647		49.2678	60.9121	70.9374	98.075	178.842	100.179	129.505		62.8411	114.619	63.8455	263.849	47.1161	121.386	66.0762	80.4961	70.9181	55.3288	104.505	46.4586	74.5463	83.3862	272.024	91.8512	73.8332	89.8531	62.8106	92.024	75.2509	51.9822	64.6794	58.5168	86.4827	94.0748	57.3291	34.8246	103.141			62.4994	42.8886	74.5607
IGHVs	12805.6	9538.62	12018.1	21967.3	16861.6	23988.8	16661.2	12611	18304.7	10515	11903.5	19070.5	16207.3	16393.6	11439.5	21281.8	23553	21237.5	19453.2	14721.7	17992.7	11491.5	19761.1	13254.3	12325.1	28537.6	22951	19180.3	7455.35	35622.1	18835.7	12701.4	13793.6	17958.8	15865.5	22359.5	13029.6	12145.4	15533.3	11369.7	15747.8	14212.6	11044.7	16947.7	5909.94	13392.2	10126.1	17844.8	14840.2
IGKC	8511.32	7335.03	12871.2	22591.2	9316.66	22430.6	8707.38	15222.9	12735.8	10886.8	16543.9	17751.2	8780.16	12486.2	12772.3	20340.7	16116.1	17083.3	14270.3	16364.4	14005.5	7627.76	16228.9	17299.3	21054.3	15983	17222.5	10587.4	6866.41	36963	14042.9	12817.7	14068.3	22690.1	13273	21503.4	10734.9	12804.2	13635.2	12669.5	14539.7	9922.07	12277.4	12968.8	9152.62	24816.1	8010.08	13365.6	7586.36
IGKV1-12;IGKV1-39;IGKV1D-12;IGKV1D-39	1318.52	837.607	1120.68	2811.52	1106.42	3523.9	1142.82	1759.83	1075.09	1661.07	1184.36	1940.52	1234.24	1083.66		2040.96	1418.45	1483.49	1468.76	1149.06	1497.26	1450.5	1615.28	1507.36	1447.87	2436.96	1809.93	1020.49	828.42	2896.37	1258.53	1560.16		1323.05	1292.19	1773.04	1102.12	1220.15	1363.91	1461.26	1063.9	949.454		1364.45	772.785	1643.38	1152.05	949.989	1155.73
IGKV1-12;IGKV1D-12
IGKV1-13;IGKV1D-13																491.614	135.947	254.767							182.6	135.224	216.838							196.255		254.599										217.137			206.787
IGKV1-16	100.812	95.189	115.572	151.546	96.3704	207.226	82.2944	135.119	105.199	93.4471	142.114	125.436	83.4197	120.704	111.493	120.664	116.944	135.384	111.757	145.863	140.985	102.392	95.0223	182.835	222.741	149.435	127.998	102.437	91.0602	358.815	94.7004	116.747	119.122	126.496	74.4986	171.211	106.472	115.791	94.1391	90.5542	113.848	96.1141	114.396	98.847	79.2526	147.775	86.8456	126.246	105.268
IGKV1-17	132.688	106.259	116.747	152.619	124.028	150.082	116.029	114.323	229.443	109.961	244.494	86.2207	134.951	197.781	80.0862	237.698	246.431	220.481	80.2429	173.29	280.861	119.859	216.493	190.043	328.545	304.101	216.444	110.911	134.159	824.356	183.556	192.246	204.718	215.248	137.979	266.968	123.719	234.442	210.442	179.553	105.415	161.605	91.5803	168.034	119.414	267.987	119.259	240.885	112.731
IGKV1-27				42.8951	33.9494	98.653	45.1552			47.4438	67.5861	85.5695		70.187		32.6123	145.838	65.7655			48.8539		37.6181	78.8691		177.347	55.927	37.3831	23.4615			44.2346			57.9014				52.5705	44.4078	41.0176	53.7923	29.6786	53.7126		70.8177			37.6551
IGKV1-27;IGKV1-8		406.053	527.112			848.472			447.139	483.328					628.312	628.774	729.924			478.642	705.024		715.672				535.215	566.113				575.398	443.247						584.952				626.851			681.651	367.015		498.567
IGKV1-33;IGKV1D-33	174.125	135.581	300.034	373.358	236.061	384.459	266.867	256.201	312.907	216.405		260.372	262.337	229.97	205.026	407.358	512.873	450.801	221.837	215.129	342.013	158.154	328.272			681.166	426.843	240.538	109.553		250.009	221.221	760.015	372.784	198.867	446.77	215.175		304.377	204.134	212.008		218.117	370.135			147.173	160.053	323.439
IGKV1-39;IGKV1D-39					81.4845			48.2223		92.8872	51.9178		66.4771										70.5125	76.7917					32.2734						99.896			71.1173	78.6772	72.3606			31.5618			190.961
IGKV1-5	378.623	299.179	506.518	693.726	345.165	683.463	345.269	444.797	484.452	373.687	679.727	383.194	354.36	448.243	351.35	685.278	694.822	640.903	335.658	470.728	690.085	361.381	645.468	789.12	951.142	715.927	636.111	484.294	203.28	1092.66	594.877	450.13	569.478	796.917	378.373	762.952	415.683	520.081	481.182	394.964	267.742	268.771	229.566	537.587	210.458	803.24	360.866	316.127	237.065
IGKV1-8					28.2267	63.4962			28.5073			42.6191		40.5557		73.0018		26.6395			85.9647					57.6567			14.2867	176.415									63.4246	77.3561			28.4629	36.3899					38.8196
IGKV1D-16	59.6556	51.543		155.233		150.984			87.1596		90.0883	159.754		62.6623			95.7431		90.0155		67.7332	49.3656			109.409	44.322	94.8949		46.5862	342.833	73.5792			78.1189		89.1078	47.0692	97.813	80.6317	48.946	222.152		57.9953			84.5044	60.0894	67.5266
IGKV1D-8	83.4574	44.6164	41.2766	96.5882	81.7318	89.7684	86.4642	107.728	75.3825		81.3339	123.48		62.74	80.7105	125.806	125.4	108.435	103.21	57.6249	86.9681	66.1923		133.884	144.182	125.903	118.631	84.5721	50.0498	295.635	65.5536	124.093		103.903	33.9796	133.563	35.1166			114.353	90.202	73.4573	104.376	74.7524		116.43	120.335	154.665	65.0442
IGKV2-24	96.6235	116.814	143.06	186.856	115.183	242.129	90.1673	123.626	187.224	167.834	101.454	312.868	133.203	347.389	149.512	384.443	612.501	286.726	407.765	219.36	162.866	86.1606	103.491	206.993	152.584	580.587	198.665	112.139	66.3899	391.793	129.974	114.472	161.022	210.182	180.456	321.577	109.889	232.37	175.682	105.968	293.313	131.046	97.2899	146.932	122.929	314.582	82.3235	123.564	178.079
IGKV2-28;IGKV2-40;IGKV2D-28;IGKV2D-40	164.407				106.324	264.322	246.037					213.738						211.006		522.916	267.551	120.741					405.802	355.888	135.347		126.054				89.4671				341.004	229.281	233.604		81.6148	433.245			77.4624	375.923	93.3055
IGKV2-29;IGKV2D-29	16.3549		27.6343	25.8315	26.9346	36.2615	21.419		35.1083		82.4096		20.5808		27.5112		49.115	18.6233	36.9714	24.0807	20.0543		56.5946	51.8765	28.5535	44.8057	22.5564	22.2571		99.5902	14.9725		56.3503	27.7183	27.7439				29.3979		33.0125	20.8743	34.754	10.7215
IGKV2-30	543.051	480.904	759.07	1077.43	614.808	1248.82	626.542	736.09	1109.14	727.448	944.666	691.762	647.764	1052.85	568.762	836.891	1390.94	874.527	749.003	1145.45	927.054	481.896	714.931	1005.08	1036.89	1261.82	854.375	709.945	507.844	3634.86	990.833	830.761	1134.9	840.189	775.531	1061.79	648.107	1004.78	1095.84	687.918	678.137	744.036	448.967	892.392	811.4		522.984	1257.85	832.849
IGKV3-11	1342.25	1903.52	2726.32	5367.71	2150.26	5300.08	2282.54	2680.42	3033.4	1869.41	3669.33	1773.62	2083.02	2597.85	1185.6	4759.91	3435.33	4384.27	1520.9	3266.3	4658.62	1217.38	3027.02	3626.2	4151.17	4719.24	4210.63	2311.94	1656.62	8704.17	2594.04	2562.99	2081.16	4301.21	2391.71	5298.33	2402.9	3474.73	2642.58	2205.03	1637.8	1737.41	1153.06	3358.83		4694.28	1222.97	1739.15	2941.72
IGKV3-15	2194.57	2947.65	3952.64	6179.48	1973.31	6820.73	1884.32	3862.8	3845.83	3313.47	6429.8	5437.3	1955.7	3013.42	3867.36	6461.16	5266.62	6173.94	5377.02	3898.82	3522.72	1890.36	7939.29	4624.65	5375.78	5492.63	6083.66	2153.6	2108	16949	3258.63	3126.09	2083.24	6859.06	3269.31	7281.19	3757.51	3749.49	3650.23	2574.55	4916.92	1958.84	2963.11	3555.33	1634.19	7480.22	1941.83	2132.61	2486.08
IGKV3-20	2281.1	4805.85	6578.47	10428	3338.24	10278.5	3473.2	5893.76	5510.17	2877.78	7030.46	2495.9	3329.1	3787.66	2405.7	8509.75	8647.1	7540.31	2398.02	5474.88	7961.82	2581.57	6245.05	6083.17	7833.97	11022.8	7083.42	3877.33	2153.93	15843.2	4272.49	3473.33	2766.03	7011.33	3360.07	9997	6392.52	5780.69	5366.18	3165.54	2676.7	2793.72	2007.92	4932.28	2392.62	9274.51	1910.28	2754.78	4280.08
IGKV3-20;IGKV3D-20	841.813	991.691	1347.16	1430.64	834.754	2883.53	736.721	1674.6	1010.22	905.966	1135.31	2050.68	775.162	768.923	1342.59	2108.54	1259.45	1335.51	1394.91	1213.31	1059.14	920.646	1873.67	870.726	490.597	1370.91	1351.14	874.519	663.783	2715.23	979.981	858.054	1340.19	1999.51	805.266	1887.39	1333.83	1072.91	1384.69	963.428	1534.75	731.455	1251.89	915.016	753.059	2149.78	859.454	679.962	751.615
IGKV3D-20	472.85	515.685	740.815	883.594	346.114	816.86	332.671	695.319	606.112	495.41		753.27	410.214		587.25	790.768	555.926	889.52	618.376	984.136	576.927	444.227	664.628			580.13	729.276	376.243			814.191	719.956		1052.53	381.779	1065.1	656.938		481.039	1000.93	985.745		719.537	598.282			484.564	937.178	473.895
IGKV4-1	2305.28	2786.76	4176.21	5388.92	2922.03	9284.79	2838.21	4264.35	5297.5	4183	4260.17	3207.63	3005.14	4905.22	2772.69	4912.46	3588.14	4422.75	2912.77	3019.01	5282.44	2156.81	4970.47	5874.71	4184.18	3644.49	4061.44	2833.09	1879.01	12260	3836.63	3994.34	3475.26	4365.88	4530.32	5190.55	3756.8	5714.57	4749.33	4796.96	3142.98	2820.12	2992.96	4686.81	2623.37	6327.55	2186.29	3617.9	2662.26
IGKV6-21	123.337		20.7597			61.1044			58.9383		53.2497			52.5432		36.788		56.8586		44.9925	34.6713			31.1541						87.5685	49.8723	56.4393	59.2845	32.8334	42.6214	50.8994	53.4767						27.3817	35.5749
IGKV6D-21	10.0819			18.795																		4.27268													12.4825														4.3162
IGKVs	12639.6	16524.9	23200.1	35464.8	14561.4	39094.7	14616.7	22797.2	23538.9	15886.7	26248.5	20143.9	14495.7	19428.7	14364	33644.5	29027.5	29580.7	17827.2	23914.2	28419.6	12211.9	29319.5	25333.5	26640.2	34446	29239.8	16273.7	10704.1	67172.9	20417.2	18285.1	15254	29913.2	18140.4	36052	21157.3	23288.9	23230.3	18417.5	18249.2	12540.7	13311.1	22297.9	9519.47	34464.8	11701.8	15634.4	17485.3
IGLC2;IGLC3	3124.01	2109.91	3386.69	7806.6	4219.59	4758.9	3834.92	3739.95	4954.53	2377.95	5572.16	4923.94	4691.24	3882.23	3155.9	4371.58	3791.3	4025.75	3641.38	3878.76	3704.27	2787.03	3944.75	8289.56	10945.5	4195.56	4020.87	4153.48	1565.29	10442.1	5005.1	3285.21	3727.5	3906.93	2752.74	4458.81	3253.21	5317.41	3575.61	2865.39	3841.04	3910.37	2722.7	3853.5	3029.86	3961.81	2523.79	3556.07	2291.9
IGLC7	2757.41	1867.43	3147.03	8285.62	4330.68	7404.18	3907.65	2428.48	5848.86		4154.47	3149.11	4873.73	3982.16	3993.86	4196.26	5095.88	4295.02	5585.55	2556.25	5467.09	3356.99		6754.63		3436.27	5237.39	3759.89	1526.38	4823.08	5740.47	2265.32	2249.05	4976.68	3527.25	3409.9	2927.17	6412.12	4503.97	2435.51	4249.13	2187	3682.59	5687.4	2530.93	4442.12	2367.45	6609.43	1355.71
IGLC7;IGLL5	2767.97	1900.64	3129.42	6473.91	4259.7	5409.24	3741.72	2894.23	4701.65	2961.01	5193.87	5966.86	4045.11	3694.13	4002.51	5584.67	4517.07	4354.79	6333.9	4444	3577.89	2466	3506.29	7573.94	9360.05	4357.77	4750.38	5127.29	2442.56	8821.08	5192.04	3779.05	3342.79	5235.9	2753.99	5429.18	2470.22	4400.56	4386.04	3020.18	4871.05	4447.09	2611.23	3886.75	3135.98	3941.54	2473.78	3418.03	2207.17
IGLCs	8649.39	5877.98	9663.14	22566.1	12810	18513.5	11484.3	9062.66	15505	7374.23	14920.5	14039.9	13610.1	11229.4	11152.3	14152.5	13404.2	12675.6	15560.8	12828.4	12749.3	8610.03	7451.04	22618.1	20305.5	12626.1	14008.6	13040.7	5534.23	29429.7	14967.6	10549.4	9319.34	14119.5	9033.98	13297.9	8650.6	16130.1	12465.6	8321.08	12961.2	10544.5	9016.52	12705.6	8696.78	12345.5	7365.01	13583.5	5854.78
IGLL1	1965.03	1402.64			2758.64		2697.67		3005.26	2228.04			2656.25		2024.05		2100.73	2418.73									2663.46	3250.78	1144.33		2689.65			2719.87	2364.86						2812.1		1784.77	2561.63				2473.32	1173.9
IGLL5	7913.77	5115.57	7021.13	13903.7	10579.6	13123.5	10603.5	7831.47	10215.3	8368.47	11080.1	16116.3	11759.8	9032.09	9414.52	13717.9	10251.7	11505.4	15528	11114.8	9179.9	7098.51	8355.29	17026.3	22022	12013.7	12270.4	13052.8	7659.65	22038.1	12386	10122.1	8217.85	14603.7	9067.35	14077.4	6210.79	10488.9	10732.2	8082.77	12734.4	11530.8	6781.09	9085.89	9569.49	13988.2	6189.28	8447.43	5292.91
IGLLs	9878.8	6518.2	7021.13	13903.7	13338.3	13195.9	13301.2	7831.47	13220.6	9307.81	11080.1	16116.3	14416	10287.4	11438.6	13717.9	12352.4	13924.1	15528	12557	9179.9	7098.51	8355.29	17026.3	22022	12022.4	14933.8	16303.6	8803.98	27242.9	15711	10405.2	8217.85	17323.6	11432.2	14077.4	6210.79	10488.9	10732.2	8082.77	15546.5	11530.8	8565.86	10389.9	9569.49	13988.2	6189.28	10920.7	6466.8
IGLV1-40	70.3289	76.3748	115.816	138.497	142.504	179.23	135.619		160.845	160.631	154.81	86.4199	164.873	178.205	77.5368	166.721	149.612	163.374	76.7974	82.9031	194.344	79.8153	144.494	222.175	260.427	260.735	146.378	127.68	87.6696		125.299		103.929	134.722	177.958	168.248	104.699	169.155	163.219	92.5779	107.485	75.7914	45.3994	102.633	73.6802		72.8747	125.977	134.317
IGLV1-44;IGLV1-47	86.655	204.951	229.061	247.471	310.269		315.407	310.274	382.312	178.552	214.372	159.803	268.122	225.213	133.08	274.482	269.497	243.024	177.43	97.8693	198.927	75.9986		783.805	1020.59	425.266	245.263	356.327	64.6661	527.894	135.964	1019.23	219.714	272.025		313.58	253.575	399.493	287.34	913.511	132.157	166.563	143.399	161.918			67.7158	203.18	300.39
IGLV1-51	87.8651	143.912	164.607	195.234	700.018	254.513	643.782	222.736	279.593	232.297	114.629	208.869	797.721	307.174	118.76	144.976	191.517	160.411	204.543		247.973	97.9958	120.745	395.018	410.166	217.532	139.813	639.507	96.8702	602.139	205.365	210.496	98.6322	160.894	249.071	164.932	174.09	317.647	211.596	243.859	178.551	1097.23	127.906	173.334	1037.79	156.599	86.0696	248.586	107.132
IGLV2-11
IGLV2-14	115.659			581.819	313.867	522.934	316.209			241.022			282.887					164.363		193.805		97.0225					165.628	295.538			119.766				209.447				160.826								109.208	101.857	314.994
IGLV2-18	53.5993			16.0953	46.69	22.2688	60.7245	25.2134	30.6367	24.1895	56.5418	21.4232		24.6829	18.9243		51.5991	28.1579		26.2471	52.5269	25.5987				48.9757		44.4608	28.9392	136.477	41.9713	19.6414	39.9807			49.6047		37.8621	33.1876	15.7311	20.0321	69.3354	18.3875	38.1575				13.032	53.0999
IGLV2-8	219.353	303.842	310.552	393.681	251.537	444.535	278.61		426.24	404.029		201.697	331.46	289.255	160.96	412.946	310.792	275.492		467.868	231.406	168.995	327.157			410.952	331.083	329.247	123.572		235.566	299.354		362.358	474.65	366.246			374.394	227.424	147.273		144.106	244.823			182.172	219.715	366.126
IGLV3-1;IGLV3-10	24.5896			59.6229	56.0515	48.5236	53.3822		37.6661			16.7076	49.1749					44.4928		24.1202	41.6761	17.3664					32.4747	58.9895	13.0913										32.0404	21.0023	16.552		9.24668	38.3507			15.117	26.9266	23.1931
IGLV3-10	47.0354	89.5557	88.8465	359.708	163.693	258.239	203.704	111.572	210.835	75.9001	187.981	43.0191	212.518	62.7076	41.884	208.934	265.898	242.89	39.9843	97.5715	242.628	55.9019	90.1402	325.219	347.53	486.531	251.351	247.838	44.3534	170.801	341.234	96.124	50.0701	125.687	91.3874	259.435	104.079	249.482	171.127	62.7538	42.9023	84.1323	42.319	263.968	55.129	156.854	59.2423	76.5657	114.296
IGLV3-10;IGLV3-16					116.501		125.442	38.805	60.1469		86.3407	37.0009	107.693	29.0988	46.575	64.8614	112.358	87.6126	33.6237	64.3162	62.3808	37.8899		149.904	232.575	167.556	92.1959	93.3431	26.6121		117.204	49.1708				76.7475		74.693	89.7519	41.232	61.8011	95.1252	55.3229	80.336	56.8395	74.4664	25.9535	22.2628	45.707
IGLV3-10;IGLV3-25	348.24	385.55	910.659	845.712	1743.06	889.72	1838.85	1191.55	947.486	348.536		370.407	1756.2		287.953	705.953	1674.12	640.887	283.262	733.735	792.582	349.736	2369.2		1154.11		620.355	2007.96	228.225		978.503	586.136	973.3	421.349	369.786	669.239	743.163		758.369	467.314	357.932	998.399	275.868	861.618			324.781	527.478	822.54
IGLV3-16	42.5735								85.6152	49.6741		57.26				141.705		154.871									136.505				60.7308			77.5536	53.905	146.81			76.1466		54.9594		22.6121				42.1586
IGLV3-16;IGLV3-25;IGLV3-27	6.27292				32.7315	14.2223	28.5238		29.1607				23.6428					20.1913		13.9801	32.7664	10.7861					19.6795	21.2494	4.3593		88.6267								15.4852	11.9105				24.5496			12.4975	9.24481	20.1534
IGLV3-19	317.12	328.497	351.812	508.737	529.785	562.991	428.059	284.317	266.021	270.099	509.131	916.665	294.783	295.312	387.992	549.504	293.578	826.46	856.35	245.465	366.923	285.863	497.46	554.615		315.931	762.968	662.54	171.338	515.643	393.734	1011.74	482.847	465.251	239.372	554.143	415.912	274.733	267.376	775.417	1231.01	288.228	269.362	322.783	197.841	770.714	166.253	315.877	100.869
IGLV3-21	54.6811			251.702	61.4735	228.231	49.0128		239.384	74.578	170.697		69.0821	105.044		106.891	113.142	90.7221		66.6123	62.4098	64.4616	148.983	164.924	191.662	81.7588	76.6058	59.7233	49.8967	152.468	74.4896		79.7029	82.6551	84.2421	119.997		286.736	199.427			59.4298	45.4681	53.4952	51.1062	108.341	57.7876	62.5049	81.0482
IGLV3-21;IGLV3-9	258.037	167.422	313.521	781.326	396.335	845.879	336.836	258.787	926.945	327.218	671.369	218.753	335.646	411.234	166.193	613.564	384.706	547.672	239.436	265.523	335.249	257.614	511.551	881.657	845.314	446.567	485.979	445.169	212.216	865.007	376.387	298.218	321.878	648.077	428.817	699.298	291.946	1065.76	780.637	220.84	224.467	269.757	115.378	319.352	212.575	677.115	213.731	373.783	442.578
IGLV3-25	34.118			80.0197	121.325	79.7815	111.756	78.0861	193.298		220.572	31.2845	133.875			146.716	269.537	136.445		94.3274	133.098	35.7162	105.041	94.1639	91.0765	366.08	124.847	111.17			109.511			62.5045	44.611	139.34		239.471	126.196	83.4085				113.704	40.5309		24.4477	61.0286	124.195
IGLV3-27	28.0076				60.3256	38.8162	62.4249	15.16	67.1523	19.7357		30.9296	70.3194			64.6939	115.612	58.9881			26.0564			48.1156	32.2808	195.705	48.8194	63.6755	22.1307		354.208				19.5674	59.4763	22.0004	78.3604	59.4557		16.3677	86.9411		28.2822	47.3305	77.3589	14.7252	22.3555
IGLV3-9	69.8308			206.834	71.4396	173.396	77.0168		69.8042	26.1359	195.752	105.97	70.2792	29.8602	80.0808	83.6451	95.0672	83.2605	123.825	84.0497	50.6006	61.6461	182.564	124.779	148.341	100.961	78.5694	90.582	36.5072	262.986	132.851	59.1132	51.2417	73.2266	39.911	89.0918		92.6342	72.7082	49.8085	105.483	75.7636	57.2628	79.7309	69.7387	87.7863	51.2558	54.198	56.7379
IGLV4-69	227.189	57.6391		40.2772	284.852		242.594		72.1723			75.8764	284.477		45.2072	125.686		125.63			86.5295	188.114	213.408	198.471	104.268		92.47	218.301				84.9275	139.496	80.5672	118.583				63.4286	61.8242	53.3721	158.957		65.2988	131.29				43.0478
IGLV5-45	11.4641								59.2518		47.0823			43.1699			19.2241			33.5352				74.4368	83.8531			23.4912		174.121	33.0598	43.4252			26.5059			48.6568	42.8861	25.5481	18.1599	17.7973							17.9968
IGLV6-57	1516.47				2503.17				2277.23	1069.88			2602.49			1772.26					2506.3	1467.26		1191.39				1900.32	932.554	1719.21			972.018	1505.43	3157.75			2166.82	1794.56					1150.77	1960.54		1711.72		1859.13
IGLV7-43	25.6798						31.1322					41.9314	35.2213		26.1544			16.5315		34.6058	29.3692		43.2255				20.7649	35.5909			26.3681				48.0662				37.8454		38.4109		18.5667				16.2272	18.7489	38.2869
IGLV7-46
IGLV8-61	208.153	330.915	491.373	460.313	331.507	411.409	284.92	387.95		329.266	213.471	616.985	352.356	435.79	553.319	196.013	210.249	118.432	605.442	216.448	152.851	176.452	225.947	479.741	430.214	198.023	143.528	318.809	124.742	606.906	421.468	234.098		201.743	394.332	195.686	427.674		355.417	167.64	609.555	502.193	578.227	115.284	391.942	214.809	189.904
IGLVs	3852.93	2088.66	2976.25	5167.05	8237.14	4714.2	5624	2924.45	6821.79	2565.04	2842.75	3241	8242.82	2629.38	2144.62	5779.56	4526.51	4229.91	2640.69	2846.1	5846.6	3554.23	4979.92	5688.42	5352.41	4667.92	4015.28	8151.52	2267.74	7195.86	4062.89	4082.42	3532.81	4674.04	6227.97	4071.87	2537.14	5501.5	6173.41	3481.8	3416.47	4045.65	1968.83	3217.4	4326.34	2324.04	3443.85	2483.32	5065.84
ITIH1	952	779.491	1026.46	656.817	857.502	664.365	809.946	858.577	697.979	906.093	679.141	757.445	728.349	929.207	838.435	619.514	988.045	573.842	800.632	586.958	1038.9	1069.83	532.23	867.791	857.36	812.446	523.13	881.897	846.544	583.412	953.885	874.952	846.268	652.198	1000.91	615.077	924.557	615.607	789.717	958.79	983.694	612.59	853.976	738.242	719.237	594.95	951.727	923.511	884.232
ITIH2	1086.13	1157.33	1340.05	947.954	1144.81	895.356	1096.94	1247.4	927.181	1161.56	1007.81	870.161	1010.83	1222.9	1038.72	904.146	1427.57	716.268	958.601	854.963	1521.96	1251.58	657.788	1232.08	1186.72	1101.05	677.323	1222.91	954.041	1188.56	1232.84	1255.73	1379.02	1146.8	1361.68	938.475	1329.54	729.804	1045.76	1342.37	1259.2	652.936	1014.32	912.112	717.382	869.684	1106.64	1202.14	1102.08
ITIH3	1052.38	653.852	576.248	625.102	879.296	682.215	761.252	317.365	390.689	319.858	324.034	358.305	685.668	320.248	567.47	567.445	280.233	704.604	454.555	341.751	261.344	956.79	373.638	512.582	522.309	508.446	852.017	728.117	671.524	533.816	376.037	281.633	591.585	556.231	245.684	566.605	592.417	470.61	386.465	234.709	390.511	642.863	492.922	449.574	539.389	524.283	913.717	200.96	471.798
ITIH4	5532.18	3747.28	3288.13	3730.36	4272.26	3426.15	4253.58	2449.41	3321.89	2282.12	2772.61	2699.05	3380.21	2260.68	3412.47	3087.53	2330.58	3354.67	3020.82	3025.29	2124	4375.63	2308.6	3720.14	4542.24	3085.85	3575.34	3688.58	3213.75	2466.85	2780.25	2422.37	2923.22	3662.65	2041.11	3479.95	3306.34	3673.54	3422.58	2207.21	3144.83	2941.37	3331.63	2698.62	3529.45	3134.02	4792.47	2385.66	2916.03
ITPR1				27.7183	10.9078	36.1979	8.25748					9.00107									24.7605	10.4351						5.14104											35.3855	15.4983	12.2613			19.9849				12.5392	16.3969
JCHAIN	524.188	476.236	586.625	524.034	741.867	502.309	747.831	555.762	853.691	515.666	523.459	881.811	785.283	663.012	786.581	1189.54	664.1	1068.46	1088.69	613.356	802.651	533.385	551.057	1260.47	1648	1147.54	1109.49	710.867	266.918	2936.65	1064.44	613.57	622.769	971.482	525.583	1289.2	573.821	924.267	638.502	399.54	655.334	591.462	597.525	1024.33	448.303	1073.61	471.467	508.17	359.922
KLKB1	730.4	984.476	1116.99	635.671	747.496	591.867	718.472	1118.95	1049.21	950.824	1028.55	964.062	676.674	1295.09	761.484	622.603	974.192	799.815	888.848	795.88	1170.76	881.752	683.877	794.066	608.79	642.597	548.665	739.343	783.921	618.31	936.424	905.143	809.577	629.652	1075.57	631.627	1049.12	985.528	940.794	1048.1	1095.58	860.848	867.06	1114.83	738.429	523.602	810.082	1001.04	1056.52
KNG1	2856.5	2116.61	2120.08	2152.03	2068.36	1917.4	2122.6	1797.19	2426.2	1829.61	2215.59	2212.22	2081.22	2030.37	2450.88	1714.06	2027.69	1707.06	2380.35	2175.23	2148.52	2286.92	1778.35	2122.19	2310.59	1733.04	1463.55	2057.58	1814.63	2199.2	1706.54	2345.97	2170.8	1636.68	1912.8	1633.83	2038.08	2469.84	2429.83	2242.85	2195.97	1597.94	2085.52	2176.59	1494.28	1439.09	2535.86	1613.04	2417.92
LBP	831.379	870.034	544.556	615.637	775.244	840.506	858.413	356.158	490.454	255.851	173.387	467.685	879.641	158.064	709.977	880.542	146.5	714.021	471.994	304.175	159.722	331.885	311.331	453.032	608.503	413.257	1618.92	411.095	745.355	236.756	272.14	325.188	209.57	689.151	168.146	662.289	518.372	622.596	541.993	248.223	259.108	673.002	937.874	359.408	716.084	947.484	636.463	308.465	776.204
LCAT	27.1043	27.0545	40.7832	35.3932	36.8808	24.2561	30.1917	31.2008	46.7278	50.7295	39.2588	31.0843	26.0865	66.4306	28.4453	35.4144	40.1516	25.9086	38.7343	33.9313	52.4929	29.277	20.0909	33.2344	41.8731	35.4773	20.6253	37.9801	49.8103		45.1777	47.1577	20.1745	37.7184	50.3279	35.9462	33.7404	26.8549	37.2876	49.4343	38.9577	37.325	34.2793	45.2678	39.2828	30.7289	33.9248	41.0016	43.2866
LDHB	349.863				255.858	340.873	308.615		384.966	316.351			334.915		325.613	431.775	320.66	246.063					383.492				343.402	288.133							481.901				352.538	229.43	237.602		245.454	247.844			373.476	321.857	207.759
LGALS3BP	44.9134	36.9146	23.2434	83.0956	59.1716	65.5465	57.7597	23.0718	13.505	42.1366	33.8419	9.16604	72.9401	113.261	26.8957	57.5554	28.294	48.4086	12.5691	47.0404	27.6871	26.3164	38.2971	53.1421	89.2381	64.0001	43.5531	60.3748	90.2261	83.6327	33.7482	41.7762	41.6275	38.7706	26.273	48.9888	25.8277		14.4908	22.9289	7.84934	75.5979	17.8912	44.837	81.9701	63.9975	28.6169	35.5856	74.7194
LPA	1337.59	535.07	540.113	1003.67	421.464	1300.25	487.504	804.827	636.822	1111.75	1850.75	551.681	401.933	1350.28	476.451	346.501	349.276	921.082	368.337	1552.22	1330.9	1246.49	2451.3	1172.31		388.688	784.011	819.78	1901.36		1620.96	685.063	763.211		927.453	601.954	624.199	877.568	646.839	805.693	726.805	665.647	614.996	1298.92	602.756		1346.06	1282.28	2222.94
LPA;PLG	65.6712	99.6564	122.25	65.1082	92.3384	91.4769	51.2028	140.28	95.6728	86.5079		110.304	61.0401	80.7531	80.3429	90.0723	148.378	93.0123	95.4902	86.1622	99.0338	79.5236	131.628	55.0809		84.996		67.2079	88.3636		88.0872	89.0231	93.0313	77.4978	104.477	62.9839	107.472	102.864	62.5917	89.7174	99.0053	67.701	97.1367	96.0371	72.1293	75.3341	105.955	67.477	136.518
LRG1	3670.03	2431.32	2463.83	2470.25	3031.16	2777.73	2953.39	1267.7	1567.4	950.61	1331.51	1092.44	2748.9	356.641	2231.06	1934.28	1040.62	1449.28	1364.01	2238.2	786.864	1812.9	1685.31	1600.01	3148.95	2215.49	2449.75	2546.74	2422.21	1268.23	1239.02	1841.91	1560.5	2290.37	736.296	1535.95	2125.27	1936.72	1962.32	1503.58	1227.04	1916.09	2447.44	1161.47	2130.23	1872.56	2475.23	1144.89	2191.17
LUM	218.205	259.363	294.685	185.641	324.346	180.459	270.543	210.399	240.535	156.246	158.241	132.873	294.515	188.34	172.203	295.133	294.913	282.287	142.65	287.685	260.876	143.535	138.997	240.574	307.44	218.867	348.772	250.595	200.138	897.439	258.711	265.221	321.574	334.051	174.093	309.77	257.616	234.957	209.175	331.663	183.132	332.496	152.339	195.546	305.525	255.898	173.287	163.623	189.884
LYZ	114.198	36.8508	29.0212	63.0492	57.772	59.6486	63.8549	62.2603	49.7302	34.2669	63.5306	33.0832	76.0937	34.9993	29.2601	96.3316	67.9192	115.831	26.2185	55.8639	31.6339	150.679	34.5833	43.7891	126.794	53.3262	89.625	62.8072	34.0379	101.435		32.4853	98.4045	117.312	37.0639	123.242	30.4186	40.3618	40.0424	28.0308	18.3635	77.5753	32.3163	31.6617	76.1	98.6614	171.438	40.189	60.9207
MAN1A1	73.1493				96.1717	94.8982						75.1424									134.826							97.0119	98.9969		76.8665				128.859				125.645	106.909	115.939		71.6031	108.04			71.1315		72.8888
MASP1	37.3227	26.8377	26.6986	37.3627	25.1365	34.1829	28.2857	21.8805	29.9444	25.6843		21.96	23.5637	39.491	26.2605	17.7638		32.4192	35.2169	35.4354	29.6656	35.5196		34.8785	37.2837	28.2756	30.9932	29.5466	26.2541		34.5958	36.7871	40.788	24.6975	36.3037	43.1251	31.0295	35.9441	36.9214	27.8051	30.7923	44.1864	37.3887	34.8941	24.3844	32.6485	30.475	23.0001	25.2698
MASP2	56.3502	30.41	21.4866	47.5821	37.6996	36.0976	37.9817		48.3489	33.6758	26.1807	26.8793	49.4838	31.7363	33.9919	41.8897		77.4951	26.0336	24.4405	27.3133	58.5674	29.4987		27.6005	32.8664	64.2153	35.1992	41.9559			33.4788	48.5913	46.4398	35.0513	60.6172	27.6081	52.4841	41.0159	32.273	24.175	35.4359	24.0171	36.6051			62.2563	30.7411	33.4339
MBL2	51.8469	66.4178	51.6336	40.8233	51.4816	40.3777	64.0053	52.02	157.941	146.171	125.17	81.7325	66.9907	142.992	91.992	39.6886	99.3407	42.7424	100.075	120.714	52.1586	33.1485	71.2817	185.101	262.955	154.854	54.6067	42.0643				153.046	96.3076		149.679	31.3424	61.2722	113.397	211.081	141.526	58.7879	40.533	115.168	39.2491	95.6699	35.8657	45.8489	42.3522	48.0298
MST1	17.3264	20.0473	24.2697	31.6522	34.9729	24.7736	34.9982	26.2671	24.7137	26.9139	23.9185	19.9378	31.3504	30.8271	29.8988	28.78	21.2894	42.9642	29.2105	23.905	23.3685	18.5731	16.9949	33.9286	32.425	29.855	40.5015	31.1155	27.3178	26.6493	28.2101	25.2837	24.6059	40.1965	31.4804	34.2583	24.5462	23.4972	22.236	22.5824	26.1096		19.172	20.7908	23.3313		7.61207	22.8982	20.1564
ORM1	10194.4	7578.61	6916.08	4749.78	11749.1	7026.06	9036.75	5083.91	9033.06	7046.06	6745.13	6773.3	8380.28	5024.48	6806.19	7032.36	5202.24	6015.71	5082.38	5844.4	4500.21	6428.3	18049.3	3054.66	3319.56	7497.72	8683.94	9499.94	12589.3	4068.09	6196.53	8403.86	4317.59	7647.62	6650.11	5687.54	6854.91	10330.6	10273.1	9026.68	5497.02	9072.79	8088.17	6827.44	13690.4	8027.34	8413.55	7073.43	9397.59
ORM1;ORM2	37153.3	33436.7	33152.8	29069	30958.5	35890.8	29238	21001.5	37513.4	26069.9	31345.2	23725.9	28161	22919.9	29290.6	25562.8	20842.5	25829.7	23451.8	29847.2	18733.7	21233.3	34329	15959.6	22152.3	28579.4	32737.8	28970.9	43020.2	23670.4	22915.5	35457.1	13521.3	28292.4	23224.8	24224.5	30783.7	48755	38362.5	31127.2	25453.8	37237.4	28859.8	32512.1	43160	22951.4	30320.1	28724.8	36255.9
ORM2	2119	2110.54	1998.66	1590.96	2156.13	1993.13	1761.47	1568.95	2599.47	2574.89	2277.53	1884.87	1787.35	2545.46	1620.93	1707.58	1865.68	1902.97	1491.79	1776.03	1842.82	1501.71	2794.77	914.237	845.813	2084.13	2429.21	1633.54	2650.59	1629.34	1897.66	2237.62	983.631	2223.63	2329.12	1838.39	2064.82	3178.44	2483	2310.94	1640.72	2134.53	1929.19	2193.34	2304	2112.53	1965.24	2360.68	2896.3
PCYOX1
PF4	2.04288	111.875		14.2479	13.3004	13.48	8.0633	73.623		46.8443	37.002	52.2358	11.3972	59.7041	59.7867		263.338	5.08228	42.8255	215.264	119.698		72.138	73.1884	36.9458	46.9152		34.3513	18.7743		104.924	204.757			52.8459		46.7919			75.6222	90.0483	94.2863	6.84915	73.1276				43.1542	209.833
PGLYRP2	118.515	170.549	258.042	129.278	162.257	94.2818	158.343	241.471	149.838	301.195	255.551	173.054	197.161	459.812	139.349	110.274	365.201	110.709	154.731	279.766	453.507	141.364	178.539	230.477	153.919	161.449	66.6333	164.197	243.234	209.321	429.934	235.898	150.165	201.73	336.988	177.297	231.112	163.172	150.671	316.541	308.534	194.79	157.383	265.898	287.878	110.522	147.033	325.017	213.996
PI16																	23.2591															11.7732								10.3378									7.94295
PIGR	219.609	151.336	89.3686	128.523	93.8442	114.588	105.642	108.77	84.3865	61.988	92.736	250.559	121.325	25.806	183.202	130.701	47.0368	116.935	259.944	66.39	58.5297	216.448	63.5983	207.924	236.299	71.8425	122.451	115.553	46.8492	476.333	41.4703	115.917	243.905	110.597	58.8434	127.713	122.087	102.889	107.833	77.7244	201.174	107.249	108.951	85.811	78.2681	99.0028	191.558	25.9562	77.3819
PLG	1294.84	1760.09	1635.57	1595.68	1277.17	1605.14	1261.27	2328.2	1538.96	1698.54	1537.56	2197.73	1117.25	1643.29	1613.69	1319.77	1686.76	1368.02	1767.62	1565.78	1598.54	1400.85	1345.63	1611.99	1492.88	1322.9	948.738	1382.52	1781.52	1019.84	1439.2	1797.27	1178.43	1245.2	1606.66	1299.72	1734.46	1373.71	1468.07	1805.28	1703.33	731.532	1638.75	1585.4	732.996	1205.53	1497.11	1498.87	1695.26
POLQ	222.778			435.084	212.358	374.736	205.866					239.68	137.759	152.218	371.681	241.38	341.951	226.619		298.997	258.629	82.3006	304.942			294.716	310.69	242.944	355.236	135.628	246.384	271.045							67.5461	224.866	273.359		364.509	397.633			78.3427	283.948	324.322
PON1	222.2	218.357	218.039	249.475	304.063	291.317	300.064	201.657	228.688	425.816	316.211	309.583	324.341	491.249	341.127	275.011	390.861	190.831	326.961	188.944	487.386	244.122	275.55	334.368	343.344	288.903	235.982	255.33	218.384	87.0494	192.689	361.47	113.673	419.543	395.862	338.784	201.539	237.973	230.962	349.292	367.644	347.728	366.793	349.271	384.448	286.889	241.428	312.947	472.561
PON3
PPBP	23.906	215.554	25.3154	26.1105	27.3718	34.7678	36.283	133.399		130.06	79.9598	145.401	30.0958	126.409	112.215	16.9824	522.045	10.6452	83.596	391.779	210.369	16.3562	173.437	136.549	76.037	95.8665	22.8149	56.6584	38.591		214.847	393.969			100.888	25.6004	92.8708			161.764	177.267	127.45	27.3789	128.844	64.4158			80.9092	396.511
PRAP1
PRDX2
PRG4	48.8475	54.0267	34.671	39.6819	37.2857	37.5631	41.1954	24.9332	49.0542	43.06	41.1208	28.2562	44.199	32.9615	38.149	31.7635	26.553	39.6202	42.1908	49.5855	45.7592	53.2988	19.4806	69.6913	74.0612	52.0553	36.3211	40.6257	34.7367	31.2485	41.6011	49.3121	20.4753	43.6505	30.1867	44.452	33.5987	35.2677	40.9781	43.7902	33.3517	45.3988	61.0582	49.0743	55.6068	34.3783	52.4371	89.2847	36.2121
PROC				19.7163	16.9686		16.7674		27.5032			21.0629	22.8347	33.7986	17.568			40.0417		18.3851	42.3405	20.8195					24.3793	23.8854			23.3404	32.4294			24.4561				35.9223	28.5064	27.2389		23.6652	38.3385			17.5378	39.2478	25.2445
PROS1	221.252	216.54	240.901	197.536	166.79	201.335	167.527	204.082	192.619	174.663	234.42	161.298	165.601	194.277	200.037	162.278	187.659	189.786	214.816	209.082	196.257	210.4	144.923	165.429	214.269	198.072	166.461	194.791	231.195	210.35	201.93	212.693	174.464	171.165	182.009	205.092	217.791	197.148	185.543	219.694	201.845	215.197	180.833	203.418	212.172	151.66	194.463	197.355	219.401
PROZ	23.2363	28.4947			8.57694	24.7425			61.1285	24.9381	40.2229			24.2952	24.5561		34.4696	20.7594					34.3883				20.9463		31.059		26.8763				40.7013				66.286		18.0553		35.0359	16.916					23.2771
PZP	953.536	2807.91	4281.86	1155.97	1434.16	1080.55	1231.47	3454.58	1327.14	1626.25	2160.88	1177.03	1342.65	3155.21	854.933	2083.28	1863.42		840.937	1569.89	1073.29	1039.2	1682.13	1230.02				1642.09	1598.53	2051.56	1446.32	952.92	1227.84		1749.95	1899.86	3593.89	1169.15	974.205	1048.86	1158.89	2188.94	981.563	1035.3	2751.13	2055.83	988.617	1129.02	1621.56
QSOX1	39.2603			9.13059	17.8834	15.952	12.0651						31.9993			15.026	15.7888	24.1856				85.1091						16.4807			24.6213	26.5253	34.1976									28.5113		23.9775	45.379		44.6509	17.0182	28.9129
RARRES2
RBP4	750.187	481.3	268.263	411.777	527.473	420.637	668.666	450.79	1056.44	438.214	510.382	448.978	708.31	312.362	416.063	967.255	645.353	958.421	377.639	233.3	347.713	850.038	597.312	223.558	307.388	257.656	435.479	569.881	209.048	204.124	210.496	471.875	788.034	936.182	562.716	1007.72	404.928	868.122	1108.08	378.061	259.769	518.284	451.681	239.78	291.26	1075.56	857.749	434.468	464.038
RNASE1	43.8517			21.4087	21.6624		24.3945		51.5055						14.0623	50.5157		94.8153				35.7747			17.2141		50.5454	19.9848	12.1819				35.5735	36.886		74.7693						41.2077			36.4324	46.0053
S100A8	47.455	35.7298	44.1605	73.1002	110.585	54.7579	116.986		130.364		34.8747	45.198	90.92		487.417	69.5041		36.2786	61.2904	42.388		50.537			32.7734	52.1092	73.2974	55.715	80.8577			38.9645		99.3817	11.5014	120.217	68.0843	179.214	73.0346		50.0719	540.78	48.3008	37.8892	134.133	89.0445	30.7055	26.8494	68.7068
S100A9	1190.78	298.07	508.145	1533.53	1723.78	1487.83	1543.24		1966.33	1659.86	1735.22	2298.77	1509.92		2303.23	1102.27	883.756	1223.04	1930.07	2768.95	1526.64	976.741	1840.49			1480.74	1649.88	1383.07	1187.38	3365.81	2041.11	1098.51	939.147	1724.43	2280.18	1809.45	425.681	2425.69	2025.4	1013.19	1301.16	3138.71	1188.74	1087.18	1940.32	2087.36	557.352	1476.56	930.857
SAA1	3585.78	4295.92	2273.42	13200	2396.14	18166.3	2000.04	199.921	5890.32	403.236	447.918	2466.35	1617.93	95.6789	8972.38	2281.96	70.3167	745.412	3338.39	4524.21	89.8428	913.986	5305.59	945.47	7709.4	3818.26	4255.56	2444.35	14375.3	293.542	331.539	4960.02	460.477	3020.67	130.072	1284.67	1794.87	8798.96	9001.84	985.716	1456.49	358.326	9142.61	4096.05	1214.93	1665.08	3059.33	367.906	1597.18
SAA1;SAA2	1541.6	1985.92	920.941	7220.43	1027.21	9644.74	915.721	61.3278	2838.79	136.294	138.465	1008.97	757.618		5157.23	993.375	30.7508	373.893	1724.55	2053.38		389.764	1361.18	415.008	4594.9	1817.21	2380.87	1055.67	7640.85	143.964	117.474	2367.58	164.914	1607.17	55.0387	611.647	718.32	4642.9	4597.41	339.366	643.03	132.885	4575.89	1812.32	602.937	621.805	1438.14	123.338	717.448
SAA2	2129.36	1225.65	514.107	3130.63	1776.38	5268.87	1325.19		3874.97			774.861	1195.04		3695.31	1836.19	12.0084	631.588	861.366	1771.54		563.245	1461.73	481.679	4908.69	2239.58	3940.5	1467.97	4985.16	82.6344	40.1806	1126.28	85.7941	2491.9		955.661	517.58	6897.08	6447.4	190.645	174.071	206.703	3866.44	905.514	1265.78	1364.13	1959.44	94.6762	822.707
SAA4	687.135	714.864	848.015	380.195	787.959	317.008	871.861	713.057	1017.13	869.917	797.123	590.366	915.579	975.361	829.901	440.793	624.29	409.938	655.035	1011.37	374.43	1052.53	260.859	738.181	417.686	526.002	237.343	884.665	1099.51	188.476	738.175	990.998	227.649	495.118	628.172	553.718	755.397	1105.4	907.994	934.878	987.044	1097.01	1027.65	689.272	1045.2	253.048	751.184	611.208	654.298
SCP2				633.26	260.197	659.641	489.331					1333.68						299.494		704.829	316.537	857.64				749.638	471.539	632.705	466.2		370.987				237.785				412.673	347.501	469.284		443.558	764.545			662.321	308.287	218.817
SELENOP	22.2331			52.6906	25.6187	42.8451	30.4291		49.4073	36.9556			36.1736	33.1725				25.4494			34.9486	16.339				27.2693		34.1995			21.6916				22.9339				74.4791	47.8899	42.699		26.7497	37.0377			30.2674	25.4233	44.9596
SELL	33.0193	43.1362	59.4648	53.3471	40.6903	34.8815	38.4319	47.9167	71.4693	70.4522	55.1829		51.8568	83.2891	41.1035	38.5666	54.5329	53.9552	41.5315	45.729	72.6868	32.579	33.5054		54.8835	37.2101	51.8755	34.1342	48.3171	97.5967	68.37	43.7363		79.9091	85.2061	86.5023	47.9744	69.3904	55.5117	38.7663	50.1065	96.6208	50.5976	76.5227	115.101	58.2787	28.5899	73.1796	61.2541
SERPINA1	40918.1	35138.8	34925.9	30967.7	36793	32578.9	36036.8	24604.2	30400.6	20714.7	20932.1	16044.5	34516.3	20560.7	26697.3	35058.2	25764.4	45424.7	20552.8	27729.4	19621	24490	24056.6	27474.6	31692.7	38941.5	59625	29607.9	32647.8	41152.5	27010.7	27100.5	27034.6	32634.7	18871.6	34004.7	31014.2	43504.9	26970.3	24564.4	19890.9	36344.6	25591.5	28719.1	32157	34167	32163.6	25100.2	30464.1
SERPINA10	53.057	60.0049	53.3297	50.9959	32.0562	58.8984	30.1814	39.2865	61.4107	38.4206	37.693	27.2645	36.2331	36.2906	47.2177	44.0714	37.3177	43.4902	40.9465	33.3886	24.2211	35.4362	26.2279	41.4396	63.5591	41.5513	58.7897	29.6592	50.7741	33.3628	46.3777	37.1825	23.8857	46.8309		36.4753	53.5781	46.2441	48.3216	31.3517	33.3832	32.6434	60.149	37.436	20.9177	37.22	36.7714	23.3496	48.8551
SERPINA3	10922.4	12756.7	8221.54	11994.3	9492.15	11219.3	10312.2	5236.15	11728.7	4769.91	5921.68	6597.57	10347.8	3844.42	8689.94	8145.82	4571.09	10013.1	7298.63	7502.38	3359	5915.81	7481.65	5494.37	6735.76	7430.27	14290.9	8759.43	9919.38	6102.52	4835.59	3279.68	5378.66	7993.72	3938.98	8511.56	8916.67	14804.7	11325.2	2504.5	5937.99	12965.9	9064.86	7756.89	12319.7	7715.58	7559.16	5777.69	5035.19
SERPINA4	93.6882	166.213	129.486	81.0732	82.9919	68.4485	99.1445	194.721	211.145	134.315	179.819	154.765	144.114	146.454	107.158	72.4533	218.11	137.923	158.359	62.923	188.029	111.45	156.542	94.8974		91.1288	57.563	78.1348	45.902	132.314	132.02	149.431	209.512	95.0921	161.127	132.21	149.193	186.037	168.28	168.218	141.011	115.585	101.182	119.546	63.35	78.102	116.452	153.884	140.243
SERPINA6	432.889	330.862	316.984	193.107	374.337	208.764	327.545	308.434	341.44	334.7	243.091	316.065	330.849	312.392	289.074	291.924	268.979	317.39	309.393	227.079	242.861	377.303	367.692	252.919	125.924	250.054	285.118	266.256	302.268	298.575	288.8	218.357	422.24	298.982	333.21	306.331	290.709	479.426	300.938	238.254	277.544	325.233	293.917	257.284	375.785	313.474	441.416	228.325	486.639
SERPINA7	195.175	157.911	143.314	145.173	276.347	135.049	275.729	146.016	181.293	190.108	146.055	142.677	260.59	207.195	145.738	155.631	132.047	146.786	152.275	177.38	189.369	145.442	163.605	156.505	168.083	156.337	132.196	227.613	158.474	157.326	167.463	158.423	171.105	151.743	193.733	189.716	155.529	244.129	180.364	191.976	141.337	234.537	145.856	140.025	203.507	142.342	168.355	158.283	190.887
SERPINC1	1455.19	1612.56	1582.8	1345.95	1223.3	1219.67	1301.96	1560.61	2001.51	1678.35	1548.97	1463.54	1232.7	2018.87	1361.9	883.556	1681.76	1032.51	1476.82	1403.58	1464.45	1339.19	1210.3	1096.18	1019.31	1171.47	712.41	1300.4	1467.21	1117.7	1422.47	1264.54	1338.69	1075.85	1640.72	960.112	1653.49	1620	2129.14	1475.97	1679.92	1101.07	1556.6	1355.64	1208.09	787.304	1467.29	1713.65	1469.51
SERPIND1	511.979	557.574	698.965	480.256	494.171	498.972	451.42	642.699	362.331	361.48	671.702	617.525	454.717	664.113	627.82	382.622	822.65	323.482	673.867	482.902	807.487	496.996	496.887	555.076	406.918	421.004	209.512	479.289	430.123	248.063	564.944	596.627	485.918	238.385	349.184	339.033	665.927	387.553	364.962	622.599	716.61	432.87	635.7	703.197	438.532	355.981	460.548	668.615	1057.88
SERPINF1	339.833	210.771	182.6	335.21	297.976	318.389	279.676	195.204	327.111	171.82	257.476	174.019	303.245	152.409	206.751	229.631	238.563	287.51	182.099	170.609	156.749	271.9	282.703	210.225	308.386	225.683	276.007	253.221	223.975	273.925	153.8	197.317	299.853	251.689	184.052	270.929	170.728	362.864	332.933	184.169	173.59	264.709	215.91	178.05	241.828	241.96	311.785	151.343	227.67
SERPINF2	976.722	868.404	669.815	662.273	751.187	671.076	732.387	640.309	864.351	770.68	563.23	630.825	813.741	795.197	696.001	702.825	606.498	852.839	680.903	573.582	643.486	696.964	532.681	570.638	514.661	592.127	753.074	627.094	823.57	505.415	611.673	643.037	633.3	627.264	726.14	660.825	701.926	891.297	751.735	613.662	682.868	774.856	791.007	594.811	759.654	711.201	802.929	675.216	896.969
SERPING1	3772.46	4381.78	3397	2203.76	3599.68	2499.76	3535.58	2598.26	5060.77	3971.38	3062.59	2674.91	3821.06	3158.12	2797.73	3703.86	2896.17	5338.57	2975.59	2399.3	2397.84	3664.95	2988.72	2747.46	1847.01	2464.27	4862.02	3001.57	4560.62	3268.58	2913.86	2625.51	3956.38	3594.15	3526.43	3538.82	4019.67	5403.55	4022.98	2748.24	2791.71	4964.76	3034.71	2535.52	5572.71	3423.67	3817.73	3067.11	4312.51
SHBG	29.1924	51.0187	81.634	34.1233	42.1271	29.192	33.6541	72.9447	56.3487	32.6719	34.8122	29.1026	54.8857	48.0529	25.4539	53.0617	54.8672	61.986	32.2214	68.8242	54.8832	55.5626		78.4728	59.7243	37.1748	37.439	39.0142	30.3185	79.1244	109.36	43.3836	97.429	95.1053		69.1393	78.4772	70.8472	78.9885	54.4051	51.8933	48.5101	29.4683	38.2899	52.0356	49.0728	48.7822	30.4574	29.3679
TF	9545.08	9506.08	10311.1	7072.19	11737.8	7769.78	12234.9	9980.05	15923.2	12391.5	11642.3	9271.24	11991.7	17572.7	8443.79	6330.2	13028.6	5651.1	8776.19	8583.98	15483.1	7842.14	8978.88	5719.02	5022.03	5723.34	4001.69	9936.11	10828.6	5193.87	9772.9	10055.1	7167.78	8272.94	14717	8137.51	10651.4	15949.1	14638.6	11667.8	11357.6	9503.31	9492.95	11017.1	8061.34	7091.27	8403.15	12131.1	10343.3
TFRC	43.8094	25.2472			40.6939	32.7078	44.9852		34.7362	21.417	28.5103			52.6994		27.9777	31.3667		13.3091		32.8856	33.8433	8.76308			20.3752		35.1239	34.2239	129.568	32.7874	33.0617		36.7084		35.945	23.6337		27.853	20.9916	25.4274	36.4098	10.1283	18.219	31.2411		52.8916		36.1284
TGFBI	72.0694	44.9933	45.3829	47.878	66.1664	60.6974	76.2196		68.4104	32.5294	42.8191	49.4357	77.6186	57.1185	47.9319	73.4817	33.3586	84.1693	59.4574	48.9298	47.523	61.582		56.8291	68.1123	58.2571	110.588	41.2471	46.5186	162.768	51.7598	45.2303	66.9938	75.9184		88.952	33.9586	67.4143	44.8008	46.8641	54.4443	110.424	52.7077	50.6632	80.475	56.3661	66.5931	49.8978	48.4942
THBS1
TMSB4X	256.645							563.266	488.567				540.211		812.381	736.143		724.753				463.933					692.33						597.02	570.027								311.077			295.112				808.242
TTN	76.9012	255.778	223.558		210.122	174.524	187.13	160.249	118.953	137.625		198.339	142.09	110.959	248.005	222.578	199.164	184.498	236.974	132.497	138.87	138.901	217.417			194.374	129.58	152.782	237.195		158.923	166.045		140.286	149.471				97.0682	187.543	204.935		250.739	173.745			128.621	179.473	301.655
TTR	124.898	301.623	187.461	88.2544	84.545	111.134	81.5551	193.789	168.333	215.19	215.238	203.6	59.2601	336.565	97.9975	172.205	281.203	173.634	167.312	125.014	413.596	97.9837	171.804	74.5137	38.1088	88.4285	91.7131	145.198	51.7544	87.6847	178.777	167.122	70.3404	184.686	328.607	162.956	273.837	93.8509	182.645	198.068	172.283	72.9351	316.42	130.452	112.112	180.829	114.577	308.922	221.702
VCAM1
VTN	2256.54	2281.34	2114.47	1853.97	3091.32	1658.08	3144.11	1816.97	2440.22	2665.98	1857.83	1956.91	2656.8	2756.64	2260.61	2021.73	2431.08	1905.73	2283.13	2589.5	2322.2	1580.03	1322.24	1612.37	1794.84	2876.12	2224.72	2434.58	3004.86	2708.04	2312.47	2299.14	1407.42	1765.42	2643.47	1664.88	2040.67	2124.58	2245.54	1947.22	2419.27	650.386	2449.73	2663.52	458.405	1737.37	2006.14	2576.78	2077.78
VWF	2734.03	1324.26	658.736	1686.52	1664.15	3767.69	2189.62	107825	1417.47	9330.16	1016.65	45397.8	7693.16	642.096	2251.17	7677.78	1360.59	6159.85	3131.57	2084.57	970.019	8194.79	4676.63	4952.3	5877.81	2160.77	4361.44	5495.32	2892.52	5481.71	2991.94	2428.31	2855.32	13988.1	1615.07	12927.9	3316.58	2011.91	1860.5	1838.49	2421.98	9012.79	3492.28	1920.5	7757.69	8374.92	6294.17	1407.76	3575.27
Actual base excess, mmol/l	2.4	4.8	3.2	4.1	2.5	3.4	3.5	3.8	8.2	1.4	4.6	2.8	0.6		4.9	-3	2.7	1	4.9		3	2.1	4.9	3.8	1.4	3.6	1.2	0.6	-6.1			3.8		4.8		3	3.3	6.5	7.5	2.4		-1.9	12.2	0.8	2.7	6.1	3.8		2
Alanine aminotransferase (ALT), U/l	67	160	104	65	63	77	85	74	36	198		378	178	16	438	150	37	140	299	21		51	168	47	39	56	51	36	13	51	33	149	45	26	240	61	85	35	57	56	258	1087	227	93	1831	87	42	22	159
Albumin (clinical), g/l		22.7	25.4	23.7	19.9	27.3	21.3	29.6	29.8	35.6		26.7	21.8		25.7	24.8		33.2	25.7			24	29.1	24.4	21.6	17.1	29.4	20.3	26.8			23.4	23.7	25.9		30.2	25.9	28.7	24.6	28.4		32.5	25.6	31.9	30.4	30.4	28	33.1	28.6
Alkaline phosphatase, U/l		317	282	150	133	141	139	182	93	54		444	194		323	142	77	106	422			1198	95	179	219	71	87	134	72	331		135	148	116		100	307	85		96	367	159	224	94	132	117	1056		152
Anorganic phosphate, mmol/l	1.08	1.05	0.97	0.75	0.95	0.73	1.18	1.17	0.94	0.98		1	0.57		1	1.28	0.67	0.64	1.12			1.37	0.99	0.56	2.11	0.62	1.06	0.64	1.54			1.16	0.86	0.53		1.04	1.04	1.06	0.89			1.03	0.64	1.24	0.84	0.94	1.2		1.35
Antithrombin activity %		99		71		86			94				53									84	98	69		65	51		103			77					102	53	108			57	100		49	61	90
aPTT, s	52.2	56.1	66.6	44	55.5	62.4	35.1	37.6	54.6	31.8		37.3	44.2	31.1	54.8	49.5	37.2	42	38.6	52.1		58.3	40.2	53.4	66.1	53.7	57.8	31.2	107.1	44.3	35.5	56.3	56.1	51.2	32.7	49.6	61.5	44.8	46.4	38.1	33.6	44.6	43.2	33.3	51.1	68.7	78.1	31.7	41.8
Aspartate aminotransferase (AST), U/l	108	106	63	33	63	37	62	39	46	94		232	104	33	357	168	24	196	116			146	58	64	92	62	83	38	38	241		47	36	63		72	51	58	57	22	81	2291	273	77	9152	98	82		145
Basal TSH, mU/l		0.6								2.04			0.23										2.86	0.91			0.11		0.92								0.8	0.09							0.53	4.59
Basophiles per nl	0.03	0.01	0.02	0.02	0.04	0.02	0.05	0.03	0.05	0.02		0.02		0.02	0.03	0.06	0.08	0.07	0.02	0.03			0.05	0.12	0.12	0.03	0.03	0.04	0.01	0.05	0.03	0.1	0.01		0.03	0.08	0.02	0.08	0.04		0.02		0.02	0.08	0.02	0.1697		0.05	0.04
Basophiles, % of leukocytes	0.3	0.2	0.3	0.2	0.3	0.1	0.3	0.5	0.3	0.4		0.2		0.5	0.2	0.4	0.9	0.7	0.2	0.4			0.5	1.1	0.5	0.3	0.3	0.4	0.2	0.3	0.4	0.7	0.2		0.5	0.4	0.2	0.5	0.2		0.2		0.1	1	0.2	1		0.5	0.4
Bicarbonate, mmol/l	28.1	28.4	27.3	27.4	26.9	26.4	27.1	26.7	32.5	25	28.1	27.6	24.5		31.5	23.9	26.8	28.7	28		27.2	26.7	28	27.4	27.9	26.5	29.5	23.6	19.9			27.2		31.1		28.5	26.1	31.3	31.7	26.5		23.7	38.5	23.8	28.8	31.2	28.4		25.3
Bilirubin (direct), mg/dl															1.72				1.21			22.39		0.29	0.44				0.23			0.15										2.73			2.39
Bilirubin (total), mg/dl	9.16	1.35	0.54	0.47	1	0.53	1.25	0.49	1.06	0.81		1.3	1.3	0.25	1.66	1.2	0.15	1.54	0.94	0.46		24.03	0.54	0.41	0.47	0.2	2.61	0.47	0.45	5.16	0.35	0.21	0.31	2.07	0.73	1.9	0.72	1.47	0.92	0.15	0.54	2.76	0.81	0.54	2.87	1.55	23.65	0.24	0.28
Calcium, mmol/l	2.33	2.12	2.17	2.22		2.21	2.11	2.39	2.25	2.3		2.09	2.15	2.36	2.23	2.06	2.16	2.07		2.24		2.33	2.37	2.26	2.33		2.25			1.96	2.18	2.18	2.29	1.91	2.29	2.06	2.04	2.05	2.15			2.38		2.2	2.61	2.28	2.33	2.19	2.18
Carboxyhemoglobin (COHB), % of Hb	1.2	2.1	2.1	0.6	1.3	0.6	1.4	1.9		1.2		1.9	1.3		1.2	1.3	1.2	0.9	2			2.4	1.9	1.9	1.6	1.2	1.6	1.4	0.7			0.8		2.3		2	2.5	1		0.4		1.2	1.7	0.3	1.2	1.8	1.9		2.7
CD169/Siglec-1 antigens per monocyte		1412	1200					1200								2150		1200		1780			1244				1200			1294	2049			1432		5814	1215							2171		6696
CD169+ monocytes, % of monocytes		75	58					55								89		69		97			85				56			38	97			68		90	73							88		98
Chloride, mmol/l	112	110	102	120	112	120	111	107		108		106	115		110	109	109	106	108			106	112	117	109	112	107	111	110			106		105		106	106	106	105	107		112	105	109	109	105	110		106
Creatine Kinase MB, % of Creatine Kinase		52	48		32		23	133		5		36	31		23	2	36	3	24			15	35	26	57	28	8	31	23			114	8	50		19	50					15	7	32	8	5			8
Creatine Kinase MB, U/l		12	12		21		19	12		17.1		13	25		13	36	20	23	9			17.8	11	10	12	16	15	20	16			16.9	8.4	19		15	13					24	19	15	94.5	22			16
Creatine kinase, U/l		23	25	40	66	36	81	9	169	85		22	80	48	56	1779	56	777	37	161		120	31	39	21	58	183	65	69	25	72	15	106	38	58	81	26	157	123			156	270	47	1231	416		87	205
Creatinine, mg/dl	1.99	0.38	0.23	1.4	0.81	1.11	0.97	0.37	1.35	0.88		0.5	1.55	0.6	0.8	2.17	0.85	1.83	0.68	0.84		1.1	1.35	0.54	1.81	0.92	2	1.49	1.22	1.38	0.7	0.46	1.12	1.51	0.95	2.27	0.25	1.24	1.58	0.47	0.46	1.48	0.88	0.69	1.85	2.35	1.4	0.66	0.66
CRP (clinical), mg/l	249.8	124.4	79.3	214.4	170.3	215.9	161.6	11.3	59.4	8.2	25.5	45.1	91.4	2.5	261.1	139	3.1	74	76.5	97.6		177.3	109.8	42.5	202.8	116.3	250.8	108.1	97.7	74.8	13.2	43.3	44.2	104.2	2.6	82.5	54.3	106.7	96.4	8.5	26.7	69.3	129.5	50.5	135.1	126.3	266.8	23.4	83.8
D-Dimer, mg/l	2.37	3.32	4.44	4.16	2.71	3.52	2.27	2.24	5.63	1.14		2.18	2.55		1.99				2.35			1.98	5.12	2.73	3.99	4.45	17.61	5.08	1.47			3.87	5.53	10.38			5.21	4.84	6.22			2.6	2.03		4.16	3.5	2.08		1.69
Eosinophiles per nl		0.08	0.15		0.12		0.1	0.21		0.08		0.01		0.05	0.01	0.23	0.45	0.32	0.01	0.26			0.17	1.03	0.88	0.06	0.02	0.04	0.02	0.16	0.04	0.42	0.34	1.12	0.11	0.43	0.09				0.15		0.05	0.22		0.6788		0.09	0.08
Eosinophiles, % of leucocytes		1.4	2.2		0.9		0.7	3.80435		1.7		0.1		1.2	0.1	1.6	4.9	3.4	0.1	3.6			1.7	0.5	3.8	0.6	0.2	0.4	0.4	1	0.5	2.9	7.7	7	1.9	1.9	1				1.1		0.4	2.8		4		0.8	0.8
Erythroblasts per nl	0.17	0.01			0.08		0.45		0.04				1.05		0.02	0.03		0.01	0.01			0.87	0.01	0.01	0.01	0.01	0.01	0.02						0.05		0.26		0.13				1.47	0.01		0.02	0.06	0.35		0.01
Erythrocytes per pl	2.5	2.7	3.5	3	2.4	3.4	2.6	3.4	3	5.1	3.3	3.2	3.2	5.3	3.2	2.6	3.3	2.9	3.1	3.8		3	2.7	3.2	2.8	3.3	3	2.6	3.1	2	4.4	2.4	2.8	3.2	5.4	2.5	3	3.2	2.9	2.7	3.7	4.3	3.3	4.5	4.1	2.3	2.7	4.4	2.9
Estimated glomerular filtration rate (CKD-EPI), ml/min	37	90	90	54	83	72	73	90	58	90		90	41	90	90	29	83	36	90	83		76	51	90	39	79	32	43	57	49	83	90	71	45	90	28	90	65	48	90	90	44	90	90	33	27	57	90	90
Ferritin, ug/l	997.6	1190	816.6	2194.5	906.6	1884.2	1108	618.1	958.2	1331.1		351.5	1697	51.4	1255.6				504.8	779.1		2056	497.9	880.2	1992.9		1595.5	490.2	789.9	644.4	368.4	2472.6	1363.1	3329.1	1316.3		717.7	1262.4	1463.9			9274	939.4		78870	1787.2		538.3	437.3
Fibrinogen (clinical), g/l	13.07	6.3		7.13		7.4			2.93				4.77						9.25			11.58	7.06	7.43		7	5.85		7.47			7.24					6.09	2.84	3.91			4.04	8.99		5.27	5.33	10.5
Free hemoglobin, mg/dl				4		7			8																								5					10	8
Gamma-glutamyl transferase, U/l	1433	548	237	119	163	120	163	170	77	228		1334	288	29	740	538	53	379	1095	69		2011	133	443	404	49	126	202	52	432	23	171	105	193	220	273	356	60	109	99	551	190	570	122	160	372		25	312
Glucose, mg/dl	152	200	209	281	133	147	120	106	128	84	175	136	133		226	117	106	113	161			132	189	177	175	108	124	126	239			118		157		151	180	154	144	92		163	204	109	129	131	115		109
Haptoglobin (clinical), g/l			3.3	4.18		3.91		3.1	0.42	0.4					4.5							1.4		2.6									4.11	0.3				0.62	0.66			1.7			1.92				4
Hematocrit l/l	0.224	0.24	0.302	0.265	0.238	0.303	0.25	0.295	0.284	0.426	0.309	0.304	0.297	0.418	0.301	0.274	0.288	0.29	0.28	0.316		0.266	0.267	0.313	0.283	0.3	0.309	0.267	0.284	0.214	0.372	0.217	0.264	0.304	0.455	0.252	0.266	0.281	0.273	0.254	0.347	0.399	0.31	0.403	0.395	0.232	0.246	0.359	0.252
Hemoglobin, g/dl	7.4	7.8	9.8	8.1	7.2	9.6	7.8	9.6	8.8	14.9	10.3	9.4	9.6	12.6	9.2	8.6	10	9.2	9.2	11.2		9.2	8.7	10	8.7	10.3	9.9	8.4	10.1	6.8	12.9	6.9	8.3	9.6	15.4	8.2	8.7	9.6	8.8	8	11.3	12.6	9.5	12.8	12.1	7.5	8.2	12.3	8.1
HHb (deoxyhemoglobin), % of Hb	11.9	4.7	1.4	2.7	2.4	3.9	3.8	2.2	5.6	4.6	3.5	4.5	4.4		1.6	3.9	61.1	3.3	4.1		2.7	6	3.3	5	2.1	2.9	4.6	2.5	4.1			1.9		1		2.2	3.5	6.2	5.6	1.6		7.5	5.8	2.7	3.8	3.4	6		2.9
Highly fluorescent lymphocytes per µl										0.1		0.1	0.1		0.2									0.1																		0.3	0.1
Immature granulocytes per nl	0.36	0.04	0.07	0.12	0.4	0.17	0.63	0.05	0.97	0.05		0.13		0.02	0.18	1.59	0.07	0.71	0.09	0.07			0.25	0.07	0.33	0.16	0.2	0.14	0.04	0.08	0.03	0.32	0.01		0.15	1.22	0.06	1.37	0.52		0.05	0.82	0.13	0.37	0.33	1.16		0.37	0.06
Immature granulocytes, % of leukocytes	4.1	0.7	1	1	2.9	1.2	4.3	0.9	5.4	1.1		1.1		0.5	1.2	10.9	0.8	7.6	0.9	1			2.5	0.7	1.4	1.5	2.2	1.3	0.9	0.5	0.4	2.2	0.2	8.5	2.6	5.4	0.7	8.6	2.9		0.4	5.4	0.9	4.7	2.6	9.1		3.5	0.6
INR	1.31	1.42	1.47	1.28	1.04	1.43	0.98	1.14	2.14	0.97		1.15	1.1	1	1.11	1.39	1.04	1.18	1.11	1.2		1.53	1.06	1.11	1.17	1.09	1.75	1.03	1.1	1.33	1.07	1.1	1.26	1.38	1	1.61	1.55	1.36	1.71	1.07	1.16	1.38	1.18	1.03	1.88	1.65	2.04	0.89	1.11
Interleukin-6, ng/l	791		39.9	103	150.6	273	160.5	16	41	2.7		8.5	120.4	5.4	55.5				11.8	20		480		80.8	567.2	15.1		70.4	202.5	48.6	12.3	29.3	27.8	9028	2.7			49.9	39.8			41.6	59.6		153			9.8	64.3
Lactate dehydrogenase (LDH), U/l	442	369	250	265	420	309	367	223	432	428		256	501	347	351	361		300	205	375		391	237	266	385	337	283	329	432	312	315	294	254	478	399	426	280	453	378			645	438	424	4916	397		288	442
Lactate, mg/dl	9	13	13	8	8	11	9	13	9	5		4	11		11	7	7	7	7			37	9	14	10	6	13	10	6			6		11		11	10	12	10	5		17	8	15	26	10	12		7
Leukocytes per nl	8.67	5.63	6.85	7.27	13.56	14.56	14.52	5.52	17.99	4.67	11.25	14.72	22.5	4.01	15.44	14.64	9.23	9.35	9.87	7.27		11.86	10.12	10.76	14.28	9.65	9.13	10.75	4.05	15.61	7.62	13.12	4.4	16	5.74	22.7	8.64	16.79	18.14	9.34	13.21	23.34	13.69	7.86	12.8	16.97	10.8	10.71	9.88
Lipase, U/l		28		41		41				60		218							82			15	84	68			56		85			102					37		37			94	125		40	165
Lymphocytes per nl	0.97	0.48	0.58	1.25	2.41	1.37	1.45	0.62	0.85	1.52		1.88	1.248	1.45	1.6	0.7	2.56	1.1	1.32	1.19			1.15	2.87	1.98	1.03	0.22	1.92	0.83	1.25	1.69	3.51	1.18	0.8	1.95	1.91	0.44	0.96	0.7		2.06	0.2059	1.58	1.73	0.97	1.5273		1.25	1.21
Lymphocytes, % of leukocytes	11.1	8.5	8.5	10.5	17.8	9.4	10	11.2	4.7	32.5		16	5	36.2	10.4	4.8	27.7	11.8	13.4	16.4			11.4	1	8.5	9.7	2.4	17.9	18.6	8	22.2	24	26.8	5	34	8.4	5.1	6	3.9		15.6	1	11.5	22	7.6	9		11.7	12.2
Magnesium, mmol/l		0.82		0.86		0.84	1.04		0.86	0.91			1.08									0.83	0.79		0.96		0.83		0.52			0.81					0.69	0.86							1.1	0.87	0.83
Mean corpuscular hemoglobin (MCH), pg	29.7	29.1	28.2	27.5	30.5	28.4	30.6	28.2	29.2	29.5	31.5	29	30.3	23.8	29	32.6	30.7	32.2	29.4	29.6		30.7	32	31.7	31.3	31.5	32.6	31.9	32.7	34.5	29.6	28.9	29.3	30.1	28.5	32.3	28.8	30.1	30.1	29.5	31	29.6	29.2	28.8	29.6	32.9	30	27.8	27.8
Mean corpuscular hemoglobin concentration (MCHC), g/dl	33	32.5	32.5	30.6	30.3	31.7	31.2	32.5	31	35	33.3	30.9	32.3	30.1	30.6	31.4	34.7	31.7	32.9	35.4		34.6	32.6	31.9	30.7	34.3	32	31.5	35.6	31.8	34.7	31.8	31.4	31.6	33.8	32.5	32.7	34.2	32.2	31.5	32.6	31.6	30.6	31.8	30.6	32.3	33.3	34.3	32.1
Mean corpuscular volume (MCV), fl	90	90	87	90	101	90	98	87	94	84	95	94	94	79	95	104	88	101	90	83		89	98	99	102	92	102	102	92	109	85	91	93	95	84	99	88	88	94	94	95	94	95	91	97	102	90	81	87
Mean platelet volume, fl	13.4	12.8	12.4	12.4	11.8	12.6	12.2	11.8	13.6	11.2	11	12.2	12.4	11.8	13.5	11.7	10.6	11.1	12.3	9.8			12.1	11.5	11.9	12	11.1	11.5	12.9	9.5	10.9	12.3	13.2	11.1	11.5	11.1	12.1	14.1	12.5	10.7	10.5	12.8	13	11.1	12.3	11.2		10.3	13.8
Methemoglobin, % of Hb	1.4	0.9	0.4	1.2	1	1.2	1.1	0.4		0.8		1	0.6		1.2	1	1.1	1.4	1.2			0.8	0.4	1	1.1	1.2	1.1	0.8	1.4			1		2.7		1.9	0.3	1.3		0.6		1.2	1.5	0.9	1	2.5	0.8		0.4
Monocytes per nl	0.83	0.47	0.58	0.32	2.46	0.43	1.95	0.56	0.59	0.33		0.79	1.7472	0.15	1.06	0.6	1.05	0.77	0.76	0.48			0.38	1.38	2.23	0.49	0.46	1.22	0.24	0.59	0.62	0.92	0.13	0.32	0.39	1.46	0.63	0.67	1.22		0.7	0.6177	1.45	0.63	0.36	1.3576		0.97	0.54
Monocytes, % of leukocytes	9.5	8.3	8.5	2.7	18.1	3	13.4	10.1	3.3	7.1		6.7	7	3.7	6.9	4.1	11.4	8.2	7.7	6.6			3.8	0.5	9.6	4.6	5	11.3	5.4	3.8	8.1	6.3	3	2	6.8	6.4	7.3	4.2	6.7		5.3	3	10.6	8	2.8	8		9.1	5.5
Myoglobin, ug/l										37																												664
N-terminal pro b-type Natriuretic Peptide (NT-proBNP), ng/l		1768	108	736	5841	487	4925	160	589	10		689	3815	15	597	4178		12811	1137	837			925	640	1064		5863	18397	909	1126	781		162	6818	8	4209	490	829	513				603	28	23874	4193		245	75
Neutrophil-to-lymphocyte ratio	6.7732	9.47917	9.39655	8.176	3.37344	9.17518	7.13103	6.53226	18.2706	1.75658		4.74468		1.6	7.85	16.3714	1.96094	5.8	5.81061	4.40336			7.06087	1.84321	8.9899	8.59223	37.2727	3.84896	4	10.784	3.08284	2.66667	2.31356	11.825	1.59487	9.21466	16.8182	13.3229	22.3714		4.96602	64.3031	6.62025	2.79191	11.4639	6.37727		6.384	6.57025
Neutrophil activity					51		52			48		50	48		54		41		49					52	56	50		52	50													49	55		52
Neutrophil granularity intensity					153		153			144		151	147		153		157		150					156	157	155		153	145													144	155		139
Neutrophils per nl	6.57	4.55	5.45	10.22	8.13	12.57	10.34	4.05	15.53	2.67		8.92		2.32	12.56	11.46	5.02	6.38	7.67	5.24			8.12	5.29	17.8	8.85	8.2	7.39	3.32	13.48	5.21	9.36	2.73	9.46	3.11	17.6	7.4	12.79	15.66		10.23	13.24	10.46	4.83	11.12	9.74		7.98	7.95
Neutrophils, % of leukocytes	75	80.9	79.5	85.6	60	86.3	71.3	73.5	86.3	57.2		75.9		57.9	81.2	78.2	54.3	68.3	77.7	72			80.1	96.5	76.2	83.3	89.9	68.7	74.5	86.4	68.4	63.9	62.1	71.2	54.2	77.5	85.7	80.7	86.3		77.4	87.3	76.5	61.5	86.8	76.7		74.4	80.5
Oxyhemoglobin (O2Hb), % of Hb	85.5	92.3	96.1	96.5	95.3	95.3	93.7	95.5	93.6	93.4	95.7	92.6	93.7		96	93.8		94.4	92.7		96.5	90.8	94.4	92.1	95.2	94.7	92.7	95.3	93.8			97.3		94		93.9	93.7	93	93.6	97.4		92.5	91	94.6	94	92.3	91.3		94
PaO2, mmHg	60.1	69.4	99.8	88.2	141	80.2	98	91.6	70.9	75.6		80.9	82.2		135	100		98.3	79.3			72.7	78.3	71	112	87.3	81.7	118	106			99		136		97.7	72.3	69.8	71.5	113		79.3	73.4	101	87.9	80.1	72.1		76.1
pCO2, mmHg	52.2	39.7	42.1	37.2	43.7	35.1	38.4	35.2	45.9	37.7	38.7	46.8	38.3		58.7	55.4		68.1	36.7		41.9	44.1	36.3	39	57.9	35.1	73	33.1	44.2			37.1		59.2		51.7	33.7	48.4	45	41.1		44.7	60.1	34.5	53.3	52.2	45.9		34.6
pH	7.35	7.468	7.428	7.48	7.406	7.488	7.463	7.493	7.464	7.436	7.474	7.389	7.422		7.35	7.258	7.426	7.248	7.495		7.428	7.4	7.499	7.46	7.304	7.49	7.231	7.467	7.276			7.478		7.339		7.36	7.5	7.427	7.462	7.425		7.33	7.423	7.453	7.352	7.395	7.409		7.477
Potassium, mmol/l	4.3	4	4.2	4.5	4.8	4.2	4.7	3.6	4.2	4.1		3.8	4.5	4.2	5.3	5.4	4	3.4	3.7	3.4		4.5	4	4.2	4.4	4.2	4.5	4.3	4.1	3.7	3.8	4.4	3.9	4.8	4.2	5.3	4.4	3.8	4	3.7	3.9	4.4	3.7	4.2	4.5	3.9	3.7	3.3	4.5
Procalcitonin, µg/l	2.41	0.67	0.17	12.2	1.1	1.36	1.69	0.12	1.06	0.06		0.17	1.98	0.03	0.31	1.64	0.11	1.89	0.25	0.06		2.17	0.32	0.42	2.02	0.39	3.83	0.57	0.24	0.18	0.02	0.11	0.81	4.4	0.06	1.76	0.18	2.82	0.51			2.22	0.2	0.08	6.72	1.85	2.49	0.05	0.14
Pseudocholinesterase, kU/l		2.6																	4.11				3.47				1.49										3.46									1.58
Red blood cell distribution width (RDW-CV), %	16.3	15.9	14.4	17.2	21.2	17.3	19.4	14	16.4	11.9	13.4	15.9	17.3	16.2	15.9	14.9	12.6	14.3	15.9	13.6		18.2	13.9	15.5	16	13.2	14	21.7	13.4	15	13	15.4	16.3	22.9	11.9	20.1	14.8	17.2	16.1	16.5	15.8	15.3	15.7	12.9	15.3	18.1	18.1	12.1	13.5
Reticulocyte hemoglobin equivalent, pg				26.4		25.5			36.4																								31.4	34				36.8	37						32
Reticulocyte production index (RPI)				0.2		0.4			0.7																								0.2	1.8				0.4	0.8						1
Reticulocytes per nl				19.7		33.1			59																								15.2	139.2				40.2	71.2						43.5
Reticulocytes, % of erythrocytes				0.62		0.98			1.96																								0.46	4.31				1.24	2.44						0.87
Segment core granulocytes, % of leukocytes		94							89				73											49										73		71						86				71
sO2, %	87.8	95.2	98.6	97.2	97.5	96.1	96.1	98.7	94.4	95.3		95.4	95.5		98.4	96		96.6	95.8			93.8	96.6	94.9	97.8	97	95.3	97.4	95.8			98		99		97.7	96.4	93.7	94.4	98.4		94.8	94	97.3	96.1	96.4	93.8		97
Sodium, mmol/l	139	147	133	158	143	155	144	138	147	140		140	144	142	145	141	140	146	144	140		147	148	148	144	143	144	141	139	136	140	137	160	142	142	146	136	147	149	141	140	142	147	139	142	143	151	139	137
Standard base excess (SBE), mmol/l	2.9	4.8	3.2	4	2.6	3.1	3.5	3.5	8.4	1.2	4.5	3	0.6		6.1	-2.2	2.7	2	4.7		3.1	2.3	4.7	3.7	2.1	3.3	2.6	0.3	-5.7			3.7		5.6		3.4	3	6.9	7.7	2.4		-1.4	13.3	0.3	3.6	6.4	4		2
Standard bicarbonate (SBC), mmol/l	26.4	28.7	27.2	28.1	26.7	27.4	27.6	27.8	31.9	25.6	28.5	26.8	25		28.8	21.9	25.8	25.2	28.8		27.1	26.2	28.8	27.7	25.7	27.6	25.4	24.9	19.4			27.9		28.7		27.1	27.3	30.3	31.2	26.6		22.7	35.9	25.1	26.8	30	27.8		26.2
Thrombocytes per nl	247	325	142	160	231	215	139	195	78	203	354	373	120	273	362	190	561	152	351	459		74	330	338	312	212	147	378	106	232	250	330	105	156	242	284	206	45	130	356	351	206	335	534	196	269	81	335	350
Triglycerides, mg/dl		177																					135				245										87									208
Troponin T HS, ng/l					118		116			8		37	127		34	44		33	38	31			29	46	57	26		118	21	18	8	29	239									77	38		253			5
Urea, mg/dl	60	52	27	163	43	109	53	41	111	19		27	88	26	51	79	52	57	50			65	76	63	97	78	43	90	36	26		42	101	58		108	40	113	130	21	20	62	67	45	38	91	68	36	49
[truncated: 638 more columns]
