# Supplementary material for: A time-resolved proteomic and prognostic map of COVID-19
Source: Cell Syst. 2021 Aug 18;12(8):780–794.e7. doi: 10.1016/j.cels.2021.05.005 (PMC8201874; doi:10.1016/j.cels.2021.05.005)
Supplement: Table S9. Metadata associated with Table S8 [file mmc8.xlsx]

## Sheet: Table S9
File	Patient Id	Time point - days since admission	Time point - days until outcome	WHO grade	Max severity	Patient died	Will worsen in the future	DNI / DNR	Secondary DNI / DNR	Age	BMI	Charlson index	SOFA score	Horowitz index	FiO2
520_TOF1_AF_002_ZeBanC_P1_A1	123	23	5	7	7	1	1	0	0	53	39.61	1		204.878	41
520_TOF1_AF_003_ZeBanC_P1_A2	42	21	52	6	7	0	1	0	0	69	24.49	2	5	108.955	67
520_TOF1_AF_004_ZeBanC_P1_A3	42	31	42	6	7	0	0	0	0	69	24.49	2	4	292	25
520_TOF1_AF_005_ZeBanC_P1_A4	109	32	13	6	7	0	0	0	0	60	35.51	3	7	254.286	35
520_TOF1_AF_006_ZeBanC_P1_A5	26	34	70	7	7	1	1	0	1	81	30.86	7	4	340	35
520_TOF1_AF_008_ZeBanC_P1_A6	109	30	15	6	7	0	0	0	0	60	35.51	3	6	216.216	37
520_TOF1_AF_010_ZeBanC_P1_A8	26	32	72	7	7	1	1	0	1	81	30.86	7	14	300	30
520_TOF1_AF_011_ZeBanC_P1_A9	42	38	35	6	7	0	0	0	0	69	24.49	2	1	376.19	21
520_TOF1_AF_014_ZeBanC_P1_A11	139	23	52	7	7	0	0	0	0	56	29.39	1	12	186.111	36
520_TOF1_AF_017_ZeBanC_P1_B2	61	4	8	4	5	0	0	0	0	21	33.21	0			29
520_TOF1_AF_018_ZeBanC_P1_B3	15	25	8	4	7	0	0	0	0	75	28.08	4		237.931	29
520_TOF1_AF_020_ZeBanC_P1_B4	74	21	22	4	6	0	0	0	0	58	24.69	3		290.476	21
520_TOF1_AF_022_ZeBanC_P1_B6	26	29	75	7	7	1	1	0	1	81	30.86	7	15	277.5	40
520_TOF1_AF_023_ZeBanC_P1_B7	33	4	2	3	4	0	0	0	0	25	22.68	0			21
520_TOF1_AF_024_ZeBanC_P1_B8	74	14	29	6	6	0	0	0	0	58	24.69	3	9	265.714	35
520_TOF1_AF_026_ZeBanC_P1_B9	90	14	60	7	7	1	1	0	1	72	34.6	3	10	446.154	26
520_TOF1_AF_027_ZeBanC_P1_B10	48	24	9	3	6	0	0	0	0	81	26.12	4			21
520_TOF1_AF_028_ZeBanC_P1_B11	90	11	63	7	7	1	1	0	1	72	34.6	3	9	130	70
520_TOF1_AF_029_ZeBanC_P1_B12	74	18	25	4	6	0	0	0	0	58	24.69	3	1	395.238	21
520_TOF1_AF_030_ZeBanC_P1_C1	91	6	2	3	3	0	0	0	0	79	26.99	3			21
520_TOF1_AF_033_ZeBanC_P1_C2	116	19	1	4	5	0	0	0	0	61	26.87	2		236	25
520_TOF1_AF_034_ZeBanC_P1_C3	123	28	0	7	7	1	1	0	0	53	39.61	1		316	25
520_TOF1_AF_035_ZeBanC_P1_C4	15	20	13	5	7	0	0	0	0	75	28.08	4	0	200	30
520_TOF1_AF_036_ZeBanC_P1_C5	45	25	112	7	7	0	0	0	0	61	32.14	3	6	182.5	40
520_TOF1_AF_037_ZeBanC_P1_C6	45	29	108	7	7	0	0	0	0	61	32.14	3	9	251.429	35
520_TOF1_AF_039_ZeBanC_P1_C7	48	12	21	5	6	0	0	0	0	81	26.12	4	5	271.429	28
520_TOF1_AF_040_ZeBanC_P1_C8	90	9	65	7	7	1	1	0	1	72	34.6	3	14	204.082	49
520_TOF1_AF_041_ZeBanC_P1_C9	26	39	65	7	7	1	1	0	1	81	30.86	7	9	334.286	35
520_TOF1_AF_042_ZeBanC_P1_C10	141	4	51	7	7	0	0	0	0	77	27.44	6	12	271.429	21
520_TOF1_AF_043_ZeBanC_P1_C11	4	4	16	3	4	0	0	0	0	36	41.52	4			21
520_TOF1_AF_045_ZeBanC_P1_C12	14	5	4	3	3	0	0	0	0	79	25.4	3			21
520_TOF1_AF_047_ZeBanC_P1_D2	163	30	9	4	7	0	0	0	0	68	25.7	2	3	308	25
520_TOF1_AF_048_ZeBanC_P1_D3	109	37	8	6	7	0	0	0	0	60	35.51	3	4	262.857	35
520_TOF1_AF_052_ZeBanC_P1_D6	90	28	46	7	7	1	1	0	1	72	34.6	3	12	173.81	42
520_TOF1_AF_055_ZeBanC_P1_D9	61	6	6	3	5	0	0	0	0	21	33.21	0			21
520_TOF1_AF_057_ZeBanC_P1_D10	90	18	56	7	7	1	1	0	1	72	34.6	3	9	258.065	31
520_TOF1_AF_058_ZeBanC_P1_D11	42	26	47	6	7	0	1	0	0	69	24.49	2	3	253.846	26
520_TOF1_AF_059_ZeBanC_P1_D12	139	21	54	7	7	0	0	0	0	56	29.39	1	14	197.561	41
520_TOF1_AF_060_ZeBanC_P1_E1	139	26	49	7	7	0	0	0	0	56	29.39	1	8	180	35
520_TOF1_AF_061_ZeBanC_P1_E2	163	37	2	4	7	0	0	0	0	68	25.7	2	0	538.095	21
520_TOF1_AF_064_ZeBanC_P1_E3	74	28	15	3	6	0	0	0	0	58	24.69	3			21
520_TOF1_AF_065_ZeBanC_P1_E4	26	25	79	7	7	1	1	0	1	81	30.86	7	12	240	30
520_TOF1_AF_066_ZeBanC_P1_E5	74	11	32	6	6	0	0	0	0	58	24.69	3	3
520_TOF1_AF_067_ZeBanC_P1_E6	116	5	15	5	5	0	0	0	0	61	26.87	2	2	222.222	45
520_TOF1_AF_068_ZeBanC_P1_E7	26	22	82	7	7	1	1	0	1	81	30.86	7	17
520_TOF1_AF_070_ZeBanC_P1_E8	90	16	58	7	7	1	1	0	1	72	34.6	3	13	291.667	36
520_TOF1_AF_071_ZeBanC_P1_E9	123	26	2	7	7	1	1	0	0	53	39.61	1		180.952	42
520_TOF1_AF_072_ZeBanC_P1_E10	146	6	0	3	4	0	0	0	0	47	24.78	0			21
520_TOF1_AF_074_ZeBanC_P1_E12	102	19	31	6	7	0	0	0	0	22	33.95	0	4	311.538	26
520_TOF1_AF_076_ZeBanC_P1_F1	45	39	98	7	7	0	0	0	0	61	32.14	3	8	170	40
520_TOF1_AF_077_ZeBanC_P1_F2	116	16	4	4	5	0	0	0	0	61	26.87	2		336	25
520_TOF1_AF_078_ZeBanC_P1_F3	102	7	43	7	7	0	0	0	0	22	33.95	0	6	615.385	26
520_TOF1_AF_079_ZeBanC_P1_F4	150	10	16	5	5	0	0	0	0	71	46.88	6	6	190	40
520_TOF1_AF_080_ZeBanC_P1_F5	146	4	2	4	4	0	0	0	0	47	24.78	0			21
520_TOF1_AF_082_ZeBanC_P1_F6	102	14	36	6	7	0	0	0	0	22	33.95	0		218.919	37
520_TOF1_AF_084_ZeBanC_P1_F8	90	23	51	7	7	1	1	0	1	72	34.6	3		186.111	36
520_TOF1_AF_088_ZeBanC_P1_F11	42	24	49	6	7	0	1	0	0	69	24.49	2	5	151.22	41
520_TOF1_AF_089_ZeBanC_P1_F12	45	32	105	7	7	0	0	0	0	61	32.14	3	11		40
520_TOF1_AF_090_ZeBanC_P1_G1	47	16	80	7	7	0	0	0	0	62	34.29	3	12	261.29	31
520_TOF1_AF_091_ZeBanC_P1_G2	163	32	7	4	7	0	0	0	0	68	25.7	2	3	524	25
520_TOF1_AF_096_ZeBanC_P1_G5	45	27	110	7	7	0	0	0	0	61	32.14	3	6	145	60
520_TOF1_AF_099_ZeBanC_P1_G8	139	28	47	7	7	0	0	0	0	56	29.39	1	12	185.366	41
520_TOF1_AF_101_ZeBanC_P1_G9	102	12	38	7	7	0	0	0	0	22	33.95	0	6	248.649	37
520_TOF1_AF_102_ZeBanC_P1_G10	102	5	45	7	7	0	0	0	0	22	33.95	0	12	422.727	22
520_TOF1_AF_104_ZeBanC_P1_G12	45	34	103	7	7	0	0	0	0	61	32.14	3	12	200	35
520_TOF1_AF_105_ZeBanC_P1_H1	15	22	11	4	7	0	0	0	0	75	28.08	4		288	25
520_TOF1_AF_108_ZeBanC_P1_H3	116	14	6	4	5	0	0	0	0	61	26.87	2		341.379	29
520_TOF1_AF_110_ZeBanC_P1_H5	117	28	14	7	7	0	0	0	0	78	34.72	5	8	265.714	35
520_TOF1_AF_111_ZeBanC_P1_H6	150	15	11	4	5	0	0	0	0	71	46.88	6	2	628.571	21
520_TOF1_AF_113_ZeBanC_P1_H7	117	26	16	7	7	0	0	0	0	78	34.72	5	9	273.333	30
520_TOF1_AF_114_ZeBanC_P1_H8	123	21	7	7	7	1	1	0	0	53	39.61	1		96.7742	62
520_TOF1_AF_115_ZeBanC_P1_H9	90	21	53	7	7	1	1	0	1	72	34.6	3		212.195	41
520_TOF1_AF_117_ZeBanC_P1_H11	48	15	18	4	6	0	0	0	0	81	26.12	4	2	272.414	29
520_TOF1_AF_119_ZeBanC_P1_H12	140	11	6	4	5	0	0	0	0	52	28.73	1			29
520_TOF1_AF_120_ZeBanC_P2_A1	39	7	10	4	4	1	1	1	0	92	29.4	4		133.333	33
520_TOF1_AF_121_ZeBanC_P2_A2	8	19	64	7	7	0	0	0	0	67	35.5	6	10	256.667	30
520_TOF1_AF_123_ZeBanC_P2_A4	152	35	50	7	7	0	0	0	0	47	35.51	0	9	671.429	21
520_TOF1_AF_126_ZeBanC_P2_A5	135	24		7	7	0	0	0	0	54	27.76	1	14	129.412	51
520_TOF1_AF_127_ZeBanC_P2_A6	8	16	67	7	7	0	0	0	0	67	35.5	6	10	217.143	35
520_TOF1_AF_128_ZeBanC_P2_A7	71	7	3	4	4	0	0	0	0	37	21	0			29
520_TOF1_AF_129_ZeBanC_P2_A8	19	19	19	4	5	0	0	0	0	79	16.33	5	1	333.333	21
520_TOF1_AF_130_ZeBanC_P2_A9	8	14	69	7	7	0	0	0	0	67	35.5	6	12	187.5	40
520_TOF1_AF_132_ZeBanC_P2_A10	44	7	24	5	5	1	1	1	0	86	23.37	9	6	127.143	70
520_TOF1_AF_133_ZeBanC_P2_A11	8	21	62	7	7	0	0	0	0	67	35.5	6	10	242.5	40
520_TOF1_AF_134_ZeBanC_P2_A12	155	3	9	3	3	0	0	0	0	22	25.39	0			21
520_TOF1_AF_135_ZeBanC_P2_B1	22	2	4	3	4	0	0	0	0	40	28.37	0			21
520_TOF1_AF_136_ZeBanC_P2_B2	18	18	144	7	7	0	0	0	0	63	23.63	2	9	210.811	37
520_TOF1_AF_138_ZeBanC_P2_B3	22	5	1	3	4	0	0	0	0	40	28.37	0			21
520_TOF1_AF_139_ZeBanC_P2_B4	79	5	5	4	4	0	0	0	0	82	22.04	4			29
520_TOF1_AF_140_ZeBanC_P2_B5	135	10		7	7	0	0	0	0	54	27.76	1		156.522	46
520_TOF1_AF_141_ZeBanC_P2_B6	44	9	22	5	5	1	1	1	0	86	23.37	9	6	86.6667	90
520_TOF1_AF_142_ZeBanC_P2_B7	18	20	142	7	7	0	0	0	0	63	23.63	2			62
520_TOF1_AF_144_ZeBanC_P2_B8	19	36	2	3	5	0	0	0	0	79	16.33	5			21
520_TOF1_AF_146_ZeBanC_P2_B10	18	15	147	7	7	0	0	0	0	63	23.63	2	14	153.191	47
520_TOF1_AF_147_ZeBanC_P2_B11	84	25	42	6	6	0	0	0	0	59	24.31	1	6
520_TOF1_AF_148_ZeBanC_P2_B12	86	34	81	7	7	0	0	0	0	75	23.6	6	5	253.333	30
520_TOF1_AF_152_ZeBanC_P2_C3	87	7	10	4	4	0	0	0	0	76	22.4	7			21
520_TOF1_AF_153_ZeBanC_P2_C4	87	14	3	3	4	0	0	0	0	76	22.4	7			21
520_TOF1_AF_154_ZeBanC_P2_C5	8	26	57	7	7	0	0	0	0	67	35.5	6	7	220	35
520_TOF1_AF_158_ZeBanC_P2_C7	124	29	5	3	3	0	0	0	0	21	20.02	0			21
520_TOF1_AF_159_ZeBanC_P2_C8	135	33		7	7	0	0	0	0	54	27.76	1		313.636	22
520_TOF1_AF_160_ZeBanC_P2_C9	71	5	5	4	4	0	0	0	0	37	21	0			29
520_TOF1_AF_161_ZeBanC_P2_C10	92	30	6	4	7	0	0	0	0	62		2		203.448	29
520_TOF1_AF_163_ZeBanC_P2_C11	124	31	3	3	3	0	0	0	0	21	20.02	0			21
520_TOF1_AF_164_ZeBanC_P2_C12	18	27	135	7	7	0	0	0	0	63	23.63	2	12	371.429	21
520_TOF1_AF_166_ZeBanC_P2_D2	135	26		7	7	0	0	0	0	54	27.76	1	10	225.806	31
520_TOF1_AF_167_ZeBanC_P2_D3	19	10	28	5	5	0	0	0	0	79	16.33	5	5	197.561	41
520_TOF1_AF_169_ZeBanC_P2_D4	71	9	1	4	4	0	0	0	0	37	21	0			25
520_TOF1_AF_170_ZeBanC_P2_D5	87	11	6	3	4	0	0	0	0	76	22.4	7			21
520_TOF1_AF_172_ZeBanC_P2_D7	135	31		7	7	0	0	0	0	54	27.76	1	9	319.231	26
520_TOF1_AF_173_ZeBanC_P2_D8	105	7	3	3	3	0	0	0	0	70	27.34	3			21
520_TOF1_AF_175_ZeBanC_P2_D9	19	26	12	4	5	0	0	0	0	79	16.33	5			21
520_TOF1_AF_176_ZeBanC_P2_D10	124	33	1	3	3	0	0	0	0	21	20.02	0			21
520_TOF1_AF_183_ZeBanC_P2_E4	105	2	8	3	3	0	0	0	0	70	27.34	3			21
520_TOF1_AF_184_ZeBanC_P2_E5	66	7	0	3	4	0	0	0	0	78	27.17	5			21
520_TOF1_AF_188_ZeBanC_P2_E7	151	3	3	3	3	0	0	0	0	71	32.87	3			21
520_TOF1_AF_189_ZeBanC_P2_E8	86	27	88	7	7	0	0	0	0	75	23.6	6	7	200	35
520_TOF1_AF_192_ZeBanC_P2_E11	155	10	2	3	3	0	0	0	0	22	25.39	0			21
520_TOF1_AF_194_ZeBanC_P2_E12	44	5	26	5	5	1	1	1	0	86	23.37	9	7	97.1429	70
520_TOF1_AF_195_ZeBanC_P2_F1	24	14	6	6	6	0	0	0	0	68	29.05	8		804.762	21
520_TOF1_AF_197_ZeBanC_P2_F3	44	19	12	5	5	1	1	1	0	86	23.37	9	5	112.727	55
520_TOF1_AF_200_ZeBanC_P2_F5	84	30	37	6	6	0	0	0	0	59	24.31	1	6	273.333	30
520_TOF1_AF_202_ZeBanC_P2_F7	87	4	13	3	4	0	1	0	0	76	22.4	7	4
520_TOF1_AF_203_ZeBanC_P2_F8	92	35	1	3	7	0	0	0	0	62		2		361.905	21
520_TOF1_AF_206_ZeBanC_P2_F10	135	21		7	7	0	0	0	0	54	27.76	1	19	114.754	61
520_TOF1_AF_207_ZeBanC_P2_F11	152	30	55	6	7	0	1	0	0	47	35.51	0	2	334.286	35
520_TOF1_AF_209_ZeBanC_P2_G1	19	31	7	4	5	0	0	0	0	79	16.33	5			25
520_TOF1_AF_210_ZeBanC_P2_G2	19	17	21	5	5	0	0	0	0	79	16.33	5	5		35
520_TOF1_AF_212_ZeBanC_P2_G3	135	38		7	7	0	0	0	0	54	27.76	1	9	307.692	26
520_TOF1_AF_213_ZeBanC_P2_G4	135	12		7	7	0	0	0	0	54	27.76	1		163.043	46
520_TOF1_AF_214_ZeBanC_P2_G5	86	29	86	7	7	0	0	0	0	75	23.6	6	6	300	30
520_TOF1_AF_215_ZeBanC_P2_G6	18	13	149	7	7	0	0	0	0	63	23.63	2	18	89.7727	88
520_TOF1_AF_216_ZeBanC_P2_G7	49	9	0	3	4	0	0	0	0	73	27.77	5			21
520_TOF1_AF_219_ZeBanC_P2_G8	84	35	32	6	6	0	0	0	0	59	24.31	1	5	460	30
520_TOF1_AF_220_ZeBanC_P2_G9	19	5	33	4	5	0	1	0	0	79	16.33	5	7		37
520_TOF1_AF_221_ZeBanC_P2_G10	87	9	8	3	4	0	0	0	0	76	22.4	7			21
520_TOF1_AF_222_ZeBanC_P2_G11	105	5	5	3	3	0	0	0	0	70	27.34	3			21
520_TOF1_AF_225_ZeBanC_P2_H1	151	5	1	3	3	0	0	0	0	71	32.87	3			21
520_TOF1_AF_226_ZeBanC_P2_H2	18	25	137	7	7	0	0	0	0	63	23.63	2		461.905	21
520_TOF1_AF_227_ZeBanC_P2_H3	135	19		7	7	0	0	0	0	54	27.76	1	12	178.049	41
520_TOF1_AF_228_ZeBanC_P2_H4	44	14	17	5	5	1	1	1	0	86	23.37	9	7	58.8235	85
520_TOF1_AF_229_ZeBanC_P2_H5	18	22	140	7	7	0	0	0	0	63	23.63	2	13	119.481	77
520_TOF1_AF_231_ZeBanC_P2_H6	19	8	30	5	5	0	0	0	0	79	16.33	5	4	146.667	45
520_TOF1_AF_232_ZeBanC_P2_H7	155	1	11	3	3	0	0	0	0	22	25.39	0			21
520_TOF1_AF_233_ZeBanC_P2_H8	66	23	-16	0	4	0	0	0	0	78	27.17	5
520_TOF1_AF_234_ZeBanC_P2_H9	39	5	12	3	4	1	1	1	0	92	29.4	4		266.667	21
520_TOF1_AF_237_ZeBanC_P2_H11	49	7	2	4	4	0	0	0	0	73	27.77	5			11.6667
520_TOF1_AF_238_ZeBanC_P2_H12	19	22	16	4	5	0	0	0	0	79	16.33	5			17.5
520_TOF1_AF_239_ZeBanC_P5_A1	10	16	12	4	4	0	0	0	0	71	31.5	8			21
520_TOF1_AF_241_ZeBanC_P5_A5	162	27	17	6	7	0	1	0	0	51	55.53	1		430.769	26
520_TOF1_AF_245_ZeBanC_P5_A9	82	4	0	3	3	0	0	0	0	22	21.15	0			21
520_TOF1_AF_247_ZeBanC_P5_A12	36	22	30	7	7	0	0	0	0	63	36.23	3		203.226	31
520_TOF1_AF_250_ZeBanC_P5_B1	162	30	14	6	7	0	1	0	0	51	55.53	1		368.182	22
520_TOF1_AF_251_ZeBanC_P5_B3	36	31	21	4	7	0	1	0	0	63	36.23	3		255.172	29
520_TOF1_AF_258_ZeBanC_P5_B10	36	50	2	5	7	0	0	0	0	63	36.23	3		357.143	21
520_TOF1_AF_264_ZeBanC_P5_C7	36	43	9	5	7	0	0	0	0	63	36.23	3		357.143	21
520_TOF1_AF_268_ZeBanC_P5_D4	36	38	14	5	7	0	0	0	0	63	36.23	3		276.19	21
520_TOF1_AF_269_ZeBanC_P5_D5	36	15	37	7	7	0	0	0	0	63	36.23	3	5	320	25
520_TOF1_AF_272_ZeBanC_P5_D11	162	37	7	6	7	0	1	0	0	51	55.53	1		403.226	31
520_TOF1_AF_276_ZeBanC_P5_E7	162	23	21	7	7	0	0	0	0	51	55.53	1		256.667	30
520_TOF1_AF_278_ZeBanC_P5_E11	10	14	14	4	4	0	0	0	0	71	31.5	8			21
520_TOF1_AF_282_ZeBanC_P5_F3	162	25	19	7	7	0	0	0	0	51	55.53	1		330.769	26
520_TOF1_AF_283_ZeBanC_P5_F6	10	19	9	4	4	0	0	0	0	71	31.5	8			21
520_TOF1_AF_285_ZeBanC_P5_F8	36	36	16	5	7	0	0	0	0	63	36.23	3		280.952	21
520_TOF1_AF_287_ZeBanC_P5_F10	10	26	2	3	4	0	0	0	0	71	31.5	8			21
520_TOF1_AF_289_ZeBanC_P5_F12	10	12	16	4	4	0	0	0	0	71	31.5	8			21
520_TOF1_AF_290_ZeBanC_P5_G1	162	32	12	6	7	0	1	0	0	51	55.53	1		395.455	22
520_TOF1_AF_293_ZeBanC_P5_G3	162	11	33	7	7	0	0	0	0	51	55.53	1		185	40
520_TOF1_AF_295_ZeBanC_P5_G6	36	40	12	5	7	0	0	0	0	63	36.23	3		271.429	21
520_TOF1_AF_297_ZeBanC_P5_G8	10	21	7	4	4	0	0	0	0	71	31.5	8			33
520_TOF1_AF_299_ZeBanC_P5_G9	36	19	33	7	7	0	0	0	0	63	36.23	3	2	332	25
520_TOF1_AF_302_ZeBanC_P5_G12	162	18	26	7	7	0	0	0	0	51	55.53	1		370	30
520_TOF1_AF_307_ZeBanC_P5_H8	36	17	35	7	7	0	0	0	0	63	36.23	3	8	308	25
520_TOF1_AF_308_ZeBanC_P5_H9	36	33	19	5	7	0	0	0	0	63	36.23	3		252.381	21
520_TOF1_AF_309_ZeBanC_P5_H11	162	20	24	7	7	0	0	0	0	51	55.53	1		410	30
520_TOF1_AF_313_ZeBanC_P3_A1	50	5	4	4	4	0	0	0	0	65	26.17	4			29
520_TOF1_AF_314_ZeBanC_P3_A2	149	17	8	4	7	0	0	0	0	53	31.14	1			21
520_TOF1_AF_315_ZeBanC_P3_A3	89	40	2	3	7	0	0	0	0	26	24.49	1		433.333	21
520_TOF1_AF_316_ZeBanC_P3_A4	83	33	9	7	7	1	1	0	1	77	30.52	3	8	452.381	21
520_TOF1_AF_318_ZeBanC_P3_A5	100	18	91	7	7	0	0	0	0	62	27.78	5	11	172.5	40
520_TOF1_AF_319_ZeBanC_P3_A6	125	14	3	3	4	0	0	0	0	48	26.87	0			21
520_TOF1_AF_320_ZeBanC_P3_A7	149	12	13	6	7	0	0	0	0	53	31.14	1	4	200	36
520_TOF1_AF_321_ZeBanC_P3_A8	138	7	15	3	3	0	0	0	0	44	35.8	0			21
520_TOF1_AF_322_ZeBanC_P3_A9	148	25	0	4	6	0	0	0	0	66	27.04	2		264	25
520_TOF1_AF_324_ZeBanC_P3_A10	137	5	8	3	4	0	0	0	0	70	31.8	4			21
520_TOF1_AF_328_ZeBanC_P3_B3	58	1	12	3	4	0	1	0	0	53	22.45	4
520_TOF1_AF_330_ZeBanC_P3_B4	89	14	28	7	7	0	0	0	0	26	24.49	1		225.806	31
520_TOF1_AF_331_ZeBanC_P3_B5	164	14	1	7	7	1	1	0	0	62	37.45	3	11
520_TOF1_AF_332_ZeBanC_P3_B6	89	12	30	7	7	0	0	0	0	26	24.49	1		104.04	99
520_TOF1_AF_333_ZeBanC_P3_B7	100	39	70	7	7	0	0	0	0	62	27.78	5		2538.89	36
520_TOF1_AF_334_ZeBanC_P3_B8	149	14	11	5	7	0	0	0	0	53	31.14	1		480.952	21
520_TOF1_AF_336_ZeBanC_P3_B9	100	32	77	7	7	0	0	0	0	62	27.78	5	8	133.929	56
520_TOF1_AF_337_ZeBanC_P3_B10	6	4	10	4	4	0	0	0	0	71	23.4	3			29
520_TOF1_AF_339_ZeBanC_P3_B11	100	49	60	7	7	0	0	0	0	62	27.78	5	1	210	30
520_TOF1_AF_340_ZeBanC_P3_B12	137	2	11	4	4	0	0	0	0	70	31.8	4			29
520_TOF1_AF_343_ZeBanC_P3_C1	58	6	7	4	4	0	0	0	0	53	22.45	4			21
520_TOF1_AF_345_ZeBanC_P3_C3	120	35	49	6	6	0	0	0	0	62	27.78	2		343.333	30
520_TOF1_AF_346_ZeBanC_P3_C4	100	30	79	7	7	0	0	0	0	62	27.78	5	11	155.357	56
520_TOF1_AF_350_ZeBanC_P3_C7	125	16	1	3	4	0	0	0	0	48	26.87	0			21
520_TOF1_AF_351_ZeBanC_P3_C8	93	10	5	3	4	0	0	0	0	78	24.93	5			21
520_TOF1_AF_352_ZeBanC_P3_C9	89	21	21	6	7	0	0	0	0	26	24.49	1	7	284	25
520_TOF1_AF_353_ZeBanC_P3_C10	50	8	1	4	4	0	0	0	0	65	26.17	4			29
520_TOF1_AF_356_ZeBanC_P3_C12	83	28	14	7	7	1	1	0	1	77	30.52	3	7	404	25
520_TOF1_AF_357_ZeBanC_P3_D1	93	6	9	3	4	0	0	0	0	78	24.93	5			21
520_TOF1_AF_358_ZeBanC_P3_D2	125	11	6	4	4	0	0	0	0	48	26.87	0			41
520_TOF1_AF_361_ZeBanC_P3_D4	96	16	0	7	7	1	1	0	0	67	31.22	6		173.846	65
520_TOF1_AF_363_ZeBanC_P3_D6	25	3	6	3	3	0	0	0	0	84	23.74	8			21
520_TOF1_AF_364_ZeBanC_P3_D7	159	35	8	7	7	1	1	0	0	76	27.78	3	5	197.778	45
520_TOF1_AF_365_ZeBanC_P3_D8	95	3	2	4	4	0	0	0	0	41	28.73	0			29
520_TOF1_AF_367_ZeBanC_P3_D9	62	12	6	4	7	0	0	0	0	52	23.41	1	0	197.297	37
520_TOF1_AF_369_ZeBanC_P3_D11	89	30	12	5	7	0	0	0	0	26	24.49	1	2	384.615	26
520_TOF1_AF_371_ZeBanC_P3_E1	37	35	26	7	7	0	0	0	0	54	33.58	1	7	324	25
520_TOF1_AF_374_ZeBanC_P3_E2	89	35	7	3	7	0	0	0	0	26	24.49	1			21
520_TOF1_AF_377_ZeBanC_P3_E5	100	14	95	7	7	0	0	0	0	62	27.78	5	11	217.143	35
520_TOF1_AF_378_ZeBanC_P3_E6	54	4	25	5	5	0	0	0	0	91	30.42	7	3	328.571	21
520_TOF1_AF_380_ZeBanC_P3_E7	65	6	8	5	5	0	0	0	0	56	40.12	2
520_TOF1_AF_382_ZeBanC_P3_E9	100	37	72	7	7	0	0	0	0	62	27.78	5	4	220	35
520_TOF1_AF_383_ZeBanC_P3_E10	120	40	44	6	6	0	0	0	0	62	27.78	2		346.667	30
520_TOF1_AF_384_ZeBanC_P3_E11	138	16	6	3	3	0	0	0	0	44	35.8	0			21
520_TOF1_AF_386_ZeBanC_P3_E12	65	8	6	4	5	0	0	0	0	56	40.12	2			33
520_TOF1_AF_387_ZeBanC_P3_F1	96	11	5	7	7	1	1	0	0	67	31.22	6	6	240	40
520_TOF1_AF_388_ZeBanC_P3_F2	37	40	21	7	7	0	0	0	0	54	33.58	1	9	376.19	21
520_TOF1_AF_389_ZeBanC_P3_F3	93	15	0	3	4	0	0	0	0	78	24.93	5			21
520_TOF1_AF_390_ZeBanC_P3_F4	89	26	16	6	7	0	0	0	0	26	24.49	1	4	368.182	22
520_TOF1_AF_393_ZeBanC_P3_F6	96	2	14	7	7	1	1	0	0	67	31.22	6	11	156.364	55
520_TOF1_AF_395_ZeBanC_P3_F8	58	4	9	4	4	0	0	0	0	53	22.45	4			21
520_TOF1_AF_398_ZeBanC_P3_F10	6	6	8	4	4	0	0	0	0	71	23.4	3			33
520_TOF1_AF_400_ZeBanC_P3_F12	100	21	88	7	7	0	0	0	0	62	27.78	5		136.957	46
520_TOF1_AF_401_ZeBanC_P3_G1	89	28	14	6	7	0	0	0	0	26	24.49	1	1	463.636	22
520_TOF1_AF_405_ZeBanC_P3_G3	62	10	8	6	7	0	0	0	0	52	23.41	1	2	380	25
520_TOF1_AF_408_ZeBanC_P3_G6	96	4	12	7	7	1	1	0	0	67	31.22	6	9	166	50
520_TOF1_AF_409_ZeBanC_P3_G7	62	14	4	4	7	0	0	0	0	52	23.41	1		179.31	29
520_TOF1_AF_411_ZeBanC_P3_G8	137	7	6	3	4	0	0	0	0	70	31.8	4			21
520_TOF1_AF_412_ZeBanC_P3_G9	148	14	11	5	6	0	0	0	0	66	27.04	2	1	240	30
520_TOF1_AF_413_ZeBanC_P3_G10	62	17	1	4	7	0	0	0	0	52	23.41	1		304	25
520_TOF1_AF_414_ZeBanC_P3_G11	100	16	93	7	7	0	0	0	0	62	27.78	5	10	152.5	40
520_TOF1_AF_415_ZeBanC_P3_G12	148	23	2	4	6	0	0	0	0	66	27.04	2		308	25
520_TOF1_AF_420_ZeBanC_P3_H4	65	10	4	3	5	0	0	0	0	56	40.12	2			21
520_TOF1_AF_423_ZeBanC_P3_H6	159	33	10	7	7	1	1	0	0	76	27.78	3	11	262.5	40
520_TOF1_AF_425_ZeBanC_P3_H8	65	13	1	3	5	0	0	0	0	56	40.12	2			21
520_TOF1_AF_426_ZeBanC_P3_H9	96	6	10	7	7	1	1	0	0	67	31.22	6	12	136	50
520_TOF1_AF_427_ZeBanC_P3_H10	138	14	8	3	3	0	0	0	0	44	35.8	0			21
520_TOF1_AF_429_ZeBanC_P3_H11	6	1	13	4	4	0	0	0	0	71	23.4	3			29
520_TOF1_AF_430_ZeBanC_P3_H12	138	11	11	3	3	0	0	0	0	44	35.8	0			21
520_TOF1_AF_431_ZeBanC_P4_A1	85	8	11	3	4	0	1	0	0	55	27.7	6			21
520_TOF1_AF_432_ZeBanC_P4_A2	114	11	10	7	7	1	1	0	0	71	25.65	3	7	232.258	31
520_TOF1_AF_433_ZeBanC_P4_A3	114	13	8	7	7	1	1	0	0	71	25.65	3	7	129.268	41
520_TOF1_AF_436_ZeBanC_P4_A4	88	2	12	4	4	0	0	0	0	67	22.49	2			21
520_TOF1_AF_437_ZeBanC_P4_A5	7	33	66	7	7	0	0	0	0	58	29.3	2	11	194.444	36
520_TOF1_AF_438_ZeBanC_P4_A6	122	50	25	5	7	0	0	0	0	38	27.34	0	2	371.429	21
520_TOF1_AF_440_ZeBanC_P4_A8	69	4	108	5	7	0	1	0	0	76	24.9	4		135.556	45
520_TOF1_AF_442_ZeBanC_P4_A9	133	6	3	4	4	0	0	0	0	45	35.19	3			37
520_TOF1_AF_443_ZeBanC_P4_A10	85	11	8	3	4	0	1	0	0	55	27.7	6			21
520_TOF1_AF_444_ZeBanC_P4_A11	7	28	71	7	7	0	0	0	0	58	29.3	2	10	236.111	36
520_TOF1_AF_445_ZeBanC_P4_A12	60	19	31	7	7	0	0	0	0	78	30.78	3	10	252.778	36
520_TOF1_AF_448_ZeBanC_P4_B2	60	12	38	7	7	0	0	0	0	78	30.78	3	9	212.903	31
520_TOF1_AF_450_ZeBanC_P4_B4	161	9	15	7	7	1	1	0	0	50	23.88	7		146.341	41
520_TOF1_AF_451_ZeBanC_P4_B5	114	18	3	7	7	1	1	0	0	71	25.65	3		124	50
520_TOF1_AF_452_ZeBanC_P4_B6	3	3	0	3	3	0	0	0	0	58	21.05	1			21
520_TOF1_AF_454_ZeBanC_P4_B7	70	0	3	3	3	0	0	0	0	33	22.04	2			21
520_TOF1_AF_456_ZeBanC_P4_B9	118	11	90	6	7	0	1	0	0	35	36.73	1	10	260	25
520_TOF1_AF_457_ZeBanC_P4_B10	7	35	64	7	7	0	0	0	0	58	29.3	2	9		31
520_TOF1_AF_458_ZeBanC_P4_B11	118	14	87	6	7	0	1	0	0	35	36.73	1	9	140	60
520_TOF1_AF_460_ZeBanC_P4_B12	127	18	7	4	7	0	0	0	0	73	27.36	3		190.244	41
520_TOF1_AF_461_ZeBanC_P4_C1	118	23	78	6	7	0	1	0	0	35	36.73	1	8	424	25
520_TOF1_AF_463_ZeBanC_P4_C3	80	30	19	7	7	0	0	0	0	59	24.9	3	7	280	30
520_TOF1_AF_464_ZeBanC_P4_C4	7	21	78	7	7	0	0	0	0	58	29.3	2	14	252.381	42
520_TOF1_AF_467_ZeBanC_P4_C5	7	19	80	7	7	0	0	0	0	58	29.3	2		350	26
520_TOF1_AF_468_ZeBanC_P4_C6	99	8	17	4	4	0	0	0	0	70	35.27	3
520_TOF1_AF_469_ZeBanC_P4_C7	114	20	1	7	7	1	1	0	0	71	25.65	3		144.231	52
520_TOF1_AF_470_ZeBanC_P4_C8	72	4	3	3	3	0	0	0	0	40	28.28	0			21
520_TOF1_AF_471_ZeBanC_P4_C9	161	11	13	7	7	1	1	0	0	50	23.88	7		131.148	61
520_TOF1_AF_473_ZeBanC_P4_C10	99	13	12	3	4	0	1	0	0	70	35.27	3			21
520_TOF1_AF_475_ZeBanC_P4_C12	161	13	11	6	7	1	1	0	0	50	23.88	7		134.783	46
520_TOF1_AF_476_ZeBanC_P4_D1	60	7	43	7	7	0	0	0	0	78	30.78	3	8	309.756	41
520_TOF1_AF_477_ZeBanC_P4_D2	88	9	5	4	4	0	0	0	0	67	22.49	2			33
520_TOF1_AF_479_ZeBanC_P4_D3	88	14	0	3	4	0	0	0	0	67	22.49	2			21
520_TOF1_AF_480_ZeBanC_P4_D4	127	23	2	4	7	0	0	0	0	73	27.36	3			25
520_TOF1_AF_481_ZeBanC_P4_D5	32	8	8	7	7	1	1	0	0	86	23.66	4	7	237.143	35
520_TOF1_AF_482_ZeBanC_P4_D6	161	18	6	7	7	1	1	0	0	50	23.88	7		119.643	56
520_TOF1_AF_483_ZeBanC_P4_D7	127	9	16	7	7	0	0	0	0	73	27.36	3		342.857	21
520_TOF1_AF_485_ZeBanC_P4_D8	114	15	6	7	7	1	1	0	0	71	25.65	3	11	452.174	46
520_TOF1_AF_487_ZeBanC_P4_D10	80	35	14	6	7	0	0	0	0	59	24.9	3	4	342.857	21
520_TOF1_AF_488_ZeBanC_P4_D11	7	42	57	7	7	0	0	0	0	58	29.3	2		208.571	35
520_TOF1_AF_489_ZeBanC_P4_D12	127	25	0	3	7	0	0	0	0	73	27.36	3			21
520_TOF1_AF_492_ZeBanC_P4_E2	7	47	52	7	7	0	0	0	0	58	29.3	2	12	220	30
520_TOF1_AF_493_ZeBanC_P4_E3	127	16	9	4	7	0	0	0	0	73	27.36	3	5	285.714	21
520_TOF1_AF_494_ZeBanC_P4_E4	88	4	10	4	4	0	0	0	0	67	22.49	2			29
520_TOF1_AF_499_ZeBanC_P4_E7	7	30	69	7	7	0	0	0	0	58	29.3	2	11	213.889	36
520_TOF1_AF_500_ZeBanC_P4_E8	127	7	18	7	7	0	0	0	0	73	27.36	3		140	50
520_TOF1_AF_501_ZeBanC_P4_E9	118	7	94	7	7	0	0	0	0	35	36.73	1	11	217.073	41
520_TOF1_AF_504_ZeBanC_P4_E11	88	7	7	4	4	0	0	0	0	67	22.49	2			29
520_TOF1_AF_505_ZeBanC_P4_E12	77	2	3	3	3	0	0	0	0	72	22.04	3			21
520_TOF1_AF_506_ZeBanC_P4_F1	88	11	3	3	4	0	0	0	0	67	22.49	2			21
520_TOF1_AF_508_ZeBanC_P4_F3	122	52	23	5	7	0	0	0	0	38	27.34	0	3	231.429	35
520_TOF1_AF_511_ZeBanC_P4_F5	133	8	1	4	4	0	0	0	0	45	35.19	3			29
520_TOF1_AF_513_ZeBanC_P4_F7	101	30	9	3	7	0	0	0	0	27	31.92	0		342.857	21
520_TOF1_AF_514_ZeBanC_P4_F8	101	25	14	5	7	0	0	0	0	27	31.92	0	3	370	30
520_TOF1_AF_516_ZeBanC_P4_F9	99	6	19	4	4	0	0	0	0	70	35.27	3			29
520_TOF1_AF_517_ZeBanC_P4_F10	118	16	85	6	7	0	1	0	0	35	36.73	1		182.609	46
520_TOF1_AF_519_ZeBanC_P4_F12	118	28	73	6	7	0	1	0	0	35	36.73	1	5	314.286	21
520_TOF1_AF_523_ZeBanC_P4_G3	69	6	106	7	7	0	0	0	0	76	24.9	4	11	64	100
520_TOF1_AF_524_ZeBanC_P4_G4	7	40	59	7	7	0	0	0	0	58	29.3	2	7	186.667	30
520_TOF1_AF_525_ZeBanC_P4_G5	67	13	4	6	7	0	0	0	0	55	36.41	1		452.381	21
520_TOF1_AF_526_ZeBanC_P4_G6	75	1	2	4	4	0	0	0	0	63	23.2	2			29
520_TOF1_AF_530_ZeBanC_P4_G8	46	21	-14	0	3	0	0	0	0	50	23.66	1
520_TOF1_AF_531_ZeBanC_P4_G9	56	7	2	3	4	0	0	0	0	53	33.6	4			21
520_TOF1_AF_535_ZeBanC_P4_G12	99	11	14	4	4	0	0	0	0	70	35.27	3			29
520_TOF1_AF_537_ZeBanC_P4_H2	69	1	111	4	7	0	1	0	0	76	24.9	4			21
520_TOF1_AF_539_ZeBanC_P4_H4	29	7	21	5	5	0	0	0	0	84	26.12	5	8	302.5	40
520_TOF1_AF_541_ZeBanC_P4_H5	76	7	5	4	5	0	0	0	0	39	43.1	0	2	186.487	37
520_TOF1_AF_542_ZeBanC_P4_H6	67	11	6	7	7	0	0	0	0	55	36.41	1		371.429	21
520_TOF1_AF_544_ZeBanC_P4_H8	161	16	8	7	7	1	1	0	0	50	23.88	7		197.222	36
520_TOF1_AF_545_ZeBanC_P4_H9	80	28	21	6	7	0	1	0	0	59	24.9	3	7	294.286	35
520_TOF1_AF_547_ZeBanC_P4_H10	32	10	6	6	7	1	1	0	0	86	23.66	4		162	50
520_TOF1_AF_548_ZeBanC_P4_H11	60	14	36	7	7	0	0	0	0	78	30.78	3	6	211.111	36
520_TOF1_AF_549_ZeBanC_P4_H12	118	30	71	7	7	0	0	0	0	35	36.73	1	4	819.048	21
520_TOF1_AF_551_ZeBanC_P6_A2	59	29	19	7	7	1	1	0	1	74	29.22	5	11	162	50
520_TOF1_AF_555_ZeBanC_P6_A5	68	7	7	4	4	0	0	0	0	75	23.31	4			29
520_TOF1_AF_560_ZeBanC_P6_A8	59	15	33	7	7	1	1	0	1	74	29.22	5	12	125.49	51
520_TOF1_AF_561_ZeBanC_P6_A9	104	18	69	7	7	0	0	0	0	80	25.65	4	12	150	42
520_TOF1_AF_562_ZeBanC_P6_A12	121	19	1	3	5	0	0	0	0	62	25.95	3			21
520_TOF1_AF_563_ZeBanC_P6_B1	121	12	8	4	5	0	0	0	0	62	25.95	3			50
520_TOF1_AF_564_ZeBanC_P6_B4	121	16	4	4	5	0	0	0	0	62	25.95	3			21
520_TOF1_AF_566_ZeBanC_P6_B6	40	14	1	3	4	0	0	0	0	71	30.12	4			21
520_TOF1_AF_567_ZeBanC_P6_B9	119	12	12	6	7	1	1	0	0	56	27.34	3	5	342.857	21
520_TOF1_AF_568_ZeBanC_P6_B11	40	9	6	4	4	0	0	0	0	71	30.12	4			21
520_TOF1_AF_569_ZeBanC_P6_C1	119	21	3	5	7	1	1	0	0	56	27.34	3		338.095	21
520_TOF1_AF_570_ZeBanC_P6_C2	30	7	58	7	7	0	0	0	0	62	27.68	4	8	413.333	30
520_TOF1_AF_572_ZeBanC_P6_C3	68	9	5	4	4	0	0	0	0	75	23.31	4			29
520_TOF1_AF_573_ZeBanC_P6_C4	119	14	10	6	7	1	1	0	0	56	27.34	3	5	264	25
520_TOF1_AF_575_ZeBanC_P6_C6	30	2	63	7	7	0	0	0	0	62	27.68	4	13	104	75
520_TOF1_AF_576_ZeBanC_P6_C7	68	4	10	4	4	0	0	0	0	75	23.31	4			29
520_TOF1_AF_579_ZeBanC_P6_C9	165	20	28	3	4	0	0	0	0	71	27.7	7	2	142.857	21
520_TOF1_AF_580_ZeBanC_P6_C12	59	31	17	7	7	1	1	0	1	74	29.22	5	11	129.091	55
520_TOF1_AF_581_ZeBanC_P6_D1	68	2	12	4	4	0	0	0	0	75	23.31	4			21
520_TOF1_AF_584_ZeBanC_P6_D3	165	27	21	3	4	0	0	0	0	71	27.7	7			21
520_TOF1_AF_585_ZeBanC_P6_D4	104	23	64	7	7	0	0	0	0	80	25.65	4		142.553	47
520_TOF1_AF_586_ZeBanC_P6_D5	104	30	57	7	7	0	0	0	0	80	25.65	4		168.085	47
520_TOF1_AF_587_ZeBanC_P6_D6	40	2	13	4	4	0	0	0	0	71	30.12	4			17.5
520_TOF1_AF_588_ZeBanC_P6_D10	59	8	40	7	7	1	1	0	1	74	29.22	5		147.368	57
520_TOF1_AF_591_ZeBanC_P6_D11	119	19	5	6	7	1	1	0	0	56	27.34	3		228.571	35
520_TOF1_AF_592_ZeBanC_P6_D12	59	12	36	7	7	1	1	0	1	74	29.22	5	14	114.286	63
520_TOF1_AF_593_ZeBanC_P6_E3	165	9	39	4	4	0	0	0	0	71	27.7	7			29
520_TOF1_AF_594_ZeBanC_P6_E4	104	32	55	7	7	0	0	0	0	80	25.65	4	6	209.677	31
520_TOF1_AF_595_ZeBanC_P6_E5	104	49	38	6	7	0	0	0	0	80	25.65	4	3	326.923	26
520_TOF1_AF_598_ZeBanC_P6_E7	104	39	48	6	7	0	0	0	0	80	25.65	4		285.185	27
520_TOF1_AF_601_ZeBanC_P6_F2	119	9	15	6	7	1	1	0	0	56	27.34	3	6	309.524	21
520_TOF1_AF_603_ZeBanC_P6_F5	104	14	73	7	7	0	0	0	0	80	25.65	4	10	119.231	52
520_TOF1_AF_604_ZeBanC_P6_F6	68	14	0	3	4	0	0	0	0	75	23.31	4			21
520_TOF1_AF_605_ZeBanC_P6_F7	68	11	3	3	4	0	0	0	0	75	23.31	4			21
520_TOF1_AF_606_ZeBanC_P6_F9	104	37	50	6	7	0	0	0	0	80	25.65	4	6	248.148	27
520_TOF1_AF_607_ZeBanC_P6_F11	104	21	66	7	7	0	0	0	0	80	25.65	4		226.19	42
520_TOF1_AF_609_ZeBanC_P6_F12	104	35	52	7	7	0	0	0	0	80	25.65	4	4	228.125	32
520_TOF1_AF_611_ZeBanC_P6_G2	165	25	23	3	4	0	0	0	0	71	27.7	7			21
520_TOF1_AF_612_ZeBanC_P6_G3	165	32	16	3	4	0	0	0	0	71	27.7	7			21
520_TOF1_AF_616_ZeBanC_P6_G10	59	24	24	7	7	1	1	0	1	74	29.22	5	14		46
520_TOF1_AF_617_ZeBanC_P6_G11	59	17	31	7	7	1	1	0	1	74	29.22	5		234.286	35
520_TOF1_AF_618_ZeBanC_P6_H2	59	38	10	7	7	1	1	0	1	74	29.22	5	5	280.952	21
520_TOF1_AF_625_ZeBanC_P6_H11	165	30	18	3	4	0	0	0	0	71	27.7	7			21
520_TOF1_AF_626_ZeBanC_P6_H12	59	33	15	7	7	1	1	0	1	74	29.22	5	8	153.333	45
710_TOF1_LS_009_ZeBanc2_P5_E5	20	16	76	7	7	1	1	0	0	42	29.38	1	12
710_TOF1_LS_011_ZeBanc2_P4_F7	109	44	1	6	7	0	0	0	0	60	35.51	3	2	400	21
710_TOF1_LS_013_ZeBanc2_P1_B11	115	72		7	7	0	0	0	0	26	24.93	1	5
710_TOF1_LS_015_ZeBanc2_P3_E3	45	41	96	7	7	0	0	0	0	61	32.14	3	10	233.333	45
710_TOF1_LS_016_ZeBanc2_P2_D2	122	64	11	5	7	0	0	0	0	38	27.34	0	0	423.81	21
710_TOF1_LS_017_ZeBanc2_P1_C5	36	24	28	7	7	0	0	0	0	63	36.23	3		528	25
710_TOF1_LS_018_ZeBanc2_P2_H9	129	14		7	7	0	0	0	0	70	25.25	3	13	304.762	21
710_TOF1_LS_020_ZeBanc2_P1_G12	141	13	42	7	7	0	0	0	0	77	27.44	6	9	423.81	21
710_TOF1_LS_021_ZeBanc2_P5_E4	20	21	71	7	7	1	1	0	0	42	29.38	1	10
710_TOF1_LS_022_ZeBanc2_P1_A1	115	56		7	7	0	0	0	0	26	24.93	1		400	21
710_TOF1_LS_023_ZeBanc2_P5_H6	20	14	78	7	7	1	1	0	0	42	29.38	1	7
710_TOF1_LS_024_ZeBanc2_P1_A8	26	41	63	7	7	1	1	0	1	81	30.86	7	10	414.286	21
710_TOF1_LS_025_ZeBanc2_P4_G10	144	15	57	7	7	0	0	0	0	60	31.25	3
710_TOF1_LS_026_ZeBanc2_P4_H3	80	37	12	4	7	0	0	0	0	59	24.9	3	3	457.143	21
710_TOF1_LS_027_ZeBanc2_P3_F4	19	38	0	3	5	0	0	0	0	79	16.33	5			21
710_TOF1_LS_028_ZeBanc2_P4_B10	17	8	58	7	7	0	0	0	0	42	29.38	0
710_TOF1_LS_029_ZeBanc2_P2_F9	129	28		7	7	0	0	0	0	70	25.25	3	15	347.619	21
710_TOF1_LS_032_ZeBanc2_P2_B6	107	11	5	3	4	0	0	0	0	55	24.72	2
710_TOF1_LS_033_ZeBanc2_P4_C8	120	58	26	6	6	0	0	0	0	62	27.78	2		400	21
710_TOF1_LS_034_ZeBanc2_P3_E8	45	55	82	7	7	0	0	0	0	61	32.14	3	9	338.095	21
710_TOF1_LS_035_ZeBanc2_P1_D1	159	42	1	7	7	1	1	0	0	76	27.78	3	12	66.6667	90
710_TOF1_LS_036_ZeBanc2_P1_D7	60	33	17	6	7	0	1	0	0	78	30.78	3	6	376.19	21
710_TOF1_LS_037_ZeBanc2_P1_F11	60	40	10	7	7	0	0	0	0	78	30.78	3	3	433.333	21
710_TOF1_LS_039_ZeBanc2_P1_E10	115	37		7	7	0	0	0	0	26	24.93	1		371.429	21
710_TOF1_LS_041_ZeBanc2_P3_A4	102	33	17	6	7	0	0	0	0	22	33.95	0	0	300	21
710_TOF1_LS_043_ZeBanc2_P2_D3	47	23	73	7	7	0	0	0	0	62	34.29	3	10	433.333	21
710_TOF1_LS_044_ZeBanc2_P3_F7	12	30	20	7	7	0	0	0	0	61	29.73	3		442.857	21
710_TOF1_LS_045_ZeBanc2_P5_F12	30	37	28	7	7	0	0	0	0	62	27.68	4		461.905	21
710_TOF1_LS_046_ZeBanc2_P5_G2	30	25	40	7	7	0	0	0	0	62	27.68	4		614.286	21
710_TOF1_LS_048_ZeBanc2_P4_C9	135	47		7	7	0	0	0	0	54	27.76	1	8	241.935	31
710_TOF1_LS_049_ZeBanc2_P2_H7	47	30	66	7	7	0	0	0	0	62	34.29	3	15	414.286	21
710_TOF1_LS_050_ZeBanc2_P1_B5	141	22	33	7	7	0	0	0	0	77	27.44	6	8	390.476	21
710_TOF1_LS_051_ZeBanc2_P2_A8	129	26		7	7	0	0	0	0	70	25.25	3	8	371.429	21
710_TOF1_LS_052_ZeBanc2_P1_D3	118	32	69	6	7	0	0	0	0	35	36.73	1		404.762	21
710_TOF1_LS_054_ZeBanc2_P1_D5	26	48	56	5	7	1	1	0	1	81	30.86	7	2	300	21
710_TOF1_LS_055_ZeBanc2_P1_G9	37	51	10	7	7	0	0	0	0	54	33.58	1	11	419.048	21
710_TOF1_LS_056_ZeBanc2_P3_B8	43	34	9	3	7	0	0	0	0	69	33.7	5			21
710_TOF1_LS_057_ZeBanc2_P4_H12	119	7	17	7	7	1	1	0	0	56	27.34	3	11	238	50
710_TOF1_LS_059_ZeBanc2_P2_H12	2	23	9	5	7	0	1	0	0	58	34.05	1	6	282.5	40
710_TOF1_LS_061_ZeBanc2_P4_H8	153	14	63	4	4	0	0	0	0	66	48.98	6		245.454	33
710_TOF1_LS_062_ZeBanc2_P4_G2	8	28	55	7	7	0	0	0	0	67	35.5	6	6	461.905	21
710_TOF1_LS_063_ZeBanc2_P3_B12	51	20	21	6	7	0	0	0	0	40	41.52	0	5
710_TOF1_LS_065_ZeBanc2_P3_B7	53	92	-88	0	3	0	0	0	0	40	30.6	0
710_TOF1_LS_066_ZeBanc2_P4_H11	8	44	39	4	7	0	0	0	0	67	35.5	6		361.905	21
710_TOF1_LS_067_ZeBanc2_P2_F8	122	75	0	4	7	0	0	0	0	38	27.34	0		519.048	21
710_TOF1_LS_068_ZeBanc2_P1_D6	115	42		7	7	0	0	0	0	26	24.93	1	9	404.762	21
710_TOF1_LS_070_ZeBanc2_P2_G12	117	35	7	6	7	0	0	0	0	78	34.72	5	3	423.81	21
710_TOF1_LS_071_ZeBanc2_P2_D8	47	27	69	7	7	0	0	0	0	62	34.29	3	7	333.333	21
710_TOF1_LS_074_ZeBanc2_P4_G3	86	52	63	4	7	0	1	0	0	75	23.6	6		414.286	21
710_TOF1_LS_075_ZeBanc2_P4_H9	135	40		7	7	0	0	0	0	54	27.76	1	10	316.129	31
710_TOF1_LS_078_ZeBanc2_P5_F6	7	49	50	7	7	0	0	0	0	58	29.3	2	10	240	30
710_TOF1_LS_079_ZeBanc2_P1_E5	60	30	20	7	7	0	0	0	0	78	30.78	3	6	414.286	21
710_TOF1_LS_080_ZeBanc2_P2_H8	84	46	21	6	6	0	0	0	0	59	24.31	1		342.857	21
710_TOF1_LS_081_ZeBanc2_P1_A5	37	42	19	7	7	0	0	0	0	54	33.58	1	7	485.714	21
710_TOF1_LS_082_ZeBanc2_P4_D1	152	42	43	7	7	0	0	0	0	47	35.51	0	10	304.762	21
710_TOF1_LS_083_ZeBanc2_P2_G4	27	6	27	4	7	0	1	0	0	69	34.11	7
710_TOF1_LS_084_ZeBanc2_P4_F2	41	9	0	7	7	1	1	0	0	80	29.05	4		72	100
710_TOF1_LS_085_ZeBanc2_P3_F5	43	18	25	7	7	0	0	0	0	69	33.7	5	7	338.095	21
710_TOF1_LS_086_ZeBanc2_P3_D10	69	46	66	6	7	0	0	0	0	76	24.9	4		347.619	21
710_TOF1_LS_088_ZeBanc2_P4_D7	120	49	35	6	6	0	0	0	0	62	27.78	2		323.81	21
710_TOF1_LS_089_ZeBanc2_P3_F6	59	43	5	6	7	1	1	0	1	74	29.22	5	8	273.077	26
710_TOF1_LS_090_ZeBanc2_P1_G3	139	54	21	7	7	0	0	0	0	56	29.39	1		404.762	21
710_TOF1_LS_092_ZeBanc2_P4_H1	80	49	0	3	7	0	0	0	0	59	24.9	3		309.524	21
710_TOF1_LS_093_ZeBanc2_P1_E4	54	11	18	4	5	0	0	0	0	91	30.42	7			37
710_TOF1_LS_095_ZeBanc2_P2_A2	44	30	1	5	5	1	1	1	0	86	23.37	9	4	84.4444	90
710_TOF1_LS_097_ZeBanc2_P3_H6	102	21	29	6	7	0	0	0	0	22	33.95	0		380.952	21
710_TOF1_LS_101_ZeBanc2_P2_C5	84	53	14	6	6	0	0	0	0	59	24.31	1		485.714	21
710_TOF1_LS_102_ZeBanc2_P5_G7	104	51	36	6	7	0	0	0	0	80	25.65	4	3		22
710_TOF1_LS_103_ZeBanc2_P2_F12	90	37	37	7	7	1	1	0	1	72	34.6	3		151.064	47
710_TOF1_LS_104_ZeBanc2_P3_D11	156	20	16	7	7	1	1	0	0	66	28.41	6		192.5	40
710_TOF1_LS_108_ZeBanc2_P3_C1	69	22	90	6	7	0	0	0	0	76	24.9	4	7	366.667	21
710_TOF1_LS_109_ZeBanc2_P1_E1	163	39	0	3	7	0	0	0	0	68	25.7	2			21
710_TOF1_LS_111_ZeBanc2_P5_A5	18	41	121	7	7	0	0	0	0	63	23.63	2		183.333	36
710_TOF1_LS_112_ZeBanc2_P5_F7	42	49	24	6	7	0	0	0	0	69	24.49	2		342.857	21
710_TOF1_LS_113_ZeBanc2_P3_F3	150	47	-21	0	5	0	0	0	0	71	46.88	6
710_TOF1_LS_114_ZeBanc2_P2_H2	129	7		7	7	0	0	0	0	70	25.25	3		197.143	35
710_TOF1_LS_115_ZeBanc2_P5_H7	18	46	116	7	7	0	0	0	0	63	23.63	2	12	414.286	21
710_TOF1_LS_117_ZeBanc2_P2_B3	101	32	7	3	7	0	0	0	0	27	31.92	0			21
710_TOF1_LS_118_ZeBanc2_P2_F3	129	17		7	7	0	0	0	0	70	25.25	3		309.524	21
710_TOF1_LS_119_ZeBanc2_P2_A1	47	37	59	6	7	0	1	0	0	62	34.29	3	3	500	21
710_TOF1_LS_120_ZeBanc2_P5_B2	42	54	19	6	7	0	0	0	0	69	24.49	2		304.762	21
710_TOF1_LS_122_ZeBanc2_P4_B5	83	35	7	7	7	1	1	0	1	77	30.52	3	8	447.619	21
710_TOF1_LS_123_ZeBanc2_P3_E10	69	25	87	6	7	0	0	0	0	76	24.9	4	6	447.619	21
710_TOF1_LS_124_ZeBanc2_P3_G7	1	26	21	6	7	0	0	0	0	51	34.95	1	1	433.333	21
710_TOF1_LS_125_ZeBanc2_P4_E2	86	55	60	4	7	0	1	0	0	75	23.6	6		509.524	21
710_TOF1_LS_126_ZeBanc2_P3_B9	102	9	41	7	7	0	0	0	0	22	33.95	0		205.405	37
710_TOF1_LS_128_ZeBanc2_P2_C3	16	4	7	3	3	0	0	0	0	49	29.32	0			21
710_TOF1_LS_129_ZeBanc2_P3_D1	1	21	26	6	7	0	0	0	0	51	34.95	1	3	985.714	21
710_TOF1_LS_130_ZeBanc2_P1_C1	139	40	35	7	7	0	0	0	0	56	29.39	1	12	376.19	21
710_TOF1_LS_132_ZeBanc2_P3_E1	45	53	84	7	7	0	0	0	0	61	32.14	3	9	209.677	31
710_TOF1_LS_134_ZeBanc2_P3_B11	69	27	85	6	7	0	0	0	0	76	24.9	4		480.952	21
710_TOF1_LS_136_ZeBanc2_P4_E10	17	20	46	6	7	0	0	0	0	42	29.38	0	2
710_TOF1_LS_138_ZeBanc2_P4_A10	128	4	5	4	4	0	0	0	0	59	30.45	1
710_TOF1_LS_139_ZeBanc2_P3_G4	19	24	14	4	5	0	0	0	0	79	16.33	5			17.5
710_TOF1_LS_140_ZeBanc2_P2_H11	129	5		7	7	0	0	0	0	70	25.25	3	14	147.059	51
710_TOF1_LS_141_ZeBanc2_P1_G7	76	5	7	5	5	0	0	0	0	39	43.1	0	3	328.571	21
710_TOF1_LS_143_ZeBanc2_P4_B8	144	20	52	6	7	0	1	0	0	60	31.25	3
710_TOF1_LS_145_ZeBanc2_P2_A6	122	59	16	5	7	0	0	0	0	38	27.34	0	0	396.667	30
710_TOF1_LS_146_ZeBanc2_P2_G3	47	18	78	7	7	0	0	0	0	62	34.29	3	12	400	21
710_TOF1_LS_147_ZeBanc2_P4_B7	120	54	30	6	6	0	0	0	0	62	27.78	2		385.714	21
710_TOF1_LS_150_ZeBanc2_P3_C3	69	20	92	6	7	0	0	0	0	76	24.9	4		371.429	21
710_TOF1_LS_151_ZeBanc2_P4_D9	86	45	70	6	7	0	1	0	0	75	23.6	6	5	385.714	21
710_TOF1_LS_153_ZeBanc2_P2_B9	100	23	86	7	7	0	0	0	0	62	27.78	5		150.98	51
710_TOF1_LS_154_ZeBanc2_P5_F5	104	44	43	6	7	0	0	0	0	80	25.65	4		346.154	26
710_TOF1_LS_156_ZeBanc2_P3_A8	12	25	25	7	7	0	0	0	0	61	29.73	3		190	40
710_TOF1_LS_158_ZeBanc2_P4_G9	8	33	50	7	7	0	0	0	0	67	35.5	6	4	376.19	21
710_TOF1_LS_159_ZeBanc2_P4_A4	135	28		7	7	0	0	0	0	54	27.76	1		236.111	36
710_TOF1_LS_160_ZeBanc2_P4_F11	62	70	-52	0	7	0	0	0	0	52	23.41	1			21
710_TOF1_LS_161_ZeBanc2_P2_F6	110	104	-90	0	3	0	0	0	0	45	24.08	1
710_TOF1_LS_164_ZeBanc2_P1_A11	52	3	0	5	5	1	1	1	0	90	20.96	6
710_TOF1_LS_165_ZeBanc2_P3_C5	12	9	41	7	7	0	0	0	0	61	29.73	3	9	290.476	21
710_TOF1_LS_166_ZeBanc2_P4_A6	8	47	36	4	7	0	0	0	0	67	35.5	6		190.476	21
710_TOF1_LS_168_ZeBanc2_P2_B5	129	31		7	7	0	0	0	0	70	25.25	3		319.048	21
710_TOF1_LS_169_ZeBanc2_P3_E2	45	57	80	7	7	0	0	0	0	61	32.14	3		342.857	21
710_TOF1_LS_170_ZeBanc2_P1_G11	115	44		7	7	0	0	0	0	26	24.93	1		580.952	21
710_TOF1_LS_171_ZeBanc2_P5_G9	18	43	119	7	7	0	0	0	0	63	23.63	2	11	347.619	21
710_TOF1_LS_172_ZeBanc2_P2_A7	84	44	23	6	6	0	0	0	0	59	24.31	1		371.429	21
710_TOF1_LS_173_ZeBanc2_P2_A3	122	73	2	4	7	0	0	0	0	38	27.34	0		457.143	21
710_TOF1_LS_174_ZeBanc2_P3_H11	1	19	28	6	7	0	0	0	0	51	34.95	1	5	319.048	21
710_TOF1_LS_175_ZeBanc2_P4_B9	94	3	12	4	7	1	1	0	0	53	20.78	3
710_TOF1_LS_176_ZeBanc2_P2_D12	129	33		7	7	0	0	0	0	70	25.25	3
710_TOF1_LS_177_ZeBanc2_P1_D2	37	56	5	7	7	0	0	0	0	54	33.58	1	9	452.381	21
710_TOF1_LS_179_ZeBanc2_P4_C7	144	17	55	7	7	0	0	0	0	60	31.25	3
710_TOF1_LS_180_ZeBanc2_P2_D10	16	2	9	3	3	0	0	0	0	49	29.32	0			21
710_TOF1_LS_182_ZeBanc2_P1_G8	37	49	12	7	7	0	0	0	0	54	33.58	1	13	480.952	21
710_TOF1_LS_183_ZeBanc2_P2_B8	90	39	35	7	7	1	1	0	1	72	34.6	3	12	347.619	21
710_TOF1_LS_185_ZeBanc2_P2_H5	61	67	-55	0	5	0	0	0	0	21	33.21	0			21
710_TOF1_LS_187_ZeBanc2_P4_F5	35	17	0	7	7	0	0	0	0	83		7
710_TOF1_LS_188_ZeBanc2_P4_D6	8	35	48	7	7	0	0	0	0	67	35.5	6	7	447.619	21
710_TOF1_LS_190_ZeBanc2_P2_E4	47	25	71	7	7	0	0	0	0	62	34.29	3		352.381	21
710_TOF1_LS_191_ZeBanc2_P4_F3	86	36	79	7	7	0	0	0	0	75	23.6	6	7	296.667	30
710_TOF1_LS_192_ZeBanc2_P1_G10	54	27	2	3	5	0	0	0	0	91	30.42	7			21
710_TOF1_LS_195_ZeBanc2_P2_C1	117	40	2	6	7	0	0	0	0	78	34.72	5	3	495.238	21
710_TOF1_LS_197_ZeBanc2_P3_C8	69	36	76	6	7	0	0	0	0	76	24.9	4	4	328.571	21
710_TOF1_LS_198_ZeBanc2_P1_G6	141	36	19	6	7	0	1	0	0	77	27.44	6	7	314.286	21
710_TOF1_LS_199_ZeBanc2_P3_H4	43	20	23	7	7	0	0	0	0	69	33.7	5	4	604.762	21
710_TOF1_LS_200_ZeBanc2_P2_B2	84	49	18	6	6	0	0	0	0	59	24.31	1		295.238	21
710_TOF1_LS_202_ZeBanc2_P3_G11rep	81	92	-41	0	7	0	0	0	0	57	29.6	1
710_TOF1_LS_203_ZeBanc2_P1_H8	76	10	2	3	5	0	0	0	0	39	43.1	0			21
710_TOF1_LS_204_ZeBanc2_P3_D12	43	25	18	4	7	0	0	0	0	69	33.7	5	3	495.238	21
710_TOF1_LS_206_ZeBanc2_P5_A10	15	88	-55	0	7	0	0	0	0	75	28.08	4
710_TOF1_LS_209_ZeBanc2_P3_E11	51	18	23	7	7	0	0	0	0	40	41.52	0	7
710_TOF1_LS_210_ZeBanc2_P4_F4	80	42	7	4	7	0	0	0	0	59	24.9	3	3	414.286	21
710_TOF1_LS_211_ZeBanc2_P4_B2	152	49	36	7	7	0	0	0	0	47	35.51	0	4	666.667	21
710_TOF1_LS_213_ZeBanc2_P3_F1	111	4	24	4	4	0	0	0	0	56	21.2	1
710_TOF1_LS_214_ZeBanc2_P2_E5	29	21	7	3	5	0	0	0	0	84	26.12	5			21
710_TOF1_LS_216_ZeBanc2_P3_A12	156	31	5	7	7	1	1	0	0	66	28.41	6		200	40
710_TOF1_LS_218_ZeBanc2_P2_A5	100	56	53	7	7	0	0	0	0	62	27.78	5	2	266.667	30
710_TOF1_LS_219_ZeBanc2_P2_A10	90	58	16	7	7	1	1	0	1	72	34.6	3	12	314.286	21
710_TOF1_LS_221_ZeBanc2_P3_G10	156	17	19	7	7	1	1	0	0	66	28.41	6		175	40
710_TOF1_LS_222_ZeBanc2_P4_D10	106	3	12	4	4	0	0	0	0	39	26.58	0
710_TOF1_LS_225_ZeBanc2_P2_B4	107	9	7	3	4	0	0	0	0	55	24.72	2
710_TOF1_LS_226_ZeBanc2_P5_B4	15	18	15	6	7	0	0	0	0	75	28.08	4	1	230	30
710_TOF1_LS_227_ZeBanc2_P2_F7	47	39	57	7	7	0	0	0	0	62	34.29	3		428.571	21
710_TOF1_LS_228_ZeBanc2_P2_D9	90	30	44	7	7	1	1	0	1	72	34.6	3	9	192.683	41
710_TOF1_LS_230_ZeBanc2_P3_G12	1	12	35	6	7	0	0	0	0	51	34.95	1	7	366.667	21
710_TOF1_LS_231_ZeBanc2_P1_H11	134	5	2	3	3	0	0	0	0	30	30.8	3
710_TOF1_LS_232_ZeBanc2_P5_A4	30	9	56	7	7	0	0	0	0	62	27.68	4	11	282.857	35
710_TOF1_LS_233_ZeBanc2_P2_G6	85	18	1	4	4	0	0	0	0	55	27.7	6			21
710_TOF1_LS_234_ZeBanc2_P1_C9	139	35	40	7	7	0	0	0	0	56	29.39	1	14	380.952	21
710_TOF1_LS_236_ZeBanc2_P5_E2	7	56	43	7	7	0	0	0	0	58	29.3	2	6	328	25
710_TOF1_LS_237_ZeBanc2_P5_B7	30	21	44	7	7	0	0	0	0	62	27.68	4	13	400	21
710_TOF1_LS_238_ZeBanc2_P1_H9	115	46		7	7	0	0	0	0	26	24.93	1	11	609.524	21
710_TOF1_LS_239_ZeBanc2_P1_C12	141	34	21	7	7	0	0	0	0	77	27.44	6		404.762	21
710_TOF1_LS_240_ZeBanc2_P3_H1	156	22	14	7	7	1	1	0	0	66	28.41	6		144.444	45
710_TOF1_LS_241_ZeBanc2_P2_C7	13	3	1	3	3	0	0	0	0	57	30.48	1			21
710_TOF1_LS_242_ZeBanc2_P3_D3	69	41	71	6	7	0	0	0	0	76	24.9	4	4	295.238	21
710_TOF1_LS_243_ZeBanc2_P2_B10	90	35	39	7	7	1	1	0	1	72	34.6	3		190.244	41
710_TOF1_LS_244_ZeBanc2_P2_C2	154	3	0	3	3	0	0	0	0	35	24.62	0			21
710_TOF1_LS_245_ZeBanc2_P4_E8	121	14	6	4	5	0	0	0	0	62	25.95	3			35
710_TOF1_LS_248_ZeBanc2_P4_G4	28	27	1	3	5	0	0	0	0	50	29.76	1			21
710_TOF1_LS_249_ZeBanc2_P3_D2	69	29	83	6	7	0	0	0	0	76	24.9	4	5	457.143	21
710_TOF1_LS_250_ZeBanc2_P3_G1	156	24	12	7	7	1	1	0	0	66	28.41	6		461.905	21
710_TOF1_LS_251_ZeBanc2_P3_H2	12	32	18	7	7	0	0	0	0	61	29.73	3	8	376.19	21
710_TOF1_LS_252_ZeBanc2_P4_B12	17	27	39	4	7	0	0	0	0	42	29.38	0
710_TOF1_LS_253_ZeBanc2_P3_F2	1	31	16	4	7	0	0	0	0	51	34.95	1	1	447.619	21
710_TOF1_LS_256_ZeBanc2_P2_C8	27	4	29	4	7	0	1	0	0	69	34.11	7
710_TOF1_LS_257_ZeBanc2_P1_F5	26	50	54	5	7	1	1	0	1	81	30.86	7	0	338.095	21
710_TOF1_LS_259_ZeBanc2_P1_E6	115	58		7	7	0	0	0	0	26	24.93	1
710_TOF1_LS_260_ZeBanc2_P2_E6	2	16	16	5	7	0	1	0	0	58	34.05	1	9	138	50
710_TOF1_LS_261_ZeBanc2_P4_C5	106	1	14	4	4	0	0	0	0	39	26.58	0
710_TOF1_LS_262_ZeBanc2_P4_F8	83	40	2	7	7	1	1	0	1	77	30.52	3	8	519.048	21
710_TOF1_LS_263_ZeBanc2_P1_E12	141	20	35	7	7	0	0	0	0	77	27.44	6		323.81	21
710_TOF1_LS_264_ZeBanc2_P2_G2	84	37	30	6	6	0	0	0	0	59	24.31	1	2	300	30
710_TOF1_LS_267_ZeBanc2_P1_B9	134	3	4	3	3	0	0	0	0	30	30.8	3
710_TOF1_LS_268_ZeBanc2_P4_H4	8	42	41	4	7	0	0	0	0	67	35.5	6		423.81	21
710_TOF1_LS_270_ZeBanc2_P3_G6	1	7	40	7	7	0	0	0	0	51	34.95	1		141.177	51
710_TOF1_LS_271_ZeBanc2_P2_D11	2	9	23	6	7	0	1	0	0	58	34.05	1	16	294.286	35
710_TOF1_LS_272_ZeBanc2_P1_H6	26	57	47	5	7	1	1	0	1	81	30.86	7		304.762	21
710_TOF1_LS_273_ZeBanc2_P4_E4	120	72	12	3	6	0	0	0	0	62	27.78	2		309.524	21
710_TOF1_LS_275_ZeBanc2_P1_G5	60	26	24	7	7	0	0	0	0	78	30.78	3	10	485.714	21
710_TOF1_LS_276_ZeBanc2_P1_G1	141	18	37	7	7	0	0	0	0	77	27.44	6	13	357.143	21
710_TOF1_LS_278_ZeBanc2_P2_B1	29	23	5	3	5	0	0	0	0	84	26.12	5			21
710_TOF1_LS_279_ZeBanc2_P2_E12	47	46	50	7	7	0	0	0	0	62	34.29	3		371.429	21
710_TOF1_LS_281_ZeBanc2_P4_A11	109	39	6	6	7	0	0	0	0	60	35.51	3	5	330	30
710_TOF1_LS_282_ZeBanc2_P3_A1	162	39	5	6	7	0	1	0	0	51	55.53	1		380.769	26
710_TOF1_LS_283_ZeBanc2_P1_C2	37	47	14	7	7	0	0	0	0	54	33.58	1	11	476.19	21
710_TOF1_LS_288_ZeBanc2_P1_F4	115	51		7	7	0	0	0	0	26	24.93	1		561.905	21
710_TOF1_LS_290_ZeBanc2_P5_A8	42	45	28	6	7	0	0	0	0	69	24.49	2		280.952	21
710_TOF1_LS_293_ZeBanc2_P2_G9	129	12		7	7	0	0	0	0	70	25.25	3	9	342.857	21
710_TOF1_LS_294_ZeBanc2_P3_G5	1	28	19	4	7	0	0	0	0	51	34.95	1	0	366.667	21
710_TOF1_LS_296_ZeBanc2_P3_G3	51	25	16	6	7	0	0	0	0	40	41.52	0	5
710_TOF1_LS_297_ZeBanc2_P1_A12	6	85	-71	0	4	0	0	0	0	71	23.4	3
710_TOF1_LS_298_ZeBanc2_P4_D5	157	0	4	3	3	0	0	0	0	38	39.18	0			21
710_TOF1_LS_299_ZeBanc2_P4_A12	152	46	39	7	7	0	0	0	0	47	35.51	0	10	338.095	21
710_TOF1_LS_300_ZeBanc2_P4_E3	8	40	43	7	7	0	0	0	0	67	35.5	6	10	395.238	21
710_TOF1_LS_301_ZeBanc2_P5_G4	30	32	33	5	7	0	1	0	0	62	27.68	4		366.667	30
710_TOF1_LS_302_ZeBanc2_P3_D4	1	17	30	6	7	0	0	0	0	51	34.95	1		319.048	21
710_TOF1_LS_305_ZeBanc2_P4_B4	152	51	34	7	7	0	0	0	0	47	35.51	0	9	333.333	21
710_TOF1_LS_306_ZeBanc2_P3_F9	12	2	48	5	7	0	1	0	0	61	29.73	3	7	300	21
710_TOF1_LS_307_ZeBanc2_P1_H10	115	53		7	7	0	0	0	0	26	24.93	1	9	385.714	21
710_TOF1_LS_308_ZeBanc2_P2_G8	129	21		7	7	0	0	0	0	70	25.25	3	11	371.429	21
710_TOF1_LS_309_ZeBanc2_P1_E2	139	47	28	7	7	0	0	0	0	56	29.39	1	14	457.143	21
710_TOF1_LS_311_ZeBanc2_P2_E2	44	28	3	5	5	1	1	1	0	86	23.37	9		76.25	80
710_TOF1_LS_312_ZeBanc2_P4_G12	17	24	42	4	7	0	0	0	0	42	29.38	0	0
710_TOF1_LS_313_ZeBanc2_P2_G1	29	16	12	3	5	0	0	0	0	84	26.12	5			21
710_TOF1_LS_316_ZeBanc2_P3_D7	12	14	36	7	7	0	0	0	0	61	29.73	3	13	295.238	21
710_TOF1_LS_318_ZeBanc2_P4_C10	128	2	7	4	4	0	0	0	0	59	30.45	1
710_TOF1_LS_319_ZeBanc2_P5_E6	18	48	114	7	7	0	0	0	0	63	23.63	2		523.809	21
710_TOF1_LS_320_ZeBanc2_P4_F9	80	46	3	4	7	0	0	0	0	59	24.9	3	3	366.667	21
710_TOF1_LS_321_ZeBanc2_P1_C7	60	42	8	7	7	0	0	0	0	78	30.78	3		461.905	21
710_TOF1_LS_324_ZeBanc2_P2_E8	47	41	55	7	7	0	0	0	0	62	34.29	3	4	376.19	21
710_TOF1_LS_325_ZeBanc2_P3_A9	12	35	15	7	7	0	0	0	0	61	29.73	3	9	423.81	21
710_TOF1_LS_327_ZeBanc2_P3_H10	45	60	77	7	7	0	0	0	0	61	32.14	3	9	366.667	21
710_TOF1_LS_328_ZeBanc2_P2_C11	16	6	5	3	3	0	0	0	0	49	29.32	0			21
710_TOF1_LS_329_ZeBanc2_P1_D12	60	9	41	7	7	0	0	0	0	78	30.78	3	9		0
710_TOF1_LS_330_ZeBanc2_P3_E4	69	34	78	6	7	0	0	0	0	76	24.9	4	5	319.048	21
710_TOF1_LS_333_ZeBanc2_P4_D11	8	37	46	7	7	0	0	0	0	67	35.5	6	6	323.81	21
710_TOF1_LS_336_ZeBanc2_P4_E9	120	51	33	6	6	0	0	0	0	62	27.78	2		390.476	21
710_TOF1_LS_338_ZeBanc2_P1_F3	60	21	29	7	7	0	0	0	0	78	30.78	3	5	419.048	21
710_TOF1_LS_339_ZeBanc2_P2_A4	90	44	30	7	7	1	1	0	1	72	34.6	3		285.714	21
710_TOF1_LS_340_ZeBanc2_P2_H3	47	34	62	7	7	0	0	0	0	62	34.29	3	1	466.667	21
710_TOF1_LS_341_ZeBanc2_P3_C12	1	14	33	6	7	0	0	0	0	51	34.95	1		361.905	21
710_TOF1_LS_343_ZeBanc2_P3_C7	43	13	30	7	7	0	0	0	0	69	33.7	5	5	600	21
710_TOF1_LS_345_ZeBanc2_P1_H2	115	32		7	7	0	0	0	0	26	24.93	1	10	381.818	22
710_TOF1_LS_346_ZeBanc2_P3_A2	1	10	37	6	7	0	0	0	0	51	34.95	1	7	52.3809	21
710_TOF1_LS_347_ZeBanc2_P2_G11	90	42	32	7	7	1	1	0	1	72	34.6	3	15	295.238	21
710_TOF1_LS_350_ZeBanc2_P1_C8	115	35		7	7	0	0	0	0	26	24.93	1	18	414.286	21
710_TOF1_LS_352_ZeBanc2_P1_C11	26	55	49	5	7	1	1	0	1	81	30.86	7		309.524	21
710_TOF1_LS_353_ZeBanc2_P1_F10	113	41	-36	0	3	0	0	0	0	60	40.56	2
710_TOF1_LS_354_ZeBanc2_P4_C12	119	16	8	7	7	1	1	0	0	56	27.34	3	5	222.5	40
710_TOF1_LS_355_ZeBanc2_P2_D1	84	60	7	3	6	0	0	0	0	59	24.31	1		361.905	21
710_TOF1_LS_356_ZeBanc2_P1_A2	37	58	3	7	7	0	0	0	0	54	33.58	1		433.333	21
710_TOF1_LS_357_ZeBanc2_P3_C10	69	32	80	6	7	0	0	0	0	76	24.9	4	7	471.429	21
710_TOF1_LS_359_ZeBanc2_P1_F12	139	33	42	7	7	0	0	0	0	56	29.39	1	14	277.5	40
710_TOF1_LS_361_ZeBanc2_P4_G8	8	49	34	4	7	0	0	0	0	67	35.5	6			21
710_TOF1_LS_363_ZeBanc2_P4_D3	152	37	48	7	7	0	0	0	0	47	35.51	0	10	328.571	21
710_TOF1_LS_365_ZeBanc2_P3_D8	45	50	87	7	7	0	0	0	0	61	32.14	3		185.366	41
710_TOF1_LS_366_ZeBanc2_P2_F4	143	3	6	5	5	0	0	0	0	44	26.7	0	0	461.905	21
710_TOF1_LS_367_ZeBanc2_P5_B10	42	28	45	7	7	0	0	0	0	69	24.49	2		316	25
710_TOF1_LS_368_ZeBanc2_P1_D4	54	13	16	4	5	0	0	0	0	91	30.42	7			37
710_TOF1_LS_369_ZeBanc2_P4_B3	152	53	32	7	7	0	0	0	0	47	35.51	0	11	500	21
710_TOF1_LS_373_ZeBanc2_P4_H2	153	16	61	4	4	0	0	0	0	66	48.98	6		248.485	33
710_TOF1_LS_374_ZeBanc2_P1_A6	113	95	-90	0	3	0	0	0	0	60	40.56	2
710_TOF1_LS_375_ZeBanc2_P1_A9	54	15	14	3	5	0	1	0	0	91	30.42	7			21
710_TOF1_LS_376_ZeBanc2_P1_E11	115	39		7	7	0	0	0	0	26	24.93	1	12	428.571	21
710_TOF1_LS_377_ZeBanc2_P1_H3	60	37	13	7	7	0	0	0	0	78	30.78	3		614.286	21
710_TOF1_LS_378_ZeBanc2_P2_E1	100	51	58	7	7	0	0	0	0	62	27.78	5	1	487.097	31
710_TOF1_LS_380_ZeBanc2_P3_D6	102	28	22	6	7	0	0	0	0	22	33.95	0	1	376.19	21
710_TOF1_LS_381_ZeBanc2_P1_F6	6	64	-50	0	4	0	0	0	0	71	23.4	3			21
710_TOF1_LS_382_ZeBanc2_P3_D9	69	13	99	6	7	0	0	0	0	76	24.9	4	8	276.19	21
710_TOF1_LS_384_ZeBanc2_P4_H7	17	22	44	4	7	0	0	0	0	42	29.38	0
710_TOF1_LS_385_ZeBanc2_P1_B4	54	36	-7	0	5	0	0	0	0	91	30.42	7
710_TOF1_LS_386_ZeBanc2_P4_G5	86	59	56	4	7	0	1	0	0	75	23.6	6		552.381	21
710_TOF1_LS_387_ZeBanc2_P1_F1	146	62	-56	0	4	0	0	0	0	47	24.78	0			21
710_TOF1_LS_388_ZeBanc2_P4_F6	152	65	20	6	7	0	1	0	0	47	35.51	0	4	533.333	21
710_TOF1_LS_389_ZeBanc2_P5_C9	42	40	33	6	7	0	0	0	0	69	24.49	2	0		21
710_TOF1_LS_390_ZeBanc2_P1_A10	54	20	9	4	5	0	0	0	0	91	30.42	7			29
710_TOF1_LS_391_ZeBanc2_P4_F1	120	63	21	6	6	0	0	0	0	62	27.78	2		519.048	21
710_TOF1_LS_392_ZeBanc2_P2_C12	27	13	20	7	7	0	0	0	0	69	34.11	7	10
710_TOF1_LS_393_ZeBanc2_P3_E5	12	37	13	7	7	0	0	0	0	61	29.73	3
710_TOF1_LS_396_ZeBanc2_P3_G2	59	45	3	7	7	1	1	0	1	74	29.22	5	7	352.381	21
710_TOF1_LS_398_ZeBanc2_P5_H5	18	62	100	7	7	0	0	0	0	63	23.63	2	4	438.095	21
710_TOF1_LS_399_ZeBanc2_P3_E12	45	48	89	7	7	0	0	0	0	61	32.14	3	11	225	36
710_TOF1_LS_400_ZeBanc2_P1_C6	118	44	57	6	7	0	0	0	0	35	36.73	1		385.714	21
710_TOF1_LS_401_ZeBanc2_P1_B6	52	1	2	5	5	1	1	1	0	90	20.96	6	11
710_TOF1_LS_403_ZeBanc2_P2_C6	47	32	64	7	7	0	0	0	0	62	34.29	3		457.143	21
710_TOF1_LS_404_ZeBanc2_P3_H5	142	2	1	3	3	0	0	0	0	61	23.04	2
710_TOF1_LS_406_ZeBanc2_P3_A11	156	36	0	7	7	1	1	0	0	66	28.41	6		242.857	21
710_TOF1_LS_408_ZeBanc2_P3_E6	69	18	94	6	7	0	0	0	0	76	24.9	4	5	404.762	21
710_TOF1_LS_412_ZeBanc2_P2_B11	129	3		7	7	0	0	0	0	70	25.25	3	13	230	40
710_TOF1_LS_413_ZeBanc2_P3_B3	43	22	21	4	7	0	0	0	0	69	33.7	5	5	547.619	21
710_TOF1_LS_414_ZeBanc2_P5_C6	30	23	42	7	7	0	0	0	0	62	27.68	4		452.381	21
710_TOF1_LS_415_ZeBanc2_P5_G11	18	34	128	7	7	0	0	0	0	63	23.63	2	13	338.095	21
710_TOF1_LS_416_ZeBanc2_P2_F11	129	10		7	7	0	0	0	0	70	25.25	3	12	304.762	21
710_TOF1_LS_418_ZeBanc2_P3_A3	102	30	20	6	7	0	0	0	0	22	33.95	0		661.905	21
710_TOF1_LS_419_ZeBanc2_P4_D8	86	41	74	7	7	0	0	0	0	75	23.6	6	6	428.571	21
710_TOF1_LS_420_ZeBanc2_P4_E12	86	57	58	4	7	0	1	0	0	75	23.6	6		690.476	21
710_TOF1_LS_422_ZeBanc2_P3_A5	12	16	34	7	7	0	0	0	0	61	29.73	3		433.333	21
710_TOF1_LS_423_ZeBanc2_P4_H6	135	45		7	7	0	0	0	0	54	27.76	1	12	238.71	31
710_TOF1_LS_425_ZeBanc2_P1_E3	26	53	51	5	7	1	1	0	1	81	30.86	7	3	361.905	21
710_TOF1_LS_426_ZeBanc2_P1_H5	56	95	-86	0	4	0	0	0	0	53	33.6	4
710_TOF1_LS_427_ZeBanc2_P1_H1	115	28		7	7	0	0	0	0	26	24.93	1		326.923	26
710_TOF1_LS_429_ZeBanc2_P2_F1	122	71	4	4	7	0	0	0	0	38	27.34	0	0	323.81	21
710_TOF1_LS_430_ZeBanc2_P5_G1	18	32	130	7	7	0	0	0	0	63	23.63	2	14	342.857	21
710_TOF1_LS_431_ZeBanc2_P1_C10	139	44	31	7	7	0	0	0	0	56	29.39	1	9	409.524	21
710_TOF1_LS_433_ZeBanc2_P5_F10	30	14	51	7	7	0	0	0	0	62	27.68	4	10	333.333	21
710_TOF1_LS_434_ZeBanc2_P5_H4	42	52	21	6	7	0	0	0	0	69	24.49	2		333.333	21
710_TOF1_LS_435_ZeBanc2_P3_B6	12	11	39	7	7	0	0	0	0	61	29.73	3	11	361.905	21
710_TOF1_LS_436_ZeBanc2_P2_D7	44	21	10	5	5	1	1	1	0	86	23.37	9	6	97.1429	70
710_TOF1_LS_437_ZeBanc2_P1_B7	37	54	7	7	7	0	0	0	0	54	33.58	1	7	509.524	21
710_TOF1_LS_438_ZeBanc2_P2_E10	122	68	7	4	7	0	0	0	0	38	27.34	0	0	438.095	21
710_TOF1_LS_440_ZeBanc2_P3_B4	102	26	24	6	7	0	0	0	0	22	33.95	0	3	533.333	21
710_TOF1_LS_442_ZeBanc2_P4_H5	86	48	67	4	7	0	1	0	0	75	23.6	6	2	504.762	21
710_TOF1_LS_443_ZeBanc2_P1_B1	141	29	26	7	7	0	0	0	0	77	27.44	6	7	215	40
710_TOF1_LS_447_ZeBanc2_P4_A2	152	60	25	7	7	0	0	0	0	47	35.51	0	2	500	21
710_TOF1_LS_448_ZeBanc2_P2_D4	129	19		7	7	0	0	0	0	70	25.25	3	9	361.905	21
710_TOF1_LS_449_ZeBanc2_P4_A5	120	65	19	6	6	0	0	0	0	62	27.78	2		390.476	21
710_TOF1_LS_453_ZeBanc2_P3_B1	43	29	14	3	7	0	0	0	0	69	33.7	5	3	347.619	21
710_TOF1_LS_454_ZeBanc2_P3_A10	156	15	21	7	7	1	1	0	0	66	28.41	6		600	24
710_TOF1_LS_455_ZeBanc2_P3_B5	59	26	22	7	7	1	1	0	1	74	29.22	5	11	160	40
710_TOF1_LS_456_ZeBanc2_P2_H10	151	63	-57	0	3	0	0	0	0	71	32.87	3			21
710_TOF1_LS_458_ZeBanc2_P1_D9	115	30		7	7	0	0	0	0	26	24.93	1		330.769	26
710_TOF1_LS_460_ZeBanc2_P5_C3	7	54	45	7	7	0	0	0	0	58	29.3	2	8	264	25
710_TOF1_LS_461_ZeBanc2_P4_D4	153	19	58	4	4	0	0	0	0	66	48.98	6		376.19	21
710_TOF1_LS_463_ZeBanc2_P1_B12	54	18	11	4	5	0	0	0	0	91	30.42	7			29
710_TOF1_LS_465_ZeBanc2_P4_G11	153	23	54	4	4	0	0	0	0	66	48.98	6		338.095	21
710_TOF1_LS_466_ZeBanc2_P1_F9	139	51	24	7	7	0	0	0	0	56	29.39	1		452.381	21
710_TOF1_LS_467_ZeBanc2_P1_H12	139	56	19	7	7	0	0	0	0	56	29.39	1		338.095	21
710_TOF1_LS_470_ZeBanc2_P2_A9	147	33	0	7	7	1	1	0	0	69	23.99	3		323.81	21
710_TOF1_LS_471_ZeBanc2_P4_A8	128	7	2	4	4	0	0	0	0	59	30.45	1
710_TOF1_LS_473_ZeBanc2_P5_A12	7	37	62	7	7	0	0	0	0	58	29.3	2		264.516	31
710_TOF1_LS_475_ZeBanc2_P2_H1	84	58	9	3	6	0	0	0	0	59	24.31	1		414.286	21
710_TOF1_LS_476_ZeBanc2_P3_F11	160	69	-55	0	5	0	0	0	0	59	27.36	1			35
710_TOF1_LS_477_ZeBanc2_P5_H12	18	39	123	7	7	0	0	0	0	63	23.63	2		347.619	21
710_TOF1_LS_478_ZeBanc2_P3_C2	53	67	-63	0	3	0	0	0	0	40	30.6	0
