# Supplementary material for: A time-resolved proteomic and prognostic map of COVID-19
Source: Cell Syst. 2021 Aug 18;12(8):780–794.e7. doi: 10.1016/j.cels.2021.05.005 (PMC8201874; doi:10.1016/j.cels.2021.05.005)
Supplement: Table S10. Peptide numbers for the proteins considered [file mmc9.xlsx]

## Sheet: Table S10
Genes	First.Protein.Description	Detection	Median.Abundance	Peptides	Precursors
TMSB4X	Thymosin beta-4	0.0298643	584.659	2	2
C4A;C4B	Complement C4-A	1	3208.89	99	130
ALB	Serum albumin	1	89676	112	179
TTR	Transthyretin	0.999095	157.234	10	16
MST1	Hepatocyte growth factor-like protein	0.779186	25.0394	7	7
MASP1	Mannan-binding lectin serine protease 1	0.866063	31.305	4	4
ITIH1	Inter-alpha-trypsin inhibitor heavy chain H1	1	910.487	29	40
IGLC7	Immunoglobulin lambda constant 7	0.98371	3616.94	3	3
A2M	Alpha-2-macroglobulin	1	6481.75	85	127
C7	Complement component C7	1	318.648	29	30
APOB	Apolipoprotein B-100	1	1577.52	179	227
KNG1	Kininogen-1	1	2221.91	42	53
APOE	Apolipoprotein E	1	793.751	28	42
C3	Complement C3	1	4659.57	147	212
FN1	Fibronectin	1	576.748	85	109
CFI	Complement factor I	1	441.997	18	22
F10	Coagulation factor X	0.99095	201.014	12	12
PIGR	Polymeric immunoglobulin receptor	0.921267	66.739	13	13
SERPINC1	Antithrombin-III	1	1538.05	32	51
IGLC7;IGLL5	Immunoglobulin lambda constant 7	0.99457	3877.74	3	4
HRG	Histidine-rich glycoprotein	1	1081.2	23	36
SERPINA3	Alpha-1-antichymotrypsin	1	5653.42	25	38
EFEMP1	EGF-containing fibulin-like extracellular matrix protein 1	0.668778	23.7967	2	2
TF	Serotransferrin	1	11694.4	86	134
IGLC2;IGLC3	Immunoglobulin lambda constant 2	0.993665	3894.39	5	7
IGKC	Immunoglobulin kappa constant	1	13698.5	11	17
ITIH4	Inter-alpha-trypsin inhibitor heavy chain H4	1	2694.77	48	59
C8G	Complement component C8 gamma chain	1	165.427	9	12
ITIH2	Inter-alpha-trypsin inhibitor heavy chain H2	1	1267.43	31	41
IGHV3-64	Immunoglobulin heavy variable 3-64	0.700452	102.598	2	2
IGHV3-43D	Immunoglobulin heavy variable 3-43D	0.907692	187.231	2	3
IGHV3-23	Immunoglobulin heavy variable 3-23	0.98371	499.004	3	3
IGHV3-21;IGHV3-48;IGHV3-53;IGHV3-7;IGHV3-74	Immunoglobulin heavy variable 3-21	0.79095	2175.64	1	1
IGHV3-64D	Immunoglobulin heavy variable 3-64D	0.99095	909.516	3	3
CP	Ceruloplasmin	1	2425.96	62	103
SELL	L-selectin	0.873303	62.6026	4	4
C4B	Complement C4-B	1	447.238	6	8
C9	Complement component C9	1	1252.53	23	28
AFM	Afamin	1	237.975	25	30
CST3	Cystatin-C	0.899548	74.8243	4	4
C5	Complement C5	1	411.485	62	79
AMBP	Protein AMBP	1	1821.11	21	25
CD14	Monocyte differentiation antigen CD14	0.997285	737.028	10	10
VWF	von Willebrand factor	0.933032	2078.77	55	65
A2M;PZP	Alpha-2-macroglobulin	1	3195.19	5	9
GSN	Gelsolin	1	732.308	25	31
FCGBP	IgGFc-binding protein	0.953846	304.591	20	20
IGHV3-13	Immunoglobulin heavy variable 3-13	0.872398	301.18	3	3
CFH	Complement factor H	1	1475.14	64	83
AZGP1	Zinc-alpha-2-glycoprotein	1	1186.37	17	21
ACTA2;ACTB;ACTG1;ACTG2	Actin, cytoplasmic 1	0.905882	97.8515	5	6
CPN2	Carboxypeptidase N subunit 2	1	177.614	9	11
PGLYRP2	N-acetylmuramoyl-L-alanine amidase	1	296.037	11	14
PF4	Platelet factor 4	0.533032	40.0411	7	9
IGLL5	Immunoglobulin lambda-like polypeptide 5	1	9537.58	5	6
APOA1	Apolipoprotein A-I	1	25920.5	42	65
FGB	Fibrinogen beta chain	0.999095	14842.9	55	107
CFB	Complement factor B	1	1275.36	51	66
FGG	Isoform Gamma-A of Fibrinogen gamma chain	0.98914	14994.1	45	69
FBLN1	Fibulin-1	1	224.515	13	16
C6	Complement component C6	1	315.45	22	25
APOA4	Apolipoprotein A-IV	1	842.553	43	59
C8A	Complement component C8 alpha chain	1	259.373	14	16
CNDP1	Beta-Ala-His dipeptidase	0.881448	28.9531	4	4
LRG1	Leucine-rich alpha-2-glycoprotein	1	1476.84	15	18
IGLV7-43	Immunoglobulin lambda variable 7-43	0.310407	39.0922	1	1
CRP	C-reactive protein	0.944796	449.618	7	8
C4BPB	C4b-binding protein beta chain	1	294.533	7	8
S100A8	Protein S100-A8	0.513122	49.93	3	3
IGHG1;IGHG3	Immunoglobulin heavy constant gamma 1	0.999095	14593.5	3	3
AGT	Angiotensinogen	1	439.312	13	16
F11	Coagulation factor XI	0.961991	127.559	6	7
CD44	CD44 antigen	0.882353	53.6907	3	4
FGA	Fibrinogen alpha chain	1	16588.1	77	114
SERPINF1	Pigment epithelium-derived factor	1	234.551	17	19
APOL1	Apolipoprotein L1	0.99819	304.05	9	11
IGKV1D-8	Immunoglobulin kappa variable 1D-8	0.856109	84.3529	2	2
SERPINA7	Thyroxine-binding globulin	1	163.491	13	13
APOH	Beta-2-glycoprotein 1	1	1673.6	20	24
IGHV5-51	Immunoglobulin heavy variable 5-51	1	161.143	5	7
PROS1	Vitamin K-dependent protein S	1	200.951	15	18
IGKV2-28;IGKV2-40;IGKV2D-28;IGKV2D-40	Immunoglobulin kappa variable 2-28	0.363801	238.615	1	1
IGHV1-18	Immunoglobulin heavy variable 1-18	0.754751	87.5601	3	4
IGKV1-16	Immunoglobulin kappa variable 1-16	0.978281	129.669	2	3
IGKV6-21	Immunoglobulin kappa variable 6-21	0.628054	54.4034	3	4
IGKV1-5	Immunoglobulin kappa variable 1-5	0.969231	481.182	4	4
IGKV3-15	Immunoglobulin kappa variable 3-15	1	3959.07	2	3
IGKV3-20	Immunoglobulin kappa variable 3-20	1	4546.57	4	5
IGKV3-11	Immunoglobulin kappa variable 3-11	0.990045	2908.53	2	3
CLU	Clusterin	1	1764.23	27	37
LBP	Lipopolysaccharide-binding protein	0.995475	303.81	11	12
IGKV3-20;IGKV3D-20	Immunoglobulin kappa variable 3D-20	1	1088.8	2	3
CFD	Complement factor D	0.941176	182.888	5	7
IGLL1	Immunoglobulin lambda-like polypeptide 1	0.523077	2424.31	1	1
PLG	Plasminogen	1	1548.63	54	72
LPA	Apolipoprotein(a)	0.952941	1048.92	25	30
A1BG	Alpha-1B-glycoprotein	1	1624.6	17	22
HP	Haptoglobin	1	27015.6	27	40
HP;HPR	Haptoglobin	1	19200.5	19	27
SERPINA1	Alpha-1-antitrypsin	1	24452.6	43	70
C2	Complement C2	1	235.05	19	21
SERPINA6	Corticosteroid-binding globulin	0.99276	323.159	7	9
FCGR3A	Low affinity immunoglobulin gamma Fc region receptor III-A	0.514027	46.3249	3	3
F5	Coagulation factor V	0.976471	40.1164	16	16
IGHV3-49	Immunoglobulin heavy variable 3-49	0.99276	507.991	5	6
CPB2	Carboxypeptidase B2	1	221.251	7	9
CFP	Properdin	0.933032	142.33	5	6
GC	Vitamin D-binding protein	1	1252.04	37	48
IGHG2	Immunoglobulin heavy constant gamma 2	1	6009.31	8	13
C8B	Complement component C8 beta chain	1	588.619	16	22
C4BPA	C4b-binding protein alpha chain	1	1589.03	36	47
F12	Coagulation factor XII	0.999095	139.935	14	17
CLEC3B	Tetranectin	0.98009	63.8422	6	8
CFHR3;CFHR4	Complement factor H-related protein 3	0.334842	21.7758	2	2
RNASE1	Ribonuclease pancreatic	0.0253394	34.0046	3	3
CFH;CFHR1	Complement factor H	1	851.798	5	7
C1R	Complement C1r subcomponent	1	279.552	27	34
F13B	Coagulation factor XIII B chain	0.999095	124.259	15	18
AHSG	Alpha-2-HS-glycoprotein	1	1149.98	13	20
IGHG3	Immunoglobulin heavy constant gamma 3	1	5891.87	13	21
APOD	Apolipoprotein D	1	684.771	9	14
KLKB1	Plasma kallikrein	1	1068.03	28	29
C1S	Complement C1s subcomponent	1	1592.05	24	27
CD5L	CD5 antigen-like	1	595.877	14	15
HPX	Hemopexin	1	7819.97	31	44
VTN	Vitronectin	1	2281.25	16	22
ATRN	Attractin	0.991855	84.7534	12	13
JCHAIN	Immunoglobulin J chain	1	516.759	8	10
APOC3	Apolipoprotein C-III	1	2571.04	7	7
IGHA2	Immunoglobulin heavy constant alpha 2	1	5220.21	7	9
IGHA1	Immunoglobulin heavy constant alpha 1	1	6851.81	11	19
IGHV3-15	Immunoglobulin heavy variable 3-15	0.958371	80.4276	4	5
IGHG1	Immunoglobulin heavy constant gamma 1	1	24203.1	13	21
IGFALS	Insulin-like growth factor-binding protein complex acid labile subunit	0.923982	82.5569	12	12
ITIH3	Inter-alpha-trypsin inhibitor heavy chain H3	1	423.598	25	32
SERPING1	Plasma protease C1 inhibitor	1	2771.8	18	26
SERPINA4	Kallistatin	0.99095	154.035	16	20
IGHM	Immunoglobulin heavy constant mu	1	2873.7	32	51
ORM1;ORM2	Alpha-1-acid glycoprotein 1	1	24630.1	8	9
F2	Prothrombin	1	1274.31	39	52
LPA;PLG	Plasminogen	0.885068	84.8292	2	2
ACTB;ACTG1	Actin, cytoplasmic 1	0.739367	301.098	7	9
RBP4	Retinol-binding protein 4	0.99819	440.886	9	10
C1QA	Complement C1q subcomponent subunit A	0.980995	235.573	5	5
C1QB	Complement C1q subcomponent subunit B	1	521.155	8	12
IGLV3-16;IGLV3-25;IGLV3-27	Immunoglobulin lambda variable 3-16	0.384615	15.6604	1	1
SERPINF2	Alpha-2-antiplasmin	1	651.203	16	20
IGKV2-30	Immunoglobulin kappa variable 2-30	0.972851	1083.34	3	3
IGHD	Immunoglobulin heavy constant delta	0.761991	87.2963	16	19
IGHG1;IGHG2;IGHG3;IGHG4	Immunoglobulin heavy constant gamma 1	0.999095	6950.06	2	2
IGHV1-2	Immunoglobulin heavy variable 1-2	0.834389	122.188	3	5
IGHV1-46	Immunoglobulin heavy variable 1-46	0.914932	119.461	2	3
C1RL	Complement C1r subcomponent-like protein	0.99457	78.2313	6	7
CPN1	Carboxypeptidase N catalytic chain	1	112.255	9	10
SAA4	Serum amyloid A-4 protein	1	701.282	8	10
SAA1;SAA2	Serum amyloid A-1 protein	0.959276	565.27	4	5
IGHG2;IGHG3	Immunoglobulin heavy constant gamma 2	1	7312.04	4	7
APOC1	Apolipoprotein C-I	1	345.853	7	10
HBB	Hemoglobin subunit beta	1	1035.1	11	14
QSOX1	Sulfhydryl oxidase 1	0.19638	19.8976	2	2
CELSR2	Cadherin EGF LAG seven-pass G-type receptor 2	0.640724	534.343	1	2
ORM2	Alpha-1-acid glycoprotein 2	1	1899.57	8	12
IGHA1;IGHA2	Immunoglobulin heavy constant alpha 1	1	3520.74	9	10
ECM1	Extracellular matrix protein 1	0.976471	155.884	9	9
FCN3	Ficolin-3	0.99276	142.424	9	10
LGALS3BP	Galectin-3-binding protein	0.972851	39.1389	7	8
PROZ	Vitamin K-dependent protein Z	0.395475	24.6418	1	1
IGHG4	Immunoglobulin heavy constant gamma 4	0.99819	2267.71	12	20
IGHG1;IGHG2;IGHG3	Immunoglobulin heavy constant gamma 1	0.988235	2368.03	2	2
ORM1	Alpha-1-acid glycoprotein 1	1	5942.86	10	14
APOA2	Apolipoprotein A-II	1	2526.2	6	6
APOC2	Apolipoprotein C-II	1	1330.4	4	4
F13A1	Coagulation factor XIII A chain	0.897738	51.3154	6	6
SERPINA10	Protein Z-dependent protease inhibitor	0.954751	34.3565	6	6
PON1	Serum paraoxonase/arylesterase 1	1	376.44	12	13
SERPIND1	Heparin cofactor 2	1	588.185	17	21
CFHR4	Complement factor H-related protein 4	0.298643	76.4337	3	3
HABP2	Hyaluronan-binding protein 2	0.979186	210.353	11	15
HBD	Hemoglobin subunit delta	0.755656	126.006	6	6
SAA1	Serum amyloid A-1 protein	0.920362	1357.79	5	7
F9	Coagulation factor IX	0.99095	88.8063	10	13
GPLD1	Phosphatidylinositol-glycan-specific phospholipase D	0.99457	88.4082	10	11
HBA1	Hemoglobin subunit alpha	1	1277.86	10	20
GPX3	Glutathione peroxidase 3	0.99819	124.65	6	6
LUM	Lumican	1	291.79	9	10
C1QC	Complement C1q subcomponent subunit C	1	1016.89	6	7
MBL2	Mannose-binding protein C	0.771946	55.7486	3	3
IGKV2-24	Immunoglobulin kappa variable 2-24	0.916742	186.774	2	2
IGLV6-57	Immunoglobulin lambda variable 6-57	0.330317	2203.17	2	2
IGLV8-61	Immunoglobulin lambda variable 8-61	0.861538	318.858	2	2
IGLV3-21;IGLV3-9	Immunoglobulin lambda variable 3-9	1	358.002	2	3
IGLV4-69	Immunoglobulin lambda variable 4-69	0.459729	100.815	5	5
TGFBI	Transforming growth factor-beta-induced protein ig-h3	0.788235	43.8974	6	6
BTD	Biotinidase	0.685068	39.1803	4	4
PRG4	Proteoglycan 4	0.952941	40.5439	5	6
IGHG1;IGHG4	Immunoglobulin heavy constant gamma 1	0.622624	3525	1	1
LYZ	Lysozyme C	0.903167	48.6782	3	3
PPBP	Platelet basic protein	0.882353	70.123	7	8
IGHV6-1	Immunoglobulin heavy variable 6-1	0.857919	77.7365	3	3
IGHV1-24	Immunoglobulin heavy variable 1-24	0.624434	125.259	3	3
IGHV3-7	Immunoglobulin heavy variable 3-7	0.971946	564.866	2	2
IGHV3-30;IGHV3-30-5	Immunoglobulin heavy variable 3-30	0.973756	181.282	3	4
GP1BA	Platelet glycoprotein Ib alpha chain	0.448869	32.8223	2	2
IGFBP2	Insulin-like growth factor-binding protein 2	0.440724	865.456	2	3
IGHG2;IGHG3;IGHG4	Immunoglobulin heavy constant gamma 2	0.661538	6431.98	1	1
MAN1A1	Mannosyl-oligosaccharide 1,2-alpha-mannosidase IA	0.175566	112.972	1	1
CA1	Carbonic anhydrase 1	0.359276	93.9478	8	9
PZP	Pregnancy zone protein	0.874208	1734.31	25	30
ACTBL2	Beta-actin-like protein 2	0.60724	40.2672	4	4
SHBG	Sex hormone-binding globulin	0.972851	57.6588	6	7
FETUB	Fetuin-B	0.825339	136.096	3	3
BCHE	Cholinesterase	0.638009	49.5348	2	2
ADIPOQ	Adiponectin	0.272398	13.0007	2	2
TFRC	Transferrin receptor protein 1	0.448869	33.6176	3	3
CFHR1;CFHR2	Complement factor H-related protein 2	0.921267	40.9701	2	3
IGHV3-74	Immunoglobulin heavy variable 3-74	0.856109	57.7585	4	4
DEFA1;DEFA3	Neutrophil defensin 1	0.317647	24.3905	2	2
CFHR2	Complement factor H-related protein 2	0.971946	133.162	3	3
IGLV3-19	Immunoglobulin lambda variable 3-19	0.934842	328.497	3	3
IGLV3-10;IGLV3-25	Immunoglobulin lambda variable 3-10	0.768326	569.349	1	1
IGLV3-27	Immunoglobulin lambda variable 3-27	0.552036	33.7813	2	2
IGLV3-16	Immunoglobulin lambda variable 3-16	0.0552036	63.0892	1	1
CFHR1;CFHR5	Complement factor H-related protein 1	0.693213	73.6137	1	1
APCS	Serum amyloid P-component	0.574661	157.358	5	5
IGLV5-45	Immunoglobulin lambda variable 5-45	0.528507	40.8446	3	3
POLQ	DNA polymerase theta	0.6	187.305	1	1
CFHR5	Complement factor H-related protein 5	0.735747	34.8125	5	5
HBB;HBD	Hemoglobin subunit delta	1	2102.03	7	10
APOM	Apolipoprotein M	0.979186	89.6087	6	7
MASP2	Mannan-binding lectin serine protease 2	0.559276	35.8325	3	3
S100A9	Protein S100-A9	0.664253	1591.51	4	5
LDHB	L-lactate dehydrogenase B chain	0.219005	373.553	2	2
IGKV1-17	Immunoglobulin kappa variable 1-17	0.997285	176.03	4	5
IGKV1-12;IGKV1-39;IGKV1D-12;IGKV1D-39	Immunoglobulin kappa variable 1-12	0.723982	1228.24	1	2
IGKV1-33;IGKV1D-33	Immunoglobulin kappa variable 1D-33	0.718552	233.905	1	1
IGKV3D-20	Immunoglobulin kappa variable 3D-20	0.724887	714.572	1	1
IGLV1-51	Immunoglobulin lambda variable 1-51	0.916742	183.678	4	5
IGLV1-40	Immunoglobulin lambda variable 1-40	0.740271	122.652	3	4
IGLV1-44;IGLV1-47	Immunoglobulin lambda variable 1-44	0.775566	216.768	2	3
IGKV4-1	Immunoglobulin kappa variable 4-1	1	4057.96	4	4
IGLV2-18	Immunoglobulin lambda variable 2-18	0.719457	42.8763	3	5
IGLV2-14	Immunoglobulin lambda variable 2-14	0.283258	164.612	1	2
IGLV2-8	Immunoglobulin lambda variable 2-8	0.670588	247.029	1	1
SELENOP	Selenoprotein P	0.324887	35.905	1	1
C4A	Complement C4-A	0.99638	319.168	5	7
IGHV4-34;IGHV4-38-2;IGHV4-4	Immunoglobulin heavy variable 4-4	0.742081	485.152	1	1
ANXA1	Annexin A1	0.59095	92.5526	1	1
CFH;CFHR1;CFHR2	Complement factor H	0.728507	99.3827	1	1
IGHV3-72	Immunoglobulin heavy variable 3-72	0.961991	327.589	4	4
IGHV3-13;IGHV3-20;IGHV3-21;IGHV3-43;IGHV3-48;IGHV3-7	Immunoglobulin heavy variable 3-21	0.7819	2922.06	1	1
IGHV3-23;IGHV3-53;IGHV3-74	Immunoglobulin heavy variable 3-74	0.990045	1863.87	1	3
IGLV3-9	Immunoglobulin lambda variable 3-9	0.858824	62.0588	2	3
HPR	Haptoglobin-related protein	0.99095	3480.94	8	10
F11;KLKB1	Coagulation factor XI	0.61448	209.578	1	1
IGLV3-25	Immunoglobulin lambda variable 3-25	0.352036	101.233	2	2
SAA2	Serum amyloid A-2 protein	0.314027	556.972	4	5
IGLV3-1;IGLV3-10	Immunoglobulin lambda variable 3-10	0.361086	41.9337	1	1
CFH;CFHR3	Complement factor H	0.788235	257.994	1	1
IGHV1-18;IGHV1-2	Immunoglobulin heavy variable 1-18	0.171946	2070.69	1	1
C1S;MASP1	Complement C1s subcomponent	0.19457	96.3922	1	1
IGHV1-45	Immunoglobulin heavy variable 1-45	0.435294	54.4574	2	2
IGHV1-3;IGHV1-46;IGHV1-69;IGHV1-69D	Immunoglobulin heavy variable 1-69D	0.7819	566.364	1	1
IGLV3-10	Immunoglobulin lambda variable 3-10	0.604525	60.9063	3	4
APOF	Apolipoprotein F	0.971946	92.2583	2	3
IGKV1D-16	Immunoglobulin kappa variable 1D-16	0.505882	79.3335	1	2
IGHV4-34;IGHV4-38-2	Immunoglobulin heavy variable 4-34	0.98009	1776.19	4	5
LCAT	Phosphatidylcholine-sterol acyltransferase	0.942081	45.5708	5	5
IGKV2-29;IGKV2D-29	Immunoglobulin kappa variable 2D-29	0.436199	31.737	3	3
CFHR1	Complement factor H-related protein 1	0.879638	77.654	3	3
IGHG2;IGHG4	Immunoglobulin heavy constant gamma 2	0.99819	9677.58	1	2
IGLV3-21	Immunoglobulin lambda variable 3-21	0.843439	94.1847	3	3
IGHV3-43	Immunoglobulin heavy variable 3-43	0.430769	48.4916	2	2
IGHV3-49;IGHV3-73	Immunoglobulin heavy variable 3-49	0.862443	56.693	1	2
B2M	Beta-2-microglobulin	0.627149	169.784	3	4
IGHV1-69-2	Immunoglobulin heavy variable 1-69-2	0.326697	99.7508	3	3
IGHV1-69	Immunoglobulin heavy variable 1-69	0.855204	142.244	3	3
IGHG1;IGHG3;IGHG4	Immunoglobulin heavy constant gamma 1	0.999095	14316	2	4
IGHG1;IGHG2	Immunoglobulin heavy constant gamma 1	0.651584	3790.42	2	5
IGKV6D-21	Immunoglobulin kappa variable 6D-21	0.174661	17.3625	1	1
TTN	Titin	0.437104	178.829	1	1
IGHV1-69;IGHV1-69D	Immunoglobulin heavy variable 1-69D	0.761991	123.627	2	3
IGF2	Insulin-like growth factor II	0.470588	35.4558	1	1
IGHV1-18;IGHV1-2;IGHV1-24;IGHV1-3;IGHV1-46	Immunoglobulin heavy variable 1-3	0.511312	153.27	1	1
CARD9	Caspase recruitment domain-containing protein 9	0.276018	26.7325	2	2
IGKV1-27;IGKV1-8	Immunoglobulin kappa variable 1-27	0.608145	557.189	1	2
IGHV3-20	Immunoglobulin heavy variable 3-20	0.0615385	76.7774	1	2
FCN2	Ficolin-2	0.215385	27.3708	2	3
IGKV1-27	Immunoglobulin kappa variable 1-27	0.578281	58.222	2	2
SCP2	Non-specific lipid-transfer protein	0.352036	338.704	1	1
IGHV1-3	Immunoglobulin heavy variable 1-3	0.411765	56.1155	1	2
IGHV3-15;IGHV3-72;IGHV3-73	Immunoglobulin heavy variable 3-15	0.409955	67.5126	1	1
ITPR1	Inositol 1,4,5-trisphosphate receptor type 1	0.175566	22.8368	1	1
APOC4	Apolipoprotein C-IV	0.593665	41.2042	3	4
PROC	Vitamin K-dependent protein C	0.361991	24.7793	1	1
IGHV4-28	Immunoglobulin heavy variable 4-28	0.264253	376.999	3	3
IGKV1-8	Immunoglobulin kappa variable 1-8	0.286878	43.0956	2	2
IGKV1-39;IGKV1D-39	Immunoglobulin kappa variable 1-39	0.291403	68.6041	2	3
IGLV3-10;IGLV3-16	Immunoglobulin lambda variable 3-16	0.347511	50.1954	2	2
HGFAC	Hepatocyte growth factor activator	0.546606	40.6783	3	3
HLA-A;HLA-B;HLA-C;HLA-E;HLA-G;HLA-H	HLA class I histocompatibility antigen, B-7 alpha chain	0.041629	24.126	1	1
IGKV1-13;IGKV1D-13	Immunoglobulin kappa variable 1D-13	0.235294	195.946	2	2
IGHV3-23;IGHV3-53	Immunoglobulin heavy variable 3-23	0.133032	204.793	1	1
PI16	Peptidase inhibitor 16	0.0769231	15.8932	2	2
CETP	Cholesteryl ester transfer protein	0.0524887	27.348	1	1
PON3	Serum paraoxonase/lactonase 3	0.18552	157.571	1	1
IGHV4-34	Immunoglobulin heavy variable 4-34	0.0334842	40.2186	5	6
IGHV4-4	Immunoglobulin heavy variable 4-4	0.369231	21.2689	2	2
IGLV7-46	Immunoglobulin lambda variable 7-46	0.0778281	92.5195	1	1
THBS1	Thrombospondin-1	0.237104	74.8467	13	13
IGLV2-11	Immunoglobulin lambda variable 2-11	0.0687783	288.27	1	1
IGHV1-69D	Immunoglobulin heavy variable 1-69D	0.041629	89.4891	1	1
CFL1;CFL2	Cofilin-1	0.0235294	53.2167	1	1
PRDX2	Peroxiredoxin-2	0.0859729	23.7397	4	4
ACTA2;ACTG2	Actin, aortic smooth muscle	0.109502	27.4209	1	1
IGHV2-26	Immunoglobulin heavy variable 2-26	0.320362	26.0103	1	1
SERPINA5	Plasma serine protease inhibitor	0.0742081	42.3541	8	9
IGHV3-21	Immunoglobulin heavy variable 3-21	0.141176	58.1878	2	2
FGL1	Fibrinogen-like protein 1	0.00361991	29.6164	1	1
CA2	Carbonic anhydrase 2	0.00361991	15.5126	4	4
IGKV2-40;IGKV2D-40	Immunoglobulin kappa variable 2-40	0.00723982	23.0704	2	2
VCAM1	Vascular cell adhesion protein 1	0.0325792	11.085	2	2
RARRES2	Retinoic acid receptor responder protein 2	0.0217195	19.2375	1	1
PCYOX1	Prenylcysteine oxidase 1	0.00633484	11.8828	1	1
PLTP	Phospholipid transfer protein	0.00723982	42.8082	2	2
IGLV9-49	Immunoglobulin lambda variable 9-49	0.0135747	49.013	2	2
CAT	Catalase	0.00452489	43.4076	1	1
CD163	Scavenger receptor cysteine-rich type 1 protein M130	0.00361991	6.48482	2	2
IGFBP6	Insulin-like growth factor-binding protein 6	0.00633484	20.4184	2	2
IGKV1-12;IGKV1D-12	Immunoglobulin kappa variable 1-12	0.0108597	205.035	2	2
PRG2	Bone marrow proteoglycan	0.00180995	8.34476	1	1
PRAP1	Proline-rich acidic protein 1	0.00723982	12.5436	1	1
ALDOA	Fructose-bisphosphate aldolase A	0.00180995	7.03413	1	1
