# Supplementary material for: A time-resolved proteomic and prognostic map of COVID-19
Source: Cell Syst. 2021 Aug 18;12(8):780–794.e7. doi: 10.1016/j.cels.2021.05.005 (PMC8201874; doi:10.1016/j.cels.2021.05.005)
Supplement: Data S1. Machine learning scripts, related to STAR methods [file mmc10.zip]

Archive with 77 entries (73 files):
- Machine learning/Data/
- Machine learning/Data/Innsbruck - metadata.tsv
- Machine learning/Data/Innsbruck - proteins.tsv
- Machine learning/Data/Metadata.tsv
- Machine learning/Data/Numbers of peptides detected.tsv
- Machine learning/Data/Protein quantities and clinical measurements - metadata.tsv
- Machine learning/Data/Protein quantities and clinical measurements.tsv
- Machine learning/Output/
- Machine learning/Output/Boxplot_Mechanical_Ventilation.pdf
- Machine learning/Output/DaysUntilOutcome_WHO3_T_Proteome+Clinical.pdf
- Machine learning/Output/Feature_Importance_Clinical.pdf
- Machine learning/Output/Feature_Importance_Proteome.pdf
- Machine learning/Output/ROC_Curve_Mechanical_Ventilation.pdf
- Machine learning/Output/ROC_Curve_Mechanical_Ventilation_single_predictor.pdf
- Machine learning/Output/ROC_Curve_Validation.pdf
- Machine learning/Output/WHO_prediction.pdf
- Machine learning/Output_Data/
- Machine learning/Output_Data/First.txt
- Machine learning/Output_Data/FirstMaxWHO.txt
- Machine learning/Output_Data/Important_Features_Clinical.tsv
- Machine learning/Output_Data/Important_Features_Proteome.tsv
- Machine learning/Output_Data/Prediction_Age_Mechanical_Ventilation.tsv
- Machine learning/Output_Data/Prediction_BMI_Mechanical_Ventilation.tsv
- Machine learning/Output_Data/Prediction_Charlson index_Mechanical_Ventilation.tsv
- Machine learning/Output_Data/Prediction_Clinical_Mechanical_Ventilation.tsv
- Machine learning/Output_Data/Prediction_CRP (clinical)_Mechanical_Ventilation.tsv
- Machine learning/Output_Data/Prediction_Interleukin-6_Mechanical_Ventilation.tsv
- Machine learning/Output_Data/Prediction_Proteome_Mechanical_Ventilation.tsv
- Machine learning/Output_Data/Prediction_Proteome+Clinical_Mechanical_Ventilation.tsv
- Machine learning/Output_Data/Prediction_validation_Proteome_Mechanical_Ventilation.tsv
- Machine learning/Output_Data/y_predicted_Age_Mechanical_Ventilation.npy
- Machine learning/Output_Data/y_predicted_BMI_Mechanical_Ventilation.npy
- Machine learning/Output_Data/y_predicted_Charlson index_Mechanical_Ventilation.npy
- Machine learning/Output_Data/y_predicted_Clinical_Mechanical_Ventilation.npy
- Machine learning/Output_Data/y_predicted_Clinical_WHO.pkl
- Machine learning/Output_Data/y_predicted_Clinical_WHO_first.pkl
- Machine learning/Output_Data/y_predicted_CRP (clinical)_Mechanical_Ventilation.npy
- Machine learning/Output_Data/y_predicted_Interleukin-6_Mechanical_Ventilation.npy
- Machine learning/Output_Data/y_predicted_Proteome_Mechanical_Ventilation.npy
- Machine learning/Output_Data/y_predicted_Proteome_WHO.pkl
- Machine learning/Output_Data/y_predicted_Proteome_WHO_first.pkl
- Machine learning/Output_Data/y_predicted_Proteome+Clinical_Mechanical_Ventilation.npy
- Machine learning/Output_Data/y_predicted_Proteome+Clinical_WHO.pkl
- Machine learning/Output_Data/y_predicted_Proteome+Clinical_WHO_first.pkl
- Machine learning/Output_Data/y_predicted_validate_Proteome_WHO.pkl
- Machine learning/Output_Data/y_predicted_validation_Proteome_Mechanical_Ventilation.npy
- Machine learning/Output_Data/y_true_Age_Mechanical_Ventilation.npy
- Machine learning/Output_Data/y_true_BMI_Mechanical_Ventilation.npy
- Machine learning/Output_Data/y_true_Charlson index_Mechanical_Ventilation.npy
- Machine learning/Output_Data/y_true_Clinical_Mechanical_Ventilation.npy
- Machine learning/Output_Data/y_true_Clinical_WHO.pkl
- Machine learning/Output_Data/y_true_Clinical_WHO_first.pkl
- Machine learning/Output_Data/y_true_CRP (clinical)_Mechanical_Ventilation.npy
- Machine learning/Output_Data/y_true_Interleukin-6_Mechanical_Ventilation.npy
- Machine learning/Output_Data/y_true_Proteome_Mechanical_Ventilation.npy
- Machine learning/Output_Data/y_true_Proteome_WHO.pkl
- Machine learning/Output_Data/y_true_Proteome_WHO_first.pkl
- Machine learning/Output_Data/y_true_Proteome+Clinical_Mechanical_Ventilation.npy
- Machine learning/Output_Data/y_true_Proteome+Clinical_WHO.pkl
- Machine learning/Output_Data/y_true_Proteome+Clinical_WHO_first.pkl
- Machine learning/Output_Data/y_true_validate_Proteome_WHO.pkl
- Machine learning/Output_Data/y_true_validation_Proteome_Mechanical_Ventilation.npy
- Machine learning/Scripts/
- Machine learning/Scripts/Feature_Importances.py
- Machine learning/Scripts/Filter_data.py
- Machine learning/Scripts/Plot_Boxplot.py
- Machine learning/Scripts/Plot_DaysDeltaOutcome.py
- Machine learning/Scripts/Plot_FeatureImportances.py
- Machine learning/Scripts/Plot_ROC.py
- Machine learning/Scripts/Plot_WHO.py
- Machine learning/Scripts/Predictor_severity.py
- Machine learning/Scripts/Predictor_severity_single_feature.py
- Machine learning/Scripts/Predictor_WHO.py
- Machine learning/Scripts/Predictor_WHO_first.py
- Machine learning/Scripts/RunAll.py
- Machine learning/Scripts/Validation_severity.py
- Machine learning/Scripts/Validation_WHO.py
