# Supplementary material for: A time-resolved proteomic and prognostic map of COVID-19
Source: Cell Syst. 2021 Aug 18;12(8):780–794.e7. doi: 10.1016/j.cels.2021.05.005 (PMC8201874; doi:10.1016/j.cels.2021.05.005)
Supplement: Data S1. Machine learning scripts, related to STAR methods [file mmc10.zip › Machine learning/Data/Innsbruck - metadata.tsv]

File.Name	Id	SP.Date	I.WHO
818_TOF1_AF_049_MKeller-PACovid_P2_C11	1	17.04.2020	4
818_TOF1_AF_055_MKeller-PACovid_P1_G8	2	01.04.2020	3
818_TOF1_AF_053_MKeller-PACovid_P1_B3	3	01.04.2020	3
818_TOF1_AF_065_MKeller-PACovid_P2_H9	4	12.03.2020	3
818_TOF1_AF_021_MKeller-PACovid_P1_H1	6	12.03.2020	3
818_TOF1_AF_079_MKeller-PACovid_P1_H2	7	12.03.2020	3
818_TOF1_AF_056_MKeller-PACovid_P2_F9	8	16.04.2020	3
818_TOF1_AF_091_MKeller-PACovid_P2_H11	9	29.05.2020	3
818_TOF1_AF_114_MKeller-PACovid_P1_H6	10	08.04.2020	4
818_TOF1_AF_042_MKeller-PACovid_P1_B5	11	20.04.2020	3
818_TOF1_AF_137_MKeller-PACovid_P2_H5	12	05.05.2020	3
818_TOF1_AF_109_MKeller-PACovid_P2_D9	13	06.04.2020	3
818_TOF1_AF_133_MKeller-PACovid_P1_F10	14	08.04.2020	3
818_TOF1_AF_112_MKeller-PACovid_P1_C8	15	15.04.2020	4
818_TOF1_AF_029_MKeller-PACovid_P2_G10	16	18.04.2020	4
818_TOF1_AF_043_MKeller-PACovid_P2_G1	17	18.04.2020	4
818_TOF1_AF_011_MKeller-PACovid_P1_G7	18	25.04.2020	3
818_TOF1_AF_066_MKeller-PACovid_P1_D10	19	17.04.2020	4
818_TOF1_AF_016_MKeller-PACovid_P2_H10	20	18.04.2020	4
818_TOF1_AF_067_MKeller-PACovid_P2_B8	21	19.04.2020	4
818_TOF1_AF_140_MKeller-PACovid_P1_E7	22	27.04.2020	4
818_TOF1_AF_013_MKeller-PACovid_P1_H12	23	05.05.2020	4
818_TOF1_AF_033_MKeller-PACovid_P2_A4	24	16.03.2020	4
818_TOF1_AF_031_MKeller-PACovid_P2_E1	25	01.04.2020	4
818_TOF1_AF_128_MKeller-PACovid_P1_G12	26	19.04.2020	3
818_TOF1_AF_146_MKeller-PACovid_P1_G10	27	25.04.2020	4
818_TOF1_AF_127_MKeller-PACovid_P2_F11	28	04.03.2020	3
818_TOF1_AF_089_MKeller-PACovid_P1_A6	30	18.03.2020	4
818_TOF1_AF_159_MKeller-PACovid_P1_E12	31	18.03.2020	4
818_TOF1_AF_160_MKeller-PACovid_P2_D7	32	09.04.2020	4
818_TOF1_AF_071_MKeller-PACovid_P2_F6	33	12.03.2020	3
818_TOF1_AF_111_MKeller-PACovid_P1_H7	34	17.04.2020	4
818_TOF1_AF_047_MKeller-PACovid_P1_F3	35	08.05.2020	4
818_TOF1_AF_092_MKeller-PACovid_P2_C1	36	23.04.2020	3
818_TOF1_AF_027_MKeller-PACovid_P2_H4	37	29.04.2020	4
818_TOF1_AF_019_MKeller-PACovid_P1_A8	38	20.05.2020	3
818_TOF1_AF_102_MKeller-PACovid_P1_G4	39	28.05.2020	3
818_TOF1_AF_012_MKeller-PACovid_P2_B7	40	26.02.2020	3
818_TOF1_AF_086_MKeller-PACovid_P2_G4	41	26.02.2020	3
818_TOF1_AF_025_MKeller-PACovid_P1_D9	42	02.04.2020	4
818_TOF1_AF_081_MKeller-PACovid_P1_D2	43	07.04.2020	4
818_TOF1_AF_110_MKeller-PACovid_P2_H6	44	19.04.2020	4
818_TOF1_AF_143_MKeller-PACovid_P2_G5	45	05.05.2020	3
818_TOF1_AF_145_MKeller-PACovid_P1_E10	46	22.06.2020	3
818_TOF1_AF_009_MKeller-PACovid_P1_F7	47	18.04.2020	5
818_TOF1_AF_129_MKeller-PACovid_P2_C10	48	20.04.2020	3
818_TOF1_AF_080_MKeller-PACovid_P2_B2	49	18.04.2020	4
818_TOF1_AF_120_MKeller-PACovid_P1_A9	50	18.05.2020	4
818_TOF1_AF_152_MKeller-PACovid_P1_A2	51	18.05.2020	3
818_TOF1_AF_149_MKeller-PACovid_P2_B1	52	16.04.2020	3
818_TOF1_AF_105_MKeller-PACovid_P2_H8	53	12.05.2020	4
818_TOF1_AF_060_MKeller-PACovid_P1_F5	54	22.05.2020	4
818_TOF1_AF_093_MKeller-PACovid_P1_F8	55	10.04.2020	4
818_TOF1_AF_103_MKeller-PACovid_P2_E4	56	04.05.2020	4
818_TOF1_AF_155_MKeller-PACovid_P2_H12	57	04.05.2020	3
818_TOF1_AF_130_MKeller-PACovid_P1_B4	58	18.05.2020	4
818_TOF1_AF_061_MKeller-PACovid_P1_D8	59	20.04.2020	4
818_TOF1_AF_024_MKeller-PACovid_P2_D4	60	13.07.2020	3
818_TOF1_AF_040_MKeller-PACovid_P2_G7	61	25.04.2020	4
818_TOF1_AF_017_MKeller-PACovid_P1_D1	62	29.04.2020	4
818_TOF1_AF_058_MKeller-PACovid_P1_G9	63	27.04.2020	5
818_TOF1_AF_015_MKeller-PACovid_P1_A5	64	30.03.2020	6
818_TOF1_AF_018_MKeller-PACovid_P1_D7	65	30.03.2020	6
818_TOF1_AF_028_MKeller-PACovid_P1_C6	66	09.04.2020	6
818_TOF1_AF_036_MKeller-PACovid_P1_G6	67	30.03.2020	7
818_TOF1_AF_037_MKeller-PACovid_P1_F2	68	09.04.2020	6
818_TOF1_AF_048_MKeller-PACovid_P2_C12	69	09.04.2020	5
818_TOF1_AF_050_MKeller-PACovid_P1_C12	70	30.03.2020	6
818_TOF1_AF_052_MKeller-PACovid_P2_F8	71	03.04.2020	3
818_TOF1_AF_059_MKeller-PACovid_P2_C8	72	03.04.2020	3
818_TOF1_AF_062_MKeller-PACovid_P2_C4	73	30.03.2020	6
818_TOF1_AF_068_MKeller-PACovid_P2_F12	74	30.03.2020	6
818_TOF1_AF_075_MKeller-PACovid_P2_H3	75	03.04.2020	3
818_TOF1_AF_078_MKeller-PACovid_P2_F7	76	03.04.2020	3
818_TOF1_AF_085_MKeller-PACovid_P2_C6	77	09.04.2020	6
818_TOF1_AF_087_MKeller-PACovid_P1_C2	78	03.04.2020	3
818_TOF1_AF_090_MKeller-PACovid_P2_B3	79	16.04.2020	3
818_TOF1_AF_095_MKeller-PACovid_P2_G3	80	09.04.2020	6
818_TOF1_AF_097_MKeller-PACovid_P2_E12	81	09.04.2020	5
818_TOF1_AF_099_MKeller-PACovid_P1_G2	82	09.04.2020	5
818_TOF1_AF_104_MKeller-PACovid_P1_H9	83	15.04.2020	7
818_TOF1_AF_115_MKeller-PACovid_P1_H3	84	09.04.2020	4
818_TOF1_AF_116_MKeller-PACovid_P1_E3	85	09.04.2020	6
818_TOF1_AF_117_MKeller-PACovid_P1_D5	86	09.04.2020	7
818_TOF1_AF_121_MKeller-PACovid_P2_A3	87	09.04.2020	5
818_TOF1_AF_122_MKeller-PACovid_P2_B6	88	03.04.2020	3
818_TOF1_AF_123_MKeller-PACovid_P2_F2	89	03.04.2020	4
818_TOF1_AF_124_MKeller-PACovid_P2_B9	90	30.03.2020	6
818_TOF1_AF_126_MKeller-PACovid_P1_A1	91	30.03.2020	6
818_TOF1_AF_134_MKeller-PACovid_P1_B2	92	09.04.2020	6
818_TOF1_AF_135_MKeller-PACovid_P2_A11	93	30.03.2020	6
818_TOF1_AF_136_MKeller-PACovid_P2_E2	94	03.04.2020	4
818_TOF1_AF_139_MKeller-PACovid_P1_E1	95	09.04.2020	6
818_TOF1_AF_142_MKeller-PACovid_P1_F1	96	09.04.2020	7
818_TOF1_AF_147_MKeller-PACovid_P1_H11	97	09.04.2020	6
818_TOF1_AF_153_MKeller-PACovid_P2_A8	98	13.05.2020	6
818_TOF1_AF_154_MKeller-PACovid_P2_H2	99	09.04.2020	6
818_TOF1_AF_158_MKeller-PACovid_P2_F10	100	09.04.2020	6
818_TOF1_AF_161_MKeller-PACovid_P1_D4	101	30.03.2020	6
