# Supplementary material for: A time-resolved proteomic and prognostic map of COVID-19
Source: Cell Syst. 2021 Aug 18;12(8):780–794.e7. doi: 10.1016/j.cels.2021.05.005 (PMC8201874; doi:10.1016/j.cels.2021.05.005)
Supplement: Data S1. Machine learning scripts, related to STAR methods [file mmc10.zip › Machine learning/Data/Innsbruck - proteins.tsv]

Genes	818_TOF1_AF_009_MKeller-PACovid_P1_F7	818_TOF1_AF_011_MKeller-PACovid_P1_G7	818_TOF1_AF_012_MKeller-PACovid_P2_B7	818_TOF1_AF_013_MKeller-PACovid_P1_H12	818_TOF1_AF_015_MKeller-PACovid_P1_A5	818_TOF1_AF_016_MKeller-PACovid_P2_H10	818_TOF1_AF_017_MKeller-PACovid_P1_D1	818_TOF1_AF_018_MKeller-PACovid_P1_D7	818_TOF1_AF_019_MKeller-PACovid_P1_A8	818_TOF1_AF_021_MKeller-PACovid_P1_H1	818_TOF1_AF_024_MKeller-PACovid_P2_D4	818_TOF1_AF_025_MKeller-PACovid_P1_D9	818_TOF1_AF_027_MKeller-PACovid_P2_H4	818_TOF1_AF_028_MKeller-PACovid_P1_C6	818_TOF1_AF_029_MKeller-PACovid_P2_G10	818_TOF1_AF_031_MKeller-PACovid_P2_E1	818_TOF1_AF_033_MKeller-PACovid_P2_A4	818_TOF1_AF_036_MKeller-PACovid_P1_G6	818_TOF1_AF_037_MKeller-PACovid_P1_F2	818_TOF1_AF_040_MKeller-PACovid_P2_G7	818_TOF1_AF_042_MKeller-PACovid_P1_B5	818_TOF1_AF_043_MKeller-PACovid_P2_G1	818_TOF1_AF_047_MKeller-PACovid_P1_F3	818_TOF1_AF_048_MKeller-PACovid_P2_C12	818_TOF1_AF_049_MKeller-PACovid_P2_C11	818_TOF1_AF_050_MKeller-PACovid_P1_C12	818_TOF1_AF_052_MKeller-PACovid_P2_F8	818_TOF1_AF_053_MKeller-PACovid_P1_B3	818_TOF1_AF_055_MKeller-PACovid_P1_G8	818_TOF1_AF_056_MKeller-PACovid_P2_F9	818_TOF1_AF_058_MKeller-PACovid_P1_G9	818_TOF1_AF_059_MKeller-PACovid_P2_C8	818_TOF1_AF_060_MKeller-PACovid_P1_F5	818_TOF1_AF_061_MKeller-PACovid_P1_D8	818_TOF1_AF_062_MKeller-PACovid_P2_C4	818_TOF1_AF_065_MKeller-PACovid_P2_H9	818_TOF1_AF_066_MKeller-PACovid_P1_D10	818_TOF1_AF_067_MKeller-PACovid_P2_B8	818_TOF1_AF_068_MKeller-PACovid_P2_F12	818_TOF1_AF_071_MKeller-PACovid_P2_F6	818_TOF1_AF_075_MKeller-PACovid_P2_H3	818_TOF1_AF_078_MKeller-PACovid_P2_F7	818_TOF1_AF_079_MKeller-PACovid_P1_H2	818_TOF1_AF_080_MKeller-PACovid_P2_B2	818_TOF1_AF_081_MKeller-PACovid_P1_D2	818_TOF1_AF_085_MKeller-PACovid_P2_C6	818_TOF1_AF_086_MKeller-PACovid_P2_G4	818_TOF1_AF_087_MKeller-PACovid_P1_C2	818_TOF1_AF_089_MKeller-PACovid_P1_A6
C4A;C4B	2149.85211272743	2632.39515416431	2435.16862361484	3030.3961716967	2584.71608343807	2911.87139147639	3814.68105373385	2332.15642549146	6255.29594536343	3044.20486089942	3938.09748849907	6052.49774311026	5454.83615616545	788.069088215354	3105.66400042365	250.030235411429	3941.44892220757	2319.68008068733	2300.54576377688	3551.0560102297	1914.53012227644	3252.93707242949	3189.48445337873	3015.56002289195	1378.52242157402	3411.8833706305	4254.381397377	3956.12004693827	3814.97559667369	3262.86681056518	2645.41924573881	2673.88857850889	3680.30924895592	270.902091372909	2836.46031321332	3612.25347231506	2663.96985997238	3665.34782098688	2355.51264441034	5021.96493000451	3428.93896920646	3345.81133828379	2393.21570966239	4879.36026642324	5264.5007158061	2004.5213806331	4643.59458603626	1660.88063688133	4343.42305806292
ALB	106206.25257742	118633.316404076	151994.115463416	95615.902440978	55283.9558166471	99676.1665361426	94443.3222483787	97577.3573195523	105386.724392437	162442.434383421	117969.633831865	85416.695512191	83318.7312909856	65658.8722323416	102141.540743275	116740.163718669	122241.667900202	86829.4491661081	82556.2622147207	66333.9798200169	86122.7029877321	107054.659694586	115373.186240208	88001.2691012967	109990.755931435	105680.685461495	83472.1180135312	127791.862100254	112438.989258574	91376.2739522412	77745.7527933323	69547.9198858519	119157.731551863	91874.7004385401	75734.8339798066	152432.518129803	94539.3762036378	79215.6018893922	100413.291096645	132967.554100902	104756.203424219	76780.3140518383	124827.349552478	81902.5217952276	91364.9452512454	83917.0680740406	121685.86077443	83188.5393871988	139569.096880566
TTR	92.9532193928355	216.049718861239	496.22823828746	277.569055734478	171.214164187526	171.25488899465	227.927900750257	96.0763249267625	112.518283646757	146.424823000447	143.921810732869	110.890336799236	129.755907963493	68.9091190218687	190.080697295328	168.08802788772	174.674312829826	172.728798349167	132.477519063321	61.2711490946752	122.166098640165	139.497091234257	280.792960469914	143.8521792914	184.833372143972	332.262203833334	84.4474014383419	239.432145722481	171.12772440315	149.13803327369	87.8368781583584	161.664974334542	188.296695109167	41.4834416693381	436.525502954625	339.076539178296	170.4831855178	133.210541195169	103.583329693195	185.759527785052	361.178660275771	100.05197047108	216.696642659059	92.6117227386147	69.0100509265253	149.726249307271	215.273896344728	161.107778602941	176.78342415684
MST1		16.965743431404	22.7142161355916	24.8587000883928	22.7076493863299	26.5637541092508	18.7337636427752	45.3156202364663	32.9361436436163	22.0384086209172	23.5182766318922	18.0465927567142	15.5142708740932	22.4256338531798		18.3440740424025	16.7788849505811		23.5104105338251	13.2273637244139		23.2655880544213	24.7883086718391	24.8542224639298		29.4370246513538	16.6450629148275	45.5646029888675	32.7861355113032		23.2020487030552	11.9044979475017	16.8322015185166	26.4062937230889	11.5872450476558	14.4950656223415			11.2683270407245		25.1918488025503	15.3538825942962	31.2479579196287		17.888084551593	18.6854713679985	11.6280074813395	23.8409533351789	30.8536699639274
MASP1			28.9092346250929	38.624685662646		34.6816940823537	45.9104707220029		30.6899206235198	67.3525097951692		30.2998645732506	34.0431129999851		22.2527372008646	59.9572165126129	44.1203337551794		56.79462784758	26.0636814194517	30.8788143215266	32.5101988292023	37.2741865946332		40.0721854706823						39.8744014890072	19.8257704211634			29.1314072184699	57.5667876122937	25.2375652209888	28.8603293605869	42.2456444504325	40.1882743406827	37.0960095969241		38.109278010645	37.4180198348801	42.0786150421163	16.8494448974763	28.837554671185	58.6757564475765
ITIH1	772.738089414825	946.6264625503	768.476650181148	1039.81525159563	679.276947828239	1058.47029633213	1147.70519841059	508.502218385036	1052.50696499025	1055.4133704343	723.858244971317	790.287641023035	749.642145311986	470.442552360286	931.400861798762	636.941278560243	996.331826612627	738.813662639729	605.460606071753	826.748215200268	828.640564125647	1040.01218825457	1311.67392723809	855.163374766697	1058.35635085021	1036.92328409953	915.329437484904	1248.39264678174	935.28297329632	949.535843554124	1033.72540944129	911.418486456309	986.670576025777	859.290275455546	885.811440538732	1122.35878385871	466.387990838932	920.056392975517	626.545536554132	833.055429637791	1021.56757167489	680.189774004367	961.860871640897	610.889977690066	1056.63285020029	589.974990751969	913.037174579478	795.027025708781	837.591598748261
APOB	1330.66584916679	1882.58980832117	1233.12068946741	2077.9655737974	1334.65451139867	1281.89864737433	1831.21520932963	1593.1098940098	2301.91699165736	1067.67000368456	980.968042768348	1245.57783017415	2275.22100940851	1607.90884675516	2286.82501417995	1731.53331968112	1545.14951328732	1703.49546379949	2234.41072237306	2060.60826065527	1631.12717870961	1138.80119231429	1518.34650043629	1509.96231195753	730.520931298637	1690.42203554539	1677.98848464803	1378.42273981414	1913.74599123038	1742.30490390612	2329.33030823308	1615.36974592181	1536.06948330622	1313.78692772773	1532.01654944608	1337.6428582994	1326.26378874474	1460.60632100815	1753.61813955682	1353.28342466128	2208.77371965371	1745.47214035406	1406.21434736722	1082.80079727126	1173.35905892269	1586.21417043796	1477.58315502278	2249.00570172822	1238.69011512105
IGLC7	6810.05002231617	3696.10118967655	5364.33044309002	3081.86331147021	4394.65947407647	5559.71429529321	2540.43292925822	7111.6288815027	4764.61555798531	5686.71059838657	7026.48097793575	3328.1693687634	4336.33164672257	2671.05556529532	5627.95145402587	2035.97140811037	3888.05863811691	2723.29560330693	4617.21982667347	4793.05587792975	2580.28659264922	4058.70983774977	1325.05815976304	4988.70146648494	4887.92173144084	3081.20199842056	2347.96830073342	5068.9076778905	2782.29158017333	4907.8533021399	1997.58376347357	3440.86669674678	5890.88217131746	8108.86673843852	2378.93563357311	4663.0791227854	3598.04736409825	4396.20724471817	4459.83843634082	3694.99822888856	2601.71510798685	5065.52839010221	3467.19382622326	3584.55757402555	1483.90179014527	1603.39622530096	2953.78865789294	10300.8213679885	4257.73706838925
A2M	7765.41212917707	7039.4357971323	6124.8275694538	11100.3506147234	5481.40031047938	7963.93932924866	3395.01680327462	7463.51682111148	6894.44011616636	10731.7490733536	6330.80318443509	6990.68623485335	4947.56884067827	3418.00658722097	3863.67709416269	9031.52905284658	5435.65155290262	2330.63077351505	6218.24316008252	4693.4160273419	5202.81420341596	6708.3083391543	10410.0031562727	4085.73663629194	7019.27010335112	6779.42923388613	6416.07197156524	5909.95073809989	4719.65710168452	6986.6800771475	5690.99464345585	9388.00430248122	5767.7640004444	10600.569287711	3384.64905355185	7349.89008242216	6202.72113175849	7247.90529361523	7090.75687502875	5555.54665339071	12541.5747574765	7661.73488618927	9263.47581922234	9082.30284042413	4012.66227030248	3193.91104524935	9332.99762433318	6030.95293414906	6077.86353547366
C7	502.16711478149	312.120856042887	356.786718135035	323.401680160019	306.374486639565	360.445472952765	253.069592017761	274.052390485091	260.128236486513	324.482941029729	440.688832557598	294.273241990838	250.702074359429	221.216938961475	289.234492648787	605.912910155887	294.223712358406	280.797460005848	307.520914733332	369.249643839993	248.158096869268	381.828926523514	338.314985496234	328.251656506323	362.239095764482	132.746469100968	418.022425528584	246.764488331529	271.204859691879	247.718186701048	381.706417126367	337.815265224503	246.169955261583	345.703739842465	315.435018663323	284.559961204377	227.009011070181	261.882613995262	344.81174254287	338.487320409193	353.587506438894	403.712027210265	304.710284653426	495.634289172321	287.021307808925	265.935274892272	222.770923803341	248.194045624121	397.721402736335
KNG1	2289.87477674777	2306.58712250807	2580.78972600585	2355.49554203425	2267.59341248147	2297.58012873775	2519.52034009372	1447.55409359347	1729.28192032633	2202.85978867381	1683.60996848518	2048.20492877779	2008.35071164819	1975.93871820794	2333.64484202843	1892.58137621596	2155.2278840427	2100.17981098884	2516.85517633363	2126.06138699244	2213.42911255225	2348.92508492485	2463.11090459354	2202.5952151623	3025.13605403655	2344.60310702325	1942.18468161076	2171.49353394168	2081.27992816726	1709.11925048765	1728.25356872424	2086.88746515505	2097.73676219394	1813.79107643105	2830.43809032846	2342.98966182069	2398.44673137377	2349.69212893047	1783.43089977583	2178.92181479204	1958.16300645822	2058.01232729129	1935.24965702793	1840.73512914026	2847.38538277527	2725.6685847644	3313.08392060263	2036.69208268075	2188.34230427459
APOE	442.884143389171	867.673189776795	571.123924921427	932.889639815331	873.540808050716	324.865506240311	713.616995861923	654.585750308262	519.117895390845	447.881197948492	543.44520066888	715.739220149082	612.810226578131	918.480873114444	952.683075049529	719.764527226985	523.99591165913	933.853266289174	826.00750832115	486.545755201474	494.567936089523	1120.68287541853	796.334183304684	580.149288102643	493.723903658547	718.572784705624	417.6394378844	805.176328504891	790.935048080261	536.988999585041	719.455461027643	562.096875050447	767.689319938619	332.252786941332	1011.41535682275	531.700557653076	511.422665992083	521.811301333027	719.875547271869	1001.83476272968	960.948541365897	483.253404178112	440.996854626563	738.933227416425	512.728401898155	577.95404767878	656.609874662286	602.845751932355	800.718538071441
C3	3626.57094678311	3766.35230674615	4313.95682059086	3927.20098980967	5581.91813930387	5219.76545623205	6187.62599826039	5399.31706106368	4650.7387033046	3922.65112888245	5098.28709386812	5243.73533090648	5088.55902883602	3399.93185023698	6196.63103890015	2594.94918809075	4887.09453189279	5726.94450187329	5500.85285303903	4553.56023644298	5076.11251545973	4872.67944303968	4519.57421002288	4615.83437051969	4245.26801816621	5469.70689734866	5194.31113027644	3480.55185577076	4774.35411943166	3939.48390854558	3844.69232082047	5604.31516007612	5276.64321204485	3089.92621496424	6733.12892721193	3640.56604999818	4022.13611798856	4926.00206437188	5270.26292418347	4110.05212897531	4430.82683835731	5078.02591791841	4337.05238727538	4703.65258589965	5535.56081975965	4443.37857501415	3849.75488092988	4800.96153327348	4065.10389148691
FN1	151.132710303373	719.503479238122	370.207674335194	806.725501627042	664.056852742586	478.738205452045	363.617969522042	781.461743854125	930.303475873929	407.44417964092	213.794996873028	371.673748358287	242.378564848236	2858.11035854189	703.966520152749	266.441396853052	330.502414009153	3162.7462196279		706.952974823212	628.474895830469	402.933406368401	248.722881552309	253.322191764447	421.155570616638	129.104235779119	211.850115619327	622.945423268022	398.56097044119	733.9943369586	700.271351334334	1021.72023369207	392.22708922241	425.917234967628	73.9576927268615	322.01642493808	631.657051566588	644.61034838837	1247.20115804918	181.070679099331	589.090453065816	484.734045292489	219.411041075288	2091.62438662842	386.513567932312	2261.00723255966	221.613058890828	894.559913136139	591.675814656306
CFI	429.267896510627	349.75926565166	401.73458528253	398.498327043882	563.557253540589	440.13322945957	467.888359408914	505.618999902849	430.490736817543	378.805665269758	354.527218994051	401.772487205423	525.976285857957	746.717284914068	452.88576207018	488.678305839618	354.652135160501	550.973574302995	602.604158232093	451.003493619614	480.382232687925	421.642681558447	371.708076814407	504.774579756539	372.276334198858	443.056659886348	531.263782892228	421.01666463714	422.798139278223	431.430905325671	486.777642832408	537.450149561035	499.686943407124	513.724419900038	556.62547534609	415.276063241786	439.942626389002	461.657032661066	455.209600099058	438.022390326423	448.678339148034	502.534782431625	431.917524801985	394.73000019221	414.759892644692	537.36566708045	358.857091138913	459.717766701102	365.587126113552
PIGR	67.7449165831074			76.7785282075111	178.046447783104	39.5444996267295	61.3731645037991	183.097493974454	61.2106123829727			37.8126498931243	40.310899356882	229.297430021564	130.367244151737	49.4378651966641	26.849814208411	136.456933643083	104.906001935168	68.3258629218669	130.02548347343	48.9060179149152	32.1749202988662	175.095474053636	63.4795974144855	60.2437186595863	32.6905881574402	42.5593787482621		27.7039430916372	47.7112068641214	20.4784723576409	78.4859344516256	35.4518547757401	144.361517960836		53.2015230905068	53.3288306833986	137.063707962485	14.7721511959983		38.2280706691243	37.7288321087416	58.4766045848752	100.352188136306	294.851045556818	36.9306997238275	56.6105239799851
SERPINC1	1995.68584104118	1992.2350677112	2595.73050342649	1888.77657469636	1505.66375283455	1780.32602394446	1839.88710351753	1048.29863196731	1587.90630201676	2295.73398506844	1430.30176046389	1503.63500840862	1383.89647510992	1325.12893505385	1853.75974405573	1479.74380174468	1829.987329785	1735.16803959236	1133.39301769656	1336.37041116457	1745.93161654117	1615.23952645392	2159.44698369577	1452.45072544237	2251.49543276046	1296.25106255884	1710.48797308016	1940.1535062964	1775.5886082018	1394.52420587235	2131.72060368042	1351.37406888656	1868.34180233303	1370.93657882105	1536.04933741952	1896.32823261154	1418.84240879252	1429.40385693507	1268.56337887158	2104.07678296298	1242.08096505673	1506.09822615355	1912.7623695934	1258.1638369393	1818.58729681218	1993.44478072482	1759.16809911323	1578.27475490997	2048.41014925834
IGLC7;IGLL5	6011.03495212436	5383.81467102033	4159.48717229301	2890.11072732027	3970.64892637376	4826.20249065753	2617.1931262404	5135.71519102204	3957.47166790018	3896.04301880885	4561.25490248027	4719.01678068496	3747.84859878284	3686.23361285669	4388.24549658942	1952.92040396253	4507.04703359482	3903.55887608547	3177.88719293676	3919.06396612968	3253.97707947509	4431.43487812128	1859.27070222492	5590.0465373673	4055.08301076331	3517.28878966083	2581.14872113987	4737.17400333205	2668.11676978203	4080.83658332752	2094.81020813679	4018.1433102791	3645.73871347732	7319.97183931383	3148.0581054656	4387.69661090364	5068.81544682113	3454.47657260526	3779.62664864286	2739.66292858398	3301.243146016	3423.50320675601	3437.84680382719	3248.36281804672	1684.48155026822	3903.07559699512	3120.7767348129	4246.5600625837	3967.66420692126
HRG	822.141650209233	1650.25127230031	1593.08304285293	1035.77883723318	1352.08000417133	1511.92465505418	1756.28434296957	669.252886749548	413.891542003206	1379.14378829169	936.80681292619	865.10277189125	932.97922061561	903.087345653239	1074.80912241409	778.108489819861	1162.34222086564	1108.16854331959	1011.34817503338	922.862130489271	1247.79680520355	981.262620672698	1642.31216846261	897.000520260308	2037.42702991302	968.920838429718	844.013752302027	1306.03528736999	1030.42120749014	1118.72416932146	515.932177220562	1425.11616688219	530.3632876228	912.662061774116	1520.26955802104	1267.46314840678	1316.81951649863	1198.56087658567	1000.01170532704	677.848038198078	974.42260464921	901.588483785957	848.230322583601	708.014366864609	875.814545371042	1293.22137030326	476.258922553799	1352.90127145414	1623.542742886
SERPINA3	8725.86468118355	2605.07207252458	2218.77286179772	4832.82561051792	12455.4697450683	4892.50075996028	4129.79357200331	10228.4821523439	4677.99905236206	2918.09156791656	5297.28392478518	6921.0110285637	8566.06109522409	9367.13203574608	4356.4787245456	9128.04724784224	3647.85304426091	6554.16883707249	7947.34865498506	7535.92419762476	4731.43855435998	4963.1489625696	4182.80627966512	10158.4878407092	6098.67525507882	5965.72056543155	10725.987314486	3083.52279346667	4639.76921325834	4331.8469224308	14371.3042650158	4756.84492748968	6920.53013648334	9028.54945749118	6547.38532464214	2883.27142149691	5093.91990146179	3636.97573403059	6224.24358281357	4115.48855350872	3594.04003065495	9991.30051667823	3882.33731001646	5291.48895130168	7520.29272624063	7426.04481105454	3099.37522440648	6437.54525194608	3171.72772172526
EFEMP1					18.7674387379214		15.1587621614088	22.4315714859708				15.3448315875127	23.2113452776458	26.1065965648942		25.5663925826385		17.2648180148746	19.644934384722		15.9599641341311			38.596221797197	20.4344590375046	16.7293415575173						19.5419827815678	18.4038716765318	24.2925025368115	20.4061283634308		18.1242702787926	14.7593808531904	53.1327987051297			35.5254048135408		39.5974590307218	13.4304333994688	42.6356237120556		14.0264806880776
TF	12096.6210370359	14308.3255950927	21344.1293202195	15614.3034254803	9383.71240489152	14770.3621165322	14791.1578669968	7834.25446958375	12104.5356145591	20560.660047876	12552.2534423998	12533.0081548528	8019.46301292826	6575.82630782668	12676.676555663	12141.6507903254	15558.2767938894	8446.96455407149	7279.34922791508	6828.29597919574	13101.6458743858	14107.2511602822	13392.8934092841	10426.9740051965	16781.4999004164	12990.8771242937	10104.9237794457	16819.9438324266	12720.1900205305	11289.1925347913	7519.74349545343	10956.3846467351	11276.8827721419	8316.53676379214	10290.2395627787	16135.8205591246	11626.2093202455	11741.0767568212	8239.82966225313	16168.2690930584	13450.3515876642	8004.90736702367	17418.5301555493	9499.5105325856	11297.2662036857	8230.18005501453	20293.6981075979	12439.2152711473	20918.2884514493
IGLC2;IGLC3	8503.33047277449	3524.47340814376	3314.13068714866	3508.92637379309	4350.08946571643	3820.1176870464	2596.76154926104	6988.7819393956	5449.80724213401	3687.63275158007	7328.65603213806	2537.96544965169	4486.23699771914	4118.98614400211	3990.31740568012	2191.47849887111	4065.31202701472	3703.23357190494	4459.95403742096	3797.3302417527	2630.70958994589	4221.05400189097	1734.48401548232	3991.62053580383	5138.73625225953	4578.9815741057	3078.47288031102	4336.22976743651	3600.59592709941	4280.36241443248	2378.37044087744	2753.22517740169	3096.06707946282	4985.05352939259	2841.9382738485	4701.17873085842	5026.84458061665	3738.54860543541	4169.29701672544	1505.95617757776	3933.55828088203	5062.83530903244	3609.91413682951	3630.13756145241	2953.40292747664	3531.94989782265	2334.1627384747	3462.05918218258	3246.47497643502
IGKC	10469.9766558019	19735.7842176578	18667.1446892343	12263.5630280496	15502.4839996408	10194.5673922769	10942.1776383017	17574.8087933037	19953.5117192138	14725.0876344516	16026.2210401393	13982.7210628109	9771.65436150033	12126.0553916047	13814.9354459024	12312.013795978	15651.7128954211	11974.4975661108	14572.0600700512	17781.7395572578	12934.6949522689	13689.7240581064	7714.98536553092	12352.6993093858	20266.1062653468	10235.6235064313	10703.1768691905	13076.2974684744	13437.6961237109	11200.6090755837	5335.73805354036	11914.1395532471	13006.3268663604	21150.8966767136	11082.2905974964	13804.1020423603	17159.7299502297	13109.6754291655	14662.8689261443	13040.0213274117	14991.9939116117	9047.69035311317	14779.9296705633	13022.0142304791	8009.93513334833	10727.6699111687	9648.81834633735	12489.8338761052	15324.965550908
ITIH4	2639.8040125747	1950.33420172328	1800.8708252461	1925.7306708831	2921.86053283472	2062.2585012215	2700.95911076762	2367.09445213789	2224.92734241758	1798.67312840169	1997.69935913392	2331.82645049984	3142.34387478055	3162.23583705775	2301.456997854	2932.67806132462	1987.80674953977	2443.06421309696	2750.84742358224	2374.29082562165	2479.41914218089	2504.65038358457	2003.47443124921	3217.58093928757	2491.22213252413	3568.43010317263	3479.85454155226	2304.26357592126	2201.98969672345	2232.25667946667	3757.43691010494	2487.33342421613	2120.24855308338	3041.28396018705	3874.08623895501	1915.16884231042	2509.15584649505	2330.04906277005	2023.58430016103	2270.05299785467	2364.01235026456	3354.60698675829	2319.62766138158	1846.18108974556	2840.75825707668	2677.95208624292	2505.46517558533	2615.94993700458	2201.32404632259
C8G	119.934211110086	164.568002355347	155.659574348533	122.722494091446	207.724250075878	132.788727525846	122.563852308947	107.228234478068	108.214741598226	174.659387316558	198.928067526672	124.592965046556	132.782167915822	255.280895970707	102.98185059784	128.912342613065	180.747513983289	131.343345577337	138.355369513239	136.56837751512	186.214754065877	144.373487884568	130.384735308206	146.954114162766	131.834739204942	192.823694197774	137.394265082165	186.262760993959	157.78885175322	138.619263586863	149.538472593181	184.262126092441	112.703387548446	207.73260603395	175.055864457944	204.088185263859	134.217035453174	154.999911186023	137.358701782759	199.096346110969	147.835779919496	160.005759327604	175.235257778629	174.551089062706	212.03003120634	111.568311067407	156.917900566536	146.900897174347	186.592461586379
ITIH2	840.453241992292	1342.67644165257	824.312188736701	1724.10153223809	705.11983503536	1734.93366924736	1748.43409073029	537.105748491191	1384.42843235011	1520.44866172396	961.02716114266	991.9707662108	964.397690329987	585.562880146788	1452.29742482336	633.745853803658	1273.69713287032	932.863236572185	781.717557500039	1046.23033970919	1204.86123893372	1434.22017904583	1866.38046489321	1024.12115139306	1663.57378301947	1369.31904180195	1005.66417553825	1648.15577803138	1176.69814260648	1222.60662042224	1303.09874857037	1223.7748322982	1356.40389129156	968.683738511616	1320.39034476356	1618.85790491033	907.87280259831	1241.72421356047	834.422842217211	1145.80893781976	1383.4110421886	804.05142493498	1352.08229404098	785.732100380547	1317.55391344971	968.240635843259	1200.5711301142	1195.18913613355	1212.60806439213
IGHV3-43D		338.193266616994	443.250026107114	238.613473385639	140.763281064859	188.033025104752	315.415859613628	340.877767597996	186.585820241029	209.037636595896	190.224614060258	228.77014528848	78.4221244103232	377.052675973179	359.871203481921	330.13061912734	222.154376070557	271.606396652678	233.556153956607	266.452986798877	609.187104135179	295.558078021295	219.381592208833	195.788083036996	423.259574480674	412.359936987689	85.0957567275344	245.421828982627	253.247081159669	253.134685777589	142.286088247666	258.925966077188		381.662249186298	593.085807048926	227.271793564401	248.228828548176	446.008034122841	173.587126635121	147.437527386791	192.41012801217	167.494066647604	236.841194293827	161.507022368648	119.156440801512	348.242842248256	224.803898191011	244.801296214382	167.106565706172
IGHV3-23	1018.9810078356	991.327780646832	661.213806111936	895.565150978915	666.988376976416	399.359671535371	372.651170619864	668.779780727568	588.827635894665	601.347143503786	445.108798955242	427.480005067755	501.485701167329	1197.0834221217	601.023666885361		534.952101757972	510.280737040933	726.327157731034	711.442539945918	1279.20114963729	845.208485893691	343.78655551444	1250.22731028401	604.5811955868	503.054307908218	225.943677635359	700.404480206692	589.096820202792	556.843989590045	294.254898061581	404.802487136855	495.244894625902	963.579143497309	528.351912153419	372.232090195903	1251.03358179778	609.432270693008	709.439944068501		575.521624592473	306.425362934532	800.856231244676	398.041230775098	356.857950850449	951.2609306879	425.451596392262	1020.49216242078	342.226316499833
IGHV3-21;IGHV3-53;IGHV3-7;IGHV3-74	6050.08022771501	4586.10261755244	3387.72322689363		2349.73367623635	2570.80480102564	2539.23934815886	3426.33226252178	3634.4250769535	3948.39627588621		2759.62126427088	3071.17945492396	4340.90483616176	2619.54967396947	1936.96997707846	3060.05104183423	2027.80080304822	3178.76776453031	3771.75446227403	3658.57746937755	3385.228927408	2272.46384512324	3734.72370837202		3236.23243580408	2000.12523611943	3438.14604036593	2742.03428233357		1569.53911210616	2975.58820419133	3486.95585678994	3927.28397549751	3389.52073826383	3192.23881619405	3684.8490139044	4483.08424270992	4211.61963229428	2834.2613973032	3453.22130974296	4002.79526361692	3499.15583525095		1297.60436493239	2008.68866107414	1996.09598310419	4112.94744641119	2641.26562907111
IGHV3-64D	1079.36450663688	1891.29249782196	880.565052299228	747.455297294325	738.466232087897	790.212949883945	685.962825953712	971.599594194675	1143.30819471286	1264.06848418645	1341.69055660381	750.250306047547	1039.37762782375	665.635810108158	1067.60490197935	1060.89694384214	1261.82771011227	704.007306855204	936.665972900834	1164.76220890669	931.604466155297	1231.41611919388	588.419670506865	966.626051244296	644.953818593692	734.021326785169	603.917618515848	963.094285666882	891.34404850808	1094.21675853111	492.344307254939	674.138459834461	984.691304570139	852.058302267001	704.827229743136	966.120428791201	874.870941684894	819.708083214787	709.629911321531	867.469940963111	1556.24115221003	786.694508434839	987.170434321524	901.262076709077	525.553846929142	823.177215631652	747.142361552375	1024.29838221964	699.220049416618
CP	3123.39726563336	1769.88724855927	1787.5924664788	2005.34171977052	3025.09774960776	2010.87372523894	2228.19465368546	2760.71279272088	2528.10584346813	2157.32468813329	2355.20938757854	2463.87167519951	2943.21221531746	1963.7283299797	2099.60594287892	2769.65328533388	2290.45368691023	2213.95321277547	2453.81762669708	2519.28725918557	2318.79373314565	2098.32867731296	2449.56514329327	2404.65173171204	2452.59810756237	2931.147016606	2472.49798009178	1694.99654977434	2161.76181103424	2125.75753685094	2588.30706588347	2371.94655355818	2389.10418046225	2065.08557898429	2726.21286881371	2025.21775880478	2843.11621936596	2500.1336465705	1943.63740922607	2328.04975659061	2441.51040578388	2813.40664659209	2374.88494416266	2152.9843269158	2574.93135995713	2394.53442452679	3824.2084259814	1149.00971209501	2135.3922088188
SELL	113.346983997954	70.141851299414	95.7480106757075	51.1541904547639	41.3224699886632	54.2037934286688	51.6726278412868	30.0090290414635	66.4847016625288	106.185536188126	67.9059560156488	65.452456832921			58.927589338607	81.0992671560357	77.3085603414848	45.3819437562088	54.5601707960014	65.626541953387	54.7583397125431	62.1937072906591	68.9630622871476	47.7728997625118		61.383847722539	58.3791423651709	92.5846413382499	73.3009215035161	53.8093605732521		50.1492676148459	75.5215044306371	51.5905726963111	52.140931623191	83.2700062807439	64.3606631659582	58.1944575209768		94.0209941428963		44.9927840284786	74.3008507683121	47.9324684265968	67.3893325171795		67.9986363382783	69.2706515418808	68.5415526528674
C4B	416.986160542448	324.145013445474	344.532468081109	523.480805373857	402.623527984338	441.160718422064	606.44893050804	611.464788658567	894.13723080815	475.766610371706	756.565351608778	1137.56530370023	648.268495771822	177.047144257866	441.6849005652	235.064787224183	529.762649539854	499.552119514268	524.042651608402	713.949996729622	173.356803321255	471.916610869164	434.906688548876	460.178575824963	220.357989561208	427.334373619076	797.934203343041	512.249651196421	597.383082526943	495.309713876324	288.349286612763	397.362506050258	496.064363664299	232.787738443934	523.289679510415	255.685049693534	401.131933574583	539.194474289874	472.914241401139	631.489982547566	531.537594829223	521.637111998341	435.944445831497	813.628403845379	556.151471915051	339.693847393253	701.889845321562	395.825568200735	561.066171199729
C4A	178.470995783648	233.500006634444	222.794287034681	327.337140575206	283.119786762833	362.842177377486	247.555240913664	495.927663498847	867.715852511037	190.654964469154	278.115141417979	1028.80245108789	752.875754593426	156.095358481362	385.10581695125	89.6538017991192	229.521068350193	489.247619218341	154.439744403937	451.714734650994	339.799550036513	290.269595795407	303.441807976492	240.226728544358	83.4978090049702	315.696519121729	329.871613272739	399.269728929158	460.118075498334	524.305747827789	186.754906978221	197.057470601712	413.179087451783	85.6394468711812	229.15732784841	285.272555082093	211.093660591343	433.067725717304	302.356637517857	514.448782246475	361.238965647568	279.379794312145	213.743607119576	793.705093190449	320.439949667323	147.567197803222	310.418870674225	238.17608742295	340.683445385537
C9	1440.92234170728	639.394470889451	525.301246614168	690.66319025095	1537.63123180272	1053.92063653951	1060.7492558534	1076.91948090083	1036.43502833574	853.996048628439	1460.53748213819	1396.41547668719	1465.82513254298	1867.03953647591	566.453657119266	1942.20952857893	1120.49520949976	957.937983978128	1737.38036397988	1379.93585041523	1203.50090640667	856.097223193512	950.63637317037	1721.94275844613	947.724581016736	1422.85576152035	1631.18806032441	1119.01386504741	1208.55147833861	1293.8017067396	1994.81428920001	1100.17590368408	1194.95305550692	1808.36802647555	1576.99622904593	739.034877102767	1085.67826948203	1097.38232956202	1262.72023747218	1290.60351436133	886.379678444817	831.408378934813	1305.92009668823	1621.58607876264	1487.26859468527	1394.66980329898	1026.1577719862	982.876600791383	949.403844170069
AFM	110.42044686109	300.908897772919	380.645976418503	356.36087711842	147.408979505992	336.960631661893	318.941245293752	172.497940902375	247.511857067246	338.656770916279	256.44349568028	165.496346732936	149.17839894446	137.11604685471	295.2380197209	196.008945635365	300.714550450263	226.798034529984	228.978767269542	127.305927508488	311.153264723287	312.60053101895	429.860128027194	116.271228142501	296.688429339031	230.323481906793	167.561321120482	253.905225838946	291.945899502586	344.2364916825	131.001395127569	234.61881426144	340.096176626732	145.48064253676	250.655405150899	239.921449406659	227.389315422602	258.832736002153	192.813190592698	245.989588921244	277.328297240839	102.309752068172	218.429342255233	182.05766136722	188.307271469968	167.884719910488	306.772335581782	276.580203085558	253.174896044511
CST3	48.8125032901634	34.1278422591861	43.7505167047727		67.0041209961834	27.0316040263687	37.1249111618087					35.6494944712401	51.545268204345	63.7384893284974		52.0002899544178	48.0881526254405	34.5156560474869	37.5218042026783	37.9698977150476	29.6479559307079	62.8210655182429	46.657058211807	49.8681418418481	33.289960884125	28.3973079634	55.899661449949			40.9919894287131	104.927167125415			39.8225936183771	73.9735330401807		43.832495107994	53.6481578967297	42.8160840898166	58.8148657956776	52.2079225757784	84.4945354735642	29.7305084624689	55.5028416299094	47.1785430127191	70.0095874844044	38.2936281968825	29.7003714476394	44.4071583882382
C5	405.733187971482	325.807875652836	342.087060412808	540.652650609105	490.287395044924	545.736825548242	559.499283464276	475.673823906531	413.647533983137	320.609145480848	438.018368968545	478.26078229417	312.853339307991	432.943725180622	497.268039306781	357.09024337113	369.571877368857	544.887460639646	573.769397526973	441.977498766147	498.093226614698	461.419924909626	364.752612736109	390.968021748843	549.88099621273	389.826456177704	450.701821725774	396.114331622819	392.641603049572	477.03029412284	423.365649379388	390.079109758665	475.618925747442	394.277015907803	561.601837148433	353.290584139175	393.737292763526	472.80857415681	438.983757955547	365.960338646764	426.612373470572	412.054657227937	355.22484516433	431.571814296344	449.828651988983	528.872727553868	319.86371061553	416.104983251264	347.602995040377
AMBP	2001.40886633973	1717.17617106643	1782.46867816285	1452.17381240175	2371.99402714659	2360.64167516917	1828.96829392758	1222.66995477479	1382.17098029499	1552.79574550558	1549.33295553662	1907.57866200942	1223.37873026674	1166.55954640781	1350.70109976403	1272.63149888698	1303.90573212659	1316.51838978653	1313.55333533466	1635.65101587285	1417.33663840786	1650.11634246585	2011.82070869496	2111.0826202812	1827.03031638024	1523.99552090871	1651.1394185655	2336.02394273211	1301.68089139174	1564.37908637496	2229.77674146719	1261.27216685979	1623.56217869079	1493.09622341413	1905.24691128591	1840.02007458426	1200.84864416781	1930.90338040875	1208.60866879774	1699.49077815974	1945.28128758433	1528.1145369701	1416.47656530412	1593.47164774992	1380.91043733418	1823.86950282158	1506.88408416529	1403.05796919472	1847.83108446124
VWF	1076.21754568492			2716.59863195434	3386.28737014673	1404.88408211505		3813.01423271529	1130.53608741712	2004.34081503834	1223.42957999738	924.072941186294	747.942174553012	8663.61913812683	1322.96011888031	1152.34462115947		7251.90787208496		1603.48072406839	774.787906571998	824.587111042085	1124.41582191377	814.854983099046	778.162314747353	1098.70941878884	652.478167537327	1203.91661638459	1227.06930725391	924.873209766774	1749.3201691383	997.353646651569		1547.02415933462	799.022262784674		980.44323056911	898.964146159482	3828.32793229197		909.83535310997	1029.46157323072	1174.61696570439	5323.13535341785	2126.05108077585	4950.86683336346		1076.19770405067	1629.73572607816
A2M;PZP	3280.53080936187	2863.2542696346	2484.41171176526	4934.44622743254	2853.09555395141	4363.5168297326	1557.86780039851	4726.89808101948	3897.38996051707	4933.30107941596	2866.45993819249	3415.63113964513	2555.98146505464	1778.58219390827	2074.20595773522	4131.70498130024	2166.69937439719	1420.88709287969	3494.90676849896	2446.29974773909	2526.66099122338	2979.5366659274	4422.51421259228	2078.52685849063	2943.76342611712	3098.68742665375	3420.87765483039	2758.33863220434	2331.75507708667	3376.84460526134	2627.50054566664	4771.5990399593	2766.73587818735	5651.2555899799	1697.25234032311	3225.77739532934	2879.95346031195	3513.26144308968	4268.51545698953	2425.61759348718	6085.62358856211	3342.66193572171	4280.09638346833	4715.28994302131	2115.54090298712	1755.37975774128	4348.4510331294	3314.60171448933	2599.50172732113
GSN	742.432261136275	1308.68755848029	1593.25105813464	907.646301316661	238.56902599884	918.915189701412	656.608278964665	287.937598527401	686.708790722744	1387.14998762646	693.581155696279	811.273635383662	557.1014981604	365.862425797356	736.071256488401	1188.06124546422	1215.25947177808	459.462364975844	688.979125945562	585.339352736609	765.619321161117	900.691274752569	1279.85962162099	524.959219744552	750.445737455586	455.962472283959	789.0213720716	1120.44995485606	1175.93130258317	1047.14604992444	608.790988673728	839.238355492582	636.899209160279	788.795774401873	498.75253974027	1522.17672425543	832.749430489662	741.588792520633	662.526826570485	1034.10331218218	1157.63152367297	870.293250969721	1174.50229858296	892.47919187712	886.700496299015	217.278789011327	1036.56282541994	693.226825803679	1257.83094611064
FCGBP		291.658415313032	291.69125384601	439.759036907957	276.509491899072	302.792418323521	468.152985811547	523.985835093392	316.210837437528	277.718324423737	344.626114944115	280.257960307301	332.951027203632	251.090753339302	374.332512677393	394.341113916471	459.497392224765	250.256258309914	433.880768008541	316.283238399795	298.151730945812	297.840216768909	317.858685299099	356.755165339195	341.280958427048	456.813593689419	270.574002498986	236.781570377796	362.648662221312	255.025782264595	258.911467166028	271.545924466366	368.818586735191	489.750653800645	532.507705766729	350.898057884446	336.169259971251	278.761135293831	368.800231113627	284.525046265061	220.734371379184	355.891980613182	329.11604416827	212.16488520477	359.911267041731	501.926097672031	231.853691479315	352.82911505885	287.088834628723
IGHV3-13		419.648933957128	326.576703582385	294.974328096457	417.677655634554	246.445871547923	242.383568819003	653.845224800902	427.797199235229	317.121890819699	272.844335005823	205.885739129965	279.606727784107	247.510512199194	310.835002908601	254.696689358115		286.619180883556	447.471397201859	414.239524384184	352.028749751591	320.295225552507	246.59751662629		548.22492731813	366.977924466845	157.105850830848	265.490321144699	294.776968488089	324.598208881222		333.117525140673	306.41115466039	1003.31422420018	376.5353348731	283.117492435589	449.979901341658	420.673466792354	280.60448554754	222.487253630555	241.15783883033	395.626850689049	302.25217318381	228.496547709049	196.272864660166	379.774716189095	299.436855867303	341.114130110657	224.536587264023
CFH	1397.53031951603	1325.19992937068	1339.26450828762	1326.32707375099	1518.63820253177	1658.4332282708	1710.32285412597	1454.00301231046	1537.64796483	1471.53048147751	1574.32578963463	1468.63456514554	1787.85917489828	1927.64989904747	1608.45192189674	1234.51051147657	1600.31628309332	1641.79959622905	1619.18862609855	1434.40317983701	1759.15277190315	1394.61776988764	1699.69015641826	1556.69549357837	1424.85698150674	1390.39024317167	1593.03703326104	1506.60336385454	1527.71950935345	1688.78850236771	1367.95023831532	1902.59140742505	1541.59570142042	1307.9740200101	2034.10826252376	1664.69501192109	1593.11115642886	1612.40597240463	1538.61101313674	1355.32793482928	1468.62307750757	1610.60221251805	1436.6361919625	1701.47298837428	1821.72220675805	1532.37045465074	1489.22940383757	1575.95204954454	1379.69050058037
AZGP1	1381.52967062449	1058.97105999343	1407.60834776188	1624.65185977903	1428.42733048084	1429.94457959877	1479.12771513612	1616.03043299442	983.717314566948	1133.86059300437	787.877323485691	1009.80139337329	1232.64588141319	1027.8049239095	1282.22960422566	861.104713550698	795.96666730486	1326.43990555656	1442.42316474131	961.649986606152	1289.09930514005	2119.24828651855	1421.96994966313	1065.9483782903	1507.45330341404	1046.20403428042	1114.45004654862	1369.48953122656	891.013595173628	876.654062076032	2503.14748670832	765.416503034849	1560.86523994955	1199.06775003256	1682.04710122453	1463.67561535388	1079.3158932178	1152.77466820063	1118.49233222276	779.769375387617	925.797558730318	1413.99842087397	833.392089680114	582.606671740442	833.862648362197	1327.48315665862	750.186814133828	856.464043070313	1203.26314023973
ACTA2;ACTB;ACTG1;ACTG2	106.580844575097		63.5614800137529	65.8411408675794	170.263137748664	95.9855185156497	27.6658685397647	152.640640702391	103.552037740714	233.93834086394	148.06113317672	87.0478975132754	80.6434942291845	134.640290760141	135.010525708656	503.538729403545	129.087174130343	255.885503757141	98.3839193420666	67.7813228979792	64.9914483397481	112.618723912618	41.8836407711957	46.059522550334	68.3913425597918	100.334325861812	186.017802667737	1223.41587282844	113.884005382461	150.47504076699	76.2050919396088	56.1004011529025	122.048561967724	96.3950768194381	76.1930266162677	69.9702050594599	168.386949430434	126.836162499034	227.017852833416	247.921637226455	27.031690232013	51.970540512058	73.5088611673303	234.454356865245	86.5388155875601	141.98302002456	26.9748402847801	50.0202140713881
CPN2	122.216254600283	170.285444248005	157.908635766624	184.542585261788	215.640931689578	197.471175006075	187.10447386945	207.049753178002	146.48024752059	218.033551548553	114.043148159289	173.127970302215	181.975942895693	262.554624276454	128.147005212925	244.430816462456	202.847189816939	83.8756938347704	189.326612833726	243.119393220714	188.461231337155	216.022805122839	207.723232302643	206.019095490914	155.612180129257	141.01039475033	214.233359068053	155.115655801232	220.422251061213	189.776600569146	261.137204790412	193.913663359536	141.580724339167	230.083720550381	236.587688932298	223.594365716731	177.248288528549	169.700630293595	167.405944738058	225.636921384667	207.713503348214	191.830091570457	228.531671278253	205.594321978132	195.990127836153	152.435795291475	240.76295765907	189.276745184002	177.760809589121
PGLYRP2	331.763760358806	490.409444871544	533.208467154808	363.637681802884	105.57205534333	381.182448088773	296.10965642684	108.038645548417	336.114717042658	587.774207036737	332.01263739377	262.774168823301	200.453779162543	176.174291520501	302.704039877201	319.067815867403	499.853034763823	222.506113816024	127.533438805744	218.493291367805	323.679456118542	337.065103492042	529.406183636535	251.710124907964	501.100573770919	268.759105240485	284.901646248703	441.515219565653	367.854643575141	378.873867586212	211.533502458595	302.034293879282	275.248555564064	244.450698973516	158.331510115697	476.249136844924	278.817626572364	366.325498504907	207.488816646	468.875077530065	508.080649590852	265.795155296956	402.811303781419	209.490862142857	284.343863173774	153.246834703388	237.342575796499	374.142449317702	574.825053367839
PF4	52.7977131864642	61.3878611334697		44.8745729505747	40.9561394106198	48.1325844089793	13.3507409886679	22.2606754162493	22.5476030169073	58.942362466527		79.1186197852677		55.7191698910175		122.09094240137	93.6618058196255	76.1466240278889	38.1821291849417		20.1873819799138	83.5762708922676	30.2187309639253	31.5262408383812		83.3644488283586	34.0286387427731	313.104958307357	78.5790036878067	51.8771822028463		93.2160229809433	16.812729209237	36.4316960461723	48.6006454151293	78.6466501806029	146.748496250646	142.441993510503	101.953125180854	107.967242695045		55.6978330511712	103.771315223289	41.9643853818611	56.5182733051181			50.678848559452	40.8727995325545
IGLL5	12265.4576909786	15535.3541757804	11607.9028534341	6710.92987441349	9021.15232299294	14829.4272213485	7166.27153362561	15912.2530024726	8798.87673137745	9053.37000532808	10970.7241147503	7722.3889516059	9736.8304995808	10595.0217002256	11186.5737999341	5113.06370250735	12578.6353657197	9692.71124049105	8077.94335625937	10598.189925692	9617.9138659403	9469.86238353701	4075.29389161392	15722.0474278335	8174.54961949824	7906.97510694294	6489.1133759088	11572.5872416126	7278.95853313552	8214.63542578588	5192.18591202988	10877.778253787	11050.7335213195	22990.539698177	7616.27579034948	8231.66418629721	12865.2541658259	8907.5713702385	10812.1502389861	7922.84817414112	8671.06284334173	7117.46397848273	7574.50276768323	7996.27386812541	3050.449568829	10196.493314295	4767.43478553036	12854.2962388812	9561.53661337763
APOA1	25105.9498408095	35410.3626573929	38382.4009470298	29250.7237154136	14988.891712783	25795.4307759598	24454.9551380696	9433.70395196709	22019.0872406416	32938.6261908597	27781.6982536031	18598.6203658597	16923.404199182	7642.39361020946	18584.4116936069	31656.1557858179	28595.4227155656	16398.5116674872	15801.9539555259	17850.2350033222	22677.8778784553	32027.5932408982	35512.2496616053	23680.36678647	39444.2828573117	25032.9913145453	18055.9195271993	27056.9618503283	20921.313450077	21316.4581608643	26357.8699333077	21576.0869370798	27863.9789946471	16873.209830544	14994.7898563133	36184.0513161412	22331.0396358978	24575.4732691091	16522.2241756186	28469.2397461231	32333.0385792269	23066.7991633984	29379.0270458923	21296.2920366748	21979.4128381533	15406.1667738037	44924.8911220239	15418.1004619102	44187.3497059532
FGB	14609.2383456729	9319.86129276886	8305.51471979614	8370.97955375401	27954.5363198227	11740.8656586092	9474.76406337446	23041.7970683767	12556.8991507829	9928.74852641218	13794.4118938634	16881.1307744619	16369.5287723015	54140.2713155657	12275.4812459377	16445.6692713121	9394.20512114862	44130.517404411	9442.57039831417	20733.3824186162	13865.7632665827	12009.9548732555	10659.6552766083	17671.9703071273	9679.53126758105	9736.43306291676	16156.8256551831	13006.1950013909	12734.6588696587	17627.9072444672	22488.5753520029	21844.0236644089	10866.0898950929	19864.9653442058	6679.74032376578	11274.4173092695	15309.4633805784	16045.9602942742	29910.2860261935	10343.3955639677	11146.5031429614	20267.9947977183	12719.46261396	43704.2374760846	23338.926744228	43470.8231865538	10524.4066810736	17831.2019705715	12657.408884659
CFB	1019.40062368021	785.03339747599	829.96408946995	600.50344364251	1401.00061085099	1365.72569057346	839.81565596664	1278.17617298241	1035.16569211757	962.938928299697	1494.94812182609	1329.88364019175	1405.29064061928	1791.37230978871	957.022574628988	1788.81053407679	1123.97657216352	1190.09560066021	1525.24727630868	1238.73679266933	1282.05973334065	741.743421801048	1047.26442746755	1622.76370982802	1064.9965667472	1490.40751942199	1456.88245666297	1167.37249975607	1386.13628487448	1272.28303549144	1505.82455304491	1535.60028248472	1092.18017841201	1858.95606625612	1261.11132668313	1087.14814895724	1402.28102760935	1256.59434443619	1044.07418508523	1346.653306806	1049.34459360037	1400.88117198951	1352.80064294679	1340.06650931771	2133.71484988712	1103.64412022457	1657.30465018251	1145.17185013048	1193.02735553198
FGG	15046.6422260162	9388.05782393487	7974.40242356556	8352.71058783029	28060.3370205198	13006.4007778404	9331.82548674445	24548.9438170115	12705.6792703125	10189.9650309468	14114.1141774134	17774.5880383689	16757.2588982547	58610.4377721283	11930.053841874	16394.1769934872	8881.44536794779	46712.6858800125	10006.1026706837	21491.7844362041	14771.5629546863	11963.4400497428	10576.8566750918	18574.2277108111	9227.56547749715	9703.68042457762	16496.1332873577	12917.3153933506	13052.3778938777	18560.6093988087	22843.9090495318	20646.269571624	11202.9497167958	21928.2042571397	6406.64862178591	10273.9491468627	15909.153856043	16105.3645159976	30641.5400543629	10543.4517515151	11226.4254961944	20766.8815158981	12916.8071972406	46388.8166562722	22985.6930090392	43685.2645831585	10061.9491338473	18315.1136963935	12747.5436086612
FBLN1	198.688970835916	296.039003202727	179.335159985201	333.024582298658	160.612276413781	262.192677031393	250.520061406882	256.325406851856	157.828606310443	219.053915766141	170.996935356346	212.770423379451	237.556416027952	147.810077508743	204.389318790875	280.489182792477	169.678279816678	166.647556020701	223.026735516238	287.392377993982	212.801164573057	191.27594737085	221.454203893627	243.159562991816	149.858967051463	245.332785945512	156.544794011071	152.398307951286	191.220805380665	206.657483249753	232.212222788757	202.649005375739	194.387405563558	301.251724519643	220.101193512699	205.968043298931	254.64963839953	232.222248193847	287.019095105682	183.195891755373	191.889579238611	244.443200118494	212.524312195331	306.118909405599	222.121167533904	125.398103466623	169.993796433003	198.329055243499	233.178036837645
C6	245.815555174034	279.424712957852	294.96395043618	290.943793221403	317.250340460712	263.367612370437	296.541687912699	220.46664125777	277.075800623938	359.2947104884	210.933413916789	321.212329624097	368.260530956939	422.279233477659	380.270517430545	355.966840908647	366.236492498105	355.885487363599	351.911507750595	283.004925580701	337.373186887344	261.646949443156	326.10764579567	400.505914713624	304.350843850437	272.72933787608	297.963416582105	302.033705971227	343.766620479309	304.645584997858	273.007985491432	298.547510862544	309.570622397086	345.398071874831	401.544697781695	309.291267686566	327.033654490213	299.701920436886	284.655571597212	378.752088025611	351.530078364502	339.730005432621	386.312237498894	335.655512186756	395.066027262684	209.078354140805	273.614253306999	318.60203460314	340.514080519321
GC	1284.07101790922	1358.77664103609	1711.32354728219	1049.24333387429	1005.18914237	1184.95112658711	1425.7622265352	817.551977355623	942.204900591369	1629.20044726225	1360.26606854222	1409.6078761288	1385.76023822076	1770.97323201896	1360.11537741908	1301.58010254232	1622.14094850406	1452.09016730512	1611.77392825476	1123.62661318593	1321.60734301332	1074.78892153948	1463.30005031459	1243.1012406768	1317.63433468382	1501.13591216181	1279.29572856194	1547.72930651763	1702.04198237544	1326.96451451192	1224.5423889009	1204.05333376641	1186.90467014783	1391.98753970033	1799.4546887534	1747.63077398125	1311.78927810983	1156.90052216132	1054.82821450387	1681.54278766823	1174.54577600579	1256.24278748787	1723.45678671322	1337.15781339181	1585.05796565672	1502.67181992337	2703.56857284914	1427.45282486615	1345.07008116756
APOL1	339.61879587401	408.313038376214	483.585047121906	364.44857121416	124.637923699136	225.261040679169	352.668791702549	125.493164400148	298.243730241256	547.426913548893	556.855466469122	308.61235464678	189.088017580193	152.593381272876	378.422470840762	288.374801576957	503.951909824619	200.676587246296	173.159895886937	364.355464004512	337.951990237739	242.163655320243	438.784758745682	290.019260624176	364.502046577577	178.933435888631	272.656855026019	346.030160113546	489.434328649944	176.985198767524	295.25486154749	260.273069083949	226.069265610317	281.947207255025	231.720608664575	443.398962295652	170.345179725053	327.387719865526	229.869063363114	553.501547819625	444.258540946308	198.177698193611	568.377644957818	307.961537543995	383.713608524336	158.921298709144	593.675933803824	352.138746333476	358.219267056274
C8A	231.942876428449	265.77691456483	248.512155990316	163.728753597256	318.505570642933	195.349857137164	194.531927668257	270.556825217931	188.507821770995	325.802928683399	295.774152391826	211.902512546535	217.797178004624	426.039289481804	189.605144708844	251.836981145202	279.319261268435	217.871308627764	238.177870766729	229.106602018327	345.672681598099	226.411486342915	201.513539829759	238.395908509298	201.51210584547	286.662785270016	221.788669514861	280.258166694202	263.582532373154	202.287438162342	235.756887168279	291.730374061421	193.109802283288	353.694976128494	275.703692823307	249.217688686495	260.741620843393	261.951715850766	232.945162517188	281.098239808704	222.22903579214	293.375220477269	247.645464676344	272.832803333916	344.921931921614	236.833033910308	201.696936142705	250.948367724252	282.843336800527
CNDP1		47.0575811423436	55.4032383683314	43.4476122437234	24.7319646866389	36.7038371359012	22.2243358294752	22.7650296060805	18.7903156086329	32.5290686837514	17.2043915127175	20.965334743039	26.154251457288	14.6818591414109	21.3508483801928	19.2469086734118	37.3300131154218		19.8439887466157	40.9509555272416	31.8356742328244	62.1532612470126	27.326705766623				32.6536670412574	21.7484666728612	32.9309429645406	20.0193934493232	65.9334146626397	20.4192099606415	14.6165018014707	20.3046571125887	33.3556261922126	29.7549183913391	26.3898808021666	24.4139004793204		32.7082764995249			28.2594650415951		14.7912399755656	7.86540653861358	30.2036010522168	19.0502162583242	37.1646339626524
LRG1	2618.39202050164	671.88076761263	400.367622218372	604.265154520997	2236.05914880109	1204.15749390227	1011.59361148856	1972.26395857327	1230.175140048	672.973858032572	1412.73202567879	1388.2631417587	1856.68830282089	3078.57497294752	1004.61294261972	2860.9847533079	791.808010386516	1705.95830695615	1985.14519639985	1870.8708510525	1432.83300466532	811.471611924644	1108.16119554966	2693.66393315362	1293.61254200933	2571.71968518404	1954.09883447405	1031.92720391054	721.955193233155	785.736375941098	3779.48433232639	982.714117333025	1541.20763911564	2757.72905645418	1580.93724467872	566.622320456692	1615.06345397335	1155.04159304345	2037.75495148003	1150.48170562049	622.541903077398	2668.88326473531	829.666374544165	1532.84376156972	1597.74299805644	1785.41884724249	982.768769712626	1042.11962927697	1066.29390079317
C4BPB	269.937490493838	270.177253928469	337.422667884656	269.042688420871	373.697999755261	279.214443844753	340.137837194853	323.372137771702	328.95146245143	284.081245182094	311.916250999124	363.518530642496	330.044090721025	323.766698728943	324.691580649487	270.626883314208	342.841994699042	271.610977742305	290.188497255532	414.26031156235	321.758487989603	326.829441115426	351.114079092883	296.946488668155	293.783644001675	244.400967069295	410.994894925859	301.968677431109	333.431870267787	347.974281988102	319.510659718753	317.730089815337	288.640773885784	248.32310636078	329.056025072278	303.451433084257	282.743598775239	368.165522588952	273.776748200031	352.129260822	421.726295520565	389.174821810516	334.845138878122	292.873189882139	426.169084841941	254.859328368042	236.506537443929	302.09099328917	368.85888178952
S100A8					66.553770380305			59.1578918604852	59.7666401055604	36.163323112734			30.70970096572	86.8493273384022		101.213419274768	38.7131758305076		31.315611460609							32.4162187740954	27.9705757142802	40.3514168879956				39.683558775406		34.1150274654142	152.697394834965		24.9675125505626	44.0675627950304		20.9752207162963		318.211987086427		57.7291638874765	472.130636373893	21.9171805405238		50.4795676583793
IGHG1;IGHG3	12554.1889799246	12556.5636352954	17187.6719771119	9148.50169474436	13272.2418602719	9277.89290659546	10360.6020877554	23095.7835646104	13556.176207738	14259.3875035726	16870.4427925557	11719.8318852825	14230.5633916429	12510.5614483439	14404.4878985844	15404.6980439715	12568.73494244	15676.6435002994	16402.1740979285	19310.9141018459	15633.1036638398	15455.5770866134	8249.22639863639	14572.9289267067	14372.0933203045	13079.1626597669	11505.7652931022	12723.2994879579	13348.6569934526	15104.6532479131	7366.85277500607	13554.9731448124	11457.4402098052	28017.8291242454	11813.5557366862	13417.3914950383	21011.0189918635	14237.1671885864	16363.0228610548	13593.9709357495	11521.2166838692	21416.4899683948	12974.0651167107	12366.3574678394	5874.24588399114	16969.2026260203	10239.4063688924	13921.5628915288	11613.311089901
AGT	596.752126337791	428.035634967356	563.647928264989	845.489340530302	363.050171175694	407.538090727032	380.702272790727	412.915786396145	394.794729998837	365.389982545976	357.183511195804	495.564879318358	508.484969406129	618.811396645673	467.47512704985	490.344210927725	376.1435593453	440.34445472714	675.420015700865	465.283787887466	412.802286555065	553.807405387103	500.774652159694	338.946531929934	452.222098559564	411.467086849213	470.389897962288	303.148251757524	409.071095577497	312.499536950748	592.335785772289	251.462362454545	362.677855653537	573.38474438433	484.413341215729	361.222197022135	417.595260213867	291.190202074668	465.893318629704	392.133516811978	404.475720980001	385.973242692415	311.133577308639	455.006735613916	304.830599995697	672.978859006452	1105.28525931609	397.23048273815	292.455798498897
FGA	16067.3055275732	10571.7083130277	8916.48811250086	9039.64093157411	31627.8460358482	13740.6329403505	10303.4968377294	26959.5847939486	13971.6935041489	10620.641129631	15947.095674299	18914.0369788055	18146.4270115164	66961.6321724132	13515.2594065869	18034.4954154952	10077.4323752854	59801.1687070698	10253.7577687371	23667.0127817802	16197.0190199847	12856.9957580728	10956.5462215247	19988.2105810105	10249.390425174	10005.2139680145	17464.7621666432	14223.8774537061	14013.0332502568	19990.6075198136	27986.735080196	22840.8733641017	12312.3476801474	22917.2717792905	7017.06939028242	11106.0526745663	16770.38555394	17531.3209216342	36859.8152500493	11559.0705115834	11290.2050758697	23342.6478950945	13468.6781348364	54029.3770063927	24134.6700147682	53251.2539828136	10881.8851703997	20049.8982649974	14194.3660542981
APOA4	924.4949159365	994.374093423431	1303.80000270483	773.256984091678	715.232724347519	1309.37821584344	355.539595526125	186.644860744176	308.641795605374	1076.41718849713	461.391388348855	443.680132071379	285.325216948582	273.221176380562	281.476986204268	782.556460384366	351.221922091956	186.953457552937	450.155391806431	417.852396816562	464.526163295507	1060.07283445072	1218.93883971286	563.717747088418	1694.45927850185	660.670207424223	380.552678498686	580.635550717805	457.634151302946	712.154916869981	1161.25845464583	827.327781742784	340.319326902565	533.587546629816	166.489954243732	1704.4538431433	817.698822705789	1617.48602271676	269.800673755628	565.873581984595	521.25313925705	548.688542845713	674.862998575595	248.459723764518	342.786775260234	390.95337073575	859.130753096368	770.325665092503	924.899113290986
SERPINA4	91.599654964708	192.460903599957	252.565674826302	188.875235073795	128.350305098475	204.383471461554	207.453083797157	93.2746172717442	147.868325719775	203.781215929456	113.849347604156	115.758168241432	93.3378163342761	136.6561938961	223.031780390246	91.254147255854	148.982698040963	175.064443993513	130.519720337755	82.0449280471633	133.285972654972	202.361511900075	206.171802365552	75.0128818004865	188.264393727078	124.679745741697	108.579942205016	187.953587095414	177.3765955228	148.326657908526	117.791975622611	115.124595704022	200.448855303514	76.2926097687677	207.963764918239	186.093454674384	140.102360844161	140.963546950152	99.9768409595088	150.996174844272	162.621945069781	93.368155989432	130.309105320302	107.903719729806	92.0474710914276	190.425880263052	166.608044885291	132.092054582887	165.256185428133
SERPINF1	232.02956916408	190.360254827962	218.547315766568	176.772543250071	211.418784905588	236.336584658108	257.589269848268	185.668011842197	140.1170366102	191.672900244914	190.847845368286	254.05980920199	256.049575688553	311.264268476351	240.717505268165	224.402208828863	160.68886555321	245.821609465741	256.103338978854	152.993613844283	220.175485862791	293.433177792946	250.76870416874	220.255207487709	217.731258214179	179.037223627619	221.541278249103	181.319122320913	172.393859921137	197.632141306441	335.640923070139	174.647216822489	198.655536275384	224.181764255953	286.404768002661	248.966517747596	206.73226325583	200.833887766709	242.645293750967	147.497875100227	182.230902217959	250.26347187477	137.474965179412	217.610941819321	217.197050915714	306.860847892111	171.356557068765	178.004077941325	167.757280547428
IGHD	48.008984991607		902.037796817337		55.3095430264721	63.75457370685	47.8339030595303			60.5667597281432	58.5480278723452	44.1133967666166	187.246893258746	49.0242437963264			55.0292613687543		51.4258810415497	25.6154225412813	47.5130928367569		37.5671047804852	94.9294848074545		57.5811320220462	62.5989638307305	318.525790031801		54.3787720559773		125.393626117501	63.0582318531351	152.75755287925	53.2401093673343	83.4513040334088	581.5670935508	37.3973993785925	56.0048721050002	80.8973750220324	42.4533472968577		107.334570504587	95.293109464775		91.1751651259306	109.77895609062	257.780411795394
IGKV1D-8	51.7910670406273	122.354480823677	80.0302687171466		97.5966065439748	87.3397568880595	79.1504193529558	125.202719288352	111.211732903426	80.5545864032788	67.3555528644217	74.2621450316759	71.83765826313	96.1611470126061	85.4228110583824	97.0902362856432	62.1716485302719		116.056486578748	124.329732320893	157.709692986628		56.6163757917921	106.761790799831	102.385821859968	71.4531553211169	66.6258141139303	82.4863702825753	61.6300817235382	66.640369646907	39.6464341932842	65.6716372528927	78.6391361229856	158.424007148303	110.775241293972	75.9490216938249	156.130017955689	192.728367539673	94.0344389304398	70.6124566564014		62.1423609554204	83.9080151863636	63.2578544884649	49.9665149416361	153.222304132178	69.4494746853994	99.8478449295594	41.6938322682014
APOH	1401.85232944356	1628.73679852086	2100.6309747833	2051.76718760323	72.5823232019037	2196.41666746487	2128.90215309347	1588.04531080522	1440.5032712191	1457.41551791326	877.951065472569	1382.79363750302	1754.93459646652	1903.43633720906	1851.47952271981	1102.58811046776	1037.31086148298	1711.55592701786	1984.82027788494	1438.17923018104	1571.66413739558	1973.21481435762	2152.15939000491	1768.05206087241	2194.81904484908	1828.12950804367	1483.07465756454	1702.05959425223	1221.04655517557	1310.05121352068	1345.96383657222	1381.78319543233	1914.4606897147	1720.80602217086	2879.56576965335	1796.81803124875	1835.99706622528	1699.17616583416	1547.21076168501	1033.15803859752	1662.4836472003	1523.98476752418	463.144667557726	1002.14458110102	1278.80903080666	2647.68020480646	1042.46854978212	1404.47057474291	1283.42738181392
IGHV5-51	586.721969783271	204.206864165866	139.960669701184	160.42681060667	151.685590011483	136.929203982038	110.862691927063	213.106999976115	172.147600754047	188.571079697074	139.42502929827	109.121223966757	230.348349503291	344.041522570105	124.118543535882	147.203928531624	144.74805261817	102.519501582268	174.981664143291	202.933644930125	360.80180645833	198.692264525945	91.6731244835028	317.9971819872	177.128104163662	160.509905912176	165.803954053152	235.986000575538	128.669016493726	138.771298476314	87.9320001412592	103.888871661856	178.88978614911	165.41324167985	166.368719064349	216.240944244123	226.311684949022	168.340277385413	248.656894313591	167.596264632474	189.514582059727	120.342222018523	146.106882457693	136.000826498262	92.1766788190902	127.45141017481	87.7805122092278	262.508482409513	76.7536769893587
PROS1	181.646219325328	203.651223377247	215.666484540465	201.037061723338	186.992958820407	196.299703452319	208.975416192623	168.74549295836	201.022241851283	183.874289101537	192.898119455532	199.254061252473	205.155442931796	170.068268382296	208.753131611569	186.523205932843	221.737084588279	153.91621594806	176.055363087053	233.527679383671	188.209917524576	205.644337150478	225.847491565453	193.358188151799	210.673130770702	184.879314859885	222.182652630287	198.327150837775	222.678627447982	203.8989887471	244.77607612259	214.62969654834	205.038781019788	183.827374570247	245.487350649433	233.27119676941	192.779283969719	208.723997561079	171.765347524434	204.142320945099	221.894167564366	217.374459840438	188.267255599808	184.577864415063	225.05945416715	175.588124708285	171.995504151989	188.608627435294	231.707465816531
IGHV1-69;IGHV1-69D	1672.14769630384			82.4067205449964	78.1780966622937	68.325932531842	166.353920665299	178.333427777219	133.596702172939			69.8843956089396	92.3638098669074	498.858053761214	42.7336443730617				322.99476087103	42.1107829410245	532.723941786498	104.241641575307	50.0858034378064	162.827784217316	236.106032877864	1483.3214213288	120.936122458142	78.3143640053901	68.7242731274104			143.056148977583	69.8217570854417	52.4168199164167	278.209117693985	102.67173868521	264.212849667447	48.3744587851923	276.757242902442			62.6587839705289			33.3817218627013	33.3031391959103		177.766888640923
IGKV2-28;IGKV2-40;IGKV2D-28;IGKV2D-40			225.411420051264		321.766133265755	170.313849678943	216.338955231438	195.721753484586		136.597038855515		133.580857260454	247.825534105569		206.947382578996				160.965082117912	395.346113789305	193.845835663267		109.134277957844	593.451879723857			224.571707458987							285.415876171698		291.0718036698		289.91077248354	555.012536325619			207.932759600544	517.579346442742			377.926361747485	316.10252214111	273.880025404039
IGHV1-2			95.1188951024914	168.482251193439		158.245751660699	72.7121640529537	69.5703023770335	146.894406298201				206.379684656917	97.8306199743246	119.972254817798		116.786796157763	121.115050306374	124.126436596719	125.492684266924	95.0224639035731	262.001379863527	146.548783210642	79.0372448715238	127.636621844023	122.735692003259		152.973118431303	113.626890008052	120.359390270746	120.694166904263	138.105645500361	78.0934785288704		111.892169353865	155.486662673014	175.337862050762	187.945735265349	387.502044938677		167.888528742891	92.1242591473348	88.6897691611206		104.88920101622	159.854424575918		106.672205197336
IGHV1-18													115.16649122071		65.1127776330114					67.6126961911663				394.776723859517	71.9876638886757		30.2041687432989					70.1649443554989			53.7320450244532	79.7132871590378		56.883237454011				39.8231061216354
IGKV1-16	125.908091803384	153.864032472343	117.469247208503	141.892444843664	110.095337271252	117.552020794987	129.869527882721	172.688647408797	136.328716164868	117.22235344914	142.859188026337	111.302934265571	122.037211868289	369.625293489263	113.974743826859	111.670676158221	144.075727222052	87.0302172158808	105.447470139902	164.61086120326	224.522173842471	106.856074433223	111.259942057785	169.683933671718	120.848728820789	134.204945663189		153.122734452726	104.931956989744	111.91403958871	103.141487067669	116.111119453344	83.0464308151244	224.630767035135	195.285322953631	127.878177262729	149.69241674919	148.949218750589	140.711508174795	84.0212363120608	91.4482190292581	141.552463527513	98.065034915699	101.115251631908	75.7382452245856	108.729102163083	90.9104686456578	175.047674984126	143.016829092279
IGKV1-27	49.909463816924	70.6176734525768	65.9924356805768	65.7989880771842	68.918331805555		73.4031700869754	77.9986266189705	79.9012850224504				53.3903499369		60.68124647284	53.9101352496572	81.8828384425759			64.2705176946306	75.2794809301318	50.5681295250002	58.1823126699072	54.6672216724132	59.7638387896323		89.8028851527536	67.5183245837291	66.5464745113798		73.5893105929085	54.2829735400939	59.1575785808525	264.54537593448	54.3315977680638	68.8853977776458	68.7750048496262	52.3615838707561	67.4573050547984	50.9289314524399				54.9907010413875	52.4992203273156		42.8711465193037	75.0526872937151	60.7334569872869
IGKV1-5	491.909591549219	635.155924791244	570.6348625105	496.520611192336	465.567571626204	448.776414504245	366.830046497944	741.325318536804	585.001705808984	358.989888471289	491.964804911545	439.385066931444	343.136442220946	718.562508859942	466.272277590242	436.626144259702	458.543137837556	375.863554483933	575.923649534517	465.52211281257	523.088252184231	500.032805367305	221.012805002182	815.676952138726	344.580269335751	545.102642188854	326.596196280816	572.243701856325	412.82427917577	388.483486816955	254.234209369233	391.496630140288	512.225727891344	656.643225026779	536.163962570593	603.068845907566	1024.16135575041	622.630568445615	334.684125805785	409.422758104447	654.059380662087	432.029229150752	481.341400286808	298.368652493601	241.696366294183	333.362686683509	359.911039542548	490.010907864683	440.506068798514
IGKV3-15	1771.31675503826	4494.69646899715	4217.62412041835	2775.52931066168	4797.73975768517	3834.6927598966	3083.57713920047	4718.13011248173	4919.77640068376	4521.13362304203	3104.71731756537	2957.52056285589	2825.21195763015	4615.04162260504	3647.00868030994	3768.71171186716	3298.57787225084	2790.29944465531	4755.16810044228	5335.54091110943	5731.27369406741	4025.8817025537	2640.25635104032	1480.07426649733	5368.46364794435	3018.82421635756	2442.86914257617	3717.09221977932	3151.81976501419	2389.73191786643	2816.59831602877	2935.51037327977	3218.65825913443	5153.63839967045	3437.47866258347	3536.75121075224	6585.77586290547	3138.75678167337	3763.87247495578	3303.00223498046	3736.03456493018	4636.87338535809	3359.48041836461	3018.34378225844	2114.11092162656	2897.6836286557	2695.64955530027	3277.91200449301	3065.24589175763
IGKV3-20	6492.78757258482	5183.22880819639	4739.47172862248	5958.41069709677	4460.38606343867	4452.76075871674	4676.06162827747	9247.67708945077	5730.38017252215	6199.47213093326	3426.79957109403	4617.43491884988	6059.14265132901	6854.92286587066	4573.22780780953	3646.95026591694	3753.58214124782	4121.9745470017	7887.43302776898	5228.24822291319	9781.07315278854	6554.43320833955	4646.37099980413	5114.70599317877	7234.61364328944	8682.3597384799	2349.03485193651	5137.88653593309	3563.04898301428	2719.02962901018	2601.23952683589	8265.67349956801	4931.66764031724	9551.7629779856	6783.03786135037	4115.85143498779	11788.0164365457	6713.92017224795	6670.54884561313	4126.53386109082	4668.52592116969	3915.63129191309	4990.10526529924	2398.94002129583	2756.49444209939	7711.77296103543	3429.25359032983	5835.75965607824	2395.47722610693
IGKV3-11	8984.36014955935	3343.05766174278	3081.61739517217	2769.56337848884	2477.74869788856	4210.77364883264	2518.14145098832	3369.59050731164	3081.12180643066	3014.64544383298	2248.10991530331	1805.90619793152	2205.25344518832	5050.25403188967	3087.28769544721	2775.71864547431	2975.29379138154	2454.57373762291	4459.5408630673	3550.00135010736	6281.34688162923	3604.79029006318	2006.68081872698	1536.45643581722	10823.1820627039	4092.25925042112	1675.2990995095	3520.66653363199	2016.2425524158	1494.35799173864	1119.36991022542	2368.02402341625	2532.47321536285	4814.27569951926	3695.73635352822	2756.40284821071	5100.35034696261	3086.54120258533	3450.4637068516	2387.9184209683	3259.01381322876	2387.23791266145	2591.645117537	1659.08096544384	1437.7811249725	3142.48135014412	2134.96519132774	4068.15489579131	2292.26720720954
CLU	1715.24021377774	1948.06423068021	2209.36511392788	2421.26010399239	1665.75923273861	2120.00816606376	2659.84620225163	1523.89821935307	1698.62524564499	2213.19389778498	1622.78198884308	1588.48430158458	1893.10357096267	1835.3810136738	2378.11991167369	1459.66637816901	1652.42563017102	2082.25060812355	2635.23496996975	1661.73874807792	2274.34601186659	2227.51333908965	2104.20091928876	1610.25711741674	2192.4948978142	2019.28241609468	1881.61010660774	1982.06737868663	1955.42033099593	1602.93181824198	2194.42519539518	1893.57289266414	2603.83679969064	1818.19400709056	2859.85411481903	1992.23651360679	2004.20361733338	1797.90407032007	1400.55843161673	1971.00006862318	1470.31923634506	1399.22163206831	2343.56829960007	1402.94992486914	1682.1060912217	2420.91390685764	2125.91835666152	1911.95090995853	1932.09170871451
LBP	596.309236789456	142.653303380055	144.127508542847	138.98135247347	403.040445907503	214.679892803949	208.789982244572	428.734780991975	194.968485613912	83.4948280487475	475.634548595638	359.346859666101	242.098787138015	1213.74178412162	184.115771771665	352.807101843859	268.031542715504	250.733800296254	446.185132953243	509.569638545847	290.938761739343	157.308845749091	143.122004506677	460.153146367809	178.549686908661	442.988169864326	599.238605996476	158.261204060927	209.369524557493	210.860816602819	970.946877104375	221.778007785557	196.712619292548	404.63288446165	430.136187274149	85.2345727743419	283.256930986773	197.071361435523	620.685972889087	287.462811768749	160.688533547413	434.600465016915	278.362290644899	828.259355400339	439.827955843358	467.099135767938	281.833262176314	203.272739229856	213.730260903521
IGKV3-20;IGKV3D-20	850.720894247471	1654.2474143822	1359.52736655482	1097.19616013815	983.041099751452	613.103407092229	857.205972813906	1718.70418187508	1407.35593779601	1381.7166483344	1076.25519688181	1085.08906157366	767.810941685059	1153.72389416265	1004.78541146146	1145.35300425331	1066.22126644236	1263.32040024866	1592.06471470592	1674.35308579125	1225.02934444522	1336.54351986214	757.732917597742	690.894666635662	1080.3943941369	922.993544985041	797.603598849921	1128.95969809603	1026.78159314083	863.582239822806	436.320452288639	1094.55771825482	1090.49790215669	1494.85172917193	817.862910154413	952.47440523798	1358.58935484543	1078.86414180115	1413.80732796324	1225.19954976193	1492.90067827981	872.174895894315	1009.28550245541	1240.65112341381	414.083516826371	1067.53907200223	891.283541698268	837.642835462311	916.577910238956
CFD	183.33939459537	173.733911393701	105.786692925883	145.925289655082	187.38631870184	196.768713610098	112.239599996501		149.196412333169	122.417602572125		164.518835410408	142.643596001508	168.453473669289	87.3661747194553	136.929991592435	114.52281731729			163.678227822895	167.806913849387	191.994992622307	174.613374606652		141.505371009117	126.103002485638	236.480838049489	172.176985095455	135.489888807802	147.54418304418	152.365123837474		146.296350438222	163.370865518668	142.26475390181	170.226217498833	142.618344223679	216.452630291772	150.415739135225	124.668669547892	239.060086779673	235.691261091049	201.342298511895	189.044007352767	164.934552303061		142.459155176291	141.327616884392	223.672022505358
IGLL1	5777.4474519718	2675.30486405181	2438.63237476873			3062.33394535082	1582.70874997874	4427.56122724756	3597.95682497806	2690.31979490624		2101.67234509935	2737.84135591089	2083.64585423771	2482.22332703498	1482.03887809258	2645.93014335149	2223.86022994684		2436.3426192987	1696.19419096199		1299.09696182691	2791.60781028935		2773.02516350268	1624.61360537477	3326.50916710445	2299.42787980734		1282.57089232117	1670.83670645238	2027.02638264317	3533.78166012704	1792.26864490834	3379.41157899288	3563.43641649692	2620.91402985162	2861.91614297013		2535.54039015296	3412.31343913493	2880.59465742552		1582.13001602718	2289.92666671862	1844.16263570147	2223.73162240204
PLG	1238.14608056904	1599.19097474967	2011.66819986547	2002.89495376306	1798.95733711158	2008.25774232506	1591.81386989433	1223.88477370786	1516.61653230248	1593.08149415495	1697.81924208657	1554.78968848911	1324.83079948755	1933.70063399443	2041.07241752973	1318.81230475953	1787.27502994191	2691.86048225572	1287.93372469856	1623.01047785631	1616.74886981088	1733.16098679541	1699.57190889274	1032.60054575831	1672.7034181207	1295.5581924493	1546.00902029932	1400.54148381875	1875.67938093419	1711.67052213764	1049.67557153296	1711.89874865124	1562.73072550079	1487.53354472371	1502.4701593553	1796.12460922133	1477.08317389235	1544.85289158323	1533.08714144133	1660.11377808597	1536.95111942896	1318.48702252785	2031.36220083269	1889.93848648514	1722.92632116074	2440.93964451677	2104.13337359321	1793.9838256178	1723.86730891333
LPA	901.064136228103	840.71249141417	1206.13366875483	580.849300376251	542.906316740863	2065.74791525534	1757.37526326516	2350.90490152586	698.403201666111	739.234094889027	716.98044159812	488.758976999196	480.235641335926		843.472711266626	817.070920771204	966.437892648135	1042.53949147908	590.998546513657	900.189064610765	549.089936780582	768.351366530123	850.358058327651	647.170536056733	396.309623769802	1125.55465303826	2092.48445890345	891.224825222986	1003.78390119783	614.594777057762	641.867962220408	736.005549290234	542.83421847826	875.548737734623	1084.81049112956	734.796925721643	875.005270802623	1151.05962990063	1530.17453236476	887.369025952475	580.404477031073	1251.633548663	664.569737288048	652.962645814906	3944.62526975042	693.553579465077	758.527597858226	647.392074261215	1016.10655174165
CD14	961.022435861591	553.628919762238	479.425037940091	503.40769780123	1024.60588837596	618.991033243014	560.634499646175	987.961350803199	659.185910078962	542.364414765766	919.614674842391	987.673279846045	747.484145794878	1270.55796572357	673.30717388597	942.850244615268	762.1544454193	936.293892978327	882.115737682396	1148.01261563229	673.694926842411	624.439128618729	584.791097614213	1089.1260633436	507.322386027416	748.37289454197	637.278071696484	600.024429041157	743.782345278183	744.738774425228	807.886192507655	783.136071796523	715.941470750807	1015.61907387552	996.400583399284	549.449433398464	672.284251694971	678.341423416419	1270.74498022529	733.360900484346	578.980819783231	891.874212989855	733.674795487792	1267.1693414696	759.921652313551	1695.27641586173	597.395283197205	637.638043332756	631.894954650274
A1BG	1811.95949466949	1650.9310604861	1401.45346094151	1159.53112629992	1279.53110585194	1716.49565919917	1404.86510078973	1046.46279544383	1091.48014414989	1668.94575229605	1405.27076474639	1331.054661077	1453.63158057821	1606.67283747161	1358.86262776214	1698.03734650564	1602.82973209418	1454.8735936078	1252.36454645926	1541.03515007823	1722.5393257124	1622.26100520571	1139.62072597188	1934.95087151893	1942.45474794428	1991.67733770631	1444.08484031493	1462.22852155679	1588.29005140899	1664.63964473506	1702.50923259362	1578.08944066729	1535.25414919194	1541.5537467235	1278.6252835631	1756.19171607937	1519.23882498687	1596.36001602019	1179.23083790239	1794.34347300929	1625.88010612433	1823.89755008844	1967.02547656815	1350.08453160479	2168.11797648939	1485.31412868343	2101.16118295745	1308.21650735859	1606.71558397964
SCP2					611.022249573949	193.0358627506	152.373022301098	234.41178398388		106.044812367129		183.790340382855	396.958622475026		272.872038703955				116.641530440418	505.351565948826	140.448905429251		173.729893467121	726.148414939416			306.95279450858							373.35861943754				414.86891032692	619.105013939219			530.716393046251	257.026594065197			1541.41151103372	285.477118019471
HP	57352.564966555	13054.6906655586	17368.6138343582	24798.9482458592	60042.0571616738	43172.6775585612	36302.0988976994	19684.0842066549	39500.6030358817	21429.410438338	34822.8397162042	48416.3536561237	68574.5505635139	61083.2592490543	42637.6938426442	58835.3494001986	21780.4649236877	40729.5963564131	45289.5188689368	39704.7572018584	45908.7404780462	12267.3956988487	23501.235797258	78735.1683529374	12180.2690829401	49092.0848008427	48172.4222254447	20749.2607403664	40591.4417235387	43979.234166702	73260.4699010607	48056.1256018202	48301.5751274754	63332.0863566245	51061.0204798781	20412.5495647691	45760.3686800608	28700.7685272471	38689.5341488275	31592.861800978	28040.7278269174	47118.6317533477	40120.685661687	42722.3130918571	59141.4477881365	52948.6846414654	24013.5055470755	49918.3608640474	9624.68714150306
HP;HPR	43389.9947745573	11744.5490271922	14188.4786531777	17505.3732584242	38426.2356237564	32233.7989422505	29341.5927273769	13954.6664184157	31487.2803401284	16200.8870356282	25860.1351310536	41581.5434924952	49499.6284069599	41416.062581129	30889.0323275076	52539.1628182262	15262.9230061509	30809.4640957476	36073.999467151	31656.6448081859	34741.1469425084	8503.28614633741	20111.6043518966	46229.8424508819	7822.32335294387	30886.7177564648	37128.3797591303	16031.9402725265	30410.7724597384	36018.3939581344	50477.8740884399	35030.3796767251	38130.62834755	44022.5880110291	38228.4136147138	13961.3081948811	32702.0756403624	24229.7015223725	33903.1683500858	24112.0128927978	24079.364546487	33737.5426105084	27890.8923889524	32224.2800633669	42564.4878499907	27041.2235505265	17988.191705227	35202.1563616087	7537.82382372758
PZP		3083.07116065328	1797.41724320517		1569.67376056221	1333.08274776134	2167.1235867462	2124.10908701317	2765.70603123262	2794.45964138365	1902.18054125252	1434.50981629667	1108.53904421626	1652.17287077854	2705.87852870573	2536.53078836144	1721.9367757593	2517.71146230573	1724.09413550342	2867.84517283221	2531.13545140515	1412.58853104443	2600.41661855592	1129.01945570317	2174.9010976193	1595.70978847427	1421.49325692183	1964.81264280141	1715.93746580037				2364.63311615412	2813.72808262934		2215.09117096543	1834.21842840016	1947.02321946435	2222.5234935606		2805.54771498043	1695.64093634801	1694.1059538194		1444.98286806052	918.878418383051	18938.0874494002	3192.15972926959	2899.41168415558
C2	206.694161686497	205.091106524554	238.515903589446	168.841067456046	238.783624268291	193.320617913816	122.570136422301	218.85214882447	186.378258678073	211.421750471157	286.256163474659	237.588365491659	215.192801441684	232.927267270411	210.47938117238	168.558112101569	227.134774871662	216.350367546323	249.456291243644	293.417399677666	169.688093314917	182.400201715697	231.595873642761	189.692523336787	148.522157070822	258.844079588578	265.748528370119	207.251951465458	230.354590040478	234.773289749768	219.156020667959	242.968636093362	222.341014347134	152.251696713126	149.359865068411	202.645849544736	197.062608789611	220.665201822899	198.478947010523	259.286029819271	215.347053008026	232.210820716831	216.101859019084	272.523831419414	286.439348983196	218.869272839099	254.34125678532	152.113386572968	219.168778091666
SERPINA6	320.045875224432	386.392107468598	398.018069365586	421.442488530546	324.490021292262	317.630862026592	293.815987337073	353.811533201988	383.791229180581	370.297909853575	375.694766466407	308.341042086716	366.606053672024	441.599922638402	388.605385110308	385.511574331795	362.349373848283	401.671889400135	403.064791682796	404.617875009477	389.479656328083	336.403837953304	316.294633546133	278.555687073275	223.285746913543	291.881814653844	348.458357978473	298.974902907164	352.977137418652	328.825547596297	296.521728779756	268.699820076588	328.817143430201	355.522547497234	388.680162189346	299.647867795943	254.464802357894	270.479132152059	366.991268978967	385.964935653951	359.88889442322	259.445719497172	345.431352316698	375.914863745271	236.850786376817	357.904845744265	472.61373875057	314.958931010906	291.149449561113
SERPINA5
F5	31.4201278758652	36.0891779267224	38.8790297430408	33.3394778162197	36.8497068121957	28.9414830303246	51.1454814413162	34.6653791409803	20.122716762379	25.933986308198	41.4798753113257	53.1723018759793	28.3020777771456	64.3992709042152	31.1988197031061	47.5476541714606	36.3993935080734	69.3940254026189	32.8362198356381	40.5891469240958	38.0024500803243	30.6106875951911	32.318073676381	32.1730751098515	37.8937029628589	38.1131569113096	28.8954346499139	25.2941697275923	38.0604185516395	41.2740610802789	59.5324173218481	40.3638714154467	30.615193304488	47.281272087644	60.2072980660674	31.0000648285821	32.4726708433786	30.7212294932567	35.4137452649863	34.625493579769	26.3532189596111	33.7365734309505	35.5045263439125	64.9509742740787	47.6446397721921	47.1665865366885	30.8049967475028	41.3547681222591	33.4211186230768
SAA4	745.056552423919	486.518466254088	448.404262666023	440.900351397236	549.759757088301	471.658484972265	566.47596725394	184.83833442335	802.720257906063	401.504113455696	337.551135265694	753.694301550797	624.707897449961	285.190351936883	678.18235901023	939.577320569895	656.968307783273	685.150882110579	545.835970749663	348.211876690767	671.535154267137	366.733208229764	633.381658353105	499.493206302015	549.792094592881	493.643776876006	939.72963613867	537.151762600677	668.18141787223	554.853509963846	910.739233615078	356.971497408123	531.392597915493	354.259300267731	661.279037607379	505.669211322166	541.239906167554	721.66969196692	475.663326481243	632.381532019969	1001.98760659448	810.482553642502	892.79345188288	641.713184345376	760.847250342224	282.90031413615	776.118427339817	444.586272383157	578.517663840183
IGHG2	2074.55848087477	16396.3436281117	8779.21656614578	11037.3757168675	8453.50873695744	4458.84491671245	4371.27397578151	5953.80668404996	18844.752246128	7044.773933762	11450.8274207861	7172.35534911245	3493.01164631593	2567.99770234091	7865.05841278703	2182.92091433287	12603.3792413732	6341.5019889597	7168.79533358869	12864.8719445187	3415.74675904472	8607.28495941142	3407.60698094393	3083.77977761617	14588.2425836982	8867.12712090702	5334.72132188898	5866.74723921258	6524.12501516055	4405.27195602305	1977.73020292036	5441.54778170874	9197.00382302315	7206.87825223501	3743.04026956903	10249.5034736576	3563.22338845655	4060.28193847992	5436.21221940379	4832.32937539488	9703.88446011249	1352.71417574699	7895.25428963777	10217.4117260318	7021.75343434879	4935.62809300583	5803.4413167242	4999.88223481417	7680.93452418034
AHSG	1119.75390525783	2318.6845363359	2157.38490748182	874.162401850447	443.339639844996	1268.93473935874	1424.18216999428	378.169027900133	1196.1932311645	2467.80464458205	1263.84448958613	1094.04326157208	897.231847566306	779.418393694321	1407.21844027972	1213.1756956672	2124.17093619567	953.107680688278	740.500568339252	704.599150448861	1169.90717440815	940.431687248711	1880.42102736211	610.44808391746	1362.32409528791	1634.01920180837	735.632869108102	1393.75831954054	1372.57605170869	1607.43744852213	465.585857341498	870.803234886663	848.216573606547	810.505696099425	1038.54162751291	2557.92499953699	852.507497437209	1214.54680885852	780.816507222208	1437.28025248691	1296.74437692165	679.085573000347	1765.56973329069	1141.44393598055	1085.65657221016	639.983447386893	2889.49265543849	1154.5759002548	1863.01960091262
C8B	513.16548513287	591.014286044726	726.3196704017	421.885039797342	706.591940448814	494.107618339161	397.595159684013	575.233778248816	419.1128481342	740.893159361315	791.837953204644	393.182793047226	517.052177604108	959.345979281844	437.483958417663	573.872115567869	627.568090216478	504.829894210331	503.294091550915	519.103803543252	709.276023208957	557.761346967689	594.911092078162	567.945423320803	497.967668769527	560.83381723561	504.193035714779	726.559750644425	675.716939337998	423.155655279739	498.983635917269	688.994568558166	449.75952707543	724.868135843021	584.63811085987	643.637618493448	510.50676108495	605.224940421484	525.214553580341	767.597081428536	552.645733924185	675.419071880861	585.326978308613	641.735988843592	679.392317527003	503.798460924247	572.924493159101	491.73097226769	592.488012673801
C4BPA	1631.03533957382	1369.52513619941	1598.26936286459	1220.6139982675	2181.72600334504	1367.29377629251	1666.84207978885	1807.8264171198	1679.55420252344	1421.79989413713	1657.5821647988	1949.3576863898	1885.74057415807	1740.1780778448	1722.8511808005	1540.97333585204	1716.98469188444	1635.20046892957	2183.78534493714	2618.37789574665	1733.34435346077	1763.99623795402	1931.15583591267	1820.16907707791	1371.24278102555	1261.29079957323	2212.97579482272	1560.89722961029	1729.64753467595	1793.37920461258	1663.05834391995	2103.08195047994	1568.68877264648	1371.40919032172	1698.28504549703	1535.18229249012	1594.6743909562	2112.13216094559	1634.57519421747	1990.82867996217	2195.38880150133	2389.28648918372	1923.96203371606	1591.84749205672	2139.00745405839	1274.83299852696	1470.24915522761	1642.67522928181	1761.24332716699
F12	168.915043036454	134.112221482849	205.169427034623	253.67760520636	138.329457705927	194.071152880526	145.864806196237	121.928601902626	122.912880723352	193.26125922722	140.290593748242	72.5799053497592	114.006696452749	108.382434912321	201.038741752224	77.5439203490533	203.324385311905	141.721558373629	134.217813476653	150.935778134571	132.322530740678	148.678514351336	203.812736004314	145.413086559461	182.449995006418	123.486463955138	209.693953387605	148.17539154079	137.159418814267	202.295677978159	143.770878324068	130.003912824982	153.166334699391	155.225306640564	135.497525937599	202.339639357421	104.983619020267	162.661342616048	144.754148547624	221.236436280937	134.971763624242	154.368259069153	201.284915934886	178.269716295567	182.422360405209	150.828478434343	188.86790872538	154.101496121107	191.806147088473
CLEC3B	81.7937504506232	111.811766185219	145.378927418384	73.0524400420564	24.4349683428837	69.7531046114791	56.7250987301622		83.776963620624	124.638513252967	86.8714987009933	84.5179469831895	50.906763492624	49.6551995792492	51.6504132573684	81.8369440469417	88.970754073619	24.010352344497	52.8380770602604	56.4220409582297	64.0321258315137	61.7870285057506	116.249775213959	57.2574258048316	68.3668422078475	58.9847444988458	67.9931004382025	100.406366152927	108.455176246857	94.4618677840413	66.8818009907696	92.6074865259222	63.0415812523964	73.4389314100575	52.3544488113542	140.478516357275	50.0617933151699	49.6522512019122	61.5093777315115	114.637716364551	81.1776367916188	51.0995933708134	106.617798212776	79.3928040056589	53.9462457684866	34.0003744193337	92.491539444666	72.9132404651782	102.492830825436
CFH;CFHR1	741.868353424083	721.337133378648	827.797910974145	858.965079298187	725.917987520671	840.50448320475	986.992972789342	724.276186957294	702.074840105315	685.975132280286	758.384250268895	853.879266246772	803.138565980884	1161.25736240029	936.591405339395	744.330884909616	928.402818061348	968.535533472459	755.525997266082	683.949575594476	911.799488540485	661.915518842561	1001.61285753181	987.387758049647	877.202976486437	751.403027548463	912.423096811498	782.774985703747	878.19630650219	902.332631579811	805.845513690907	894.739992552089	861.350901907193	668.563281692967	1273.59982701102	897.273282566927	951.856369726551	924.410516471079	778.052407872101	808.390751657588	837.535976921659	917.856670734044	806.136712059484	762.535878080041	1065.38285853392	1087.65586171565	918.828658879008	705.126365238864	850.225850149211
KLKB1	1093.79558711598	1438.76459061951	1641.79864494508	1574.70967030096	905.745687395577	1258.72485811774	1275.21243473489	499.377314247842	1169.50420029434	1384.02655430877	958.098631480806	1067.92129775856	1202.206984167	745.632598033515	1248.70468229628	997.864860687673	1612.86403548706	836.673115168208	958.844144693827	1056.10354881622	1276.90081265898	1286.14109056529	1365.91392287134	920.858071682469	1357.39405892108	905.477254924291	954.782858514443	1258.92069849277	1260.81637614851	954.32045445087	877.669236962951	865.346715870692	1036.08842974802	917.915333808696	1238.10071828385	1482.81294247654	1218.38703373681	1152.92801494774	703.276255646923	1328.47329151851	1198.45464102189	962.541843816181	1198.10487136577	738.775785722282	1034.06598061759	930.415538053764	1528.24544419206	1336.3556425411	1571.85834695828
C1R	251.853070533067	280.942066788307	320.954278085156	256.068301150149	240.937455904593	245.960255153119	276.726667824295	248.742080727597	277.592240078155	260.173832944599	292.149225076605	300.611165680069	300.814228165122	441.545670434521	234.527660219861	241.249156940858	291.770525623633	232.394929265923	306.481240811864	244.704970693529	236.117974527615	233.502689094329	239.999205133338	344.710064642098	238.159539911975	328.062307144894	250.646885145347	253.97665215632	229.153088815722	223.837907004748	260.77834976764	237.653700063487	287.346557222322	120.137379574576	317.583756542374	261.355400394571	258.448046523737	228.78820714898	290.229423783578	319.444886719329	221.598425365623	261.580663311162	248.95970663686	286.17618283071	247.458832469623	331.488214085506	322.342856009997	217.202000216905	298.621773257061
F13B	97.5262972235447	145.108408584597	116.683865144618	91.4509961193116	167.819872657241	88.4384753023501	108.273714254236	116.393983797699	105.958764907666	142.087755151159	75.6938815509028	97.6659443766849	84.1012224494596	158.518804813171	102.94368351669	112.240493942624	87.8372318867792	115.375774891124	111.534547218146	108.046766593295	114.461460923431	96.5070213312325	113.846813813931	105.221951949689	102.287593998092	85.1596918181874	56.6643590575348	194.363147760993	99.542696614469	114.273307347238	105.637281153316	116.597625036709	93.1559738564511	89.279740683092	106.338104352256	127.165077417105	109.911662059601	118.12626693468	128.701991541589	94.9100952492866	103.143304033143	95.7440957243303	110.097144162806	194.421885575789	103.091439159425	172.096324697246	144.863846880704	147.649166109198	114.746925756563
IGHG3	4931.51425292915	10114.5960356802	8064.08649385429	3625.76497673507	10516.2290931361	6395.23533618714	1900.12454297261	35052.3837644616	6056.87676603363	5571.34540141792	6539.23825055049	4487.55525073947	8175.45917973292	8188.7204082382	4476.94194894003	2335.03499073912	5447.77638350321	3955.49307923179	5576.47533259271	6351.33337120488	7060.9846046428	10954.9085683323	3796.04825892117	8446.23865672958	5157.62075831999	3950.1904848997	1226.12522971622	4358.40309998201	5873.0076147366	5673.41392838784	3408.03260207222	7728.36617626036	4568.11790395426	14684.5578510672	2944.35065496564	5920.4648282739	9226.87090308797	8632.36715715627	6758.16183186728	6990.2854340812	2520.14653063642	4264.28615990707	6233.59487308921	8270.80455148694	2486.36580809345	9077.15544900029	5113.18631409594	9840.26140540042	5095.69026504748
APOD	920.537491891538	942.702626084239	1061.0988121454	1460.773066476	206.848771803794	753.716947161815	700.892748322475	230.819897764966	815.465546498116	943.193346175106	751.733843178052	744.14889539252	519.616079282684	227.228583105331	694.196569871496	1422.7389346369	834.352793090558	417.654600260141	381.338867526502	571.610444049771	579.034559726903	819.763254415222	1023.95669990631	396.078443060662	750.923244394279	472.136303967002	883.32826770809	581.394265122897	748.242816441899	734.395672961825	810.993474408582	649.198105546681	551.446191191205	530.882921423361	255.770008570019	1171.43458911077	583.631262192614	653.09575631383	683.133369028504	1127.08352469955	827.210667152529	980.127765359879	835.625611240201	641.274254887711	529.816378440863	244.032411735046	876.612521189334	505.397988420213	1110.45068523126
C1S	1286.29754815327	1509.12611203708	1762.49619870777	1452.0941317551	1501.73633465552	1387.60781397328	1473.52041513633	1304.95121898481	1410.42841660887	1345.77759576117	1532.88301287361	1748.74107673794	1711.89360315668	3000.98147838665	1309.56510897257	1466.62487659964	1534.66835621317	1409.59528139597	1853.4422942852	1823.14020113217	1330.28092967924	1294.25773757263	1286.44813403505	1941.36325568171	1279.86089683753	1757.54359080565	1416.43757380185	1337.78718769181	1237.01723292395	1191.48215225668	1829.82412957817	1443.26392908887	1482.38087872513	1007.35531211955	1849.27903382611	1371.40063971297	1386.36484236244	1242.67352427021	1682.60146716741	1717.97136262557	1229.38278621494	1433.51411931407	1262.38860803752	1729.89818031316	1377.37694732244	2066.9357919796	1733.77536215785	1170.6881458409	1541.23372012832
CD5L	4699.94950681818	1582.70236043953	457.875425877812	1337.21119950193	529.943528618991	685.8197164191	523.498563316374	502.721248905628	704.003588394268	1682.49229185054	706.232687450982	583.053213574763	361.799836594209	1667.11319257114	565.43891983085	503.815948598697	819.148709214122	533.034447851089	744.275679690936	362.488970010598	1703.45051332671	1086.97384179161	352.518205870387	837.537177187522	1119.26403162085	608.085312228868	431.567409097413	2225.44019162733	774.236276093074	493.768762313615	513.160530287783	788.890776016974	861.667015966667	588.602444946058	704.152840242298	567.387787414543	908.470190321941	631.078728492505	840.28565319841	241.600834887055	585.540129773271	347.676796374826	1241.95674869762	250.939714070478	515.762460515223	615.920605407751	448.319236528494	1101.8316123809	347.558783959026
HPX	11463.573827058	7873.07063713553	10412.3105395297	10861.9512774655	4903.47281247888	10608.3174170334	10484.9067412317	4024.72543350952	9857.94906950121	8605.56606545969	8323.32206128835	7654.64303299858	8962.43550017352	3526.75309368518	8805.19177229114	11554.3463996776	7600.8679906794	7480.49714452904	6847.41493280414	8233.25059899264	8211.46302736814	9964.37606808135	10342.6975789175	9669.48975476148	11366.3873113797	7537.28226323198	10578.2454672175	8208.29514476238	8503.73087058258	7560.12753880772	11044.0486410974	7771.863825734	12777.5367675715	9746.91569142704	7858.02412082557	10041.2398259583	8785.31984293012	7383.95583684201	7178.14645647417	7803.77901615483	8694.54157994628	8522.05336360141	8146.70152048556	7276.51143230351	7904.41865008335	4411.87375910058	9058.3563493667	7107.8855128274	9449.25608621458
ATRN	82.0082431534857	111.157272003412	113.089473622665	108.314844122755	77.6736228078908	110.948587902948	78.7818502563365	133.670649395813	71.2364614179548	135.987515306118	88.2861646656454	88.6453107202596	75.701072065526	55.8092557288952	88.0033848118395	74.0335629281441	119.42400335632	59.1654136058709	58.7926158997811	66.0720431254705	96.0023032728456	80.9886869761526	110.31817328638	93.4813257603448	113.983200364683	66.2881728532337	75.6493505833439	70.922647543507	87.4874343189875	77.0814616362794	77.3173089197333	93.1801991977133	98.2235627623662	53.9511391137695	83.9233586230821	90.8975603175978	75.9754285072627	67.0445869359575	65.4661929422122	81.197806581762	102.811710167854	74.9777758807239	90.2170631671878	70.1055057991405	76.5550357689747	98.5171179319732	119.830770626985	63.7123790535958	109.404592152028
JCHAIN	2325.4812304025	765.832328104421	371.45240041486	800.259834532707	651.453637384726	1139.01537412836	498.446018990758	857.567497017746	525.281461562313	727.17893930196	379.733177072429	687.835687470855	386.064346035206	2018.15344832414	490.583556028509	322.815276768145	454.317417725065	508.153548527342	743.310629931824	222.079174241097	1196.00531460572	740.851609875535	449.2158302422	1577.4335130542	760.147810526058	591.675800323548	553.3919261336	862.497670836604	582.978958845969	620.598101362042	358.603200741649	500.485218284825	636.735261931419	1036.22401015435	968.070530955976	263.811980477962	770.977454761149	531.656431164104	886.195179181908	160.850021490318	586.180233639667	375.170144008607	705.804849893589	317.122691165974	259.809286897036	647.769311551831	218.744967934219	1131.14546352091	526.807002267159
APOC3	1903.2391330858	3402.02356903431	2614.85002433388	3596.94127095429	2150.64247246362	1309.46826862599	2135.0082246833	973.681196839305	2205.72626651786	1423.89741942206	1875.64559252617	2046.86033205914	2175.05279581198	1672.79550917504	2469.83396745678	1861.86836977444	1339.20406995324	2623.97147812211	3504.34735049572	1441.50048797689	2141.91732246047	3741.62960357742	2814.5320102128	1718.24523707852	2462.65270407021	1120.045724435	2463.3650666749	3749.71562894255	2047.35571752822	1442.67470312606	5401.37161738417	2043.6689758406	2352.49747308902	353.184849254072	2042.2213179278	1890.04092623173	2333.52639320088	3675.02127154436	1319.30537897029	2185.11741882967	2825.71208871934	1377.13669433056	1989.19385140088	1300.87231749823	1789.70434340982	2841.52625041594	3628.37104377979	1946.03943843753	2654.4542294204
IGHA2	6444.10791686344	4268.99515248734	5089.96786895086	4152.36673178768	12264.7884803425	10131.0204141968	4565.47833435396	6841.57959102406	5360.00561875511	1827.90967270428	6963.07232834273	8122.3270164182	7645.82275465664	5459.26822994963	4281.429887213	2702.91903028588	3701.21985615813	3595.67208747591	4725.01259308215	2298.85551103117	3797.01640987528	3462.04519660594	2182.43150981194	9053.56722806401	5529.13655267064	4030.49113399321	5444.46641348624	5146.3338038205	4972.78965112298	5504.09470030309	2932.73143956072	7769.54955295281	3197.52048275712	10177.2565340072	5921.04186267441	4008.99222138708	9635.78302679752	7205.77037487752	4474.83327701691	2089.87310357234	7253.34878443366	3199.45869723443	3801.59704425229	3346.53821560888	4341.9281776564	2817.00032590055	1939.69463667055	5382.80711165651	11117.9065967343
IGHA1	12361.3659196745	6796.76966540603	9815.60174454431	6335.23390745737	9822.13254115189	16505.8285156479	6937.97403578881	13373.59858641	7830.11057300742	3140.66310283143	11371.4843091547	7911.35044270108	7756.194563071	7711.79834101207	5710.73412861282	4078.21647930227	4546.31789935114	5456.43574217236	7795.99919660834	4133.4324808833	4908.03558354174	5893.03926558836	3529.4019047013	17924.4903457518	6518.1486264946	5809.97341150388	6185.13488777786	8358.4504002793	6114.58690563514	8651.65591442208	4970.53265549035	6096.15285551407	5245.49748298535	9842.65168071921	8443.55458346558	6034.1996477713	11993.8394296163	11321.3549493726	9479.92747892759	3717.84781885719	11816.4126291041	5262.38329404486	5080.07584036422	6240.36745403433	2750.15871129939	4935.3459997343	3508.53144067771	9173.66551995428	8515.67717619417
IGHV3-15		112.03108411233	79.4619400685017	154.189380708301	90.5140075383917	107.183244138083	74.7652727144583	154.451988736784	103.312452194974	145.052148354221	63.5168605633598	83.2652442802477	80.3784017959835	278.376903452269	126.864507068382	64.6474545458533	160.705377043702	88.996244602562	190.200649151978	130.730790505921	325.372515297053	124.728001396244	58.7641263243216	152.142685323587	197.072975548741	227.345011499633	49.3387321329476	144.771342184897	99.3691603232549	81.271907959065	53.7570236747067	73.4999201089373	122.040747035046	114.947819853764	128.850500006015	106.193412999232	193.107412115863	126.433959352409	147.773831169056	52.4664767198971	107.978124490474	58.5054013219121	98.1768451791553	66.6853003933386	59.0585007621688	118.329984588554	65.5334546712236	125.484467754286	81.860550469502
SHBG	89.3825509984123	47.3109648303436	23.5948326553967	65.6360873282311	26.2410900510542	78.8254464244779	33.0370516754118	45.4930289970354	42.3166665261791	115.328026757887	69.5390974589314	36.5903670818915	44.103086121956	47.2463178226285	28.3801188641308	70.122796109042	55.1453962464268	45.797212889419	43.9951041702356	89.8486691051023	65.0158359471854	45.3188023081936	147.305423205792	61.1779750110625	85.4205255961236	79.9375360119369	28.9873080710075	56.6889083772004	36.0163474570966	95.705524271986	37.6374274753744	27.7829146517888	54.5380658066954	59.1658928675487	22.244632712138		77.7170144710807	60.3475549582125	66.8475344679193	50.5291708241656	111.368202807456	61.1746700091775	49.4149805122905	77.1863407107293	58.95247271824	64.5088463820746	354.206355239325	53.6029162258296	86.1993996684196
IGHG1	22764.7515518783	24013.4625167431	30362.9136486855	17005.7541899694	18532.0015819068	17239.7519076667	18606.916331311	32737.8012632802	23448.280420884	26820.0752424226	33487.1147522228	19747.4677596123	23663.2775797954	20779.615079415	29072.4192148639	29124.3782395377	27136.3260618978	25288.3499566732	27046.0491132623	33393.9429508791	26732.8949646307	28180.7179279612	15514.1206079009	17477.7266298153	27462.464353907	21719.4461691967	22888.0369457765	22512.5988774994	22729.643397462	26284.7773838677	9513.16846186505	21779.0425108992	22055.4791405959	42717.1286742667	19630.4450372986	27168.8331247354	29615.4588978248	24473.0876403624	26436.0077621806	25961.5038566296	23899.5589594487	39399.9472095862	23315.5278084111	20721.4029829169	10998.3250493124	25539.3936862526	20968.3292104001	22330.7359445276	22894.7287017778
IGFALS	56.3662769706033	115.547565892381	199.114089317048		35.2409232869601	68.9848620093517	118.625010269639		97.5032707881083	191.483217156968	119.039080971943	38.7132080810492	58.3863116175917	73.2699419802872	182.296493202526	53.6796364718839	148.397823703811	102.787780451319		53.4036343853283	99.7187988009201	97.0440804561492	119.879543203011	50.0439553148926	51.7948141518373	72.9194779309353	76.0183655543856	129.79815118402	114.922080302443	74.5647201478012	64.5161135656096	43.5558602934382	102.940137301707		92.7540555870788	118.749888703734		54.4027688675293	66.7045489146638	126.122367686779	49.6849970248998	40.1535240289552	138.659358447902	57.8252925387845	85.1207516804358	47.6640814854073	157.065485059931	113.31805502768	103.289725509738
SERPING1	3237.34736659881	2205.80446052085	2888.30041095972	2979.42005411585	2437.35740633616	2866.30619543559	3250.22455094225	2731.0675508934	2883.85119271375	2974.93295005044	2639.48262130971	3541.69013609015	2699.98095994927	3948.44867575305	2987.61955926322	3537.32649169096	1795.19082294949	2940.47507225894	3464.75822772458	2589.07519431629	3143.06300207688	3551.0335749736	3076.84008039619	3156.97672869364	2322.59920465817	3381.77230147658	3975.99723346823	2637.39064114303	3537.93854545507	3005.27884016811	3916.07439082999	2877.61398357232	4106.33826665608	1842.1423250668	4175.41701320313	2429.60602265444	2942.27478513829	2582.98326943907	2476.62388696916	3887.81276496325	1014.80280340073	3344.97785701407	3294.4358795355	2942.59184790297	3359.31073093655	3161.41760976892	2226.62924478189	3506.14851387086	2834.96255583277
IGHM	33408.0861195492	7182.66280226995	1978.73879826373	6663.98898277945	2260.36209405464	2735.18095100207	2427.23207441919	2106.56581310262	3360.32371838904	8410.22949452602	3354.55913097435	2778.76332970943	1689.39361693893	16631.7888401337	2300.94911446641	2523.76710810688	3916.67816948101	2479.45359983487	3828.57613811045	1705.64632361709	11302.1169531947	5677.64462871527	1249.30926214897	3776.12560026613	5640.33809671299	2593.22482338256	1678.04945893406	10143.0995351719	4037.07259051328	2239.24241127464	3036.40769872582	3689.80553179539	3974.66936578605	3073.12965438491	3530.94125287483	2883.26316306348	4869.7569837872	3155.74933316199	4420.35322420488	1202.54694684563	2630.96232771597	1234.13908930673	7090.28680688841	1041.39924316722	2303.49334076403	2956.61212358641	2180.56511679744	7054.3263742757	1408.73573373406
ORM1;ORM2	48702.8004180149	15774.8178516767	17974.0707621083	12873.97204527	21516.5793165757	20558.1998607117	19633.348252299	30013.1952369647	20495.0488133344	16517.7238802096	24017.7586755125	26476.9398064221	19343.3271792016	45990.6174950412	23723.619811944	36858.2814737014	21294.4284275238	30165.5076026762	29494.071259048	26866.9811948024	28647.8075475028	20564.2520388201	22361.2995139336	32911.8148824941	20679.1317065682	23423.1215043774	33772.5444441266	21395.3265657476	25239.7329864779	18950.3926487176	44345.9106085062	17991.7177542751	30913.1466890236	30074.2442328371	27226.1504874656	17363.4542088179	23519.6880123841	20000.3601730708	24491.4553340589	24863.6095104263	20422.9490177452	30403.3643465591	22776.392964502	26088.4979630168	25601.7534922869	27777.2783282661	13733.1149080532	25749.2945304559	18778.0502946717
F2	1488.98356846031	1358.11016521411	1675.11286032681	1570.49048720304	989.274654350668	1551.17017478384	1525.25092413106	806.6526848921	1569.44181203624	1419.82905171755	1052.10226474539	1521.0434478806	1275.62352572883	1167.11652081229	1603.96683193658	1251.04428508408	1522.10091621446	1278.96541142218	1011.67115749175	1289.41312602578	1466.35224036195	1421.49854355873	1536.14211766905	1167.0480233933	1462.53883835104	1242.14333353115	1403.30351427495	1453.40239549855	1493.56476115851	1468.07735981942	1197.36240988039	1264.68819713497	1501.29038379334	1124.14132024391	1288.92630260391	1480.21654425503	1113.94714735175	1245.87819435654	1004.58677663115	1512.07400249483	1534.47630816257	1287.57032266814	1461.58848777079	1348.37516446044	1133.50673449611	1039.65706111283	1680.51925598171	1421.12911771595	1615.78673314036
LPA;PLG		99.8403950440267	86.7081121982621	132.685062017252	71.1823120458723	104.504075488264	87.259641153025	86.143102451701	89.6176273811136	93.932425569626	95.1893292220526	96.8150381570735	75.0126973209236	99.3378793395564	98.8472585475984		82.2280975241175	179.797845031638	84.9108444634908	90.0022891991452	111.023190098016	102.822658657244	99.9859412040318				78.1948416150421	77.8547217087655	99.1587462717814	104.426916402285		73.0053617362438	96.5447646762877	64.8706530034645	69.7938885780124	66.7843742760621	70.6449529969819	67.1836238608086	97.5778353823898	95.686395917711	104.568649114249	70.1425749203336	103.895890218917	123.012735738667			94.4137004638815	102.539713034998	89.9595655203904
RBP4	264.245857424529	532.674163226236	737.556399374314	568.717734808856	807.220989444595	457.450578897025	694.858146902077	273.376630403307	389.76763101284	346.920457979832	146.426598312323	248.400495242068	232.796504270162	344.008039381884	666.364334773763	214.995063656869	358.527531642853	493.743423496788	410.084912685531	137.242651455995	448.791591721945	606.774437249194	580.760426497271	343.542201910708	637.94215164639	289.572298248779	284.434882823065	606.153685189132	297.682404209565	262.552950905478	522.934238683367	248.236838758895	484.313062911935	193.112934264489	668.539145267618	497.373627248073	411.38830797215	417.751836984823	262.348644115331	269.649719269869	364.831505960816	247.742956290823	300.839951622917	181.732961159748	216.52696723899	735.159904913855	400.961761637272	362.04475283729	479.739939537984
C1QB	465.58128945878	547.07518736818	587.481196591167	510.082468005858	399.108390000507	415.448499961984	516.810678315816	513.714048479672	567.364001269683	597.609002452721	606.972828930044	621.06174836071	549.635543900893	455.131128862161	452.513082816994	385.198234809391	544.136390934537	639.278231999022	524.496890185745	635.56135676069	493.809164528622	466.337465234949	428.043680842098	419.672669211772	489.369769315385	620.70125639178	511.93058050984	513.06166583467	479.902187826087	410.481712572363	269.17762194279	469.853323444772	580.536139200139	82.082074258029	555.855518736487	490.205252700373	479.811768008033	482.13867576378	652.980810146221	564.915177885056	414.607079645868	465.431354456293	490.383700888483	545.955655309827	373.015143529741	832.829359332461	547.759481958854	447.63616223931	592.063071161063
IGLV3-16;IGLV3-25;IGLV3-27			9.21646627839053		8.30125134672825	15.8958336991152	6.82192595758943	14.8444483275889	9.18535787320155				20.6792787475166	144.170817188628	14.8575923679062		8.84855535187718	12.6464626610817	21.3406279639755	11.0951112830397	32.0069820630065			22.0022951434864		13.1020329931454	15.5969273730853						10.7347581531449	15.9373426069217	9.08419872161295			21.1220145713626	19.7083116582682		12.5596238145751		7.85871354085133			17.0325219432479	6.19250745454833	29.1115891618356
SERPINF2	758.669764254876	837.159426519743	894.861763303138	702.931636814108	754.341854265868	723.311155223768	677.893281640244	491.31799269111	651.747509911654	790.638944515421	716.519963403742	651.681282561932	585.150790260372	729.621490036916	688.116888930654	641.004595265634	757.233879512554	638.93757430752	631.718143111843	686.023320988154	715.967373621512	685.658512753431	705.626030960505	627.757017044593	522.858713510361	597.037112438682	766.236795893344	678.854613854917	823.379000127462	576.068629218081	675.641884338518	564.897979567002	796.671371653974	755.900684367457	675.883067163973	651.069923376166	568.237429537431	631.708991819134	538.950453301282	830.642488066052	522.162428318074	502.219960126869	799.294027508046	650.573980973594	595.493300601917	697.214620212101	633.173873480491	699.893665327045	716.548132784442
IGKV2-30	826.401217555415	1991.50790219238	1060.3348063064	1067.83852418018	1212.99109881044	856.226641636971	960.084872690362	1113.42391510778	1498.67210820515	1170.79100914708	865.469130325404	901.436425272525	955.891092919476	1080.6050306633	860.882950837789	826.176093835169	1467.57440963145	811.140616805969	730.60488931707	1659.16607070802	1218.03082123619	1260.83455803268	608.283741622815	2453.79205732233	1440.76079078659	1041.41527170407	584.636021629143	1411.19061317915	847.400399864431	795.340212357751	814.956487175705	717.607135149806	1004.57967621287	1230.39663924407	1019.49083141314	1129.2077445882	1277.55823682615	1561.93732794936	1363.63170000252	715.573083474809	1042.45891671179	644.52564806484	1106.14061067229	1300.86026364834	593.71913741647	600.932691613873	1046.48681991005	1517.25747250457	952.728309927411
SERPINA1	29419.4152054886	14239.5614000988	16599.0577578949	22246.4659154777	28626.1665598742	14322.8152794314	23965.7062070593	31663.2977976384	21656.8426378563	19105.9568339097	26615.2765576176	23409.1722286262	33525.2236789487	42040.2039589668	22912.9062726571	39796.4810299271	12632.3304923143	27570.460618408	35902.0560873659	29864.5077577149	20692.5563016142	19232.2066366576	19602.529134033	43844.7793065682	23172.320120206	25999.9450862132	34703.3967525402	19779.5972721794	18655.795341119	25240.0002886849	44015.7700754319	24251.3729227935	29057.2481723836	39877.0639485921	26742.7930412948	16560.7314813807	31681.344071672	21353.493982108	27792.8196692047	23827.9881805404	15178.3866540487	34919.3844873033	19067.4414808236	28758.7176937212	29120.1300301256	36895.9157599542	23280.7059473887	24555.3181408363	18572.1619466105
CPB2	203.902116717877	245.56368135067	229.972880036224	268.661333666152	295.705839332138	218.302510540165	188.201408608341	201.853854355569	245.325177887159	150.966886398622	172.972526339379	168.627042748432	206.081559233281	219.307107015793	229.773809214906	196.264170578748	203.542412250822	204.99169339252	264.158677660056	181.842024374778	182.954223520565	248.933555031658	232.890136082047	188.790741273356	236.29808545509	179.442206954321	219.683354689791	214.771890004519	221.71577737379	190.702464908299	215.859516080478	162.61068226241	243.636756348815	260.423798104047	230.4557386627	266.868953795387	216.004747801896	234.886518397527	172.824943094737	207.245552757695	208.058915754844	199.55876007315	205.954437320456	171.027305263901	163.132362399683	232.650726275539	201.734525025671	217.230461680829	217.331872019265
IGHG1;IGHG2;IGHG3;IGHG4	3434.59609605492	9386.8223070056	8317.16024922918	6206.41472838622	6836.22405007089	4642.18951898219	4588.27224518813	10189.8704687395	11171.7187882781	7584.67448749678	8963.4735488978	5684.01251528116	6157.80102677103	4097.00323313319	7129.16211604112	4301.18950341063	9030.59780921149	5760.20887540424	7220.6729067061	9459.22962991192	5515.71494421889	7358.47110278238	3818.19688889665	4427.73882112608	10733.7985995841	6952.59821334004	5462.8828682049	6541.6658003625	6521.3271210863	5351.88742421238	2796.49453258651	5706.04254810608	7292.59244070035	9873.25092932557	4663.96359229537	8781.49309538619	7325.20182938549	5355.94932331003	7019.04834890561	5856.87046347964	7271.13047597134	4756.40559031669	6885.30215121149	7685.36041598285	5428.56366270773	6187.82690326024	6274.82708521765	5494.04341412418	6791.52887469264
IGHV1-46	105.682394699316	121.542078112098		157.801637045784	91.6840646989364	99.1656166667135	106.683600746874	217.814495366788	110.795677252258	87.1837617326965	132.292113054157	98.6873531376027	397.445486802785	540.519146373009	164.432961086978	109.534036939907		135.35055365985	239.144013335987	135.254356039402	494.615147747901	157.141624330656	101.937874401728	243.678255248626	224.823223983088	149.613561970439	133.58455555289	138.814595969005	93.6540220751515	85.7331521377869		105.133361885197	121.808310647331	145.078359843195	220.364586280262	134.567161144176	307.501016963277	200.236765019403	239.765090230685	73.9402875696289	110.056138754647	119.243591661309	79.5942802432775			176.399490894996	58.6726144027459	147.444000448269
VTN	2360.01814413397	2095.44101928562	2823.40625379544	2454.58976583291	2141.01982599101	2503.68077492269	2928.77173010477	1656.25058684287	2043.95952801709	2409.97542438765	2259.9160869709	2317.46320219612	1899.66634432481	2712.69804767092	2417.83682212079	2662.33719593741	2432.69360834466	1883.08449839066	2071.16725096153	1946.10524095459	2259.72672462781	1769.54331250567	2044.60442507097	2498.86714336552	2269.40970649606	2159.55427665088	2704.76836151465	2269.61558941621	2499.21669383905	2288.61083126233	3485.0631743039	2957.11838908321	2249.40727543639	2565.35325089832	2331.89902428123	2352.13967316977	2348.2559926813	2217.38561018786	2333.10812260254	2362.3367072755	1790.61616889506	2262.85120720554	2544.34798848875	2736.58977862731	3152.39404062918	2316.08816982043	4075.22151725138	3006.24111993626	2156.41642239483
ITIH3	420.668390772989	233.647071487574	124.863660798452	220.996355633414	458.447068964555	339.151135435255	298.178433236137	371.844949442736	249.712988935887	233.920844070701	292.689149205039	452.185795210723	448.636349058644	394.042398486876	325.266510263105	567.279045675355	223.455284325952	413.926327376279	420.100599223847	650.869871104101	294.53918803095	287.726970616016	284.962720104172	683.171625314554	390.848166599739	689.833251415348	468.110050624312	262.86318095265	310.450583158379	456.73000784523	859.412699504456	335.091499899603	392.162937065231	867.364296939794	390.025550272929	229.673261319989	489.947420996638	377.476392687848	300.298339037359	295.873589757254	388.374840921949	226.51622811167	254.275230924333	459.518546666967	547.566436580491	437.000187473246	243.874607228937	372.925865939735	169.406813056237
CPN1	68.500542375571	106.770418315029	61.5488397968365	87.101638491943	129.605779438644	94.9979969482656	110.92482289901	106.334968668664	96.1364563469104	124.252543407557	82.9985177027362	110.044704756069	125.101605636177	162.423636485402	65.5929425674681	156.236502577088	123.102926305021	36.2079118337952	106.928183918369	147.878365246607	108.795556122961	110.615887550228	116.248258867917	132.763185531527	102.359643705904	81.0495272011599	131.932779107652	84.4489104715934	137.497918146237	133.794817323911	175.659725208285	116.228092183531	90.5852070206058	149.34431179737	142.460098713416	128.259049150161	120.09761629632	92.9159707852384	102.858546808477	140.661105491585	120.502271778643	110.326435797462	132.740333497061	135.322797079271	105.537756354213	91.2824605183498	162.398311681554	118.107703463941	123.483745566379
SAA1;SAA2	1657.36474659771			33.1053927828469	3003.85368012072	221.562622304147		105.320482520028	38.0724890555135		547.207449599409	893.000620071508	1986.84037464695	2646.17078430899	45.7364799866918	2745.50003024626	37.8602628771557	817.798719705307	497.222888246764	621.524013744778	38.1880939205416	118.97604915674	34.361818338395	4361.30506163445	25.4138811642079	944.407527833259	1529.24677629904		90.4085973537244	25.3409332882339	7044.75243982888	49.0219450153491	40.7241597001839	567.794886136025	76.7438074717307		345.829069875612	52.1990261473618	2461.95910519966	58.1137408128644	28.322152824033	3365.57023769511	84.8977311680346	1404.3230441579	2291.37734306405	91.2014485797275	83.4444371046824	107.091192137908	36.2138510129338
IGHG2;IGHG3	2956.47718056534	12460.1008320395	7362.25812045676	5192.36326550099	10337.3385058225	3453.64609669963	3461.47251022864	12461.7201633029	13970.9609616841	4789.39706506398	9855.38674810598	5042.10350148851	4616.15051399743	4196.57232101163	6936.81381815084	1776.63607335474	8958.19717368059	4369.22944872069	6795.05077589435	14265.291290446	5246.2760970952	8281.91174487729	3988.92566575795	6754.5752525862	18020.1113001841	10301.3024129182	3730.89027177168	5466.1319889839	5101.04901536351	5875.5107962751	4829.64159587509	6866.6644471959	7124.70451455945	11517.4932989707	3231.4678682034	11867.9586327999	6121.16333988891	5404.75950567872	5593.35777931945	4245.73694725085	5353.60312120641	4853.75090394188	7595.78783527506	7640.91554449947	8752.98565531229	9249.02000256407	6983.04101132553	6369.75907328772	6442.02140142296
APOC1	321.570617602301	643.96560561677	461.254863201042	376.052894801105	343.340813372361	187.84768669386	387.66223745696	151.652978498969	144.25387432969	255.387301667618	235.300806156717	335.517637469992	202.102837625848	195.65915612235	330.600443083833	167.895679473734	268.491892811422	294.045247873776	251.420354444924	191.339105771441	330.267860774996	172.375220473887	530.662499998513	138.561004274773	180.738659574315	183.869166562898	105.061999313103	496.172758249878	356.115171832033	396.164684143925	250.084582479977	313.311475860402	265.721131236029	53.7427119062987	121.294045489895	620.507253258631	217.562386583635	292.01335654635	128.503077751299	442.672051866391	389.842260692849	241.867651167548	350.287946710731	212.964918454965	146.914426686319	185.017317122157	386.044815087271	377.328491776247	349.138413967532
HBB	1229.79701754198	344.901793008264	652.048760685817	605.96498610335	656.044542988096	591.674230154878	779.357280248977	1576.60186103866	356.360474768417	1272.43019519625	1962.77018318161	981.342689110997	683.174843087575	584.600569511316	563.0761341228	546.604516068047	4192.08518369667	1322.06034781845	790.638949535895	562.569303663495	509.369688581561	393.257135878509	900.364361681495	1104.76966083241	1504.71088996717	1304.50442517534	951.062525793806	1272.78146440484	1170.91440879225	1168.40355751892	603.829162726224	1392.13745659751	286.540731411751	2403.01373708045	2266.87928926334	1495.44580335912	695.781928563383	1162.86041584362	1098.72001265911	1645.64091340711	1414.48767397045	1636.07929991788	897.851988444823	681.361451618793	2660.3454893124	749.280071973305	868.946606634225	892.809132102485	1065.5995237118
QSOX1		22.2077879434967							22.2012362127324				19.5603252051107			24.1749595159765						15.6029803873803									23.9277424804777				9.93687728548245		21.1788031019314			13.9058859822857	12.6461870424217
CELSR2	464.235225445385		331.228764030007		843.102423766896	493.937913962339	253.412534734633	938.037422900941	447.780210486255	350.769390487229	514.043442000116	693.681110613373	522.113179107803	1460.52064007502	428.283025540795			2163.34445866354	405.449870835389	851.155407404046	635.717583870777	454.933857951517	305.330691834537	931.999216953293	319.491745428501	211.980132827437	753.272184100391	478.08685812433	441.4099689513	775.367515386275	857.20152117156		323.073470612552	686.210543621738	163.037782226728		482.072439372144	628.251093292664	1720.29580993369		442.661063144503	759.33044532652	463.223593623303	2021.32527330012	641.557569247914	2209.18016086556	350.461954530249	656.910524337216
SERPINA7	176.767944049704	167.797619405313	133.91977305092	135.082573060216	139.5351029718	116.483475957801	186.110242994187	160.206361223556	150.522162029609	153.848018609745	162.35033881779	211.502721812633	128.283480282198	258.242715474319	127.898338565904	109.253388217029	128.349441523934	136.808764415939	216.539199074572	169.376124079959	189.178978906934	103.848451534084	134.325558743237	121.320010677721	140.994316309501	169.974514463299	149.857472751029	158.538624051515	155.802531296413	185.950831840846	98.290703939288	132.959002819834	115.979865816446	170.012994364366	183.300876621082	127.665292534453	183.837975966881	140.25384105192	156.694461445431	183.937585838549	147.900729753118	97.3261190298707	176.902359667193	141.023215676319	210.243111552182	216.415137210015	316.097716921947	172.229054057602	115.293072133437
ORM2	3522.04393431389	2053.13523716096	1598.24416192633	1066.29358280941	1141.90580774493	2158.30678993327	1840.05800391791	1859.74320503525	1731.63425255847	2231.65131652073	2460.63380189152	1848.42468582848	1424.21228356146	2509.70510333585	2419.91311538641	3458.53439165513	2187.89338628798	3173.93160315535	2029.73126943728	2573.35080962045	2120.59707953716	2003.28279139864	2351.98445337083	1587.44330396659	1310.94167087864	1780.11033516327	2491.96133290586	1938.59910847208	2800.36705497092	2123.19844383074	2473.36575392106	1569.60708172381	2592.68133057218	2059.1786294682	2142.18026790606	1909.73641069714	1660.54616968562	1762.32521722669	2260.3672180663	2849.58404764766	2391.86439052841	2150.8519671439	2240.43469511395	2951.24756127199	1501.26680738978	1613.20994174414	1469.51454379729	2276.78103135598	1899.00648974043
IGHA1;IGHA2	5416.81105584282	3500.30442409244	4861.09875014848	3630.17569485377	5614.87766229605	8058.52944712891	3790.45386773387	5644.35561770181	4475.63459171339	1489.2986209531	6455.21047977051	4370.24004447254	4838.28510353194	4531.26092631045	3570.07991399208	1771.67584036014	2750.19749290666	2368.73982560764	3403.50871906973	2386.38336520764	2657.4643281914	3396.36540233241	1782.4117845594	7739.79091577036	3726.27322493926	3347.39281104375	3562.44949625957	3727.88294966624	3395.16327310641	4178.09134027108	2798.89939596411	3769.66599451943	2617.72207084236	5429.49598508904	4574.55263878339	3052.91625293986	5750.5122487865	5772.3906496679	4232.1898067753	1863.58070022599	6049.87118565248	3013.34633857078	2747.20209468108	3212.9762824453	1819.99051669725	2229.69695634707	1771.420211702	4915.1135806452	4613.87990067918
ECM1	115.11381825485	248.138411260571	188.817130324915	181.683938016326	99.7812871213447	147.769683941199	151.96884782148	207.33727644931	187.117116176894	212.556221113883	150.275943704991	180.319418985061	158.900389358281	206.186041266175	210.551373674006	178.611259121006	180.701949475582	286.762481549101	188.225593902983	191.709042584046	180.792555179051	130.993676737787	159.695558701413	156.125133415006	136.897659787232	130.591205259613	109.113863510558	200.248405473135	163.899730711084	99.1992135128651	128.551007880819	125.28449879665	187.759384736738	165.512525806004	117.384668682796	246.693899797683	219.084309595788	160.413373358437	206.432442380822	202.802393388976	169.751744017791	119.586914451916	165.526523463618	320.574615300799	132.881447950168	129.048110368027	187.170846033874	160.564079661636	169.004579637918
FCN3	251.32928934417	154.498627767342	237.708079220846	189.227907081311	121.3977945961	151.091627615191	191.124797558199	167.310891600501	220.499494704943	148.546075560346	200.525818057264	276.432249915691	165.168476962976	54.5928401764123	130.057507804951	154.354169466422	187.917993611649	104.752129194087	151.089612852963	123.528642404977		158.43950004414	221.991454628536	150.218597852782	164.270232207086	119.727814384163	143.84625545274	247.676509917061	333.186874639683	208.371633899474	252.550663872161	128.319315140319	187.375646517205	168.947156957597	133.108580084252	322.924484098726	182.760720418736	134.995031865722	113.660779288363	365.70496410947	106.153883130359	120.11473197146	261.802183078223	245.145482084478	170.116235678496	128.619383689273	124.409195160883	161.057252833948	105.254567367194
IGHG4	337.244271140511	1139.08472904675	2080.87489196073	558.984463058487	4674.86140317679	1289.99746801962	2377.01503129379	2816.12212192549	3517.60082206601	4909.69633516025	2660.81090803599	1540.21283402271	5128.18184958503	546.265955187753	722.173909691869	589.013621826398	3708.10068647966	694.315834140237	3116.95231503408	2179.97725784771	663.77001046284	1325.38082379467	924.128345348498	490.00386430814	5627.01433141671	1360.47146107893	748.766182907331	4885.22440976856	746.7137335906	832.018455814625	960.149596651056	1518.40869420508	1018.79147194013	4237.38068557583	1780.33604193219	1477.92487744834	5787.74201740207	366.89999057698	4059.31812153626	2256.08346352398	2366.59958358093	588.104541575429	580.862412822994	1722.61591662009	2537.65822759428	1709.02530048974	3743.32418301616	429.238180039125	1288.28827573557
IGHG1;IGHG2;IGHG3	1038.04629401023	6089.50359038855	2797.62705410282	2383.1461440864	2596.16949284006	1984.22970188212	1350.99734670347	5141.32364821402	6431.70734085821	2737.04884883013	3847.90894615685	2959.8197852348	1918.13534706897	1420.97867183685	3084.49094983253	879.381161440142	3874.09880392518	2314.45656184584	2898.96486964077	4731.68142250177	2107.42059185086	3372.30787916947	1634.53575372875	1296.98414536534	4746.22395515252	2924.58055699049	1705.82562526756	2316.1137437047	2738.14315465235	2184.76717220979	975.583270664895	2142.78483550776	3501.42548245087	4153.67252187021	1299.38199207467	4124.89968225959	1713.37548915389	1904.99355903753	2258.69270260757	2282.87298457563	3552.87377348363	1323.79551697712	2775.25832576106	3982.33748924898	1577.58932445522	1722.04924988449	2068.46369906873	2347.26114443987	3318.97073779159
ORM1	12621.3710214832	4034.63687607351	5154.22714151829	3670.03637239421	4960.3606534233	6820.74113922838	4415.30036363076	11447.1399149234	5491.20395148004	5129.25342409489	6797.48838048415	9100.04355353731	6169.45230789686	12818.3200234816	6036.09348785848	12734.9447154142	5173.51871452365	9619.50257941355	10189.2576432856	7936.80865635748	8406.59201219645	5521.15347300264	5621.61135558724	8580.11319701679	4631.660550415	5262.18514248683	8908.14691537693	6208.41179615691	6491.81174913242	5760.14714526788	9528.58893280607	4481.20343384181	7643.44529720362	8077.30255701717	5445.36325721369	4313.60002839759	5447.1899491605	4815.88704709484	8249.21242917935	6895.16474387574	5421.41505078315	8014.81084609442	6427.7440687486	7481.9252098934	5105.4389731147	6773.74551758899	3089.18276061188	6646.85606548957	4443.14591674489
APOA2	2502.84617378199	4572.42175928572	5481.99187716834	3107.6573894574	857.330643307341	2943.89020402923	2855.42985539758	673.720417007084	2539.63139028194	5188.27451167981	3065.68348552358	2542.73149513093	1117.45434368869	653.741899381785	2322.4609618082	2194.4847189703	4971.19597223685	1073.62027456938	1286.22289165623	1693.75877180125	2222.44988908829	2714.86999040038	3714.02680974743	1513.28743047067	3142.97806963644	2543.74882365609	1557.62235443747	3898.46738489908	3139.77980364979	2004.15290395462	1896.39240142567	1819.90187801386	2304.51531692524	1410.56856217925	1749.7990076071	5656.52377605976	1853.90382018671	2104.99775597921	1351.70948956317	4227.48712177062	4480.90198185812	1771.18265499614	4547.47279855996	2881.2442032743	2810.00656318222	968.297959273769	5483.83977552709	1788.37968171726	4796.13532391595
CRP	107.626911266126			88.1676321128249	1072.57624886899	69.5153090395324	50.5964323643882	2608.23939604593	56.1181245615576		567.75857424371	830.814970537461	824.112750635392	1976.78912138005	76.2837289835613	1418.67520190169	96.370522268595	596.018350730915	1300.00451687027	1041.5899377567	111.009029642443	134.969075177517		639.596411502208		472.367120215051	642.51807907704	75.9617193530235	214.462730118822	182.177882388524	1843.15288687639	254.851857551965	109.971718915139	1585.03111705436	414.837096521182	61.8173449009861	250.769812919931	145.641889728731	1816.83492353987	129.294917615528	66.9575855726544	1058.41250265101	61.6149344839037	1021.9360784134	656.87415464029	506.277746593692	208.816836922681	275.788530523472
CA1
APOC2	1047.76238875337	1071.1986402008	1116.73553107902	1462.59366876263	985.731989629745	736.78523385543	1691.64259753112	409.689638975365	1779.8787136617	753.683853910654	818.473986327805	1023.91530341224	1713.77750672369	774.985300457667	1503.16938999213	899.706127826211	919.129917618901	1359.75335852618	1656.0051196634	1402.42480189312	1406.24334410933	1320.46491048074	1212.84773551834	616.057626658974	966.823847808467	575.58300673003	1237.96479428476	1983.18821602461	1372.31194710164	923.553447695171	1724.25707445788	1279.91703643431	1834.04289591148	138.86131877548	1022.13990751626	1162.03570809254	1199.04230430898	1802.79165673598	849.939983360585	1081.11653162001	1805.86412117478	704.541895752196	1337.62245712899	639.243947807224	1197.95753382041	1250.27602387534	1092.34099335561	1837.41694233545	1352.35987305981
SERPINA10	53.9290329078161	33.854864615555		38.3597356106788	41.1883830018858	33.8296145658688	21.8322642007615	29.5199233740643	29.7405010416936	30.4417172120132	29.8561877618841	33.5990119996103	16.9572866815264	47.7158587487585	19.4274368930508	36.8036319144936	30.8269218990967	32.0641977163792	34.2563515369377	29.5066654151626	33.0412874820205	13.7865614606443	36.8412264993756	31.142462601252		48.4005796145882	22.0366693271774	37.6054730834741	36.2948944186161	15.0104438933068	68.4227756493031	24.9069026761987	28.8775487398417	43.9578948048111	24.6618930099965		27.5221028409436	20.6559270696712		34.0676769887589		21.7151966048657	29.2350038002281	24.3347603625505	56.1451149464349		20.1902079305764	48.20689948006
F10	277.345099773928	217.194096787126	242.309946225086	164.629911810451	232.92972927968	205.127321865135	197.163996290324	266.912171935143	189.549951249759	227.109374482096		183.338940581006	207.146362947355	221.861089723691	230.485220079518	187.469260438758	172.732898732782	165.253378979685	246.051730620377	209.859139442018	198.955304781866	205.821286680854	220.822604829362	176.012233701963	189.706796569956	175.355094345321	218.860931444379	231.57662849708	243.271530697061	178.567023541489	195.193060933065	174.647635859672	182.957622901974	192.221705190156	237.79493111496	251.701075266676	155.204856635204	216.381475302965		228.661223111805	202.868115238059	191.774613715551	177.203491222125	191.363323803935	154.136265352638	211.741732059646	246.084555756059	209.651325821341	227.243707711225
PON1	306.685740734107	421.768313830873	822.848102561674	529.364220975193	248.184181537554	576.268818732599	547.895178130807	167.569916167995	503.89689850759	584.894439338552	343.046256003925	266.691276401426	304.008665674777	226.503032943229	428.800805233247	289.126446426968	714.88148884869	301.30812155302	217.594891567556	208.013011854253	392.776670921929	433.456306753107	525.824524153631	167.865065261625	325.870405301977	432.514534266238	274.772787390276	480.610921107307	446.187265460607	434.071220655417	523.375632460772	225.009674640553	136.902751996237	250.088011442892	390.227190694923	689.425393397397	283.364155224613	221.380375241315	250.874468032253	697.493560650533	365.293446325653	284.265894102683	524.870707384785	357.365867917449	313.059739873158	148.125882508525	479.088224117796	322.075694243664	862.479568595983
SERPIND1	547.309950286525	623.133296612951	672.845094306207	728.004437704149	639.915902498501	827.119569558035	822.025651692707	358.028228171996	689.326613627217	561.178860430546	499.008235206344	614.128306302596	723.148765009876	547.864661030892	832.221664287739	427.827865470346	538.168551114521	673.325569836573	614.515496741337	471.933848531651	900.737362950839	673.118661031595	752.465816774735	556.980301704129	497.097913573865	700.994796583072	566.876869513635	589.013532566268	765.911980969457	729.508440707863	515.675329706786	772.68006431115	678.34741730828	270.665866377284	905.510682420706	520.719224257024	637.448537325036	686.124891772723	521.682696256971	670.890004087556	642.990385901183	426.633353050974	575.945213503496	524.610249186404	523.506792048831	614.777819549837	618.526892795208	839.687414098075	358.514260732924
CFHR4			85.2269371603441		64.1023410507109	82.5986364980909	102.69527090552		57.2762475277281				140.708934131554	59.1624248273675	84.2096343153286			123.936875891652	101.112429567602	115.719917507072			80.6846776098275	90.7408960035009				92.6142934607666		88.599536935755		59.4483093900989	60.6366126198955		84.2392043269626		134.791399109592	72.271854668664	118.180000406819	71.9174772513565		112.750271815737
HBD	143.725208420774				95.8383837034921		74.5917771456432	152.106380928257		124.290753342149		104.948935197285		66.7153425634933			174.647826844702	146.956768673569	104.926274255606	74.67717681778	62.3891784939385		97.7691206135382	226.211874100726	264.397717525691	202.170419977038		157.931036377483	99.0804890945915	277.452325191446	73.5056818656029			257.488572582891	298.001551563381		73.1648340526189	118.008366881319			216.267668126635		93.6497998128128		362.376315545132	212.784511307976	62.3529008979891	96.4680462203211	96.4285350494096
SAA1	4711.86588192408			180.337645488435	6399.37417688996	618.963756469797		341.202668284881			1756.98589666409	2185.17552406635	5272.47429013801	4647.00416184824		8994.98100606282	190.507800362811	2377.84488322752	1397.63464508673	1894.14075959596		400.209231481436	152.500867209281	10785.4064102721		2149.41592591621	3597.94879167078		305.417853212316		16575.8604165768			1670.12355530084	312.007192540091		999.026670707333	146.679440867659	7204.50264189073	119.145888936719		7679.63519686204	320.348528222368	3743.51710818628	6365.50552883526	479.111201529533	304.835485520941	387.480650097843
GPLD1	63.4137701587186	73.4478588137417	140.359999688307	149.551717184215	94.2690914895752	110.065220659225	136.915650908948	71.8354716286662	94.996194465212	114.707748486788	64.357366568914	86.1958484624326	55.1623052731354	49.0224643337904	135.607424588602	54.3371111784296	106.367913215264	117.105726822248	60.5298289097107	63.910291972567	68.40487102609	96.9307841800727	98.3234267364925	37.2643109630904	96.0632754631156	54.0123904985426	57.3882972200399	93.8570189432042	91.1272894845193	91.2073678673452	71.6530987057114	90.660831451644	94.2110917688042	44.9549803121907	89.9527203357395	107.549030742288	68.979347463559	97.2337597630349	80.9823041603786	93.6784220887485	67.6353869402617	68.685790728613	102.549969644702	58.2874754305873	89.7325385298908	55.2048268762992	68.7304592771488	65.6768805409576	128.496845687871
GPX3	109.788430637051	136.805099417653	168.010827065822	477.276305584565	105.188563476922	167.836064284914	168.773331915806	225.302477834902	164.320754912837	150.437332970932	201.482209706357	141.518189921976	154.817619836773	136.682949841762	197.059277041017	227.573123698446	142.341805890665	129.365313025304	291.908671435872	343.514418294426	186.708320611817	138.398040923334	123.821057575752	171.158869888498	118.671263525354	162.568683506387	113.730105466479	109.221906913049	161.448541408222	164.288568791737	182.029523894393	142.099144601903	180.110141575422	203.435913753251	133.92513314078	176.144277303443	200.843548601721	116.044753836456	249.675663447065	187.195140262038	87.8471648942978	116.950493405836	149.687019149436	146.370797659467	97.4824670520593	129.23774899338	98.9085061613533	123.340760150971	136.332760004332
LUM	137.927670374624	327.346409890506	236.466359540687	301.589109678575	129.405010163186	135.158646715661	280.476623197434	357.623689766903	239.714379090929	325.905930950724	275.006742077033	181.221566410656	232.406088481393	208.288577476548	234.561690188127	314.812196938718	166.005630406306	191.87257261933	298.462264312216	146.375500567395	208.591110613866	181.157168833132	309.841216351825	227.967819286155	214.992633422065	261.87130686258	196.531848317742	176.42629384357	199.870680164628	189.588046817907	199.951379491765	243.292387446521	404.961761474551	251.510775529144	219.896246859271	254.349630181515	399.622868971424	346.75290644423	239.371615648381	246.180165999914	228.100080910352	251.503418373973	201.776063613946	191.959185592135	211.53694953422	163.788669060317	225.969552036786	193.751109088265	289.332124600469
C1QC	835.158637339933	1020.4095027722	1076.91779561404	869.239239824876	776.611624345546	756.485142786283	951.199616695686	938.213829404205	886.046213133616	1050.09184015362	1143.47429403535	1108.80872296364	1087.85635265515	722.928407019794	880.750880188351	641.930720120457	953.320127063591	1154.71032024629	1014.40680655524	1321.76601934729	882.297805059676	883.706690730696	707.874369812035	826.088906474408	983.010948346992	1173.76630244556	921.944726927498	883.483800330245	783.087262203773	818.493927037339	479.230423269774	925.120476993018	1001.95020691815	111.444984568653	1218.24160294984	836.295332034639	881.865452393334	930.763487946166	1248.5319880906	1170.40677194885	778.823729665926	868.387550161743	876.947432000302	1073.65529220806	551.185622785497	1946.90611135951	1021.73005417586	821.679232950826	951.755791906749
MBL2	29.7611238412487			68.8490226099314	112.357786175301		42.393535578964		58.7954859998402	51.8471712734889	46.0887174824372	61.0708270321928	61.0073486928343	86.8312675722758	61.8131361581525		32.3284414665153	25.1156545649739	159.940428837536		61.7158817801134				75.8884829866668	39.4526234740694	22.7570002739248	30.2373892634634		61.6510360547482			27.795857042584	43.2013770597973	59.7656787438685	28.158602057224		101.240269866833	84.0418431247945	77.5680980510931	46.0331710074368	52.4192168943759	45.5053871920574	95.8292940084382	48.0104393874196	49.702638760507		63.1969991540886
IGKV2-24		307.355642684833	237.490214379825	366.759402683022	139.675015456604	214.50675216372	496.028205361715	236.961057358824	445.782809240611	326.215933788221	193.579365146	162.372086972944	152.923472488105	205.253417807417	155.185959173412		262.494394693183	142.257290398367	149.033837462747	261.901267980531	207.039296347279	335.995713881336	91.2134112878618	201.387550084116	282.619674355334	206.705363434803	139.039899282689	283.227799763894	211.454194842732	232.393527311263	94.8018067739113	125.550864111747	294.692100135772	359.338174075871	365.145385504213	198.039348810102	447.998515489312	290.146807607036	191.842082028267	136.19198075218	292.066694723829	82.0640642213053	270.198527591927	238.472085061674		335.845058074421	250.223255025884	201.795358911287
IGLV8-61	282.840375055701	929.584662087097	307.182071865907	334.935362067896	264.308001769815	382.601573741559	263.073779715831	603.437008551952	755.837046575803	454.040054515175	215.969516633639	298.717536659115	109.854350425212	323.829954720867	450.621959942916	186.588145120653	443.949668564358	349.220488093308	648.8352480289	327.542261127746	387.996261303691	477.387304572351	236.716049778946	189.25720908127	1597.62239801083		131.369855131734	162.131820042037	158.460637652826	145.235054049031	234.449137925585		628.464214561629	601.728472458003	347.661112337461		363.085004932877	343.529464834574	205.660348019035	66.2916258726313	426.374805430007	117.646492133159	510.324647201422	187.412856258522	204.270796259186	246.664645682	182.648429390237	411.940792451952	276.841682259803
IGLV3-21;IGLV3-9	2019.06711792062	361.959686542681	538.546522199626	471.00312252716	368.135843585362	327.32524583078	367.299114357217	722.33972547474	361.365146022613	391.476925168599	263.853207820204	212.507430739719	528.47617077822	271.030425234796	438.3427488466	289.913898854705	299.129029973516	301.448367386638	432.909942020247	322.001477175195	255.721796830734	391.173531660848	190.674066063266	973.133429642142	183.753766921179	319.00464007525	198.370038152521	469.622480589395	385.530856865942	275.645778774065	204.008950978386	471.033567651094	262.771885328764	612.575479760949	515.942672241827	372.309812780772	765.145186838101	483.816158501197	329.922800839892	310.229578108948	276.390098903065	523.88632737765	325.424826341241	124.180913510853	156.819940588461	288.011699866491	251.7736706818	539.887086287706	106.271625127847
HABP2	288.018772244271	212.990818312287	219.418866686266	261.024760833907	240.930105471107	244.412367498229	206.991008941299	260.019256943779	152.258636577768	297.711580627007	216.677020641177	262.798284165455	219.302274590756	252.73586526374	279.849096856494	126.894157963903	234.172127298112	254.599177443075	247.367763511815	214.344072409175	216.020911365529	239.078766459385	220.182948155075	287.042160243852	205.895736422186	231.503987115796	214.136766230258	237.106479734505	248.187433207706	186.860060481377	195.270949285988	223.507526535066	193.976866602369	262.339530784773	294.297903950811	164.55962970369	225.931144840811	175.705602155734	305.744763065479	240.52860990191	187.995277914031	193.41817215331	240.515741157442	244.989341218338	233.902166466914	329.613443610096	248.982082723395	242.781773333386	225.031373201014
THBS1
SAA2
PRG4	24.7757399881054	33.708988154771	37.9710077041658	69.3878721216822	64.8882307231148	27.7098863362398	53.4037448072362	26.558205541125	33.5138969483949		31.8115255614795	36.2406670301914	53.3806744168734	43.6032782281544	48.8724807344008	50.8531072971855	40.7707157933118		55.1272267337988	36.0426570137364	54.0578235379741	30.9991542636292	42.5239670413513	45.9757474482482	35.9268908818525	38.1930893076081	39.7240314400165	40.0814502714539	51.0006331965595	44.9482185188919	48.7171166562337	39.2930521911583	41.4932314041593	33.1575221650062	72.2904523559778	34.044441747148	48.6547213020891	37.7165276140124	38.0835139174782	39.4794923490365	60.1753827088417	39.2099870636587	33.4866051064371		57.2215836416371	52.915235946103	23.9348824760585	62.9055115477814	37.0445603383363
APOC4				54.2549813791937			45.7865347123487		64.8686206886889		25.6845061667259	29.1728895850854	51.5878132587156	35.2710482961755	78.2651244397186		15.6984364007343	88.2439261524168	118.335246382158	57.6451734992287	56.9148054533955	48.5270549813896	21.923000647036		21.5644434608152		29.5428111109492	52.2923710183462		10.1526530303561		25.5422465136349			28.9390723008512			19.200143814543			45.6534099889525		39.4289719260505		116.08414408258		54.6614027988695	46.618000103499
IGHG1;IGHG4	1369.60009473523	6549.36443987778	4400.98098690067		3982.18424409748	2404.47404216132	2559.28307032147	4719.61673516955	8092.48444000362	3961.10415977774		3615.92568520309	2874.00028737056	1288.01754809018	3608.62845041709	1526.74267905319		3544.42688227894	4201.06292500676	4724.78580680229	2456.63851058198		1582.43395077958	1513.13143400328		3806.65843269789	2536.30212407602	4054.23421939349				2514.51884265224	5030.21592012068	4234.87418755475	1791.35092479023	5221.02323886462		2119.14919935999	3803.76997918957		4532.28894999544	1410.39474371079	2569.79148783705		2964.19598014593	2682.29683215343	3012.88964343355	2298.40686180047
LYZ	41.9656245847121	25.3773229567418		25.4132729076094	44.9393046649241	29.5542689029447	27.7706586937972		33.5482806680032	40.9362114064136	40.442086662276	29.6956424242838	24.4049655301833	91.3725052799127	26.6376637070973		27.8645627580563	23.0598734289637	18.1768175610156	23.8207481673042	35.0161633459534	27.9103484757955	55.4388346631514	24.0430619400759		37.5089907204755	44.3997645932668	82.9639521014036	23.2647808619508	35.446809774881	41.400596714036	35.6136678230229			54.5834232858484		51.24838870166	38.4739050138913	42.7502451706081	26.357406735005	40.6188466192657	62.2347259929908	34.7703043474474	39.9329637018562	27.0246832982672	31.3878999700232	22.0992956772485	33.3115698466061	24.0544711039486
PPBP	155.233264657954	198.60344796486	17.9945757816264	113.190047382784	93.7354334622432	92.3320597756937	27.4279429698652	135.451195964172	45.0541196032422	289.631488647735	66.1765157662503	191.651801418531	39.7422071369858	113.643431111805	94.2185721533608	532.550567809979	348.396221147344	170.393213304634	88.7573562132964	46.965792442033	59.1596024562256	263.423849816608	134.369316903309	113.952328276408	32.1559905225886	258.377831263568	104.454246089609	1193.47790915971	226.518931212971	147.994514825506		352.330696469416	46.3050859068333	203.719592628253	115.949306589051	255.778414720344	556.053447101504	437.392041416483	512.879636375719	321.579340741627	35.0947316508924	161.120015509445	277.219612526954	145.001010956808	121.192443229898	35.8828371216259	56.5030833122535	123.293528842187	194.338199116149
IGHV6-1		151.452133619901	78.5878667248867	141.561852744434	72.1824379393953	90.9276253263166	119.894577081832		108.621314806132	307.776877678852	97.7121584698821	49.3536131824552	59.6749843447643		104.218307049993	32.4125652625604	114.790088949525	88.1732188849046	72.9140008951092	100.639971680479	112.92252995084	91.230131621548	58.7621213651985	138.700840771996	56.6545988093351		66.904741445482	117.612579337604	115.28703633009	53.9871802966904		55.6179999776358	117.743100318179	109.501569843446	167.356499920998	122.845401984665	85.919091360107	81.6422045927246	70.8932663812737	95.070791912165	90.2886478050924		111.774829472906			48.0554374441916	89.1636097371999		71.6692614648368
IGHV3-7	349.295160990035	656.500578782949	707.662357713849	577.083242884778	541.242338481847	279.275550182058	497.5601816409	722.591835020525	727.224118053164	762.181788355959	541.282286325529	669.717661565039	534.196507529651	566.873257627896	552.912973319984		482.701716527951	512.54132407421	530.570266505505	716.897313180033	564.1957976827	538.230343973492	418.480390881316	684.434701924696	583.688312717395	630.756552662888	593.714067897698	657.653541570275	689.352621528041	530.308134300019	458.302799639177	509.523792058669	661.130694103891	771.226110521395	591.544849633543	480.536144503067	670.756573197751	656.680796428004	787.519317456328	546.162121124309	414.809699072249	406.063458353392	701.213600923234	783.186819714255	458.017964809177	360.62725812497	473.435459668807	655.190300576008	643.10162191105
IGHV3-30;IGHV3-30-5	736.768956773712	99.9118988954093	139.625400735935	211.570882580098	277.367205077939	251.545840613173	153.84305137329	395.823850593958	250.714824568282	150.535078967712	169.927709232316	136.160580497286	169.808188890559	670.364254954376	223.537709894167	165.425168832556	121.082094186166	208.992659521391	244.483355429366	263.109184748542	453.15046425468	276.844626558497	138.605694459782	278.505516524644	186.684547241597	248.107294597535	223.397997944375	123.900322322998	107.121637117583	207.712956035714	137.351964676458	316.17037635689	159.103193074221	385.185293158788	269.804517724762	121.412943429556	290.001860131163	287.533685741731	201.38503599669	90.6515261781169	160.520524357518	167.825743855701	157.467377082919	191.646781495818	107.206009327056	307.777218714055	136.506708187229	300.77724171839	138.184504651905
IGHV3-49	211.416443712293	792.591480585123	339.700624187179	326.654386877055	686.63809516046	1227.30296503401	617.633739624278	700.582631909966	775.954364044223	422.298115378591	411.727000103174	403.96075416897	357.248830424488	457.783412403726	448.788019215924	403.410695474545	496.595158947973	538.411148638635	655.353823315327	627.942249179278	695.210123646261	526.851361710331	278.067036034406	1077.19687202242	553.572390677894	594.950432700753	233.415222998474	685.949737636889	642.761245553851	252.708277362155	186.227101337125	648.846736945257	519.706009789589	503.274723961643	614.450181278269	466.973195846498	829.079155616638	438.984518106604	326.593823858059	434.234678919901	420.426728911187	194.386305299977	385.23229358918	392.647386695811	242.369266507389	518.870719944113	312.06390837119	792.973214778937	592.797487693296
IGHV3-15;IGHV3-72			146.028474782586		129.846111747934	268.867323780725	118.557820663238	124.873286611733	214.977450060607	167.52465624545		174.542206874022	135.167695141085		165.351797716358		229.167638271413	218.51644028679	126.683983877411	151.462960263136	170.532962746315		83.1539646057308	113.11939322075		255.788456878784	73.5560476754281	211.236294605732						221.479699100828		135.662814903507		120.60989992062	103.453636094064		227.80878936462		173.441285356904				64.5836402454572
IGHV3-74		76.6862895765513		90.7307419927232	52.6176473652954	69.0770453128348	58.3474032372155	60.7559959819618	80.1715914248465	56.5004465537006		63.8766621004767	49.4310502411631	71.6186929261239	42.3524946372898	30.1424614899701	81.4662204556764	51.8233929435698	65.6599112604592	74.5453256826906	62.2011839531872	42.8738219459081	37.0828063407795	73.7962208085013	76.7725645583995	64.8155588050941	52.1402820748117	76.1542564269283		42.5612405413159	49.6571935286625	26.3842662757124	77.2567988317263	48.8838032315618	64.1662209202577	53.7405118960306	81.7333369656558	48.8007268054576	47.9816248524578		36.8375613782329		47.8432540216836		51.9694423203387	41.329949952789	47.5222450671181	60.1557354265916
IGHG2;IGHG3;IGHG4		10635.1561458159	6811.99583946412		11013.4621263276	4886.83877278492	3801.99498475587	16099.497323624	12508.1749884849	6022.76551433362		6894.72921132759	6581.89798249404	3510.79701566248	5240.03523571192	2454.63197251713	7510.88372772487	6940.18954695135	8957.09985038485	13116.9269552513	3097.56742454765		2961.6635523942	6388.72570995413		8650.23154013912	4356.27958388594	7423.24426970219			3783.98756706855	5633.62499018601	7849.61715513001	10944.8961001973	2736.110855833	8854.24548334721	6493.49425687153	4449.43798660798	8448.01408765405		7097.15728783077	1882.01059556225	6788.12494518551		7229.07694699412	8019.44746024203	6635.81233377976	5145.23524563059	6288.72394043196
C1RL	61.5665143906612	72.7053733696127	82.9860583982526	60.9978387128546	84.9781009399421	64.7016320864504	73.9701649684804	41.3599107480339	91.4806720583493	72.403490731422	62.7290824751495	49.6239820922541	64.4190921308401	80.561266232452	63.0347773881958	83.708511220653	75.1366708402405	88.612615871144	86.9641777783457	83.3885787855144	68.4752694339256	59.032342731689	64.2043969285024	81.3726955216557	60.7344617845238	77.9797542057217	82.3889278976565	75.1848796016699	79.385930996703	49.6635647333082	116.783241561018	54.996001627448	63.9444265166499	97.741866009799	79.1710188332092	78.6213093911886	76.2357454336299	57.734379350528	68.6372977795515	84.551449138481	46.9202503376107	71.034970105797	83.179736375636	60.0753449318779	84.5667529709587	71.0797555448047	90.2589188923915	69.8855352555433	88.6151311459798
F13A1	55.2943623220637	90.6295499105357	77.9212825883195	53.9061650565607	31.0194219765873	39.2068044134479	26.7598932292248		59.8251252196879	95.3044233778037	58.1904693616779	49.496255927314	34.8642577715735	59.1636575516875	67.7830894435659	116.876684175777	51.2670601655343	69.9429242496304	35.4959912716348	47.8499106890947	53.3518430726751	60.7758014506917	45.3744611546457	35.3906785950607	47.9380922224781		22.9083952968689	232.082589055241	56.6596970044232	64.7669030678861		48.8207992060626	49.1875905085009	37.3885609224815	17.1040324133418	65.5218382059082	50.3170562876041	62.8146722602014	64.060964762269	73.0078670393949	53.7978429386798	47.4892120662525	51.7521819963	127.80709595837	40.6561668829237	37.3680992196095	67.7443416419872	63.9304909807239	74.6472371932952
ACTB;ACTG1	517.677911287374			347.789000416091	513.400266884484	606.331924827725	327.965399402307	356.428030160914	321.728197824876	189.327885986967	364.039685478763	334.698520787017	179.382556187226	433.809510221107	286.742163747248	269.511933870701	255.96587926299	228.495215489988	281.011053453393	195.038150868109	268.995149750954	218.457808261547	159.537570223412		224.846526116965	270.130449207375		629.149577640658	295.391929763104	414.703851092761	192.651184375859		276.534010778911	543.74155120059	310.6832230779	194.462214277249	602.849202651672	381.092020570221	423.539976297278	203.863324226035	237.614417374071	159.98240903637		318.946150041613	154.153123046476	243.162275209141	135.557249371121	342.938740804939
CFP	253.06097981578	196.600342230508	223.757983346859	189.514288948408	151.174504767861	146.995464756098	205.056212348136	111.213469012573	228.467669787142	211.972015363259	215.136579470685	158.056523242123	117.52932429742	98.2320292808829	219.526797923056	149.698975544111	201.385114304494	175.099405219712	131.044206207919	103.808074708816	191.967223786644	173.358942170447	234.506639983835	139.701097705441	176.291909941097	184.024475661525	151.752892875215	249.560832079987	220.333723034803	142.153063197207	144.850377419853	135.684524005696	174.004069851416	152.382793294486	137.490080086482	196.003947289238	182.059962884965	124.129265149653	147.596854655677	206.555960005612	175.721958988519	116.653362291717	241.747632781956	163.747805329623	136.437086529989	138.608054744275	172.061413355059	145.393023375428	228.503821504452
ACTBL2	111.527005052512			44.7853284705055	134.536618461898	91.223182532127		56.177727091537		176.94913452258	49.0551245621969	31.8048570241517	19.8387949145216	184.543280754292	102.045322253962	772.005567820368	76.5222270046919	344.988452098445	31.1376068085437	40.7728055767475	53.2653972751222	54.9771914579473	34.5457349977297				31.9579989447402	1823.08600205326	53.7984723209422	112.416546500133	26.6935817776556		53.8544548470099	47.5087366763803	60.1252979980838	15.2348007420761	138.539137461472	73.2411725701163	120.814406732887	186.214983691565		27.7291251854715	41.2493760947064	201.730415914227	50.0815181055911	79.9851014840297		34.7895287376926	24.9321803477188
BCHE	20.1118278415295	55.2548947884059	101.58083580298	51.9464232109953		61.1842618924176	35.4071672452609		64.4093334903542	88.0967983742817		44.4266136726378				30.7617209090701	75.6064419441181				35.1195508791154		47.6845480848281		43.3608616827546		52.0404130486544		84.3659199445269	55.8998364867036		51.7454301645841		40.2162875879921		53.4721281779229	36.2057315910132			69.5076487624224	81.8600204275505	44.6692661272949	71.3478193376964	44.9268335400722	43.4695348682982		43.6360082891565	60.7931384940492	76.5562279552021
TGFBI	53.7130541100829	30.6934305480765	41.1163897248222		39.4363308300022		39.08985237832			37.0381694746959	42.1217749582451		28.5932726525694	50.8272315165541	45.5865270519599		31.7495717598557	29.178419730415	32.1753645994877	44.9248378452626			56.7239090315089	23.4863187370968			53.1281966433238		47.8985784923245	54.4674868849383	32.010786861228	41.7477900213851	35.185262392522	61.0375979627924	44.8605840469825	69.981509409025	46.0259792509276		48.9357906333524	48.4467013287028	33.6599684155315	28.3232892122377	90.5070235089154	73.8299488259114	55.3835115435052	42.5601881073395	46.8589790068664	45.8960068223331
TFRC				53.4451113257811				63.1995054648156	39.8305789608261			28.6369863822396			30.1822911571751								43.9293271450087															34.2330718965295
CFHR1;CFHR2	52.9429757806394	36.827355141395	42.0484410793856		28.1304281342935	36.0688227177939	53.9345956026934	47.1435087269403	13.5438333901355	23.1555880318753	26.1612495702317	55.3085240554321	32.0945642841951	98.6638990130652	59.8192167288971	36.671662275068	34.5543271541869	54.9400449977885	46.6631661131569	42.2341584290177	61.1006312939393	25.256090510096	54.6282253844682	44.0831475204837	50.2258540160557	26.7120208777587	43.5148736067113	25.1602263046555	37.3689233769827	34.1336988544021	59.3763356520353	22.065936714689	39.6882765133055	55.3866088626928	87.1500523713251		53.402211981114	41.9034247985464	64.8673166331553	34.288272945991	34.6146968256419	75.1530235526516	38.8134119313085	33.3334637956104	48.450485427423	106.892370225493	51.5196556382429	22.7246358893868	32.2473911684187
CFHR2	199.735378460007	141.816137674146	147.717730909835	132.405491826399	72.0901794344352	136.247456545283	183.743631598383	88.4576139789509	92.6347496313643	52.3067479744759	128.550642457408	169.231894043805	141.326410284377	259.541134562561	189.784143121808	105.519422783469	126.899114652909	187.082073772131	144.916979149276	210.656241675814	173.665436792459	115.418131351387	110.502563705542	117.187469592024	128.393194028722	59.9948762812525	151.343765831937	130.374218262968	84.7207761889592	129.20897739723	228.312982601896	84.1394083379467	187.022424747	56.238321166349	314.551053626678	125.634359053621	146.069264785588	123.297168443482	190.090197534594	146.683260485515	53.111643443477	224.978388308954	64.7435212351312	173.106762337175	54.2638477373594	293.199603079842	172.078818937752	119.123973043707	40.1159455460594
IGLV3-19		227.168887096704	230.481826297058	244.662996147502	300.558534460872	999.943758133444	213.907267018278	1535.85660497466	166.849572237872		325.871676803429	488.497280947371	386.155612200575	294.064465767444	247.875424029496		257.993107279752	283.615883369906	1470.61285528163	308.842430590778	347.981826132655	362.544510473722	299.503260549742	340.004554774843	224.688417405593	280.068743578467	165.935905684636	399.922249916383	257.447311905035	224.953333420426	182.77983626271	303.064909952255		7050.25922361325	296.738430514203	339.686265687663	2186.83285132111	321.231695696798	265.198772585617		416.574910852387	378.42373078193	208.343295734754	228.471189921216		351.88366226505	111.361598002023	224.662456144042
IGLV3-10;IGLV3-25	607.097671524793	436.4139947481	451.854734084224		525.711692039247	844.82719842778	380.834927801124	850.0564667941	279.728766493911	535.908162318355		654.238636215392	966.160831397303	5327.73313031292	704.607455334884	382.551406339105	373.47001575976	876.834516420998	708.269513601262	519.40323466977	1942.97789918714	1018.77821272199	599.080864488378	1730.81373528838		1337.37305771793	850.417223663061	731.773846028951	512.211479066408		401.162187590085	568.527421752882	531.65673995389	861.260667732983	674.101444890121	417.708303148437	759.70037082118	1111.34786012377	821.949519491716	501.54862274129	606.70931504157	237.012314842214	469.79014679542	545.805199105056	227.5641612517	681.6200425483	385.943096768949	1088.53677189665	677.746721829895
IGLV3-27	84.2537665378185					16.1490780951711	22.3617628671045						24.2435743636832						54.1895111037093	34.9051612409767				27.4205678132625			22.558560232866	17.3302571977558		23.5678617243071				47.1728394861055		35.5670727084656		27.7519775329243	32.7545391533308		18.8747369051629	12.2757247266949		33.3721415952867		19.8074055737561		25.3006464296251	24.5602232850837
CFHR1;CFHR5		37.0634129388266	62.6184112884631		44.7307178243202	87.3929658102182	65.3060466695477	116.242730258643	42.2492370031106	39.1497628739368		112.700247739841	60.4552172685451	162.402076568883	77.4536948475117	79.1063078078592	65.3074312052746	119.145940579024	74.9511565117014	73.2388602998379	79.7367563384466		73.1184554782664	133.348769903925		55.226417356831	83.6827837742665	57.5651711521536	51.6128542890542		41.4499203839087		39.5522508232263	103.634648105888	109.896644524611			95.0675314949549	123.335573579275		59.5648461743802	96.931515334703	40.2970119892343		95.7195799692708	190.32332463178	88.1706944952694	32.9280643124941
APCS					134.850215414015								234.865396754488	211.613140875729						160.436285302213		188.287957625484				95.3329344871757		124.481599595476			123.919398250251		233.372496139054		229.000758325573			149.616552137612				130.223861854585	202.49597626428	200.131209561495				133.835182497042	140.266382269482
POLQ		70.3747967712459	92.8613790339817		301.881435381852	254.852444277035	276.791491734602	84.348765428213	247.762587895391	143.453624845517		289.911669102181	450.4704748992	314.421831400961	311.73701044403	369.967291275133	136.417186217123	239.056177729385	244.707565469614	251.627440556835	267.17691895498		148.877837349855	494.556322869081		323.80115399555	325.48862418886	108.725960231104	237.440649570839		343.730666810466	300.88471980266	317.616281281939	393.698452107472	415.596735802838	102.892106455906	235.964548867495	223.458128478507	214.193604460524		184.200363141609	298.69093987977	250.131777973951	261.48207665072	391.676484842059	314.254704181038	136.884211043661	305.28421895072
C1QA	224.880828364852	245.065432890278	287.345652054366	192.942777877421	190.328555528811	168.826704086049	241.499788711616	226.701065537942	248.639503412879	239.171588237145	268.120281598652	265.858742100186	244.178588169062	196.599727848668	206.224348029183	150.376200721757	250.027202967844	299.903573064243	250.085953315612	280.163584384712	221.808302794446	239.188042206814	186.302529875537	210.851535411278	257.275063404794	289.951533775344	208.069182747922	283.526987654079	207.237175380797	205.740702442802	146.538042263331	216.308812022326	274.016058902263		262.584522660018	222.599492652059	228.311268481136	196.306543413041	325.148881627742	288.160062450976	192.654957141391	203.183674494862	199.822762292783	232.303427588539	168.328784403813	503.103780661972	257.216929127536	202.529811049655	254.636336158724
IGHV1-18;IGHV1-2;IGHV1-24;IGHV1-3;IGHV1-46			225.129816460632			101.675667198888	125.932345879701		212.766659299681				162.334146580463	146.131651612999			160.121122006659	194.100335699449				189.318039216525	72.7096340735754			77.1356757414355	134.848684710108		120.08513114292			260.977781193263		288.297675311569	179.623783559745			223.398670870013	256.114821338643		163.39848447817	626.008960448888	77.8105233071777	89.7856824591417	78.4817770101433		90.5387015217689
HBA1	1448.57327983592	392.586857444976	776.4498907099	718.747879956087	747.126999420712	644.652932244072	1015.6657504151	1322.55907140369	324.05083956604	1506.47987608679	2293.40280820721	1106.64875923913	866.021208367958	646.714217365419	654.357814028653	575.963770020757	5198.26268434441	1445.11515983353	798.768607278788	754.532602389549	539.960248821058	456.645614469526	1108.17261712387	1211.28521957761	1758.16021321324	1470.01634301752	1144.11302537878	1560.10680256008	1523.4121637601	1440.06452740985	739.799512741225	1482.35122914591	371.091188082482	2709.04414993647	2523.92987629072	2035.56917937014	843.808160597745	1441.45612979208	1038.35764132037	1991.85664536703	1499.97338262507	1875.17400539488	1171.53862294073	795.768452689829	3432.62737548659	892.695380090461	868.605356948513	986.807417285321	1306.63744456895
HBB;HBD	2313.69207545601	736.593951546197	1316.70456883133	1068.64220656578	1146.89214294579	1112.51747173195	1531.57501744045	2621.32957018376	549.209300225561	2508.70418306908	3917.60377759662	1824.3323646548	1380.69414657912	1124.21465134484	1057.25054092215	1040.72681070666	8513.01764479917	2461.11565525828	1476.87937182098	1263.82689472211	915.205967336153	729.025910193272	1687.32404650596	2065.49948400178	2991.45769393336	2229.45872898191	1871.26327997333	2409.46936380361	2241.55837605199	2543.51939979231	1051.20796824428	2650.30736850534	648.700109506313	4398.66920636169	4102.18892470896	3034.25994060206	1438.12481135837	2573.37083587746	2209.97485622145	3679.88341259317	2892.09565558758	3306.07905732138	1844.5012300377	1382.43516939301	4309.60684455491	1470.07421245652	1640.79901768468	1691.41949635841	2079.05095793144
LGALS3BP	75.6132791371669	20.0036958425445	14.9782698214387	61.4718980729184	90.2406377442787	27.9531942599808	47.8370640392355	57.5873475739451	29.5939219599271	29.9516658382344	37.6266186906016	101.592007071645	31.8144648398257	65.9398369097166	28.5639062402732	37.3153809836569	36.5338044751921		41.232619780035	41.5169913564444	15.8425955126594	11.0496687591319	39.021726232072	29.9073045421766	110.060362685538	55.7598194901553	24.7168333954239	37.8451640658397	34.6711803837171	19.9061053239826	59.3644572275415	170.493072464568	38.6446431480503	28.235887767303	50.5666013035323	18.1723969794003	42.3111086273248	24.9893701744622	26.8014615949005	65.5365153859558	55.145651268721	23.2861889824321	35.981946654226	106.423931047672	103.829856766722	63.3030369242764	174.292796567207	89.791455154992	71.7733033750989
LCAT		52.7313439121778	60.4021795108547	54.1034115648717	42.5273691155125	51.7976729324227	45.3430005221898		52.8185221797717	57.2339210269033	46.8986870372473	34.2964267797813	23.420597074675	30.1033522321121	54.5775492054836	39.8023781647284	59.8395913761519	28.1486141853429	52.2069219027154	38.1933438655668	43.5222357940473	39.1356281249573	66.6888088667094	45.5200416590118	50.6432565979783	46.1014711072107	42.4143116505119	61.1426017724803	47.4249673537929	22.9684801049508	40.6279645626271	43.5907984409038	47.9110901058867	32.5555236181487	35.6128586429627	61.682399269046	47.496368589802	42.0068625803029		54.7954590690535	62.6987629368388	38.0729707633897	51.5405071948804	35.9965446244918	29.4599443553487	39.0070435452837	54.3155671391369	41.3455938089088	63.1103397320833
S100A9	761.027640569448		1625.95877113315		3191.72234545317	847.589890742126				2216.04711287909		2643.64138353416		1053.43446882802		474.350462968287	2009.28194412771	1744.39534970398	2439.18008842132	2740.75075485544	1127.03733786309					2456.04534771326	1031.8773773811	2107.48599832777			897.848855003526				721.29206534962	2193.66604258067	1235.40342287568	771.11938268534			1718.84154968394	365.744337419509	1886.38324831168	2302.4852558687	2583.53391913821			1603.68633331749
IGKV1-17		254.744743391325	212.769523499617	211.573962357821	228.616927079465	205.816283787375	151.492963066947	227.396953505454	225.442474037184	199.263222369121	192.671899809912	449.725621069075	187.238038696202	194.497743481696	164.808175284397	193.811206163402	268.239570934646	118.590616889667	149.942866797644	265.299886315696	287.662984573135	204.830460442813	142.073210237618	138.518880670258	199.798260536686	208.794054472443	130.680027020018	175.374490629823	185.931084064337	133.955587317211	120.476240641918	150.396931102702	196.608697717431	282.067102265258	202.153704449185	220.271568593458	236.408460051378	209.330779783756	145.054406037836	180.953567322661	180.165896924834	91.6415963354665	249.196725100709	197.017423573267	86.0030433879797	182.243631705155	150.174695260818	171.766667356379
IGKV1-12;IGKV1-39;IGKV1D-12;IGKV1D-39	1328.13450442472	1398.36113611611	761.017817705895	918.302888243915	1810.90966076311	711.632416036285	1014.93213601172		1173.9000156312	817.128654975615		801.729643901854	896.157259342297	2884.02931145249	1047.97280453171	1353.41467870315	716.084071071766	1813.24822777579	1538.84811267923	1749.65688369391	2857.7013164279	1278.40059764631	801.056752541862	1971.36349175141	1191.43771316545	2199.28908573513	862.939231318409	912.987614258458	916.418592698547		864.268211469462	1663.50262258918	1181.11125935188	2713.68437532879	1522.90500877565	972.863688466087	1909.17842875584	3228.61780928554	1702.02307260362	877.253069263834		1104.65712218412	973.177061698721	1258.43114711682		1880.53388346336	765.954005160472	1649.56920887941
IGKV1-27;IGKV1-8	432.670887073324	702.744179067513			599.593308185603	487.974788495499	432.915986447129	599.381849954341	505.998060900207		278.215375505538	420.873045878503	367.406131651626	820.621822537878	487.168240624374	674.075552426445		528.974823718066	589.363482183059	847.32257040711	900.374346250723	506.485142202717		1297.11845398423	613.595946497981	701.489039863404	557.537581265705	581.987681139666	498.123529262398			532.852841864515		676.093016727513		505.59100341479	828.264506127474	814.04816519869	636.143142058208			400.516087950556		547.660930265208	374.992845791168	683.990547184603	618.700568217469	577.585543524182	396.766396107401
IGKV1-33;IGKV1D-33		246.346717061121	229.255057653497		131.789668785525	216.44447003411	145.541025307275	217.727234901245	195.557367214767	208.813998655648		222.526250069903	325.804724566595	463.486465928832	249.376337374412	319.735591230998	281.255479647935	210.203594103385	328.44834495789	323.971121980611	387.407024586327	255.189131244007	170.240902506582	356.289051738641		214.273253546202	166.639809942389	205.079915600406	120.485564456092			279.161888635581	194.942598548098	774.18472976831	236.787424097509	210.850613786722	458.172718415004	215.118985179665	202.855741615796	187.475373655755	220.725612788348	249.468473623757	193.77308300766	227.784526624339	102.523588220322	250.828623601718	164.782489114	345.269907128567
IGKV3D-20	255.627982624435	1173.72843208141	957.921977969538		565.813661709317	533.517522171052	740.559781603203	799.820475497459	701.321804374458	1370.36182469128		745.868142502148	240.452691894692	565.901448556222	956.663223118096	864.673037133797	980.09322819382	755.330833041732	754.107303862954	1220.81102148904	555.213399945219		374.816001781656	755.887056302177		989.540653913345	452.754094418596	556.382062344678	798.643583081103		282.523677845759	377.585450539939	614.849931277802	637.698287078156	886.527691440893	557.621723974021	1174.27709987459	577.6397405206	727.806333491242		858.368773252822	689.89492601097	684.275610486904	614.050178200743	473.83956509346	502.356664382724	755.300590973663	573.907426104935
IGLV1-51	245.383544789209	145.159457677978	146.53971586354		176.549844621596	174.316979107922	85.9425464147417	322.277167806959	252.297743081496	183.066009183808	171.064435011211	428.679623837128	106.062240650824	487.596586185334	284.612474658909	151.815871445034	213.617551308168	236.876382947726	238.216654392164	211.999092712461	402.832312802036	505.562220172383	81.189638021241	243.850427091728	140.52686528581	234.413489130426	150.106641270671	203.719253554342	180.009838608093	106.054760677203	133.578515359209	372.552162534967	153.464704552221	186.976923036015	182.610143320046	307.086237644912	334.116429695809	203.527514530024	314.471787362169		239.694320994565	150.77767222451	135.279750169704	102.83573388203	62.7866523117278	155.975376754945	77.2834379919813	233.847443698271	79.0868993459848
IGLV1-40	384.631537635669	105.926441732946	119.95328091827	180.792623488265	107.100120779282	128.644258546793	93.3823518692548	183.97834619307	103.68853503394	110.491736629763			283.500106704088	273.217441565617	176.2993157649		116.932063223186	138.971170534831	144.908523605964	155.476780824213	284.334007863817	158.68255984655	84.8376613237679	237.827602210455	181.461213952274	205.590256095871	96.6834144222216	119.406246950064	107.046626450989	108.363886151457		111.463862661741	118.759015965515	326.599378737504	193.099659738871	137.389197582312	201.931123399803	188.048627782633	142.190163461512		170.446373676045	106.328435331044	129.060036786912	71.8448700802369	65.5876465361281	191.461149012545	54.1173985812368	180.75256571609
IGLV1-44;IGLV1-47	2918.72925468614	194.646835651567		153.80809796377	309.106092183744	283.483074850764	223.805011724687		185.008395017214				170.30648496847	729.849344438587	188.983304755001		329.872990591515		281.086403645434	246.759636004862	668.272141482248	458.038553966651	251.961200465344	655.8235961887	242.393546116159	417.028491440741	249.298218296559	257.800905035317	188.232853752158	134.207726633234	236.233477552637	117.58163981565		391.263282114581	323.122644815516	304.16799128834	499.680772784396	380.963435262654				157.569067659067	210.991679144011	84.6764333772469	150.87843789467	961.073560129455	71.5014767255196	582.029686948921
IGKV4-1	6568.00706632313	5532.56313198461	3927.70819746857	4602.13474792022	3888.15014151295	2505.15614264231	3909.16162840499	4509.77432446883	7446.86022558005	5632.21907600373	3668.72250246574	4526.40211043446	2300.04011265132	10908.7888086155	3120.50166928972	4327.89463291776	4486.9652736405	2873.79223033467	4847.11990022768	5629.11814589393	13993.1284392521	4374.75272676824	2035.02879546392	3849.89647163735	5002.38037231819	4207.3409992266	3964.43712896007	5807.52743546594	4730.42772404433	3258.05459139499	2791.77778835643	4354.77047035025	6882.11093625106	3947.00356534	3768.93051778238	5295.96099929839	5807.14095300355	3303.92432766093	5946.70823703722	4270.31573220512	6692.35346367533	2072.49660086861	4838.1609467156	2527.79948562888	2603.52261631372	3158.65228804967	3446.07488799483	5027.33947737864	4102.67906182298
IGLV2-14			194.079061183861		141.919391795343	204.687974170995	172.176261609119	235.072958521765		260.782821054034			212.069792270396		239.781680541588		240.188249333186			132.831639967056	394.111882045096			256.027402818299			69.6578178766593							237.907352378991				204.450053865931	347.478937170867			131.677883728546	235.188605921405			274.420077452441	83.9137923583561	340.984292703749
IGLV2-8		218.289502434058	114.181010445422		231.307404323008	183.532907938938	344.607442434899	312.87470180964	424.735795309383	463.565902891518		228.278666630074	160.248124644728	1404.6239109172	256.481742947915	138.947251299282	600.638837835184	303.625871941957	330.425546688686	420.478058816992	1165.26697554452		78.8198226476271	416.915308783676		440.449712382435	181.447471528044	547.526448777688	233.732748141405		327.2727067095		523.895661719575	387.824993774974	428.872639660245	304.735820020245		900.502423657499	645.748702534409		181.329369316995	97.9558386158886	425.296395292107	173.09743801001	251.731859037171	366.83686334593	255.857044410524	339.86908876411
IGLV2-18					25.4545979170019	37.3773719667448	32.6564116196374	37.9355908291424	36.9007486305657	58.9255175555519					27.7408380185494					52.981068622227		42.9380077067802			75.4304035769928	43.4098438393937		76.342399415585				39.524844305605	175.62487360189	22.4242187987017	37.3590842621373	79.2772745422216	25.0932648136239	36.0112636361724	30.246149663725		74.5901489815455		44.0964124871897	103.005315894457		28.9201327555111			32.7106742664508
SELENOP			72.1495999904997			52.9647465834067	54.2489672597977	56.4884975952691	43.0201583380928			18.4617701876924	58.9218751001817		71.3669455914979		42.0634294361021		67.9846246443696		54.8404034467639		31.2202481565961			58.7153444507402	32.3903570378902						44.5192215965955	22.6270525925429	48.5383882028335				33.8133499041315			28.1002391136297	33.2252719759766			38.0328924423484	28.9667850092494
BTD		33.9867674841017	68.9153546560013	35.096563578455		59.5703797682209					46.9220062959151			26.5148996149915			47.1201800313547		42.2319590212904							32.808766479309	42.0459179968939								45.1916426712816	55.8118252999249							36.0483161958055	37.2325134498945				28.6676659742828
IGHV4-34;IGHV4-4		587.508764655906	608.635687553407		423.488160334639	645.329745424402	372.690459285787	1362.83278414761	703.086853727173	514.702461755517		491.226292125312	370.949874284244	923.411732905794	632.600918673399	612.397772058298	392.852978500123	578.361285922972	498.832480652655	726.835133276862	985.600040397504	512.566210525168	419.622156266658	733.153766824695		441.12059892387	770.642359038124	610.232965531469	500.027766934543				506.902628986782	2422.44031152154	452.659745366962	465.235972692399	1140.74151561984	808.845116563187	622.533425904226		523.203407816446	529.674640789841	462.17768998522	541.783913873055	233.826895928629	812.194165289554	372.926545510044	629.467638199218
FETUB	124.608468518084	123.296108724591			179.698478876558		137.105478341099	65.4677445987168		143.019055263427		79.5030003624527		136.251672036465	248.245290416986		160.691779416924	211.897092409745	155.251353231682	165.155098880365	146.407198990525	128.333224920854	152.967016150898	90.397772196542	79.762752211393	150.306016821994			152.058191494861			128.049596919991	77.6407261433311	35.5291843749579	240.433686562801	153.443775206827	47.059089247138	147.949596013394	131.080591440648	194.413273281472	98.5095125400484	120.972124457765		49.1948462850209	193.938239754596	233.690066899851	488.82731244463	140.466618726582	184.262575913636
F11		138.216322786522	105.52799024842	159.051258693879	123.978417820544	83.9672868878039	123.056965412156	79.7067904857662	117.222446536247	141.547689983722	73.3280482921381	140.671973049535	139.087493088237	128.577110815132	136.5430109898	130.097023470567	214.227362159935	110.642218917852	146.087326035373	156.154027345971	125.384722697029	133.868872704997	114.262007512323	116.573259402641	129.365739800737	112.730101612796	130.668901144142	144.087773521802	148.810907919842	102.375851948735	140.43272409302	119.701694727525	141.091889531805	157.60870411137	178.668345773516	150.150599917198	114.534216708443	119.63833013959	114.662648678749	111.43373847996	120.935066058479	114.457041334023	113.812057948559	117.11186117684	117.310793841214	121.317249283664	110.936366814263	135.773374287068	154.795748398134
FCN2				34.4219663985684					40.6746646391892			19.0911204245102	23.3368111417361	40.4314956232004					28.6246476458973		25.0318714916474	33.6790038145306			28.5304813146962	30.7959811623358	22.033330308052		21.9047215198611		12.3722562023834	24.9677180908005	43.2812500483646		50.2379677856317	14.0091752916633		22.6584357074541				23.854216133985			19.2134725480405
ANXA1			49.0831799411403		124.104031868328	55.5068264474498	88.8694242755304	107.178702849495	69.9571667481424	60.0634106926903		82.522990178585	110.996331695879	154.748905545064	72.4155106715714	145.620302929723		102.019524638381	119.80643641847	99.8806672037932	73.9097421551311		69.1755512491588	152.749020512479		106.212001832187	126.363060671013	57.6576858928483	69.2967919371197		205.96858192772		105.685120757378	166.473138029819	84.1804130134744	47.6074997763486		79.2408001580089	99.4199970170736		56.8618724460124	121.766186434467	75.0286389296663		130.856106352122	124.5701323043	84.9856644998601	99.3490050168542
F9	84.881476455727	69.5730293050601	66.9666491915324	84.7559781665512	113.825078798543	52.2215596468104	85.5344867872804	108.977174729617	86.4477876978116	64.0767670700459	72.4909001232039	115.489600768282	97.1635784361363	107.399493292468	87.8112523209218	76.284608242997	63.110601663571	95.6114318632225	107.392683766296	88.2981292992861	82.1617298060168	69.7450943520545	77.672789159518	94.4940816322473	68.4215139802873	68.4149298926028	89.5053626092881	83.8195340189744	94.8265090182541	96.8263871198193	90.5097084047313	83.0483509874226	86.6202850947978	81.9970032338672	110.805533627139	85.5039545131491	106.381430346054	82.0433116318345	87.1270727429504	62.5207724078715	78.0586599929103	87.5611174474004	81.3915840678342	57.6125462197793	92.0733532282991	112.720294226824	61.0526702772013	86.6646845584729	74.3829012370867
CFH;CFHR1;CFHR2		59.1252003230097	71.0106347894747		97.4597263204106	87.9005176058328	129.941014788793	183.833605867072	84.2397467482873	61.1452278309918		123.888676123475	104.897354269821	154.054270963475	83.9348859200223	78.276047712257	79.9663395192121	117.285870399032	119.889859487194	90.4768018084146	105.426570757463		101.488398797187	118.326093988247		74.6278454999685	97.2008873842942	95.7924642277755			163.589480021522		88.2584361783973	110.27161387277	132.328060989962	91.7949007027591		93.4174253859695	155.585057759031		68.2743651191268	121.038398224153	83.5134101287481	92.3325036916077	104.426400100885	155.796374596516	88.3660623627414	92.1019091446038
APOM	96.3929342635905	146.410527003909	179.694243726453	116.128786419263	50.9420779353407	72.1005547676838	79.8163236795627		131.622969844413	121.798339315608	84.8842139540368	75.4345663817875	59.0031447326764	40.4067492963228	68.7716359344844	95.9967803467329	163.941835616525	63.5304743865656	68.3978570933069	107.244025294766	87.7072177894008	47.2369896281222	123.445233333141	74.8267473436363	106.34590322196	47.5243630977447	83.7995149571087	122.614753062486	112.926612519215	121.799675985658	72.7332824124922	69.9168025814978	98.2035706276609	76.3893408604735	53.3273464099029	152.440892698798	62.1190522946063	88.5999216310102	39.1007339460062	150.705615271409	135.641252099532	73.2297325546451	97.5679456058412	60.3706634234805	58.1504639820088		108.08523995784	76.0090693029553	167.022164219285
IGHV3-72	184.658798086759	561.138621780547	378.737123759995	432.941864478843	269.259239284277	316.837131660616	307.850458750662	515.41831127828	398.617623014758	480.160504891401	401.523756724796	402.883262867883	211.870911998508	321.668981393922	377.846382423119		580.284219047559	304.68066852633	469.97350411118	528.546763287661	372.487275256711	343.938404867273	324.175173287943	318.669571391876	505.776812735507	451.207421824077		532.874709186206	305.45285148346	366.3243950686	220.792121500297	265.920080263095	466.531776005674	340.252737406586	361.247930311385	469.676501892354	340.183696981195	347.383827743771	413.969135216753	255.698978011985	463.625876974171	231.40791150752	432.607682654767	352.071096717515	147.330705511043	192.054521008932	256.620832867422	391.812892879016	390.781508244383
IGHV3-13;IGHV3-20;IGHV3-21;IGHV3-43;IGHV3-7	2977.38862322075	3970.34923190126	2798.03951739031		2072.12237116922	2616.37263582116	2476.25048943634	4836.49357004855	2832.53831603924	3473.77740867844		2376.9380515051	1954.56167065784	4725.90022564554	2749.11682652491	2028.2934494011	3071.09518961914	2998.92927810622	3457.92055807849	4010.3942456405	4382.52137826738	4243.00799051698	2408.93112613597	5520.67601622635		3904.90841408509	1720.62961860124	3543.31249229351	2298.35704886613		1994.14828322515	2596.4423225469	2923.06494124439	5082.54449421208	3703.87225570532	3219.71096834182	4518.9230475533	6803.13977356734	5472.55261396622	1910.31014696609	2739.7641118061	1913.4138780437	3022.0691050449	2410.02123083211	1409.76650057432	3278.55729435836	2432.74386403907	3426.71743590765	2263.16563012882
IGHV3-64		217.095658735935		76.9017207284633	66.0770885137025		52.5616751459792	119.032866006762	102.427029009416	104.87864692897	121.05520065565	88.0810573789862	81.9676059889484	87.9043553378028	106.679969853511	43.044471165681	265.329415945977	74.4533623199127		112.362974027609	80.9445232698802	121.72306251292			118.637046711341		40.8552874215305	72.3262985674864	82.2529841158345	112.931522184411		59.735368561255	80.9403284907105	138.66954799604			86.7386921167924	163.298219482155			161.102266612777	63.1589149843919	70.1151859955955	112.152501873408			112.455671039908	85.5458663040809	88.817629158848
IGHV3-23;IGHV3-53;IGHV3-74	5292.7890022527	2858.92924010352	1648.48927676062	2484.9563935201	1831.53784651374	2223.27239470603	1724.8714731546	4729.25237004529	2004.62954103694	2937.70654321001	1519.31959792082	1657.03234992621	1585.31339248474	4732.15525288926	1762.41220740847	1404.30603282125	2619.52904226285	2220.06339487499	2407.60614968019	2859.6352981294	3445.07017741984	3635.93222377799	1619.1140358952	2919.56879467553	2605.35613963781	1952.74121357841	1349.07942687121	2565.26743943447	1567.27788375846	2052.34821637841	1333.91352387674	1853.75924294034	2472.16661359066	4254.46743600905	1814.43548699009	1997.0935858474	3383.15605559719	2701.38904902047	2814.12498112635	1169.5552617984	2420.3185117125	1379.34882243932	2502.6054677025	1779.34960077385	911.042443999383	2524.95287597918	1829.91568984645	2976.77217105193	1848.83184938726
IGLV3-9	75.238570438867	52.7867347316362	69.5473543691691	71.5132396865494	77.7447800207398	113.788198465542	57.1589328918708		66.5939918807702	41.0304419896689	80.487464591386	53.1677092488611	44.3061924537997	53.5502743125916	58.6146693776175		31.6485309881108	32.2580885490707	119.061463052988	39.3798285485275	41.475446568473	42.4155332381136	35.6106846392127	116.856006228258		69.2554473962371	46.8835437687968	105.655799742912		67.6859046404534	45.356525912292	38.9272932613729	49.4543674304078		76.5181931423663		75.7771427077086	117.403613674431	50.7346136290431	33.8937010179295	74.3475508456648	36.3355831765922	63.4547230586856	50.1504181842065	37.2977450501556		45.2004444454065	58.4902676762709	53.4081689036367
HPR	4018.68197096363	4226.94335213282	4834.41656580935	2513.90684746698	1849.99454703967	2923.52813121072	3841.42179455866	2288.67933430091	1927.47192737293	4684.77402200085	5576.21073674359	2857.7228492313	2677.83541392564	2508.07221366088	2523.81555086618	2743.44865604846	4794.48913204839	1198.70686829411	1837.14093813298	3177.75736624109	3730.48845811107	2084.0505980734	4953.45430727992	5639.42813945006	5725.19161707031	1865.17843168321	3364.95420253814	3600.75778642661	6282.5474982776	1487.64584190389	1589.39469012814	2146.01298977985	2017.3743033472	4531.58314004025	3659.78290600462	3880.54197841076	1358.96024743405	5257.77988620153	2256.62041275078	5276.45834757257	5554.97660784353	2646.9225412593	7431.01725875753	3249.94749801311	6894.95394815353	2650.19496054575	3638.77107112079	2943.98107460395	2765.56618926791
F11;KLKB1		93.1703389904815	117.719300913177		262.422589548365	352.423158453034	288.858524130471	111.336268327288	291.335048831142	183.132082811051		432.692819959586	585.371793530703	478.728809419005	325.090160756241	525.255424200753	176.919791080447	357.794736037718	358.748106475076	313.86030867185	422.959691246922	102.205991686324	162.053642399605	313.56896215269		255.521082956478	371.4999774694	95.3533232736738	340.089212381706		290.971302906536		367.552284057209	422.180817106262	422.926464894257	104.018871165439	215.93586038377	228.510065252501	349.739811090056		279.940634590059	328.214354691119	251.933988530752		263.820594864192	174.335940339598	168.670755747249	346.845220603751
PROC			37.6979936859447				36.089584244659					21.4194983082487											21.7224667672118	15.524737770726		23.6973378570785																	21.1014743614475			30.6780487466662	22.9865710367105	26.8240467016654
IGLV3-1;IGLV3-10		26.1310738981195			37.6810754124871	45.701166039364	20.9852230340846	34.6666818335503	41.6889590080795			29.0962534685717	74.8072096792317	31.8439170781132	46.0518682801054		25.6641836820416	36.3074214039898	46.325174633963	34.4879327834035	42.131316136366		17.4690172530273	82.8630464445043		73.540094614894	45.2450737390644		39.7182651134142				28.1412030062309	58.7940272894017	47.9699673640597	56.8850694659831		84.8981957648187	55.6526784716635		49.1700686380046	23.4380316963412	30.1219601699723			48.7413329063561		56.9883283364768
IGHV1-18;IGHV1-2			2410.50057751956		1734.8765183367	1792.10315687715		2524.0473225258		2920.07063073184		2035.28762909365	2164.15500906025				2135.46685302371	1524.40301126744	2407.29448165183				1650.37385739185	2593.3347910131			1372.97457879973							2916.38171683867	2361.14701384456							2863.08625185779	2555.68981594352			1410.04149786918	1424.15789210939
IGHV1-45			80.3161166443823					118.234334880211	85.5900280506062	159.607419510772			49.3221016893986				82.3591396959366		76.104813441661	79.70850527285							57.191544201768	68.2612011615761						77.2480588675616	51.5215689806606		78.5983408984141	51.2673608529437	85.1143638640778			41.2040658672047	60.4011554287832					92.1386344589477
IGHV1-3;IGHV1-46;IGHV1-69;IGHV1-69D	2769.34838793262	631.14955935417	581.648295091733		463.130474017399	635.298604592021	766.140981778064	1250.26081884245	742.215544787664			588.085449113964	868.938891988118	948.153490925031	638.452880513865	436.681219883261	627.39752080363	572.159847428243	1175.68876891309	768.414491863163	1172.15073848238	745.560613295747	272.863228617296	534.085871361702		1399.50854270596	609.083862415925	644.124770582566	569.672257395003		363.678848827281	648.384711572154	720.607466098859	1172.75366173855	959.804072379732	844.501336554913	1030.88842346731	729.169645310161	710.582690103371		602.17053801826	1158.99709852033	547.390501105425	342.825709430015	275.891798479567	419.192966753633	369.501290329353	756.415675349551	357.588150289731
IGLV3-10	116.590024070478			96.3511896545715	41.7596779395175		58.5587824000829	74.2803474904098	65.1625824636997			77.5759358217795		285.940579593872				82.1784864951466	80.2300792481039		408.72223501095		50.7481264991006			259.89821001648		99.2667549060414			26.206033437605			46.4069976508794			72.0759494162736						78.8065706235881		33.4787269639894			280.446464537612
APOF	103.999780939402	93.2040402813933	104.366991135157		65.9950836677892	77.4498359682875	33.6692063223027		88.6724962464634	101.809875193554	101.082783717072	62.110703015391	76.1994529278186	75.0450567466128	74.2209130356705	156.63974588091	121.219130429245	77.5720509708436	37.5619273998042	108.256326411327	91.3083494431141	75.9096634039049	84.419396400887	76.1187548466628	104.201147217166	43.6240333635416	95.2164063498537	153.828779575552		58.1755235704472	135.491579798902	56.6958806073169	85.1402963257038	99.5324363567202	39.6595535800795	105.538678595128	82.6877697685728	68.9917961238063		89.3977407152253	89.4615770203349	165.218839589376	119.955948888096	74.8438673251178	72.8013078289098	81.2133086380782	97.8211457899585	63.8211747471947	123.724992448357
IGKV1D-16		86.9484792279529	78.693057949619													76.092494374055	86.6875720027804			87.4910753300593		66.4005130552605			76.8961560212085	96.3650549522832		71.4575659553707					61.4334909673671							72.0239512936747		52.1786453398867	77.4220642874064
IGHV4-34	50.2968939080592	19.3530356756933	25.6575576812876	27.4650887734275	29.9597661605504	33.0647736705866	18.1742131208265	67.5626512122449	30.084454631584	29.8262799986535	23.2378806668066	17.3199769277317	18.2096091902879	56.8271996411987	31.0418269434345	19.9539933574851	20.5483091093581	26.1172592482753	25.1517463498708	32.3908966429654	39.1573294441251	33.8175050975361	11.5155698097578	38.2444092845491	21.2067073866621	29.6328575062848	18.7532549256661	27.8541195161205	18.6161807016086	22.789095121884	18.3494350004865	19.2172304526597	22.9616730487496	156.010152164939	26.6154257327574	24.3155584484949	73.2006125058645	38.0386067836968	30.0892890580534	9.33275578361837	30.2610419224928	18.4229691549511	21.10005637968	17.5359675212232	12.1771927496299	64.060298488638	13.9693153056115	42.253104522742	11.5615450380207
CFHR1	75.3883809327495	55.3702842628318	110.267101759226	76.7881138546643	47.5626778527418	73.0077427993608	120.737023283009	84.0977414877696	36.828748359471	52.1493859472172	50.2111609283422	158.092024829541	64.6585019975142	211.486217000429	112.615114733402	80.7387611397598	107.700946650629	137.77737583262	70.5392414832643	74.5644891096323	155.399073747832	54.5536278558676	83.8011681541843	98.0538418239598	102.136340604661	60.3961322232128	88.9537065384923		65.0972620447182	93.8422531239048	71.2101425342655	44.9288718776438	58.5227261618424	91.7325661216493	213.325969190882		111.784509867631	90.5584034929182	135.16438364426	48.8759087901536	79.8842676593134	134.887395502083	84.034603562901	67.574758215902	78.1713980047758	233.152644432591	109.410851446352		89.0004892920271
IGHG2;IGHG4	2943.50383813159	21893.0838762033	13981.2374127224	12712.5741518418	12826.657905577	7090.00121281656	6818.54230915571	12265.2751620717	22972.2644955989	12286.5693389001	15291.7733185	9662.00259780006	6500.90091853574	3038.6677302479	9509.85336966054	3699.67965476054	17363.0637006973	8477.86726630234	11698.5016003383	17244.6994354646	4755.18722917041	11438.979058045	5172.58663429453	4609.72378871203	21168.6072100835	10208.7137244906	6720.60404052589	11686.6634901069	9601.49600686174	6207.7557430013	3250.5186638679	7313.0903243108	13188.8613347415	12038.4524516044	5234.4439957727	15827.48990181	8488.05969276665	5531.12855538229	10362.2377144327	8303.01225844073	14178.0875933097	1763.20332516767	11606.2436209105	14110.719997781	9735.32388522976	7271.53249694768	10513.4200283921	6953.8733710617	13300.935264626
IGHV1-69	71.109255900503	154.051394439972	71.7813693082223		137.559748457973	97.0676396791605	102.697372387936	160.03238495507	121.528761725975		93.9136471318762	237.564642950885	157.54377892379	188.130355330104	172.116486856226		118.506278272891	196.331316616186	214.330212760297	105.175790527531	189.687596022309	201.752730883561	100.888656544768	125.115438561103		305.928843772331	26.8414897791596	250.35261552833	132.398050944076	138.0659721765			192.463111052165	220.174670831976	99.939399855019	134.98987630135	206.872863791381	197.228658908798	129.844200063089	120.328184734108	93.7828777256803	372.472884877003	108.15003225293	74.2752797857413	89.9258218142316	105.917683753902	58.8485030117355	131.586904179407
CD44	41.7195531445445	68.3703428900016			40.0206084701797	37.9011312367844	40.5873161365978					41.9382098203292	29.2566550832381		47.7600335633469	41.1557911804961			61.3673298610448		43.0076961764		39.8061531024141			58.2625442757028		58.9532608477084		29.9422821291586		29.8412967556887	41.8511886526439	43.7851187222088	61.6806436804589	63.9833992994253	55.6991816586893	38.55527834842	51.2894030052972	61.3357637186473	49.700419417599	48.6027813957099				86.7771677033185		25.2951905784058	50.1960626101474
IGHV3-43			93.3807498386216	59.5486564094854	60.9931616121482		21.7518854505279		39.3867590175265			35.2057996763093				31.0848934160131						45.1909277534432	118.012213357574				36.0419571554551		89.2329897989617							52.5759467716942	34.1437365935413	468.010112119312			48.7764733510899	28.1813880222853	35.1822853645136		27.0416497382042			51.9348943060108
MASP2		17.3731860637806			18.1443255643795		15.1287789343046		22.1398941811665			20.1343698853279	18.0811959643795	26.1949695550141	15.554392376156				20.4373379242672		19.1439933754433	15.7462089441845	24.1172689300368			22.4387559533564	7.95878441418481							19.3323537477514	16.4107230371397	13.3980207919826		9.43894084218292	14.935535501495						13.8196457835577	21.0434358367906	8.78485193335052	17.818938726111
IGHG1;IGHG3;IGHG4	12755.0106738447	11036.3464456892	13884.3438290071	7832.87173776977	17000.4188494402	7698.69433139677	10733.3577065503	22109.2300617964	12427.0719533262	15537.6585504144	15026.6220465469	10317.9407619291	15573.4247901884	12839.7862489808	11714.5145508826	10202.0266376178	11301.1922564092	9609.32380577188	13669.5962757425	14289.3645239589	13857.7776695011	13517.5067612983	8679.80288052603	14811.7746262378	17921.2259989366	18462.5091920456	9656.80930308429	12825.6367518354	10664.6229093567	11847.9147953978	8767.95484106681	11369.0155127963	8218.24906413819	26615.4187771269	10356.6980902401	12377.436892874	29778.548883686	10422.7107793202	12631.6140913605	13342.1855480576	10611.0804142003	16494.1870372526	12026.8642765471	10411.5437695371	7924.27485296361	16554.5363374235	9505.47946453652	12030.5707539741	11981.1305090641
IGKV6D-21					20.73499594029					5.5316850361329		9.95332222788755														24.4409102698989												25.6710536893356
ACTA2;ACTG2
IGKV6-21		38.3709030231613	84.4603266911481	49.6463885894736		42.6395612093722	57.6892494503442	26.1117815192909	41.2436806563244	92.9571904302577		54.5147609853993		41.3457799037263	60.1153318648962		24.2726257292917			78.2202292156256	51.1364481869298	41.7339035438105			86.9223204875779	50.9298821966743			56.5318478186543			31.8026848445736		95.8274034465189	80.9634852141714	61.7843968211355	65.8026296697285	67.7345171429098				26.1157709093233	60.9419189282018		48.704151930736				63.2185446175169
FCGR3A
PROZ		19.9672407948662		29.0580639296248		35.2814089837313			18.1189444696401								33.0356403566044			19.588514261785	12.5220719504741						12.363100829035				22.6206791422332									16.4489875357426	16.9255637436656							21.7705204432573
IGLV6-57
IGF2		38.6433316598218	66.820774302231			36.4377300168342	33.0165513779529			55.8185707174685			25.9836613399198		37.6957368323477		43.9656730932281				39.931551086736		50.5801113302477			33.2767388082255	22.7111154015316								31.9854325298388	55.7222162187119						25.0545984999377	38.0390963155024		32.954683951497	32.0668917965066	43.6762451147574	28.8288820205984
CFHR5				23.8814161888886			27.8140798987514					23.524245236253	30.2015254218449	36.8510608397908				31.8932326269232	33.8354862939582	40.3213543424774	16.8261721213334		22.4819944367388				23.5121568727123			29.668362639957	34.4437027105455	18.6803051614203	33.2456279120962	13.7835896228412	22.185212294663	18.6362571290122	35.4621324874574		34.1373967972086			28.3184845110002			31.9766843232418	39.8360056095538
PON3						206.791474721954																					108.328930431806																				173.444862631417
DEFA1;DEFA3				25.3915928770489			12.1563554864988	32.4611538262671	20.5139871250509					16.6384064683158					16.9908687196238							11.9465540792077			14.2297964893815								29.5604327410837						19.8273878591404
IGLV5-45		32.8380676672887				52.3800621703759	31.9362746242964	27.7899016461541	30.3850686286348	38.4930963390739			33.8544323742463	42.3040930260827			43.4851597582667			50.7864396695492	23.9636787483348							37.688092719263	36.7972625671849				47.5783425804676	45.2903634960956	57.1472971876261		39.9628751608488	26.5283432690251	29.6707379499663		13.2203152375222		36.2093355842024			53.0527744277559
HGFAC		71.665423891942		48.7912619917125		70.9488970804325				49.1332151502031												52.4244761525745	49.5136103925977		49.7420756126597	38.6105275071949		37.571742494027	41.4505356087002				39.8697230021003	64.2456051233133			31.933529626724	47.378243862206		52.492119526227	61.7760082797348			33.6962782504294			28.6584056086426	47.1561291954741
IGHV3-21			48.9243701177479			38.6859490802176							61.126803439176		61.5474780174763	46.2839264461144	42.2613589013332			50.9017165727387		180.375221507456		174.372066563321	73.3239586512132		23.2782217839132			38.7753065462222						47.5241895545786		295.212066109001	533.942805830151			36.4484010920937				77.4068077611436
IGLV3-21		111.555089247961	83.2850127961503	183.007163883234	151.49587167012	167.280673838504	78.1941225105298	162.455182053267	75.0441551716047	150.938622183958		149.727431694669	140.43123806336	159.318224082841	88.4948152883422	91.1140217795071	70.4029912959259	101.520494538085	154.246359775622	73.9179344972881	120.504605394057			133.915331310957			68.5499480945325	101.51328148019		109.926574999361		144.29330465101	86.6581795528401	160.52506372916	90.2647086807516		192.686384855192	187.848552239704	97.9529239599423	82.6555427335228		135.501462505931				112.641303855376		257.103589129395
IGHV1-24	135.255395166835			143.446841351003			96.5350698345235	502.746195385128		98.3544973835227		155.833872483884		1092.70230495381				220.867797038345	113.780657686528		910.199214080551		110.638892719312			586.208516004573		110.820863213616					91.5749868944933	4486.90417602917			343.430472833392								68.9526702450728			418.681929685436
IGHV4-28	745.589966115625				266.187290146473		155.156640861238							306.223629416951						392.814769965206					502.309002532754		549.785342419918					180.462008394533	234.119644176295					337.666393281507				222.532258243513			226.50949734051		210.398973794978		423.264374832055
IGHG1;IGHG2		8010.24444984331	5126.6016384507			3000.47095585673		3602.79205085288	9069.17679571969	4075.91689739397			2228.88670458146						4285.27896144173	6835.86286893831		4815.60310648372	2224.17834582881		7403.21058963655									4913.49225158787	2365.49862369214					3171.46245648408	5217.55116577789			5717.72596687947	4026.72204430135		3621.86027832087
IGLV3-10;IGLV3-16
TTN		164.611259294607	144.996685429734		223.228769828176		223.205536058339	250.989252488327				220.799550115227			269.246210297894			249.557794113375						139.069104561528			164.093460888258		206.164856647947						280.49895009555						212.410210467798	134.273574919899				198.678755401308		185.441624718401
IGKV1-13;IGKV1D-13	261.662326613915																		130.024279171758			115.257624418984						192.427634408138								176.760971206045		135.074558998004	352.961972420506									527.52488986542
IGHV1-3	80.1275188711076			42.5354797447156			70.1139760434924	86.9090276546439		76.3223607958448				67.0092919685937							135.274185795485					69.4361201843726			40.312706498859				69.4693590180273	69.9274255480985			58.578133970385											56.6663109967667
IGKV2-29;IGKV2D-29					45.1323946731215								38.6560701009378									131.102173055468									10.4642111871483				57.9406357126065			60.2157923464203				17.1051254246749
IGFBP2						1398.01946388464							818.106117104944																		397.304524941159				849.278093585827							847.087698812801					1655.29905571474
IGLV4-69		162.446628650687		216.95676776329				1061.44410697816						38.2789329546534			123.091257293573				87.438782011677	168.548677959928		40.5620930189959			55.2897975035234				136.597664119685		66.4691227870928	207.879533889362	75.7320120018729	74.7923948614374	63.0133275882366						85.9077794053325	113.016669606755			28.6989854033328	37.3296307596357
GP1BA		30.7462061656232			34.3228945812472							31.7233736285507		27.8135194289915					35.9420991962299			27.0336494186807	55.6089261551367		56.9432262399968		46.4528055803958	208.979754981612							89.5908077387052		46.8793335350933			62.3791312109178		42.6701555499485		43.9064612304208
ADIPOQ		41.0656740316679	22.8632617930147																				14.0802208275048				10.0397381808403							39.4379889634728							23.6520825761174	28.7047006894246		19.8157871538774					24.8165158187466
B2M		85.8678450716093		98.7380195003085	197.635817511413	82.7156575326837			106.983506579329	89.0848444151872	91.425063358628			271.97409211557		119.53544681119			79.2227121510971	80.9605496807312	81.2381861136841	67.3249378512329	101.721564007378			90.2617499032425	106.77426593996	97.1198822005155			222.585467800823			111.053249487311	123.612385328112		89.2907562470119	112.865155194653	105.97699065448	77.3107189498759		159.824302101447		158.139001762971	73.6879045696867	266.035699038018		74.0212002254416	153.936780502224
CARD9		40.8475101560142																															26.8939033879222												9.93403642067081
C1S;MASP1			125.596419257979																																			102.779956764535				108.608578257633				172.483513894101	125.061323630079
IGHV1-69D			78.315759420741																					170.213572572621
IGKV1-39;IGKV1D-39				68.0654434401168		101.277644083433		41.1499265714301		83.5018011989848			75.1519149211118	52.0198011368739				69.2427054472891				127.146410870019	90.9861679540021	109.547289245758		67.0843344790295	69.5039346279548	55.3305751006158			31.6080244424086	63.6975119014532		96.2512238010607				40.7183261993931				62.7148825629907
LDHB																388.023975167059	364.240669734583			238.647459526119															193.248482707244							222.931084402682		280.629430683179
PRDX2
IGLV3-25
IGLV7-43					39.207792931313	26.637202907081	63.1770259093019	48.298033091635							37.7830050331207				123.886180704097	33.1230183057281	66.1836749075515		42.0461147565888	66.4480787307408										171.264919940027	62.9542926605813				57.375672714483			25.3038754167265				55.313187631627		36.0065488833155
IGKV1-8					37.4848734547829		29.0269552921836												42.6841427862988	45.5317702214281	48.5210917161711			52.0506047211164		44.9372773671581			28.4216508009772				64.2570439786068	34.1676036772579		25.9774134659157	75.2048593381895	62.6129958368912					25.5983371485623			50.3790345969119
MAN1A1					124.310599260135							118.991168878739
ITPR1					52.3393756500754								18.6970758459438							20.10751699767							16.1740871432667																27.1551023159668
IGHV2-26							26.0927861691565	39.2556693862059		14.5895319320222		15.0643567505225		131.841240595818				38.4572980332255	35.9477844759208		93.3902980902793		25.3520326921794					23.7708443039787						58.3536955837806									24.4559869136957					37.5998035476844
IGHV1-69-2							127.052626377309							199.579665576201		80.5998186781215			178.753171603125	82.4434000133764	359.50846022004	116.029371920999						85.9507755302766					135.10414357655		169.356983859799	108.056363168856
IGHV4-4													11.0723676772715		15.0768506128907					23.6858030500491		18.8890839715096		17.1057081030752	11.8299006217876		30.110808482031								46.0379386404827	21.7412978769297				24.8640738867222		27.4312916140973
IGFBP6
IGHV3-23;IGHV3-53													264.707276507375		216.684979206808		293.289006623083			291.291620013359				869.483701086583			167.527627492313								393.519390410212			333.288633328706				198.543983077585
IGLV3-16
VCAM1
IGLV2-11																				347.057294653887																						184.793632903164				389.040810061877
PLTP
FLNA
[truncated: 50 more columns]
