# Supplementary material for: A time-resolved proteomic and prognostic map of COVID-19
Source: Cell Syst. 2021 Aug 18;12(8):780–794.e7. doi: 10.1016/j.cels.2021.05.005 (PMC8201874; doi:10.1016/j.cels.2021.05.005)
Supplement: Data S1. Machine learning scripts, related to STAR methods [file mmc10.zip › Machine learning/Data/Metadata.tsv]

File.Name	Sample.Class	Sample.Type	SP	Id	MS.Batch	MS.Batch.Id	SP.Batch	SP.Batch.Id	Plate	Plate.Id	Plate.Row	Plate.Column	Batch.Injection	Injection	MS.Date	SP.Date	Volume	Amount	Quantity	I.Dropout	I.WHO	I.SOFA	I.Had.Antiinflamm	I.Gets.Antiinflamm	I.Start.Antiinflamm	I.End.Antiinflamm	I.Had.Antikoag	I.Gets.Antikoag	I.Start.Antikoag	I.End.Antikoag	I.Had.Antiinfektiva	I.Gets.Antiinfektiva	I.Start.Antiinfektiva	I.End.Antiinfektiva	I.Had.Parent_Ern	I.Gets.Parent_Ern	I.Start.Parent_Ern	I.End.Parent_Ern	I.Had.Albumin	I.Gets.Albumin	I.Start.Albumin	I.End.Albumin	I.Had.EK	I.Gets.EK	I.Start.EK	I.End.EK	I.Had.HydrocortPerfusor	I.Gets.HydrocortPerfusor	I.Start.HydrocortPerfusor
20200520_TOF1_AF_002_ZeBanC_P1_A1	biological	biological	Trypsin_SPE	123	1	1	1	1	1	1	A	1	2	2	2020-05-20	2020-04-24	5			0	7		1	1			1	1			1	1			0	0			1	1			0	0			1	0
20200520_TOF1_AF_003_ZeBanC_P1_A2	biological	biological	Trypsin_SPE	42	1	1	1	1	1	1	A	2	3	3	2020-05-20	2020-04-17	5			0	6	5	0	0			1	1			1	1			0	0			0	0			0	0			0	0
20200520_TOF1_AF_004_ZeBanC_P1_A3	biological	biological	Trypsin_SPE	42	1	1	1	1	1	1	A	3	4	4	2020-05-20	2020-04-27	5			0	6	4	0	0			1	1			1	1			0	0			0	0			0	0			0	0
20200520_TOF1_AF_005_ZeBanC_P1_A4	biological	biological	Trypsin_SPE	109	1	1	1	1	1	1	A	4	5	5	2020-05-20	2020-04-29	5			0	6	7	0	0			0	0			1	1			0	0			1	0			0	0			0	0
20200520_TOF1_AF_006_ZeBanC_P1_A5	biological	biological	Trypsin_SPE	26	1	1	1	1	1	1	A	5	6	6	2020-05-20	2020-04-29	5			0	7	4	0	0			0	0			0	0			0	0			0	0			0	0			0	0
20200520_TOF1_AF_008_ZeBanC_P1_A6	biological	biological	Trypsin_SPE	109	1	1	1	1	1	1	A	6	8	8	2020-05-20	2020-04-27	5			0	6	6	0	0			0	0			1	1			0	0			1	0			0	0			0	0
20200520_TOF1_AF_010_ZeBanC_P1_A8	biological	biological	Trypsin_SPE	26	1	1	1	1	1	1	A	8	10	10	2020-05-20	2020-04-27	5			0	7	14	0	0			0	0			0	0			0	0			0	0			0	0			0	0
20200520_TOF1_AF_011_ZeBanC_P1_A9	biological	biological	Trypsin_SPE	42	1	1	1	1	1	1	A	9	11	11	2020-05-20	2020-05-04	5			0	6	1	0	0			1	1			1	1			0	0			0	0			0	0			0	0
20200520_TOF1_AF_014_ZeBanC_P1_A11	biological	biological	Trypsin_SPE	139	1	1	1	1	1	1	A	11	14	14	2020-05-20	2020-04-24	5			0	7	12	0	0			1	1			1	1			1	1			1	0			0	0			0	0
20200520_TOF1_AF_017_ZeBanC_P1_B2	biological	biological	Trypsin_SPE	61	1	1	1	1	1	1	B	2	17	17	2020-05-20	2020-04-06	5			0	4		0	0			1	1			0	0			0	0			0	0			0	0			0	0
20200520_TOF1_AF_018_ZeBanC_P1_B3	biological	biological	Trypsin_SPE	15	1	1	1	1	1	1	B	3	18	18	2020-05-20	2020-04-06	5			0	4		0	0			1	0			1	0			0	0			1	0			0	0			0	0
20200520_TOF1_AF_020_ZeBanC_P1_B4	biological	biological	Trypsin_SPE	74	1	1	1	1	1	1	B	4	20	20	2020-05-20	2020-04-27	5			0	4		0	0			0	0			0	0			0	0			0	0			0	0			0	0
20200520_TOF1_AF_022_ZeBanC_P1_B6	biological	biological	Trypsin_SPE	26	1	1	1	1	1	1	B	6	22	22	2020-05-20	2020-04-24	5			0	7	15	0	0			0	0			0	0			0	0			0	0			0	0			0	0
20200520_TOF1_AF_023_ZeBanC_P1_B7	biological	biological	Trypsin_SPE	33	1	1	1	1	1	1	B	7	23	23	2020-05-20	2020-04-06	5			0	3		0	0			0	0			0	0			0	0			0	0			0	0			0	0
20200520_TOF1_AF_024_ZeBanC_P1_B8	biological	biological	Trypsin_SPE	74	1	1	1	1	1	1	B	8	24	24	2020-05-20	2020-04-20	5			0	6	9	0	0			0	0			0	0			0	0			0	0			0	0			0	0
20200520_TOF1_AF_026_ZeBanC_P1_B9	biological	biological	Trypsin_SPE	90	1	1	1	1	1	1	B	9	26	26	2020-05-20	2020-04-20	5			0	7	10	0	0			0	0			1	1			0	0			0	0			0	0			0	0
20200520_TOF1_AF_027_ZeBanC_P1_B10	biological	biological	Trypsin_SPE	48	1	1	1	1	1	1	B	10	27	27	2020-05-20	2020-04-29	5			0	3		0	0			1	0			1	0			0	0			1	0			0	0			0	0
20200520_TOF1_AF_028_ZeBanC_P1_B11	biological	biological	Trypsin_SPE	90	1	1	1	1	1	1	B	11	28	28	2020-05-20	2020-04-17	5			0	7	9	0	0			0	0			1	1			0	0			0	0			0	0			0	0
20200520_TOF1_AF_029_ZeBanC_P1_B12	biological	biological	Trypsin_SPE	74	1	1	1	1	1	1	B	12	29	29	2020-05-20	2020-04-24	5			0	4	1	0	0			0	0			0	0			0	0			0	0			0	0			0	0
20200520_TOF1_AF_030_ZeBanC_P1_C1	biological	biological	Trypsin_SPE	91	1	1	1	1	1	1	C	1	30	30	2020-05-20	2020-04-01	5			0	3		0	0			0	0			0	0			0	0			0	0			0	0			0	0
20200520_TOF1_AF_033_ZeBanC_P1_C2	biological	biological	Trypsin_SPE	116	1	1	1	1	1	1	C	2	33	33	2020-05-20	2020-04-20	5			0	4		0	0			1	1			0	0			0	0			0	0			0	0			0	0
20200520_TOF1_AF_034_ZeBanC_P1_C3	biological	biological	Trypsin_SPE	123	1	1	1	1	1	1	C	3	34	34	2020-05-20	2020-04-29	5			0	7		1	1			1	0			1	0			0	0			1	0			0	0			1	0
20200520_TOF1_AF_035_ZeBanC_P1_C4	biological	biological	Trypsin_SPE	15	1	1	1	1	1	1	C	4	35	35	2020-05-20	2020-04-01	5			0	5	0	0	0			1	0			1	0			0	0			1	0			0	0			0	0
20200520_TOF1_AF_036_ZeBanC_P1_C5	biological	biological	Trypsin_SPE	45	1	1	1	1	1	1	C	5	36	36	2020-05-20	2020-04-20	5			0	7	6	0	0			0	0			0	0			0	0			0	0			0	0			0	0
20200520_TOF1_AF_037_ZeBanC_P1_C6	biological	biological	Trypsin_SPE	45	1	1	1	1	1	1	C	6	37	37	2020-05-20	2020-04-24	5			0	7	9	0	0			0	0			0	0			0	0			0	0			0	0			0	0
20200520_TOF1_AF_039_ZeBanC_P1_C7	biological	biological	Trypsin_SPE	48	1	1	1	1	1	1	C	7	39	39	2020-05-20	2020-04-17	5			0	5	5	0	0			1	0			1	0			0	0			1	0			0	0			0	0
20200520_TOF1_AF_040_ZeBanC_P1_C8	biological	biological	Trypsin_SPE	90	1	1	1	1	1	1	C	8	40	40	2020-05-20	2020-04-15	5			0	7	14	0	0			0	0			1	1			0	0			0	0			0	0			0	0
20200520_TOF1_AF_041_ZeBanC_P1_C9	biological	biological	Trypsin_SPE	26	1	1	1	1	1	1	C	9	41	41	2020-05-20	2020-05-04	5			0	7	9	0	0			0	0			0	0			0	0			0	0			0	0			0	0
20200520_TOF1_AF_042_ZeBanC_P1_C10	biological	biological	Trypsin_SPE	141	1	1	1	1	1	1	C	10	42	42	2020-05-20	2020-05-04	5			0	7	12	0	0			0	0			0	0			0	0			0	0			0	0			0	0
20200520_TOF1_AF_043_ZeBanC_P1_C11	biological	biological	Trypsin_SPE	4	1	1	1	1	1	1	C	11	43	43	2020-05-20	2020-04-01	5			0	3		0	0			0	0			1	0			0	0			0	0			0	0			0	0
20200520_TOF1_AF_045_ZeBanC_P1_C12	biological	biological	Trypsin_SPE	14	1	1	1	1	1	1	C	12	45	45	2020-05-20	2020-04-08	5			0	3		0	0			1	1			0	0			0	0			0	0			0	0			0	0
20200520_TOF1_AF_047_ZeBanC_P1_D2	biological	biological	Trypsin_SPE	163	1	1	1	1	1	1	D	2	47	47	2020-05-20	2020-04-27	5			0	4	3	0	0			1	1			1	0			0	0			0	0			0	0			0	0
20200520_TOF1_AF_048_ZeBanC_P1_D3	biological	biological	Trypsin_SPE	109	1	1	1	1	1	1	D	3	48	48	2020-05-20	2020-05-04	5			0	6	4	0	0			0	0			1	1			0	0			1	0			0	0			0	0
20200520_TOF1_AF_052_ZeBanC_P1_D6	biological	biological	Trypsin_SPE	90	1	1	1	1	1	1	D	6	52	52	2020-05-20	2020-05-04	5			0	7	12	0	0			0	0			1	1			0	0			0	0			0	0			0	0
20200520_TOF1_AF_055_ZeBanC_P1_D9	biological	biological	Trypsin_SPE	61	1	1	1	1	1	1	D	9	55	55	2020-05-20	2020-04-08	5			0	3		0	0			1	1			0	0			0	0			0	0			0	0			0	0
20200520_TOF1_AF_057_ZeBanC_P1_D10	biological	biological	Trypsin_SPE	90	1	1	1	1	1	1	D	10	57	57	2020-05-20	2020-04-24	5			0	7	9	0	0			0	0			1	1			0	0			0	0			0	0			0	0
20200520_TOF1_AF_058_ZeBanC_P1_D11	biological	biological	Trypsin_SPE	42	1	1	1	1	1	1	D	11	58	58	2020-05-20	2020-04-22	5			0	6	3	0	0			1	1			1	1			0	0			0	0			0	0			0	0
20200520_TOF1_AF_059_ZeBanC_P1_D12	biological	biological	Trypsin_SPE	139	1	1	1	1	1	1	D	12	59	59	2020-05-20	2020-04-22	5			0	7	14	0	0			1	1			1	1			1	1			1	1			0	0			0	0
20200520_TOF1_AF_060_ZeBanC_P1_E1	biological	biological	Trypsin_SPE	139	1	1	1	1	1	1	E	1	60	60	2020-05-20	2020-04-27	5			0	7	8	0	0			1	1			1	1			1	1			1	0			0	0			0	0
20200520_TOF1_AF_061_ZeBanC_P1_E2	biological	biological	Trypsin_SPE	163	1	1	1	1	1	1	E	2	61	61	2020-05-20	2020-05-04	5			0	4	0	0	0			1	1			1	0			0	0			0	0			0	0			0	0
20200520_TOF1_AF_064_ZeBanC_P1_E3	biological	biological	Trypsin_SPE	74	1	1	1	1	1	1	E	3	64	64	2020-05-20	2020-05-04	5			0	3		0	0			0	0			0	0			0	0			0	0			0	0			0	0
20200520_TOF1_AF_065_ZeBanC_P1_E4	biological	biological	Trypsin_SPE	26	1	1	1	1	1	1	E	4	65	65	2020-05-20	2020-04-20	5			0	7	12	0	0			0	0			0	0			0	0			0	0			0	0			0	0
20200520_TOF1_AF_066_ZeBanC_P1_E5	biological	biological	Trypsin_SPE	74	1	1	1	1	1	1	E	5	66	66	2020-05-20	2020-04-17	5			0	6	3	0	0			0	0			0	0			0	0			0	0			0	0			0	0
20200520_TOF1_AF_067_ZeBanC_P1_E6	biological	biological	Trypsin_SPE	116	1	1	1	1	1	1	E	6	67	67	2020-05-20	2020-04-06	5			0	5	2	0	0			1	1			0	0			0	0			0	0			0	0			0	0
20200520_TOF1_AF_068_ZeBanC_P1_E7	biological	biological	Trypsin_SPE	26	1	1	1	1	1	1	E	7	68	68	2020-05-20	2020-04-17	5			0	7	17	0	0			0	0			0	0			0	0			0	0			0	0			0	0
20200520_TOF1_AF_070_ZeBanC_P1_E8	biological	biological	Trypsin_SPE	90	1	1	1	1	1	1	E	8	70	70	2020-05-20	2020-04-22	5			0	7	13	0	0			0	0			1	1			0	0			0	0			0	0			0	0
20200520_TOF1_AF_071_ZeBanC_P1_E9	biological	biological	Trypsin_SPE	123	1	1	1	1	1	1	E	9	71	71	2020-05-20	2020-04-27	5			0	7		1	1			1	0			1	1			0	0			1	1			0	0			1	0
20200520_TOF1_AF_072_ZeBanC_P1_E10	biological	biological	Trypsin_SPE	146	1	1	1	1	1	1	E	10	72	72	2020-05-20	2020-04-03	5			0	3		0	0			1	0			0	0			0	0			0	0			0	0			0	0
20200520_TOF1_AF_074_ZeBanC_P1_E12	biological	biological	Trypsin_SPE	102	1	1	1	1	1	1	E	12	74	74	2020-05-20	2020-05-04	5			0	6	4	0	0			0	0			0	0			0	0			0	0			0	0			0	0
20200520_TOF1_AF_076_ZeBanC_P1_F1	biological	biological	Trypsin_SPE	45	1	1	1	1	1	1	F	1	76	76	2020-05-20	2020-05-04	5			0	7	8	0	0			0	0			0	0			0	0			0	0			0	0			0	0
20200520_TOF1_AF_077_ZeBanC_P1_F2	biological	biological	Trypsin_SPE	116	1	1	1	1	1	1	F	2	77	77	2020-05-20	2020-04-17	5			0	4		0	0			1	1			0	0			0	0			0	0			0	0			0	0
20200520_TOF1_AF_078_ZeBanC_P1_F3	biological	biological	Trypsin_SPE	102	1	1	1	1	1	1	F	3	78	78	2020-05-20	2020-04-22	5			0	7	6	0	0			0	0			0	0			0	0			0	0			0	0			0	0
20200520_TOF1_AF_079_ZeBanC_P1_F4	biological	biological	Trypsin_SPE	150	1	1	1	1	1	1	F	4	79	79	2020-05-20	2020-04-29	5			0	5	6	0	0			0	0			0	0			0	0			0	0			0	0			0	0
20200520_TOF1_AF_080_ZeBanC_P1_F5	biological	biological	Trypsin_SPE	146	1	1	1	1	1	1	F	5	80	80	2020-05-20	2020-04-01	5			0	4		0	0			1	0			0	0			0	0			0	0			0	0			0	0
20200520_TOF1_AF_082_ZeBanC_P1_F6	biological	biological	Trypsin_SPE	102	1	1	1	1	1	1	F	6	82	82	2020-05-20	2020-04-29	5			0	6		0	0			0	0			0	0			0	0			0	0			0	0			0	0
20200520_TOF1_AF_084_ZeBanC_P1_F8	biological	biological	Trypsin_SPE	90	1	1	1	1	1	1	F	8	84	84	2020-05-20	2020-04-29	5			0	7		0	0			0	0			1	1			0	0			0	0			0	0			0	0
20200520_TOF1_AF_088_ZeBanC_P1_F11	biological	biological	Trypsin_SPE	42	1	1	1	1	1	1	F	11	88	88	2020-05-20	2020-04-20	5			0	6	5	0	0			1	1			1	1			0	0			0	0			0	0			0	0
20200520_TOF1_AF_089_ZeBanC_P1_F12	biological	biological	Trypsin_SPE	45	1	1	1	1	1	1	F	12	89	89	2020-05-20	2020-04-27	5			0	7	11	0	0			0	0			0	0			0	0			0	0			0	0			0	0
20200520_TOF1_AF_090_ZeBanC_P1_G1	biological	biological	Trypsin_SPE	47	1	1	1	1	1	1	G	1	90	90	2020-05-20	2020-05-04	5			0	7	12	0	0			0	0			0	0			0	0			0	0			0	0			0	0
20200520_TOF1_AF_091_ZeBanC_P1_G2	biological	biological	Trypsin_SPE	163	1	1	1	1	1	1	G	2	91	91	2020-05-20	2020-04-29	5			0	4	3	0	0			1	1			1	0			0	0			0	0			0	0			0	0
20200520_TOF1_AF_096_ZeBanC_P1_G5	biological	biological	Trypsin_SPE	45	1	1	1	1	1	1	G	5	96	96	2020-05-20	2020-04-22	5			0	7	6	0	0			0	0			0	0			0	0			0	0			0	0			0	0
20200520_TOF1_AF_099_ZeBanC_P1_G8	biological	biological	Trypsin_SPE	139	1	1	1	1	1	1	G	8	99	99	2020-05-20	2020-04-29	5			0	7	12	0	0			1	1			1	1			1	1			1	0			0	0			0	0
20200520_TOF1_AF_101_ZeBanC_P1_G9	biological	biological	Trypsin_SPE	102	1	1	1	1	1	1	G	9	101	101	2020-05-20	2020-04-27	5			0	7	6	0	0			0	0			0	0			0	0			0	0			0	0			0	0
20200520_TOF1_AF_102_ZeBanC_P1_G10	biological	biological	Trypsin_SPE	102	1	1	1	1	1	1	G	10	102	102	2020-05-20	2020-04-20	5			0	7	12	0	0			0	0			0	0			0	0			0	0			0	0			0	0
20200520_TOF1_AF_103_ZeBanC_P1_G11	biological	biological	Trypsin_SPE	109	1	1	1	1	1	1	G	11	103	103	2020-05-20	2020-04-27	5			0	6	6	0	0			0	0			1	1			0	0			1	0			0	0			0	0
20200520_TOF1_AF_104_ZeBanC_P1_G12	biological	biological	Trypsin_SPE	45	1	1	1	1	1	1	G	12	104	104	2020-05-20	2020-04-29	5			0	7	12	0	0			0	0			0	0			0	0			0	0			0	0			0	0
20200520_TOF1_AF_105_ZeBanC_P1_H1	biological	biological	Trypsin_SPE	15	1	1	1	1	1	1	H	1	105	105	2020-05-20	2020-04-03	5			0	4		0	0			1	0			1	0			0	0			1	0			0	0			0	0
20200520_TOF1_AF_108_ZeBanC_P1_H3	biological	biological	Trypsin_SPE	116	1	1	1	1	1	1	H	3	108	108	2020-05-20	2020-04-15	5			0	4		0	0			1	1			0	0			0	0			0	0			0	0			0	0
20200520_TOF1_AF_110_ZeBanC_P1_H5	biological	biological	Trypsin_SPE	117	1	1	1	1	1	1	H	5	110	110	2020-05-20	2020-04-29	5			0	7	8	0	0			0	0			0	0			0	0			0	0			0	0			0	0
20200520_TOF1_AF_111_ZeBanC_P1_H6	biological	biological	Trypsin_SPE	150	1	1	1	1	1	1	H	6	111	111	2020-05-20	2020-05-04	5			0	4	2	0	0			0	0			0	0			0	0			0	0			0	0			0	0
20200520_TOF1_AF_113_ZeBanC_P1_H7	biological	biological	Trypsin_SPE	117	1	1	1	1	1	1	H	7	113	113	2020-05-20	2020-04-27	5			0	7	9	0	0			0	0			0	0			0	0			0	0			0	0			0	0
20200520_TOF1_AF_114_ZeBanC_P1_H8	biological	biological	Trypsin_SPE	123	1	1	1	1	1	1	H	8	114	114	2020-05-20	2020-04-22	5			0	7		1	1			1	1			1	1			0	0			1	1			0	0			1	0
20200520_TOF1_AF_115_ZeBanC_P1_H9	biological	biological	Trypsin_SPE	90	1	1	1	1	1	1	H	9	115	115	2020-05-20	2020-04-27	5			0	7		0	0			0	0			1	1			0	0			0	0			0	0			0	0
20200520_TOF1_AF_117_ZeBanC_P1_H11	biological	biological	Trypsin_SPE	48	1	1	1	1	1	1	H	11	117	117	2020-05-20	2020-04-20	5			0	4	2	0	0			1	0			1	0			0	0			1	0			0	0			0	0
20200520_TOF1_AF_119_ZeBanC_P1_H12	biological	biological	Trypsin_SPE	140	1	1	1	1	1	1	H	12	119	119	2020-05-20	2020-04-08	5			0	4		0	0			1	0			0	0			0	0			0	0			0	0			0	0
20200520_TOF1_AF_120_ZeBanC_P2_A1	biological	biological	Trypsin_SPE	39	1	1	1	1	2	2	A	1	120	120	2020-05-20	2020-04-22	5			0	4		0	0			1	1			1	0			0	0			0	0			0	0			0	0
20200520_TOF1_AF_121_ZeBanC_P2_A2	biological	biological	Trypsin_SPE	8	1	1	1	1	2	2	A	2	121	121	2020-05-20	2020-04-27	5			0	7	10	1	1			1	1			1	1			0	0			1	0			0	0			1	1
20200520_TOF1_AF_123_ZeBanC_P2_A4	biological	biological	Trypsin_SPE	152	1	1	1	1	2	2	A	4	123	123	2020-05-20	2020-05-04	5			0	7	9	0	0			0	0			0	0			0	0			0	0			0	0			0	0
20200520_TOF1_AF_126_ZeBanC_P2_A5	biological	biological	Trypsin_SPE	135	1	1	1	1	2	2	A	5	126	126	2020-05-20	2020-04-20	5			0	7	14	0	0			0	0			0	0			0	0			0	0			0	0			0	0
20200520_TOF1_AF_127_ZeBanC_P2_A6	biological	biological	Trypsin_SPE	8	1	1	1	1	2	2	A	6	127	127	2020-05-20	2020-04-24	5			0	7	10	1	1			1	1			1	1			0	0			1	0			0	0			1	1
20200520_TOF1_AF_128_ZeBanC_P2_A7	biological	biological	Trypsin_SPE	71	1	1	1	1	2	2	A	7	128	128	2020-05-20	2020-04-01	5			0	4		0	0			0	0			0	0			0	0			0	0			0	0			0	0
20200520_TOF1_AF_129_ZeBanC_P2_A8	biological	biological	Trypsin_SPE	19	1	1	1	1	2	2	A	8	129	129	2020-05-20	2020-04-17	5			0	4	1	0	0			1	1			1	1			0	0			0	0			0	0			0	0
20200520_TOF1_AF_130_ZeBanC_P2_A9	biological	biological	Trypsin_SPE	8	1	1	1	1	2	2	A	9	130	130	2020-05-20	2020-04-22	5			0	7	12	1	1			1	1			1	1			0	0			1	0			0	0			1	1
20200520_TOF1_AF_132_ZeBanC_P2_A10	biological	biological	Trypsin_SPE	44	1	1	1	1	2	2	A	10	132	132	2020-05-20	2020-04-22	5			0	5	6	1	0			1	1			1	0			0	0			1	1			0	0			0	0
20200520_TOF1_AF_133_ZeBanC_P2_A11	biological	biological	Trypsin_SPE	8	1	1	1	1	2	2	A	11	133	133	2020-05-20	2020-04-29	5			0	7	10	1	1			1	1			1	1			0	0			1	0			0	0			1	1
20200520_TOF1_AF_134_ZeBanC_P2_A12	biological	biological	Trypsin_SPE	155	1	1	1	1	2	2	A	12	134	134	2020-05-20	2020-04-08	5			0	3		0	0			1	1			0	0			0	0			0	0			0	0			0	0
20200520_TOF1_AF_135_ZeBanC_P2_B1	biological	biological	Trypsin_SPE	22	1	1	1	1	2	2	B	1	135	135	2020-05-20	2020-04-03	5			0	3		0	0			1	0			1	1			0	0			0	0			0	0			0	0
20200520_TOF1_AF_136_ZeBanC_P2_B2	biological	biological	Trypsin_SPE	18	1	1	1	1	2	2	B	2	136	136	2020-05-20	2020-04-20	5			0	7	9	0	0			0	0			1	0			0	0			0	0			0	0			0	0
20200520_TOF1_AF_138_ZeBanC_P2_B3	biological	biological	Trypsin_SPE	22	1	1	1	1	2	2	B	3	138	138	2020-05-20	2020-04-06	5			0	3		0	0			1	0			1	1			0	0			0	0			0	0			0	0
20200520_TOF1_AF_139_ZeBanC_P2_B4	biological	biological	Trypsin_SPE	79	1	1	1	1	2	2	B	4	139	139	2020-05-20	2020-04-01	5			0	4		1	0			0	0			1	1			0	0			0	0			0	0			0	0
20200520_TOF1_AF_140_ZeBanC_P2_B5	biological	biological	Trypsin_SPE	135	1	1	1	1	2	2	B	5	140	140	2020-05-20	2020-04-06	5			0	7		0	0			0	0			0	0			0	0			0	0			0	0			0	0
20200520_TOF1_AF_141_ZeBanC_P2_B6	biological	biological	Trypsin_SPE	44	1	1	1	1	2	2	B	6	141	141	2020-05-20	2020-04-24	5			0	5	6	1	0			1	1			1	1			0	0			1	1			0	0			0	0
20200520_TOF1_AF_142_ZeBanC_P2_B7	biological	biological	Trypsin_SPE	18	1	1	1	1	2	2	B	7	142	142	2020-05-20	2020-04-22	5			0	7		0	0			0	0			1	0			0	0			0	0			0	0			0	0
20200520_TOF1_AF_144_ZeBanC_P2_B8	biological	biological	Trypsin_SPE	19	1	1	1	1	2	2	B	8	144	144	2020-05-20	2020-05-04	5			0	3		0	0			1	0			1	0			0	0			0	0			0	0			0	0
20200520_TOF1_AF_146_ZeBanC_P2_B10	biological	biological	Trypsin_SPE	18	1	1	1	1	2	2	B	10	146	146	2020-05-20	2020-04-17	5			0	7	14	0	0			0	0			1	0			0	0			0	0			0	0			0	0
20200520_TOF1_AF_147_ZeBanC_P2_B11	biological	biological	Trypsin_SPE	84	1	1	1	1	2	2	B	11	147	147	2020-05-20	2020-04-24	5			0	6	6	0	0			0	0			0	0			0	0			0	0			0	0			0	0
20200520_TOF1_AF_148_ZeBanC_P2_B12	biological	biological	Trypsin_SPE	86	1	1	1	1	2	2	B	12	148	148	2020-05-20	2020-05-04	5			0	7	5	0	0			1	0			1	1			0	0			0	0			0	0			0	0
20200520_TOF1_AF_151_ZeBanC_P2_C2	biological	biological	Trypsin_SPE	19	1	1	1	1	2	2	C	2	151	151	2020-05-20	2020-04-27	5			0			0	0			1	0			1	0			0	0			0	0			0	0			0	0
20200520_TOF1_AF_152_ZeBanC_P2_C3	biological	biological	Trypsin_SPE	87	1	1	1	1	2	2	C	3	152	152	2020-05-20	2020-04-20	5			0	4		0	0			1	0			0	0			0	0			0	0			0	0			0	0
20200520_TOF1_AF_153_ZeBanC_P2_C4	biological	biological	Trypsin_SPE	87	1	1	1	1	2	2	C	4	153	153	2020-05-20	2020-04-27	5			0	3		0	0			1	0			0	0			0	0			0	0			0	0			0	0
20200520_TOF1_AF_154_ZeBanC_P2_C5	biological	biological	Trypsin_SPE	8	1	1	1	1	2	2	C	5	154	154	2020-05-20	2020-05-04	5			0	7	7	1	1			1	1			1	1			0	0			1	1			0	0			1	1
20200520_TOF1_AF_158_ZeBanC_P2_C7	biological	biological	Trypsin_SPE	124	1	1	1	1	2	2	C	7	158	158	2020-05-20	2020-03-30	5			0	3		0	0			1	1			0	0			0	0			0	0			0	0			0	0
20200520_TOF1_AF_159_ZeBanC_P2_C8	biological	biological	Trypsin_SPE	135	1	1	1	1	2	2	C	8	159	159	2020-05-20	2020-04-29	5			0	7		0	0			0	0			0	0			0	0			0	0			0	0			0	0
20200520_TOF1_AF_160_ZeBanC_P2_C9	biological	biological	Trypsin_SPE	71	1	1	1	1	2	2	C	9	160	160	2020-05-20	2020-03-30	5			0	4		0	0			0	0			0	0			0	0			0	0			0	0			0	0
20200520_TOF1_AF_161_ZeBanC_P2_C10	biological	biological	Trypsin_SPE	92	1	1	1	1	2	2	C	10	161	161	2020-05-20	2020-04-24	5			0	4		0	0			1	0			1	1			0	0			1	0			0	0			0	0
20200520_TOF1_AF_163_ZeBanC_P2_C11	biological	biological	Trypsin_SPE	124	1	1	1	1	2	2	C	11	163	163	2020-05-20	2020-04-01	5			0	3		0	0			1	1			0	0			0	0			0	0			0	0			0	0
20200520_TOF1_AF_164_ZeBanC_P2_C12	biological	biological	Trypsin_SPE	18	1	1	1	1	2	2	C	12	164	164	2020-05-20	2020-04-29	5			0	7	12	0	0			0	0			1	0			0	0			0	0			0	0			0	0
20200520_TOF1_AF_166_ZeBanC_P2_D2	biological	biological	Trypsin_SPE	135	1	1	1	1	2	2	D	2	166	166	2020-05-20	2020-04-22	5			0	7	10	0	0			0	0			0	0			0	0			0	0			0	0			0	0
20200520_TOF1_AF_167_ZeBanC_P2_D3	biological	biological	Trypsin_SPE	19	1	1	1	1	2	2	D	3	167	167	2020-05-20	2020-04-08	5			0	5	5	0	0			1	1			1	0			0	0			0	0			0	0			0	0
20200520_TOF1_AF_169_ZeBanC_P2_D4	biological	biological	Trypsin_SPE	71	1	1	1	1	2	2	D	4	169	169	2020-05-20	2020-04-03	5			0	4		0	0			0	0			0	0			0	0			0	0			0	0			0	0
20200520_TOF1_AF_170_ZeBanC_P2_D5	biological	biological	Trypsin_SPE	87	1	1	1	1	2	2	D	5	170	170	2020-05-20	2020-04-24	5			0	3		0	0			1	0			0	0			0	0			0	0			0	0			0	0
20200520_TOF1_AF_172_ZeBanC_P2_D7	biological	biological	Trypsin_SPE	135	1	1	1	1	2	2	D	7	172	172	2020-05-20	2020-04-27	5			0	7	9	0	0			0	0			0	0			0	0			0	0			0	0			0	0
20200520_TOF1_AF_173_ZeBanC_P2_D8	biological	biological	Trypsin_SPE	105	1	1	1	1	2	2	D	8	173	173	2020-05-20	2020-04-29	5			0	3		0	0			1	1			0	0			0	0			0	0			0	0			0	0
20200520_TOF1_AF_175_ZeBanC_P2_D9	biological	biological	Trypsin_SPE	19	1	1	1	1	2	2	D	9	175	175	2020-05-20	2020-04-24	5			0	4		0	0			1	0			1	0			0	0			0	0			0	0			0	0
20200520_TOF1_AF_176_ZeBanC_P2_D10	biological	biological	Trypsin_SPE	124	1	1	1	1	2	2	D	10	176	176	2020-05-20	2020-04-03	5			0	3		0	0			1	1			0	0			0	0			0	0			0	0			0	0
20200520_TOF1_AF_183_ZeBanC_P2_E4	biological	biological	Trypsin_SPE	105	1	1	1	1	2	2	E	4	183	183	2020-05-20	2020-04-24	5			0	3		0	0			1	1			0	0			0	0			0	0			0	0			0	0
20200520_TOF1_AF_184_ZeBanC_P2_E5	biological	biological	Trypsin_SPE	66	1	1	1	1	2	2	E	5	184	184	2020-05-20	2020-04-08	5			0	3		0	0			1	0			0	0			0	0			0	0			0	0			0	0
20200520_TOF1_AF_185_ZeBanC_P2_E6	biological	biological	Trypsin_SPE	44	1	1	1	1	2	2	E	6	185	185	2020-05-20	2020-04-24	5			0	5	6	1	0			1	1			1	1			0	0			1	1			0	0			0	0
20200520_TOF1_AF_188_ZeBanC_P2_E7	biological	biological	Trypsin_SPE	151	1	1	1	1	2	2	E	7	188	188	2020-05-20	2020-04-06	5			0	3		0	0			1	0			0	0			0	0			0	0			0	0			0	0
20200520_TOF1_AF_189_ZeBanC_P2_E8	biological	biological	Trypsin_SPE	86	1	1	1	1	2	2	E	8	189	189	2020-05-20	2020-04-27	5			0	7	7	0	0			1	0			1	1			0	0			0	0			0	0			0	0
20200520_TOF1_AF_192_ZeBanC_P2_E11	biological	biological	Trypsin_SPE	155	1	1	1	1	2	2	E	11	192	192	2020-05-20	2020-04-15	5			0	3		0	0			1	1			0	0			0	0			0	0			0	0			0	0
20200520_TOF1_AF_194_ZeBanC_P2_E12	biological	biological	Trypsin_SPE	44	1	1	1	1	2	2	E	12	194	194	2020-05-20	2020-04-20	5			0	5	7	1	0			1	1			1	0			0	0			1	0			0	0			0	0
20200520_TOF1_AF_195_ZeBanC_P2_F1	biological	biological	Trypsin_SPE	24	1	1	1	1	2	2	F	1	195	195	2020-05-20	2020-04-24	5			0	6		0	0			1	1			1	0			0	0			0	0			0	0			0	0
20200520_TOF1_AF_197_ZeBanC_P2_F3	biological	biological	Trypsin_SPE	44	1	1	1	1	2	2	F	3	197	197	2020-05-20	2020-05-04	5			0	5	5	1	0			1	1			1	1			0	0			1	1			0	0			0	0
20200520_TOF1_AF_200_ZeBanC_P2_F5	biological	biological	Trypsin_SPE	84	1	1	1	1	2	2	F	5	200	200	2020-05-20	2020-04-29	5			0	6	6	0	0			0	0			0	0			0	0			0	0			0	0			0	0
20200520_TOF1_AF_202_ZeBanC_P2_F7	biological	biological	Trypsin_SPE	87	1	1	1	1	2	2	F	7	202	202	2020-05-20	2020-04-17	5			0	3	4	0	0			1	0			0	0			0	0			0	0			0	0			0	0
20200520_TOF1_AF_203_ZeBanC_P2_F8	biological	biological	Trypsin_SPE	92	1	1	1	1	2	2	F	8	203	203	2020-05-20	2020-04-29	5			0	3		0	0			1	0			1	1			0	0			1	0			0	0			0	0
20200520_TOF1_AF_206_ZeBanC_P2_F10	biological	biological	Trypsin_SPE	135	1	1	1	1	2	2	F	10	206	206	2020-05-20	2020-04-17	5			0	7	19	0	0			0	0			0	0			0	0			0	0			0	0			0	0
20200520_TOF1_AF_207_ZeBanC_P2_F11	biological	biological	Trypsin_SPE	152	1	1	1	1	2	2	F	11	207	207	2020-05-20	2020-04-29	5			0	6	2	0	0			0	0			0	0			0	0			0	0			0	0			0	0
20200520_TOF1_AF_209_ZeBanC_P2_G1	biological	biological	Trypsin_SPE	19	1	1	1	1	2	2	G	1	209	209	2020-05-20	2020-04-29	5			0	4		0	0			1	0			1	0			0	0			0	0			0	0			0	0
20200520_TOF1_AF_210_ZeBanC_P2_G2	biological	biological	Trypsin_SPE	19	1	1	1	1	2	2	G	2	210	210	2020-05-20	2020-04-15	5			0	5	5	0	0			1	1			1	1			0	0			0	0			0	0			0	0
20200520_TOF1_AF_212_ZeBanC_P2_G3	biological	biological	Trypsin_SPE	135	1	1	1	1	2	2	G	3	212	212	2020-05-20	2020-05-04	5			0	7	9	0	0			0	0			0	0			0	0			0	0			0	0			0	0
20200520_TOF1_AF_213_ZeBanC_P2_G4	biological	biological	Trypsin_SPE	135	1	1	1	1	2	2	G	4	213	213	2020-05-20	2020-04-08	5			0	7		0	0			0	0			0	0			0	0			0	0			0	0			0	0
20200520_TOF1_AF_214_ZeBanC_P2_G5	biological	biological	Trypsin_SPE	86	1	1	1	1	2	2	G	5	214	214	2020-05-20	2020-04-29	5			0	7	6	0	0			1	0			1	1			0	0			0	0			0	0			0	0
20200520_TOF1_AF_215_ZeBanC_P2_G6	biological	biological	Trypsin_SPE	18	1	1	1	1	2	2	G	6	215	215	2020-05-20	2020-04-15	5			0	7	18	0	0			0	0			1	0			0	0			0	0			0	0			0	0
20200520_TOF1_AF_216_ZeBanC_P2_G7	biological	biological	Trypsin_SPE	49	1	1	1	1	2	2	G	7	216	216	2020-05-20	2020-04-03	5			0	3		0	0			1	0			0	0			0	0			0	0			0	0			0	0
20200520_TOF1_AF_219_ZeBanC_P2_G8	biological	biological	Trypsin_SPE	84	1	1	1	1	2	2	G	8	219	219	2020-05-20	2020-05-04	5			0	6	5	0	0			0	0			0	0			0	0			0	0			0	0			0	0
20200520_TOF1_AF_220_ZeBanC_P2_G9	biological	biological	Trypsin_SPE	19	1	1	1	1	2	2	G	9	220	220	2020-05-20	2020-04-03	5			0	4	7	0	0			1	0			1	0			0	0			0	0			0	0			0	0
20200520_TOF1_AF_221_ZeBanC_P2_G10	biological	biological	Trypsin_SPE	87	1	1	1	1	2	2	G	10	221	221	2020-05-20	2020-04-22	5			0	3		0	0			1	0			0	0			0	0			0	0			0	0			0	0
20200520_TOF1_AF_222_ZeBanC_P2_G11	biological	biological	Trypsin_SPE	105	1	1	1	1	2	2	G	11	222	222	2020-05-20	2020-04-27	5			0	3		0	0			1	1			0	0			0	0			0	0			0	0			0	0
20200520_TOF1_AF_225_ZeBanC_P2_H1	biological	biological	Trypsin_SPE	151	1	1	1	1	2	2	H	1	225	225	2020-05-20	2020-04-08	5			0	3		0	0			1	0			0	0			0	0			0	0			0	0			0	0
20200520_TOF1_AF_226_ZeBanC_P2_H2	biological	biological	Trypsin_SPE	18	1	1	1	1	2	2	H	2	226	226	2020-05-20	2020-04-27	5			0	7		0	0			0	0			1	0			0	0			0	0			0	0			0	0
20200520_TOF1_AF_227_ZeBanC_P2_H3	biological	biological	Trypsin_SPE	135	1	1	1	1	2	2	H	3	227	227	2020-05-20	2020-04-15	5			0	7	12	0	0			0	0			0	0			0	0			0	0			0	0			0	0
20200520_TOF1_AF_228_ZeBanC_P2_H4	biological	biological	Trypsin_SPE	44	1	1	1	1	2	2	H	4	228	228	2020-05-20	2020-04-29	5			0	5	7	1	0			1	1			1	1			0	0			1	1			0	0			0	0
20200520_TOF1_AF_229_ZeBanC_P2_H5	biological	biological	Trypsin_SPE	18	1	1	1	1	2	2	H	5	229	229	2020-05-20	2020-04-24	5			0	7	13	0	0			0	0			1	0			0	0			0	0			0	0			0	0
20200520_TOF1_AF_231_ZeBanC_P2_H6	biological	biological	Trypsin_SPE	19	1	1	1	1	2	2	H	6	231	231	2020-05-20	2020-04-06	5			0	5	4	0	0			1	1			1	0			0	0			0	0			0	0			0	0
20200520_TOF1_AF_232_ZeBanC_P2_H7	biological	biological	Trypsin_SPE	155	1	1	1	1	2	2	H	7	232	232	2020-05-20	2020-04-06	5			0	3		0	0			1	0			0	0			0	0			0	0			0	0			0	0
20200520_TOF1_AF_233_ZeBanC_P2_H8	biological	biological	Trypsin_SPE	66	1	1	1	1	2	2	H	8	233	233	2020-05-20	2020-04-24	5			0	0		0	0			1	0			0	0			0	0			0	0			0	0			0	0
20200520_TOF1_AF_234_ZeBanC_P2_H9	biological	biological	Trypsin_SPE	39	1	1	1	1	2	2	H	9	234	234	2020-05-20	2020-04-20	5			0	3		0	0			1	0			1	0			0	0			0	0			0	0			0	0
20200520_TOF1_AF_237_ZeBanC_P2_H11	biological	biological	Trypsin_SPE	49	1	1	1	1	2	2	H	11	237	237	2020-05-20	2020-04-01	5			0	4		0	0			1	0			0	0			0	0			0	0			0	0			0	0
20200520_TOF1_AF_238_ZeBanC_P2_H12	biological	biological	Trypsin_SPE	19	1	1	1	1	2	2	H	12	238	238	2020-05-20	2020-04-20	5			0	4		0	0			1	0			1	0			0	0			0	0			0	0			0	0
20200520_TOF1_AF_239_ZeBanC_P5_A1	biological	biological	Trypsin_SPE	10	1	1	1	1	5	5	A	1	239	239	2020-05-20	2020-04-24	5			0	4		0	0			0	0			0	0			0	0			0	0			0	0			0	0
20200520_TOF1_AF_241_ZeBanC_P5_A5	biological	biological	Trypsin_SPE	162	1	1	1	1	5	5	A	5	241	241	2020-05-20	2020-04-24	5			0	6		0	0			1	0			1	0			0	0			1	0			1	0			0	0
20200520_TOF1_AF_245_ZeBanC_P5_A9	biological	biological	Trypsin_SPE	82	1	1	1	1	5	5	A	9	245	245	2020-05-20	2020-04-08	5			0	3		1	0			1	0			1	1			0	0			0	0			0	0			0	0
20200520_TOF1_AF_247_ZeBanC_P5_A12	biological	biological	Trypsin_SPE	36	1	1	1	1	5	5	A	12	247	247	2020-05-20	2020-04-06	5			0	7		1	0			1	1			1	1			1	1			1	0			0	0			1	0
20200520_TOF1_AF_250_ZeBanC_P5_B1	biological	biological	Trypsin_SPE	162	1	1	1	1	5	5	B	1	250	250	2020-05-20	2020-04-27	5			0	6		0	0			1	0			1	0			0	0			1	0			1	0			0	0
20200520_TOF1_AF_251_ZeBanC_P5_B3	biological	biological	Trypsin_SPE	36	1	1	1	1	5	5	B	3	251	251	2020-05-20	2020-04-15	5			0	4		1	0			1	0			1	0			1	0			1	0			0	0			1	0
20200520_TOF1_AF_258_ZeBanC_P5_B10	biological	biological	Trypsin_SPE	36	1	1	1	1	5	5	B	10	258	258	2020-05-20	2020-05-04	5			0	5		1	0			1	0			1	0			1	0			1	0			0	0			1	0
20200520_TOF1_AF_264_ZeBanC_P5_C7	biological	biological	Trypsin_SPE	36	1	1	1	1	5	5	C	7	264	264	2020-05-20	2020-04-27	5			0	5		1	0			1	0			1	0			1	0			1	0			0	0			1	0
20200520_TOF1_AF_268_ZeBanC_P5_D4	biological	biological	Trypsin_SPE	36	1	1	1	1	5	5	D	4	268	268	2020-05-20	2020-04-22	5			0	5		1	0			1	0			1	0			1	0			1	0			0	0			1	0
20200520_TOF1_AF_269_ZeBanC_P5_D5	biological	biological	Trypsin_SPE	36	1	1	1	1	5	5	D	5	269	269	2020-05-20	2020-03-30	5			0	7	5	1	0			1	1			1	1			1	1			1	0			0	0			1	0
20200520_TOF1_AF_272_ZeBanC_P5_D11	biological	biological	Trypsin_SPE	162	1	1	1	1	5	5	D	11	272	272	2020-05-20	2020-05-04	5			0	6		0	0			1	0			1	0			0	0			1	0			1	0			0	0
20200520_TOF1_AF_276_ZeBanC_P5_E7	biological	biological	Trypsin_SPE	162	1	1	1	1	5	5	E	7	276	276	2020-05-20	2020-04-20	5			0	7		0	0			1	0			1	0			0	0			1	0			1	0			0	0
20200520_TOF1_AF_278_ZeBanC_P5_E11	biological	biological	Trypsin_SPE	10	1	1	1	1	5	5	E	11	278	278	2020-05-20	2020-04-22	5			0	4		0	0			0	0			0	0			0	0			0	0			0	0			0	0
20200520_TOF1_AF_282_ZeBanC_P5_F3	biological	biological	Trypsin_SPE	162	1	1	1	1	5	5	F	3	282	282	2020-05-20	2020-04-22	5			0	7		0	0			1	0			1	0			0	0			1	0			1	0			0	0
20200520_TOF1_AF_283_ZeBanC_P5_F6	biological	biological	Trypsin_SPE	10	1	1	1	1	5	5	F	6	283	283	2020-05-20	2020-04-27	5			0	4		0	0			0	0			0	0			0	0			0	0			0	0			0	0
20200520_TOF1_AF_285_ZeBanC_P5_F8	biological	biological	Trypsin_SPE	36	1	1	1	1	5	5	F	8	285	285	2020-05-20	2020-04-20	5			0	5		1	0			1	0			1	0			1	0			1	0			0	0			1	0
20200520_TOF1_AF_287_ZeBanC_P5_F10	biological	biological	Trypsin_SPE	10	1	1	1	1	5	5	F	10	287	287	2020-05-20	2020-05-04	5			0	3		0	0			0	0			0	0			0	0			0	0			0	0			0	0
20200520_TOF1_AF_289_ZeBanC_P5_F12	biological	biological	Trypsin_SPE	10	1	1	1	1	5	5	F	12	289	289	2020-05-20	2020-04-20	5			0	4		0	0			0	0			0	0			0	0			0	0			0	0			0	0
20200520_TOF1_AF_290_ZeBanC_P5_G1	biological	biological	Trypsin_SPE	162	1	1	1	1	5	5	G	1	290	290	2020-05-20	2020-04-29	5			0	6		0	0			1	0			1	0			0	0			1	0			1	0			0	0
20200520_TOF1_AF_293_ZeBanC_P5_G3	biological	biological	Trypsin_SPE	162	1	1	1	1	5	5	G	3	293	293	2020-05-20	2020-04-08	5			0	7		0	0			1	0			1	1			0	0			1	1			1	0			0	0
20200520_TOF1_AF_295_ZeBanC_P5_G6	biological	biological	Trypsin_SPE	36	1	1	1	1	5	5	G	6	295	295	2020-05-20	2020-04-24	5			0	5		1	0			1	0			1	0			1	0			1	0			0	0			1	0
20200520_TOF1_AF_297_ZeBanC_P5_G8	biological	biological	Trypsin_SPE	10	1	1	1	1	5	5	G	8	297	297	2020-05-20	2020-04-29	5			0	4		0	0			0	0			0	0			0	0			0	0			0	0			0	0
20200520_TOF1_AF_299_ZeBanC_P5_G9	biological	biological	Trypsin_SPE	36	1	1	1	1	5	5	G	9	299	299	2020-05-20	2020-04-03	5			0	7	2	1	0			1	1			1	1			1	1			1	0			0	0			1	0
20200520_TOF1_AF_302_ZeBanC_P5_G12	biological	biological	Trypsin_SPE	162	1	1	1	1	5	5	G	12	302	302	2020-05-20	2020-04-15	5			0	7		0	0			1	0			1	0			0	0			1	0			1	0			0	0
20200520_TOF1_AF_307_ZeBanC_P5_H8	biological	biological	Trypsin_SPE	36	1	1	1	1	5	5	H	8	307	307	2020-05-20	2020-04-01	5			0	7	8	1	0			1	1			1	1			1	1			1	0			0	0			1	0
20200520_TOF1_AF_308_ZeBanC_P5_H9	biological	biological	Trypsin_SPE	36	1	1	1	1	5	5	H	9	308	308	2020-05-20	2020-04-17	5			0	5		1	0			1	0			1	0			1	0			1	0			0	0			1	0
20200520_TOF1_AF_309_ZeBanC_P5_H11	biological	biological	Trypsin_SPE	162	1	1	1	1	5	5	H	11	309	309	2020-05-20	2020-04-17	5			0	7		0	0			1	0			1	0			0	0			1	0			1	0			0	0
20200520_TOF1_AF_313_ZeBanC_P3_A1	biological	biological	Trypsin_SPE	50	1	1	2	2	3	3	A	1	313	313	2020-05-20	2020-04-03	5			0	4		0	0			1	0			0	0			0	0			0	0			0	0			0	0
20200520_TOF1_AF_314_ZeBanC_P3_A2	biological	biological	Trypsin_SPE	149	1	1	2	2	3	3	A	2	314	314	2020-05-20	2020-04-06	5			0	4		0	0			1	1			0	0			0	0			1	0			0	0			0	0
20200520_TOF1_AF_315_ZeBanC_P3_A3	biological	biological	Trypsin_SPE	89	1	1	2	2	3	3	A	3	315	315	2020-05-20	2020-05-04	5			0	3		1	0			1	1			1	0			1	0			1	0			1	0			1	0
20200520_TOF1_AF_316_ZeBanC_P3_A4	biological	biological	Trypsin_SPE	83	1	1	2	2	3	3	A	4	316	316	2020-05-20	2020-05-04	5			0	7	8	0	0			0	0			0	0			0	0			0	0			0	0			0	0
20200520_TOF1_AF_318_ZeBanC_P3_A5	biological	biological	Trypsin_SPE	100	1	1	2	2	3	3	A	5	318	318	2020-05-20	2020-04-03	5			0	7	11	1	1			1	0			1	0			1	1			1	1			1	1			1	1
20200520_TOF1_AF_319_ZeBanC_P3_A6	biological	biological	Trypsin_SPE	125	1	1	2	2	3	3	A	6	319	319	2020-05-20	2020-04-06	5			0	3		0	0			1	1			0	0			0	0			0	0			0	0			0	0
20200520_TOF1_AF_320_ZeBanC_P3_A7	biological	biological	Trypsin_SPE	149	1	1	2	2	3	3	A	7	320	320	2020-05-20	2020-04-01	5			0	6	4	0	0			1	1			0	0			0	0			1	0			0	0			0	0
20200520_TOF1_AF_321_ZeBanC_P3_A8	biological	biological	Trypsin_SPE	138	1	1	2	2	3	3	A	8	321	321	2020-05-20	2020-03-30	5			0	3		1	0			1	0			0	0			0	0			0	0			0	0			0	0
20200520_TOF1_AF_322_ZeBanC_P3_A9	biological	biological	Trypsin_SPE	148	1	1	2	2	3	3	A	9	322	322	2020-05-20	2020-04-17	5			0	4		0	0			1	0			1	1			1	0			1	0			0	0			0	0
20200520_TOF1_AF_324_ZeBanC_P3_A10	biological	biological	Trypsin_SPE	137	1	1	2	2	3	3	A	10	324	324	2020-05-20	2020-04-06	5			0	3		0	0			1	1			1	0			0	0			0	0			0	0			0	0
20200520_TOF1_AF_328_ZeBanC_P3_B3	biological	biological	Trypsin_SPE	58	1	1	2	2	3	3	B	3	328	328	2020-05-20	2020-04-24	5			0	3		1	0			1	1			1	0			0	0			0	0			0	0			0	0
20200520_TOF1_AF_330_ZeBanC_P3_B4	biological	biological	Trypsin_SPE	89	1	1	2	2	3	3	B	4	330	330	2020-05-20	2020-04-08	5			0	7		1	0			1	1			1	1			1	1			1	0			1	0			1	0
20200520_TOF1_AF_331_ZeBanC_P3_B5	biological	biological	Trypsin_SPE	164	1	1	2	2	3	3	B	5	331	331	2020-05-20	2020-04-03	5			0	7	11	1	0			1	1			1	1			0	0			0	0			1	0			1	0
20200520_TOF1_AF_332_ZeBanC_P3_B6	biological	biological	Trypsin_SPE	89	1	1	2	2	3	3	B	6	332	332	2020-05-20	2020-04-06	5			0	7		1	0			1	1			1	1			1	1			1	1			1	0			1	0
20200520_TOF1_AF_333_ZeBanC_P3_B7	biological	biological	Trypsin_SPE	100	1	1	2	2	3	3	B	7	333	333	2020-05-20	2020-04-24	5			0	7		1	0			1	0			1	0			1	0			1	0			1	0			1	0
20200520_TOF1_AF_334_ZeBanC_P3_B8	biological	biological	Trypsin_SPE	149	1	1	2	2	3	3	B	8	334	334	2020-05-20	2020-04-03	5			0	5		0	0			1	1			0	0			0	0			1	0			0	0			0	0
20200520_TOF1_AF_336_ZeBanC_P3_B9	biological	biological	Trypsin_SPE	100	1	1	2	2	3	3	B	9	336	336	2020-05-20	2020-04-17	5			0	7	8	1	0			1	0			1	0			1	0			1	0			1	0			1	0
20200520_TOF1_AF_337_ZeBanC_P3_B10	biological	biological	Trypsin_SPE	6	1	1	2	2	3	3	B	10	337	337	2020-05-20	2020-04-06	5			0	4		0	0			1	1			1	0			0	0			0	0			0	0			0	0
20200520_TOF1_AF_339_ZeBanC_P3_B11	biological	biological	Trypsin_SPE	100	1	1	2	2	3	3	B	11	339	339	2020-05-20	2020-05-04	5			0	7	1	1	0			1	0			1	0			1	0			1	0			1	0			1	0
20200520_TOF1_AF_340_ZeBanC_P3_B12	biological	biological	Trypsin_SPE	137	1	1	2	2	3	3	B	12	340	340	2020-05-20	2020-04-03	5			0	4		0	0			1	1			1	0			0	0			0	0			0	0			0	0
20200520_TOF1_AF_343_ZeBanC_P3_C1	biological	biological	Trypsin_SPE	58	1	1	2	2	3	3	C	1	343	343	2020-05-20	2020-04-29	5			0	4		1	0			1	1			1	0			0	0			0	0			0	0			0	0
20200520_TOF1_AF_345_ZeBanC_P3_C3	biological	biological	Trypsin_SPE	120	1	1	2	2	3	3	C	3	345	345	2020-05-20	2020-04-29	5			0	6		0	0			0	0			0	0			0	0			0	0			0	0			0	0
20200520_TOF1_AF_346_ZeBanC_P3_C4	biological	biological	Trypsin_SPE	100	1	1	2	2	3	3	C	4	346	346	2020-05-20	2020-04-15	5			0	7	11	1	0			1	0			1	0			1	0			1	0			1	0			1	0
20200520_TOF1_AF_350_ZeBanC_P3_C7	biological	biological	Trypsin_SPE	125	1	1	2	2	3	3	C	7	350	350	2020-05-20	2020-04-08	5			0	3		0	0			1	1			0	0			0	0			0	0			0	0			0	0
20200520_TOF1_AF_351_ZeBanC_P3_C8	biological	biological	Trypsin_SPE	93	1	1	2	2	3	3	C	8	351	351	2020-05-20	2020-04-03	5			0	3		1	0			1	1			0	0			0	0			0	0			0	0			0	0
20200520_TOF1_AF_352_ZeBanC_P3_C9	biological	biological	Trypsin_SPE	89	1	1	2	2	3	3	C	9	352	352	2020-05-20	2020-04-15	5			0	6	7	1	0			1	1			1	0			1	1			1	0			1	0			1	0
20200520_TOF1_AF_353_ZeBanC_P3_C10	biological	biological	Trypsin_SPE	50	1	1	2	2	3	3	C	10	353	353	2020-05-20	2020-04-06	5			0	4		0	0			1	0			0	0			0	0			0	0			0	0			0	0
20200520_TOF1_AF_356_ZeBanC_P3_C12	biological	biological	Trypsin_SPE	83	1	1	2	2	3	3	C	12	356	356	2020-05-20	2020-04-29	5			0	7	7	0	0			0	0			0	0			0	0			0	0			0	0			0	0
20200520_TOF1_AF_357_ZeBanC_P3_D1	biological	biological	Trypsin_SPE	93	1	1	2	2	3	3	D	1	357	357	2020-05-20	2020-03-30	5			0	3		1	0			1	1			0	0			0	0			0	0			0	0			0	0
20200520_TOF1_AF_358_ZeBanC_P3_D2	biological	biological	Trypsin_SPE	125	1	1	2	2	3	3	D	2	358	358	2020-05-20	2020-04-03	5			0	4		0	0			1	1			0	0			0	0			0	0			0	0			0	0
20200520_TOF1_AF_361_ZeBanC_P3_D4	biological	biological	Trypsin_SPE	96	1	1	2	2	3	3	D	4	361	361	2020-05-20	2020-05-04	5			0	7		1	1			1	1			1	1			0	0			1	1			0	0			1	1
20200520_TOF1_AF_363_ZeBanC_P3_D6	biological	biological	Trypsin_SPE	25	1	1	2	2	3	3	D	6	363	363	2020-05-20	2020-04-08	5			0	3		0	0			1	0			1	1			0	0			0	0			0	0			0	0
20200520_TOF1_AF_364_ZeBanC_P3_D7	biological	biological	Trypsin_SPE	159	1	1	2	2	3	3	D	7	364	364	2020-05-20	2020-04-29	5			0	7	5	0	0			1	1			1	1			1	0			1	1			0	0			0	0
20200520_TOF1_AF_365_ZeBanC_P3_D8	biological	biological	Trypsin_SPE	95	1	1	2	2	3	3	D	8	365	365	2020-05-20	2020-04-01	5			0	4		0	0			0	0			0	0			0	0			0	0			0	0			0	0
20200520_TOF1_AF_367_ZeBanC_P3_D9	biological	biological	Trypsin_SPE	62	1	1	2	2	3	3	D	9	367	367	2020-05-20	2020-04-01	5			0	4	0	0	0			1	0			1	0			1	1			1	0			0	0			0	0
20200520_TOF1_AF_369_ZeBanC_P3_D11	biological	biological	Trypsin_SPE	89	1	1	2	2	3	3	D	11	369	369	2020-05-20	2020-04-24	5			0	5	2	1	0			1	1			1	0			1	1			1	0			1	0			1	0
20200520_TOF1_AF_371_ZeBanC_P3_E1	biological	biological	Trypsin_SPE	37	1	1	2	2	3	3	E	1	371	371	2020-05-20	2020-04-29	5			0	7	7	0	0			0	0			0	0			0	0			0	0			0	0			0	0
20200520_TOF1_AF_374_ZeBanC_P3_E2	biological	biological	Trypsin_SPE	89	1	1	2	2	3	3	E	2	374	374	2020-05-20	2020-04-29	5			0	3		1	0			1	1			1	0			1	0			1	0			1	0			1	0
20200520_TOF1_AF_377_ZeBanC_P3_E5	biological	biological	Trypsin_SPE	100	1	1	2	2	3	3	E	5	377	377	2020-05-20	2020-03-30	5			0	7	11	1	1			1	0			1	1			1	1			1	1			1	1			1	1
20200520_TOF1_AF_378_ZeBanC_P3_E6	biological	biological	Trypsin_SPE	54	1	1	2	2	3	3	E	6	378	378	2020-05-20	2020-05-04	5			0	5	3	0	0			0	0			0	0			0	0			0	0			0	0			0	0
20200520_TOF1_AF_380_ZeBanC_P3_E7	biological	biological	Trypsin_SPE	65	1	1	2	2	3	3	E	7	380	380	2020-05-20	2020-03-30	5			0	5		0	0			1	0			1	0			0	0			0	0			0	0			0	0
20200520_TOF1_AF_382_ZeBanC_P3_E9	biological	biological	Trypsin_SPE	100	1	1	2	2	3	3	E	9	382	382	2020-05-20	2020-04-22	5			0	7	4	1	0			1	0			1	0			1	0			1	0			1	0			1	0
20200520_TOF1_AF_383_ZeBanC_P3_E10	biological	biological	Trypsin_SPE	120	1	1	2	2	3	3	E	10	383	383	2020-05-20	2020-05-04	5			0	6		0	0			0	0			0	0			0	0			0	0			0	0			0	0
20200520_TOF1_AF_384_ZeBanC_P3_E11	biological	biological	Trypsin_SPE	138	1	1	2	2	3	3	E	11	384	384	2020-05-20	2020-04-08	5			0	3		1	0			1	0			0	0			0	0			0	0			0	0			0	0
20200520_TOF1_AF_386_ZeBanC_P3_E12	biological	biological	Trypsin_SPE	65	1	1	2	2	3	3	E	12	386	386	2020-05-20	2020-04-01	5			0	4		0	0			1	0			1	0			0	0			0	0			0	0			0	0
20200520_TOF1_AF_387_ZeBanC_P3_F1	biological	biological	Trypsin_SPE	96	1	1	2	2	3	3	F	1	387	387	2020-05-20	2020-04-29	5			0	7	6	1	1			1	1			1	1			0	0			1	0			0	0			1	1
20200520_TOF1_AF_388_ZeBanC_P3_F2	biological	biological	Trypsin_SPE	37	1	1	2	2	3	3	F	2	388	388	2020-05-20	2020-05-04	5			0	7	9	0	0			0	0			0	0			0	0			0	0			0	0			0	0
20200520_TOF1_AF_389_ZeBanC_P3_F3	biological	biological	Trypsin_SPE	93	1	1	2	2	3	3	F	3	389	389	2020-05-20	2020-04-08	5			0	3		1	0			1	0			0	0			0	0			0	0			0	0			0	0
20200520_TOF1_AF_390_ZeBanC_P3_F4	biological	biological	Trypsin_SPE	89	1	1	2	2	3	3	F	4	390	390	2020-05-20	2020-04-20	5			0	6	4	1	0			1	1			1	0			1	1			1	0			1	0			1	0
20200520_TOF1_AF_393_ZeBanC_P3_F6	biological	biological	Trypsin_SPE	96	1	1	2	2	3	3	F	6	393	393	2020-05-20	2020-04-20	5			0	7	11	1	0			1	1			1	0			0	0			1	0			0	0			1	0
20200520_TOF1_AF_395_ZeBanC_P3_F8	biological	biological	Trypsin_SPE	58	1	1	2	2	3	3	F	8	395	395	2020-05-20	2020-04-27	5			0	4		1	0			1	1			1	0			0	0			0	0			0	0			0	0
20200520_TOF1_AF_396_ZeBanC_P3_F9	biological	biological	Trypsin_SPE	100	1	1	2	2	3	3	F	9	396	396	2020-05-20	2020-04-24	5			0	7		1	0			1	0			1	0			1	0			1	0			1	0			1	0
20200520_TOF1_AF_398_ZeBanC_P3_F10	biological	biological	Trypsin_SPE	6	1	1	2	2	3	3	F	10	398	398	2020-05-20	2020-04-08	5			0	4		0	0			1	1			1	0			0	0			0	0			0	0			0	0
20200520_TOF1_AF_399_ZeBanC_P3_F11	biological	biological	Trypsin_SPE	6	1	1	2	2	3	3	F	11	399	399	2020-05-20	2020-04-15	5			0			0	0			1	1			1	0			0	0			0	0			0	0			0	0
20200520_TOF1_AF_400_ZeBanC_P3_F12	biological	biological	Trypsin_SPE	100	1	1	2	2	3	3	F	12	400	400	2020-05-20	2020-04-06	5			0	7		1	1			1	0			1	0			1	1			1	0			1	1			1	1
20200520_TOF1_AF_401_ZeBanC_P3_G1	biological	biological	Trypsin_SPE	89	1	1	2	2	3	3	G	1	401	401	2020-05-20	2020-04-22	5			0	6	1	1	0			1	1			1	0			1	1			1	0			1	0			1	0
20200520_TOF1_AF_405_ZeBanC_P3_G3	biological	biological	Trypsin_SPE	62	1	1	2	2	3	3	G	3	405	405	2020-05-20	2020-03-30	5			0	6	2	0	0			1	0			1	0			1	1			1	0			0	0			0	0
20200520_TOF1_AF_408_ZeBanC_P3_G6	biological	biological	Trypsin_SPE	96	1	1	2	2	3	3	G	6	408	408	2020-05-20	2020-04-22	5			0	7	9	1	1			1	1			1	1			0	0			1	0			0	0			1	1
20200520_TOF1_AF_409_ZeBanC_P3_G7	biological	biological	Trypsin_SPE	62	1	1	2	2	3	3	G	7	409	409	2020-05-20	2020-04-03	5			0	4		0	0			1	0			1	0			1	0			1	0			0	0			0	0
20200520_TOF1_AF_411_ZeBanC_P3_G8	biological	biological	Trypsin_SPE	137	1	1	2	2	3	3	G	8	411	411	2020-05-20	2020-04-08	5			0	3		0	0			1	1			1	0			0	0			0	0			0	0			0	0
20200520_TOF1_AF_412_ZeBanC_P3_G9	biological	biological	Trypsin_SPE	148	1	1	2	2	3	3	G	9	412	412	2020-05-20	2020-04-06	5			0	5	1	0	0			1	0			1	1			1	0			1	0			0	0			0	0
20200520_TOF1_AF_413_ZeBanC_P3_G10	biological	biological	Trypsin_SPE	62	1	1	2	2	3	3	G	10	413	413	2020-05-20	2020-04-06	5			0	4		0	0			1	0			1	0			1	0			1	0			0	0			0	0
20200520_TOF1_AF_414_ZeBanC_P3_G11	biological	biological	Trypsin_SPE	100	1	1	2	2	3	3	G	11	414	414	2020-05-20	2020-04-01	5			0	7	10	1	1			1	0			1	0			1	1			1	1			1	1			1	1
20200520_TOF1_AF_415_ZeBanC_P3_G12	biological	biological	Trypsin_SPE	148	1	1	2	2	3	3	G	12	415	415	2020-05-20	2020-04-15	5			0	4		0	0			1	0			1	1			1	0			1	0			0	0			0	0
20200520_TOF1_AF_420_ZeBanC_P3_H4	biological	biological	Trypsin_SPE	65	1	1	2	2	3	3	H	4	420	420	2020-05-20	2020-04-03	5			0	3		0	0			1	0			1	0			0	0			0	0			0	0			0	0
20200520_TOF1_AF_423_ZeBanC_P3_H6	biological	biological	Trypsin_SPE	159	1	1	2	2	3	3	H	6	423	423	2020-05-20	2020-04-27	5			0	7	11	0	0			1	1			1	1			1	0			1	1			0	0			0	0
20200520_TOF1_AF_425_ZeBanC_P3_H8	biological	biological	Trypsin_SPE	65	1	1	2	2	3	3	H	8	425	425	2020-05-20	2020-04-06	5			0	3		0	0			1	0			1	0			0	0			0	0			0	0			0	0
20200520_TOF1_AF_426_ZeBanC_P3_H9	biological	biological	Trypsin_SPE	96	1	1	2	2	3	3	H	9	426	426	2020-05-20	2020-04-24	5			0	7	12	1	1			1	1			1	1			0	0			1	0			0	0			1	1
20200520_TOF1_AF_427_ZeBanC_P3_H10	biological	biological	Trypsin_SPE	138	1	1	2	2	3	3	H	10	427	427	2020-05-20	2020-04-06	5			0	3		1	0			1	0			0	0			0	0			0	0			0	0			0	0
20200520_TOF1_AF_429_ZeBanC_P3_H11	biological	biological	Trypsin_SPE	6	1	1	2	2	3	3	H	11	429	429	2020-05-20	2020-04-03	5			0	4		0	0			1	1			1	0			0	0			0	0			0	0			0	0
20200520_TOF1_AF_430_ZeBanC_P3_H12	biological	biological	Trypsin_SPE	138	1	1	2	2	3	3	H	12	430	430	2020-05-20	2020-04-03	5			0	3		1	0			1	0			0	0			0	0			0	0			0	0			0	0
20200520_TOF1_AF_431_ZeBanC_P4_A1	biological	biological	Trypsin_SPE	85	1	1	2	2	4	4	A	1	431	431	2020-05-20	2020-04-24	5			0	3		0	0			0	0			0	0			0	0			0	0			0	0			0	0
20200520_TOF1_AF_432_ZeBanC_P4_A2	biological	biological	Trypsin_SPE	114	1	1	2	2	4	4	A	2	432	432	2020-05-20	2020-03-30	5			0	7	7	1	0			1	1			1	1			1	1			1	1			0	0			1	0
20200520_TOF1_AF_433_ZeBanC_P4_A3	biological	biological	Trypsin_SPE	114	1	1	2	2	4	4	A	3	433	433	2020-05-20	2020-04-01	5			0	7	7	1	0			1	1			1	1			1	1			1	1			0	0			1	0
20200520_TOF1_AF_436_ZeBanC_P4_A4	biological	biological	Trypsin_SPE	88	1	1	2	2	4	4	A	4	436	436	2020-05-20	2020-04-15	5			0	4		0	0			0	0			0	0			0	0			0	0			0	0			0	0
20200520_TOF1_AF_437_ZeBanC_P4_A5	biological	biological	Trypsin_SPE	7	1	1	2	2	4	4	A	5	437	437	2020-05-20	2020-04-20	5			0	7	11	0	0			0	0			0	0			0	0			0	0			0	0			0	0
20200520_TOF1_AF_438_ZeBanC_P4_A6	biological	biological	Trypsin_SPE	122	1	1	2	2	4	4	A	6	438	438	2020-05-20	2020-04-27	5			0	5	2	0	0			0	0			0	0			0	0			0	0			0	0			0	0
20200520_TOF1_AF_440_ZeBanC_P4_A8	biological	biological	Trypsin_SPE	69	1	1	2	2	4	4	A	8	440	440	2020-05-20	2020-04-27	5			0	5		0	0			0	0			0	0			0	0			0	0			0	0			0	0
20200520_TOF1_AF_442_ZeBanC_P4_A9	biological	biological	Trypsin_SPE	133	1	1	2	2	4	4	A	9	442	442	2020-05-20	2020-04-01	5			0	4		0	0			1	0			0	0			0	0			0	0			0	0			0	0
20200520_TOF1_AF_443_ZeBanC_P4_A10	biological	biological	Trypsin_SPE	85	1	1	2	2	4	4	A	10	443	443	2020-05-20	2020-04-27	5			0	3		0	0			0	0			0	0			0	0			0	0			0	0			0	0
20200520_TOF1_AF_444_ZeBanC_P4_A11	biological	biological	Trypsin_SPE	7	1	1	2	2	4	4	A	11	444	444	2020-05-20	2020-04-15	5			0	7	10	0	0			0	0			0	0			0	0			0	0			0	0			0	0
20200520_TOF1_AF_445_ZeBanC_P4_A12	biological	biological	Trypsin_SPE	60	1	1	2	2	4	4	A	12	445	445	2020-05-20	2020-05-04	5			0	7	10	0	0			1	0			1	1			0	0			0	0			0	0			0	0
20200520_TOF1_AF_448_ZeBanC_P4_B2	biological	biological	Trypsin_SPE	60	1	1	2	2	4	4	B	2	448	448	2020-05-20	2020-04-27	5			0	7	9	0	0			1	0			1	1			0	0			0	0			0	0			0	0
20200520_TOF1_AF_450_ZeBanC_P4_B4	biological	biological	Trypsin_SPE	161	1	1	2	2	4	4	B	4	450	450	2020-05-20	2020-03-30	5			0	7		1	1			1	1			1	1			1	1			1	1			1	1			1	1
20200520_TOF1_AF_451_ZeBanC_P4_B5	biological	biological	Trypsin_SPE	114	1	1	2	2	4	4	B	5	451	451	2020-05-20	2020-04-06	5			0	7		1	0			1	1			1	1			1	1			1	1			0	0			1	0
20200520_TOF1_AF_452_ZeBanC_P4_B6	biological	biological	Trypsin_SPE	3	1	1	2	2	4	4	B	6	452	452	2020-05-20	2020-04-06	5			0	3		0	0			0	0			0	0			0	0			0	0			0	0			0	0
20200520_TOF1_AF_454_ZeBanC_P4_B7	biological	biological	Trypsin_SPE	70	1	1	2	2	4	4	B	7	454	454	2020-05-20	2020-04-15	5			0	3		1	0			1	1			0	0			0	0			0	0			0	0			0	0
20200520_TOF1_AF_456_ZeBanC_P4_B9	biological	biological	Trypsin_SPE	118	1	1	2	2	4	4	B	9	456	456	2020-05-20	2020-04-03	5			0	6	10	0	0			1	0			1	1			1	0			1	0			1	1			0	0
20200520_TOF1_AF_457_ZeBanC_P4_B10	biological	biological	Trypsin_SPE	7	1	1	2	2	4	4	B	10	457	457	2020-05-20	2020-04-22	5			0	7	9	0	0			0	0			0	0			0	0			0	0			0	0			0	0
20200520_TOF1_AF_458_ZeBanC_P4_B11	biological	biological	Trypsin_SPE	118	1	1	2	2	4	4	B	11	458	458	2020-05-20	2020-04-06	5			0	6	9	0	0			1	0			1	1			1	0			1	0			1	1			0	0
20200520_TOF1_AF_460_ZeBanC_P4_B12	biological	biological	Trypsin_SPE	127	1	1	2	2	4	4	B	12	460	460	2020-05-20	2020-04-17	5			0	4		0	0			1	1			1	1			1	1			1	0			0	0			0	0
20200520_TOF1_AF_461_ZeBanC_P4_C1	biological	biological	Trypsin_SPE	118	1	1	2	2	4	4	C	1	461	461	2020-05-20	2020-04-15	5			0	6	8	0	0			1	0			1	0			1	0			1	0			1	0			0	0
20200520_TOF1_AF_463_ZeBanC_P4_C3	biological	biological	Trypsin_SPE	80	1	1	2	2	4	4	C	3	463	463	2020-05-20	2020-04-29	5			0	7	7	0	0			1	1			1	1			1	0			1	0			0	0			0	0
20200520_TOF1_AF_464_ZeBanC_P4_C4	biological	biological	Trypsin_SPE	7	1	1	2	2	4	4	C	4	464	464	2020-05-20	2020-04-08	5			0	7	14	0	0			0	0			0	0			0	0			0	0			0	0			0	0
20200520_TOF1_AF_467_ZeBanC_P4_C5	biological	biological	Trypsin_SPE	7	1	1	2	2	4	4	C	5	467	467	2020-05-20	2020-04-06	5			0	7		0	0			0	0			0	0			0	0			0	0			0	0			0	0
20200520_TOF1_AF_468_ZeBanC_P4_C6	biological	biological	Trypsin_SPE	99	1	1	2	2	4	4	C	6	468	468	2020-05-20	2020-04-03	5			0	4		0	0			1	0			0	0			0	0			0	0			0	0			0	0
20200520_TOF1_AF_469_ZeBanC_P4_C7	biological	biological	Trypsin_SPE	114	1	1	2	2	4	4	C	7	469	469	2020-05-20	2020-04-08	5			0	7		1	0			1	1			1	1			1	1			1	1			0	0			1	0
20200520_TOF1_AF_470_ZeBanC_P4_C8	biological	biological	Trypsin_SPE	72	1	1	2	2	4	4	C	8	470	470	2020-05-20	2020-04-24	5			0	3		0	0			0	0			0	0			0	0			0	0			0	0			0	0
20200520_TOF1_AF_471_ZeBanC_P4_C9	biological	biological	Trypsin_SPE	161	1	1	2	2	4	4	C	9	471	471	2020-05-20	2020-04-01	5			0	7		1	1			1	1			1	1			1	1			1	1			1	1			1	1
20200520_TOF1_AF_473_ZeBanC_P4_C10	biological	biological	Trypsin_SPE	99	1	1	2	2	4	4	C	10	473	473	2020-05-20	2020-04-08	5			0	3		0	0			1	0			0	0			0	0			0	0			0	0			0	0
20200520_TOF1_AF_475_ZeBanC_P4_C12	biological	biological	Trypsin_SPE	161	1	1	2	2	4	4	C	12	475	475	2020-05-20	2020-04-03	5			0	6		1	1			1	1			1	1			1	1			1	1			1	1			1	1
20200520_TOF1_AF_476_ZeBanC_P4_D1	biological	biological	Trypsin_SPE	60	1	1	2	2	4	4	D	1	476	476	2020-05-20	2020-04-22	5			0	7	8	0	0			1	0			1	0			0	0			0	0			0	0			0	0
20200520_TOF1_AF_477_ZeBanC_P4_D2	biological	biological	Trypsin_SPE	88	1	1	2	2	4	4	D	2	477	477	2020-05-20	2020-04-22	5			0	4		0	0			0	0			0	0			0	0			0	0			0	0			0	0
20200520_TOF1_AF_479_ZeBanC_P4_D3	biological	biological	Trypsin_SPE	88	1	1	2	2	4	4	D	3	479	479	2020-05-20	2020-04-27	5			0	3		0	0			0	0			0	0			0	0			0	0			0	0			0	0
20200520_TOF1_AF_480_ZeBanC_P4_D4	biological	biological	Trypsin_SPE	127	1	1	2	2	4	4	D	4	480	480	2020-05-20	2020-04-22	5			0	4		0	0			1	1			1	1			1	1			1	0			0	0			0	0
20200520_TOF1_AF_481_ZeBanC_P4_D5	biological	biological	Trypsin_SPE	32	1	1	2	2	4	4	D	5	481	481	2020-05-20	2020-04-06	5			0	7	7	1	0			1	1			1	1			1	1			1	0			0	0			1	0
20200520_TOF1_AF_482_ZeBanC_P4_D6	biological	biological	Trypsin_SPE	161	1	1	2	2	4	4	D	6	482	482	2020-05-20	2020-04-08	5			0	7		1	1			1	1			1	1			1	1			1	1			1	1			1	0
20200520_TOF1_AF_483_ZeBanC_P4_D7	biological	biological	Trypsin_SPE	127	1	1	2	2	4	4	D	7	483	483	2020-05-20	2020-04-08	5			0	7		0	0			1	1			1	0			1	0			1	1			0	0			0	0
20200520_TOF1_AF_485_ZeBanC_P4_D8	biological	biological	Trypsin_SPE	114	1	1	2	2	4	4	D	8	485	485	2020-05-20	2020-04-03	5			0	7	11	1	0			1	1			1	1			1	1			1	1			0	0			1	0
20200520_TOF1_AF_487_ZeBanC_P4_D10	biological	biological	Trypsin_SPE	80	1	1	2	2	4	4	D	10	487	487	2020-05-20	2020-05-04	5			0	6	4	0	0			1	1			1	1			1	0			1	0			0	0			0	0
20200520_TOF1_AF_488_ZeBanC_P4_D11	biological	biological	Trypsin_SPE	7	1	1	2	2	4	4	D	11	488	488	2020-05-20	2020-04-29	5			0	7		0	0			0	0			0	0			0	0			0	0			0	0			0	0
20200520_TOF1_AF_489_ZeBanC_P4_D12	biological	biological	Trypsin_SPE	127	1	1	2	2	4	4	D	12	489	489	2020-05-20	2020-04-24	5			0	3		0	0			1	1			1	0			1	0			1	0			0	0			0	0
20200520_TOF1_AF_492_ZeBanC_P4_E2	biological	biological	Trypsin_SPE	7	1	1	2	2	4	4	E	2	492	492	2020-05-20	2020-05-04	5			0	7	12	0	0			0	0			0	0			0	0			0	0			0	0			0	0
20200520_TOF1_AF_493_ZeBanC_P4_E3	biological	biological	Trypsin_SPE	127	1	1	2	2	4	4	E	3	493	493	2020-05-20	2020-04-15	5			0	4	5	0	0			1	1			1	0			1	0			1	0			0	0			0	0
20200520_TOF1_AF_494_ZeBanC_P4_E4	biological	biological	Trypsin_SPE	88	1	1	2	2	4	4	E	4	494	494	2020-05-20	2020-04-17	5			0	4		0	0			0	0			0	0			0	0			0	0			0	0			0	0
20200520_TOF1_AF_499_ZeBanC_P4_E7	biological	biological	Trypsin_SPE	7	1	1	2	2	4	4	E	7	499	499	2020-05-20	2020-04-17	5			0	7	11	0	0			0	0			0	0			0	0			0	0			0	0			0	0
20200520_TOF1_AF_500_ZeBanC_P4_E8	biological	biological	Trypsin_SPE	127	1	1	2	2	4	4	E	8	500	500	2020-05-20	2020-04-06	5			0	7		0	0			1	1			1	0			1	0			1	1			0	0			0	0
20200520_TOF1_AF_501_ZeBanC_P4_E9	biological	biological	Trypsin_SPE	118	1	1	2	2	4	4	E	9	501	501	2020-05-20	2020-03-30	5			0	7	11	0	0			1	0			1	1			1	1			1	1			1	1			0	0
20200520_TOF1_AF_504_ZeBanC_P4_E11	biological	biological	Trypsin_SPE	88	1	1	2	2	4	4	E	11	504	504	2020-05-20	2020-04-20	5			0	4		0	0			0	0			0	0			0	0			0	0			0	0			0	0
20200520_TOF1_AF_505_ZeBanC_P4_E12	biological	biological	Trypsin_SPE	77	1	1	2	2	4	4	E	12	505	505	2020-05-20	2020-04-03	5			0	3		0	0			1	0			0	0			0	0			0	0			0	0			0	0
20200520_TOF1_AF_506_ZeBanC_P4_F1	biological	biological	Trypsin_SPE	88	1	1	2	2	4	4	F	1	506	506	2020-05-20	2020-04-24	5			0	3		0	0			0	0			0	0			0	0			0	0			0	0			0	0
20200520_TOF1_AF_507_ZeBanC_P4_F2	biological	biological	Trypsin_SPE	7	1	1	2	2	4	4	F	2	507	507	2020-05-20	2020-04-08	5			0	7	14	0	0			0	0			0	0			0	0			0	0			0	0			0	0
20200520_TOF1_AF_508_ZeBanC_P4_F3	biological	biological	Trypsin_SPE	122	1	1	2	2	4	4	F	3	508	508	2020-05-20	2020-04-29	5			0	5	3	0	0			0	0			0	0			0	0			0	0			0	0			0	0
20200520_TOF1_AF_511_ZeBanC_P4_F5	biological	biological	Trypsin_SPE	133	1	1	2	2	4	4	F	5	511	511	2020-05-20	2020-04-03	5			0	4		0	0			1	0			0	0			0	0			0	0			0	0			0	0
20200520_TOF1_AF_513_ZeBanC_P4_F7	biological	biological	Trypsin_SPE	101	1	1	2	2	4	4	F	7	513	513	2020-05-20	2020-05-04	5			0	3		0	0			0	0			0	0			0	0			0	0			0	0			0	0
20200520_TOF1_AF_514_ZeBanC_P4_F8	biological	biological	Trypsin_SPE	101	1	1	2	2	4	4	F	8	514	514	2020-05-20	2020-04-29	5			0	5	3	0	0			0	0			0	0			0	0			0	0			0	0			0	0
20200520_TOF1_AF_516_ZeBanC_P4_F9	biological	biological	Trypsin_SPE	99	1	1	2	2	4	4	F	9	516	516	2020-05-20	2020-04-01	5			0	4		0	0			1	0			0	0			0	0			0	0			0	0			0	0
20200520_TOF1_AF_517_ZeBanC_P4_F10	biological	biological	Trypsin_SPE	118	1	1	2	2	4	4	F	10	517	517	2020-05-20	2020-04-08	5			0	6		0	0			1	0			1	0			1	0			1	0			1	1			0	0
20200520_TOF1_AF_519_ZeBanC_P4_F12	biological	biological	Trypsin_SPE	118	1	1	2	2	4	4	F	12	519	519	2020-05-20	2020-04-20	5			0	6	5	0	0			1	0			1	0			1	0			1	0			1	0			0	0
20200520_TOF1_AF_523_ZeBanC_P4_G3	biological	biological	Trypsin_SPE	69	1	1	2	2	4	4	G	3	523	523	2020-05-20	2020-04-29	5			0	7	11	0	0			0	0			0	0			0	0			0	0			0	0			0	0
20200520_TOF1_AF_524_ZeBanC_P4_G4	biological	biological	Trypsin_SPE	7	1	1	2	2	4	4	G	4	524	524	2020-05-20	2020-04-27	5			0	7	7	0	0			0	0			0	0			0	0			0	0			0	0			0	0
20200520_TOF1_AF_525_ZeBanC_P4_G5	biological	biological	Trypsin_SPE	67	1	1	2	2	4	4	G	5	525	525	2020-05-20	2020-04-08	5			0	6		0	0			1	1			1	0			1	1			1	0			0	0			0	0
20200520_TOF1_AF_526_ZeBanC_P4_G6	biological	biological	Trypsin_SPE	75	1	1	2	2	4	4	G	6	526	526	2020-05-20	2020-04-06	5			0	4		0	0			1	0			0	0			0	0			0	0			0	0			0	0
20200520_TOF1_AF_530_ZeBanC_P4_G8	biological	biological	Trypsin_SPE	46	1	1	2	2	4	4	G	8	530	530	2020-05-20	2020-04-07	5			0	0		0	0			1	0			0	0			0	0			0	0			0	0			0	0
20200520_TOF1_AF_531_ZeBanC_P4_G9	biological	biological	Trypsin_SPE	56	1	1	2	2	4	4	G	9	531	531	2020-05-20	2020-03-30	5			0	3		0	0			0	0			1	0			0	0			0	0			0	0			0	0
20200520_TOF1_AF_535_ZeBanC_P4_G12	biological	biological	Trypsin_SPE	99	1	1	2	2	4	4	G	12	535	535	2020-05-20	2020-04-06	5			0	4		0	0			1	0			0	0			0	0			0	0			0	0			0	0
20200520_TOF1_AF_537_ZeBanC_P4_H2	biological	biological	Trypsin_SPE	69	1	1	2	2	4	4	H	2	537	537	2020-05-20	2020-04-24	5			0	4		0	0			0	0			0	0			0	0			0	0			0	0			0	0
20200520_TOF1_AF_539_ZeBanC_P4_H4	biological	biological	Trypsin_SPE	29	1	1	2	2	4	4	H	4	539	539	2020-05-20	2020-05-04	5			0	5	8	0	0			0	0			1	0			0	0			0	0			0	0			0	0
20200520_TOF1_AF_541_ZeBanC_P4_H5	biological	biological	Trypsin_SPE	76	1	1	2	2	4	4	H	5	541	541	2020-05-20	2020-04-03	5			0	4	2	0	0			1	1			1	0			0	0			0	0			0	0			0	0
20200520_TOF1_AF_542_ZeBanC_P4_H6	biological	biological	Trypsin_SPE	67	1	1	2	2	4	4	H	6	542	542	2020-05-20	2020-04-06	5			0	7		0	0			1	1			1	0			1	1			1	0			0	0			0	0
20200520_TOF1_AF_544_ZeBanC_P4_H8	biological	biological	Trypsin_SPE	161	1	1	2	2	4	4	H	8	544	544	2020-05-20	2020-04-06	5			0	7		1	1			1	1			1	1			1	1			1	1			1	1			1	0
20200520_TOF1_AF_545_ZeBanC_P4_H9	biological	biological	Trypsin_SPE	80	1	1	2	2	4	4	H	9	545	545	2020-05-20	2020-04-27	5			0	6	7	0	0			1	1			1	1			1	0			1	1			0	0			0	0
20200520_TOF1_AF_547_ZeBanC_P4_H10	biological	biological	Trypsin_SPE	32	1	1	2	2	4	4	H	10	547	547	2020-05-20	2020-04-08	5			0	6		1	0			1	1			1	1			1	1			1	1			0	0			1	0
20200520_TOF1_AF_548_ZeBanC_P4_H11	biological	biological	Trypsin_SPE	60	1	1	2	2	4	4	H	11	548	548	2020-05-20	2020-04-29	5			0	7	6	0	0			1	0			1	1			0	0			0	0			0	0			0	0
20200520_TOF1_AF_549_ZeBanC_P4_H12	biological	biological	Trypsin_SPE	118	1	1	2	2	4	4	H	12	549	549	2020-05-20	2020-04-22	5			0	7	4	0	0			1	0			1	0			1	0			1	0			1	0			0	0
20200520_TOF1_AF_551_ZeBanC_P6_A2	biological	biological	Trypsin_SPE	59	1	1	2	2	6	6	A	2	551	551	2020-05-20	2020-04-20	5			0	7	11	1	0			1	1			1	1			1	0			1	1			0	0			0	0
20200520_TOF1_AF_555_ZeBanC_P6_A5	biological	biological	Trypsin_SPE	68	1	1	2	2	6	6	A	5	555	555	2020-05-20	2020-04-20	5			0	4		0	0			0	0			0	0			0	0			0	0			0	0			0	0
20200520_TOF1_AF_560_ZeBanC_P6_A8	biological	biological	Trypsin_SPE	59	1	1	2	2	6	6	A	8	560	560	2020-05-20	2020-04-06	5			0	7	12	1	0			1	1			1	1			1	0			1	1			0	0			0	0
20200520_TOF1_AF_561_ZeBanC_P6_A9	biological	biological	Trypsin_SPE	104	1	1	2	2	6	6	A	9	561	561	2020-05-20	2020-04-03	5			0	7	12	0	0			0	0			0	0			0	0			0	0			0	0			0	0
20200520_TOF1_AF_562_ZeBanC_P6_A12	biological	biological	Trypsin_SPE	121	1	1	2	2	6	6	A	12	562	562	2020-05-20	2020-04-06	5			0	3		1	0			1	0			1	0			0	0			0	0			0	0			0	0
20200520_TOF1_AF_563_ZeBanC_P6_B1	biological	biological	Trypsin_SPE	121	1	1	2	2	6	6	B	1	563	563	2020-05-20	2020-03-30	5			0	4		1	0			1	0			1	0			0	0			0	0			0	0			0	0
20200520_TOF1_AF_564_ZeBanC_P6_B4	biological	biological	Trypsin_SPE	121	1	1	2	2	6	6	B	4	564	564	2020-05-20	2020-04-03	5			0	4		1	0			1	0			1	0			0	0			0	0			0	0			0	0
20200520_TOF1_AF_566_ZeBanC_P6_B6	biological	biological	Trypsin_SPE	40	1	1	2	2	6	6	B	6	566	566	2020-05-20	2020-04-20	5			0	3		0	0			1	0			0	0			0	0			0	0			0	0			0	0
20200520_TOF1_AF_567_ZeBanC_P6_B9	biological	biological	Trypsin_SPE	119	1	1	2	2	6	6	B	9	567	567	2020-05-20	2020-04-20	5			0	6	5	1	0			1	1			1	1			1	0			1	1			0	0			1	0
20200520_TOF1_AF_568_ZeBanC_P6_B11	biological	biological	Trypsin_SPE	40	1	1	2	2	6	6	B	11	568	568	2020-05-20	2020-04-15	5			0	4		0	0			1	0			0	0			0	0			0	0			0	0			0	0
20200520_TOF1_AF_569_ZeBanC_P6_C1	biological	biological	Trypsin_SPE	119	1	1	2	2	6	6	C	1	569	569	2020-05-20	2020-04-29	5			0	5		1	0			1	1			1	1			1	0			1	1			0	0			1	0
20200520_TOF1_AF_570_ZeBanC_P6_C2	biological	biological	Trypsin_SPE	30	1	1	2	2	6	6	C	2	570	570	2020-05-20	2020-05-04	5			0	7	8	0	0			0	0			0	0			0	0			0	0			0	0			0	0
20200520_TOF1_AF_572_ZeBanC_P6_C3	biological	biological	Trypsin_SPE	68	1	1	2	2	6	6	C	3	572	572	2020-05-20	2020-04-22	5			0	4		0	0			0	0			0	0			0	0			0	0			0	0			0	0
20200520_TOF1_AF_573_ZeBanC_P6_C4	biological	biological	Trypsin_SPE	119	1	1	2	2	6	6	C	4	573	573	2020-05-20	2020-04-22	5			0	6	5	1	0			1	1			1	1			1	0			1	1			0	0			1	0
20200520_TOF1_AF_575_ZeBanC_P6_C6	biological	biological	Trypsin_SPE	30	1	1	2	2	6	6	C	6	575	575	2020-05-20	2020-04-29	5			0	7	13	0	0			0	0			0	0			0	0			0	0			0	0			0	0
20200520_TOF1_AF_576_ZeBanC_P6_C7	biological	biological	Trypsin_SPE	68	1	1	2	2	6	6	C	7	576	576	2020-05-20	2020-04-17	5			0	4		0	0			0	0			0	0			0	0			0	0			0	0			0	0
20200520_TOF1_AF_579_ZeBanC_P6_C9	biological	biological	Trypsin_SPE	165	1	1	2	2	6	6	C	9	579	579	2020-05-20	2020-04-17	5			0	3	2	0	0			1	0			1	0			0	0			0	0			0	0			0	0
20200520_TOF1_AF_580_ZeBanC_P6_C12	biological	biological	Trypsin_SPE	59	1	1	2	2	6	6	C	12	580	580	2020-05-20	2020-04-22	5			0	7	11	1	0			1	1			1	1			1	0			1	1			0	0			0	0
20200520_TOF1_AF_581_ZeBanC_P6_D1	biological	biological	Trypsin_SPE	68	1	1	2	2	6	6	D	1	581	581	2020-05-20	2020-04-15	5			0	4		0	0			0	0			0	0			0	0			0	0			0	0			0	0
20200520_TOF1_AF_584_ZeBanC_P6_D3	biological	biological	Trypsin_SPE	165	1	1	2	2	6	6	D	3	584	584	2020-05-20	2020-04-24	5			0	3		0	0			1	0			1	0			0	0			0	0			0	0			0	0
20200520_TOF1_AF_585_ZeBanC_P6_D4	biological	biological	Trypsin_SPE	104	1	1	2	2	6	6	D	4	585	585	2020-05-20	2020-04-08	5			0	7		0	0			0	0			0	0			0	0			0	0			0	0			0	0
20200520_TOF1_AF_586_ZeBanC_P6_D5	biological	biological	Trypsin_SPE	104	1	1	2	2	6	6	D	5	586	586	2020-05-20	2020-04-15	5			0	7		0	0			0	0			0	0			0	0			0	0			0	0			0	0
20200520_TOF1_AF_587_ZeBanC_P6_D6	biological	biological	Trypsin_SPE	40	1	1	2	2	6	6	D	6	587	587	2020-05-20	2020-04-08	5			0	4		0	0			1	0			0	0			0	0			0	0			0	0			0	0
20200520_TOF1_AF_588_ZeBanC_P6_D10	biological	biological	Trypsin_SPE	59	1	1	2	2	6	6	D	10	588	588	2020-05-20	2020-03-30	5			0	7		1	0			1	0			1	1			1	0			1	1			0	0			0	0
20200520_TOF1_AF_591_ZeBanC_P6_D11	biological	biological	Trypsin_SPE	119	1	1	2	2	6	6	D	11	591	591	2020-05-20	2020-04-27	5			0	6		1	0			1	1			1	1			1	0			1	1			0	0			1	0
20200520_TOF1_AF_592_ZeBanC_P6_D12	biological	biological	Trypsin_SPE	59	1	1	2	2	6	6	D	12	592	592	2020-05-20	2020-04-03	5			0	7	14	1	0			1	0			1	1			1	0			1	1			0	0			0	0
20200520_TOF1_AF_593_ZeBanC_P6_E3	biological	biological	Trypsin_SPE	165	1	1	2	2	6	6	E	3	593	593	2020-05-20	2020-04-06	5			0	4		0	0			1	0			1	0			0	0			0	0			0	0			0	0
20200520_TOF1_AF_594_ZeBanC_P6_E4	biological	biological	Trypsin_SPE	104	1	1	2	2	6	6	E	4	594	594	2020-05-20	2020-04-17	5			0	7	6	0	0			0	0			0	0			0	0			0	0			0	0			0	0
20200520_TOF1_AF_595_ZeBanC_P6_E5	biological	biological	Trypsin_SPE	104	1	1	2	2	6	6	E	5	595	595	2020-05-20	2020-05-04	5			0	6	3	0	0			0	0			0	0			0	0			0	0			0	0			0	0
20200520_TOF1_AF_598_ZeBanC_P6_E7	biological	biological	Trypsin_SPE	104	1	1	2	2	6	6	E	7	598	598	2020-05-20	2020-04-24	5			0	6		0	0			0	0			0	0			0	0			0	0			0	0			0	0
20200520_TOF1_AF_601_ZeBanC_P6_F2	biological	biological	Trypsin_SPE	119	1	1	2	2	6	6	F	2	601	601	2020-05-20	2020-04-17	5			0	6	6	1	0			1	1			1	1			1	0			1	1			0	0			1	0
20200520_TOF1_AF_603_ZeBanC_P6_F5	biological	biological	Trypsin_SPE	104	1	1	2	2	6	6	F	5	603	603	2020-05-20	2020-03-30	5			0	7	10	0	0			0	0			0	0			0	0			0	0			0	0			0	0
20200520_TOF1_AF_604_ZeBanC_P6_F6	biological	biological	Trypsin_SPE	68	1	1	2	2	6	6	F	6	604	604	2020-05-20	2020-04-27	5			0	3		0	0			0	0			0	0			0	0			0	0			0	0			0	0
20200520_TOF1_AF_605_ZeBanC_P6_F7	biological	biological	Trypsin_SPE	68	1	1	2	2	6	6	F	7	605	605	2020-05-20	2020-04-24	5			0	3		0	0			0	0			0	0			0	0			0	0			0	0			0	0
20200520_TOF1_AF_606_ZeBanC_P6_F9	biological	biological	Trypsin_SPE	104	1	1	2	2	6	6	F	9	606	606	2020-05-20	2020-04-22	5			0	6	6	0	0			0	0			0	0			0	0			0	0			0	0			0	0
20200520_TOF1_AF_607_ZeBanC_P6_F11	biological	biological	Trypsin_SPE	104	1	1	2	2	6	6	F	11	607	607	2020-05-20	2020-04-06	5			0	7		0	0			0	0			0	0			0	0			0	0			0	0			0	0
20200520_TOF1_AF_609_ZeBanC_P6_F12	biological	biological	Trypsin_SPE	104	1	1	2	2	6	6	F	12	609	609	2020-05-20	2020-04-20	5			0	7	4	0	0			0	0			0	0			0	0			0	0			0	0			0	0
20200520_TOF1_AF_611_ZeBanC_P6_G2	biological	biological	Trypsin_SPE	165	1	1	2	2	6	6	G	2	611	611	2020-05-20	2020-04-22	5			0	3		0	0			1	0			1	0			0	0			0	0			0	0			0	0
20200520_TOF1_AF_612_ZeBanC_P6_G3	biological	biological	Trypsin_SPE	165	1	1	2	2	6	6	G	3	612	612	2020-05-20	2020-04-29	5			0	3		0	0			1	0			1	0			0	0			0	0			0	0			0	0
20200520_TOF1_AF_616_ZeBanC_P6_G10	biological	biological	Trypsin_SPE	59	1	1	2	2	6	6	G	10	616	616	2020-05-20	2020-04-15	5			0	7	14	1	0			1	1			1	1			1	0			1	1			0	0			0	0
20200520_TOF1_AF_617_ZeBanC_P6_G11	biological	biological	Trypsin_SPE	59	1	1	2	2	6	6	G	11	617	617	2020-05-20	2020-04-08	5			0	7		1	0			1	1			1	1			1	0			1	1			0	0			0	0
20200520_TOF1_AF_618_ZeBanC_P6_H2	biological	biological	Trypsin_SPE	59	1	1	2	2	6	6	H	2	618	618	2020-05-20	2020-04-29	5			0	7	5	1	0			1	1			1	1			1	1			1	1			0	0			0	0
20200520_TOF1_AF_622_ZeBanC_P6_H5	biological	biological	Trypsin_SPE	104	1	1	2	2	6	6	H	5	622	622	2020-05-20	2020-04-22	5			0	6	6	0	0			0	0			0	0			0	0			0	0			0	0			0	0
20200520_TOF1_AF_623_ZeBanC_P6_H7	biological	biological	Trypsin_SPE	165	1	1	2	2	6	6	H	7	623	623	2020-05-20	2020-04-08	5			0			0	0			1	0			1	0			0	0			0	0			0	0			0	0
20200520_TOF1_AF_625_ZeBanC_P6_H11	biological	biological	Trypsin_SPE	165	1	1	2	2	6	6	H	11	625	625	2020-05-20	2020-04-27	5			0	3		0	0			1	0			1	0			0	0			0	0			0	0			0	0
20200520_TOF1_AF_626_ZeBanC_P6_H12	biological	biological	Trypsin_SPE	59	1	1	2	2	6	6	H	12	626	626	2020-05-20	2020-04-24	5			0	7	8	1	0			1	1			1	1			1	0			1	1			0	0			0	0
20200710_TOF1_LS_009_ZeBanc2_P5_E5	biological	biological	Trypsin_SPE	20	2	2	3	3	11	11	E	5	6	633	2020-07-10	2020-06-26	5			0	7	12	0	0			0	0			0	0			0	0			0	0			0	0			0	0
20200710_TOF1_LS_010_ZeBanc2_P3_C6	biological	biological	Trypsin_SPE	74	2	2	3	3	9	9	C	6	7	634	2020-07-10	2020-05-06	5			0			0	0			0	0			0	0			0	0			0	0			0	0			0	0
20200710_TOF1_LS_011_ZeBanc2_P4_F7	biological	biological	Trypsin_SPE	109	2	2	3	3	10	10	F	7	8	635	2020-07-10	2020-05-11	5			0	6	2	0	0			0	0			1	1			0	0			1	0			0	0			0	0
20200710_TOF1_LS_013_ZeBanc2_P1_B11	biological	biological	Trypsin_SPE	115	2	2	3	3	7	7	B	11	10	637	2020-07-10	2020-06-24	5			0	7	5	0	0			0	0			0	0			0	0			0	0			0	0			0	0
20200710_TOF1_LS_015_ZeBanc2_P3_E3	biological	biological	Trypsin_SPE	45	2	2	3	3	9	9	E	3	12	639	2020-07-10	2020-05-06	5			0	7	10	0	0			0	0			0	0			0	0			0	0			0	0			0	0
20200710_TOF1_LS_016_ZeBanc2_P2_D2	biological	biological	Trypsin_SPE	122	2	2	3	3	8	8	D	2	13	640	2020-07-10	2020-05-11	5			0	5	0	0	0			0	0			0	0			0	0			0	0			0	0			0	0
20200710_TOF1_LS_017_ZeBanc2_P1_C5	biological	biological	Trypsin_SPE	36	2	2	3	3	7	7	C	5	14	641	2020-07-10	2020-04-08	5			0	7		1	0			1	1			1	1			1	1			1	0			0	0			1	0
20200710_TOF1_LS_018_ZeBanc2_P2_H9	biological	biological	Trypsin_SPE	129	2	2	3	3	8	8	H	9	15	642	2020-07-10	2020-05-22	5			0	7	13	0	0			0	0			0	0			0	0			0	0			0	0			0	0
20200710_TOF1_LS_020_ZeBanc2_P1_G12	biological	biological	Trypsin_SPE	141	2	2	3	3	7	7	G	12	17	644	2020-07-10	2020-05-13	5			0	7	9	0	0			0	0			0	0			0	0			0	0			0	0			0	0
20200710_TOF1_LS_021_ZeBanc2_P5_E4	biological	biological	Trypsin_SPE	20	2	2	3	3	11	11	E	4	18	645	2020-07-10	2020-07-01	5			0	7	10	0	0			0	0			0	0			0	0			0	0			0	0			0	0
20200710_TOF1_LS_022_ZeBanc2_P1_A1	biological	biological	Trypsin_SPE	115	2	2	3	3	7	7	A	1	19	646	2020-07-10	2020-06-08	5			0	7		0	0			0	0			0	0			0	0			0	0			0	0			0	0
20200710_TOF1_LS_023_ZeBanc2_P5_H6	biological	biological	Trypsin_SPE	20	2	2	3	3	11	11	H	6	20	647	2020-07-10	2020-06-24	5			0	7	7	0	0			0	0			0	0			0	0			0	0			0	0			0	0
20200710_TOF1_LS_024_ZeBanc2_P1_A8	biological	biological	Trypsin_SPE	26	2	2	3	3	7	7	A	8	21	648	2020-07-10	2020-05-06	5			0	7	10	0	0			0	0			0	0			0	0			0	0			0	0			0	0
20200710_TOF1_LS_025_ZeBanc2_P4_G10	biological	biological	Trypsin_SPE	144	2	2	3	3	10	10	G	10	22	649	2020-07-10	2020-06-24	5			0	7		0	0			0	0			0	0			0	0			0	0			0	0			0	0
20200710_TOF1_LS_026_ZeBanc2_P4_H3	biological	biological	Trypsin_SPE	80	2	2	3	3	10	10	H	3	23	650	2020-07-10	2020-05-06	5			0	4	3	0	0			1	1			1	1			1	0			1	0			0	0			0	0
20200710_TOF1_LS_027_ZeBanc2_P3_F4	biological	biological	Trypsin_SPE	19	2	2	3	3	9	9	F	4	24	651	2020-07-10	2020-05-06	5			0	3		0	0			1	0			1	0			0	0			0	0			0	0			0	0
20200710_TOF1_LS_028_ZeBanc2_P4_B10	biological	biological	Trypsin_SPE	17	2	2	3	3	10	10	B	10	25	652	2020-07-10	2020-06-10	5			0	7		0	0			0	0			0	0			0	0			0	0			0	0			0	0
20200710_TOF1_LS_029_ZeBanc2_P2_F9	biological	biological	Trypsin_SPE	129	2	2	3	3	8	8	F	9	26	653	2020-07-10	2020-06-05	5			0	7	15	0	0			0	0			0	0			0	0			0	0			0	0			0	0
20200710_TOF1_LS_032_ZeBanc2_P2_B6	biological	biological	Trypsin_SPE	107	2	2	3	3	8	8	B	6	29	656	2020-07-10	2020-06-26	5			0	3		0	0			0	0			0	0			0	0			0	0			0	0			0	0
20200710_TOF1_LS_033_ZeBanc2_P4_C8	biological	biological	Trypsin_SPE	120	2	2	3	3	10	10	C	8	30	657	2020-07-10	2020-05-22	5			0	6		0	0			0	0			0	0			0	0			0	0			0	0			0	0
20200710_TOF1_LS_034_ZeBanc2_P3_E8	biological	biological	Trypsin_SPE	45	2	2	3	3	9	9	E	8	31	658	2020-07-10	2020-05-20	5			0	7	9	0	0			0	0			0	0			0	0			0	0			0	0			0	0
20200710_TOF1_LS_035_ZeBanc2_P1_D1	biological	biological	Trypsin_SPE	159	2	2	3	3	7	7	D	1	32	659	2020-07-10	2020-05-06	5			0	7	12	0	0			1	1			1	1			1	0			1	0			0	0			0	0
20200710_TOF1_LS_036_ZeBanc2_P1_D7	biological	biological	Trypsin_SPE	60	2	2	3	3	7	7	D	7	33	660	2020-07-10	2020-05-18	5			0	6	6	0	0			1	0			1	1			0	0			0	0			0	0			0	0
20200710_TOF1_LS_037_ZeBanc2_P1_F11	biological	biological	Trypsin_SPE	60	2	2	3	3	7	7	F	11	34	661	2020-07-10	2020-05-25	5			0	7	3	0	0			1	0			1	1			0	0			0	0			0	0			0	0
20200710_TOF1_LS_039_ZeBanc2_P1_E10	biological	biological	Trypsin_SPE	115	2	2	3	3	7	7	E	10	36	663	2020-07-10	2020-05-20	5			0	7		0	0			0	0			0	0			0	0			0	0			0	0			0	0
20200710_TOF1_LS_041_ZeBanc2_P3_A4	biological	biological	Trypsin_SPE	102	2	2	3	3	9	9	A	4	38	665	2020-07-10	2020-05-18	5			0	6	0	0	0			0	0			0	0			0	0			0	0			0	0			0	0
20200710_TOF1_LS_043_ZeBanc2_P2_D3	biological	biological	Trypsin_SPE	47	2	2	3	3	8	8	D	3	40	667	2020-07-10	2020-05-11	5			0	7	10	0	0			0	0			0	0			0	0			0	0			0	0			0	0
20200710_TOF1_LS_044_ZeBanc2_P3_F7	biological	biological	Trypsin_SPE	12	2	2	3	3	9	9	F	7	41	668	2020-07-10	2020-06-03	5			0	7		0	0			0	0			0	0			0	0			0	0			0	0			0	0
20200710_TOF1_LS_045_ZeBanc2_P5_F12	biological	biological	Trypsin_SPE	30	2	2	3	3	11	11	F	12	42	669	2020-07-10	2020-06-03	5			0	7		0	0			0	0			0	0			0	0			0	0			0	0			0	0
20200710_TOF1_LS_046_ZeBanc2_P5_G2	biological	biological	Trypsin_SPE	30	2	2	3	3	11	11	G	2	43	670	2020-07-10	2020-05-22	5			0	7		0	0			0	0			0	0			0	0			0	0			0	0			0	0
20200710_TOF1_LS_048_ZeBanc2_P4_C9	biological	biological	Trypsin_SPE	135	2	2	3	3	10	10	C	9	45	672	2020-07-10	2020-05-13	5			0	7	8	0	0			0	0			0	0			0	0			0	0			0	0			0	0
20200710_TOF1_LS_049_ZeBanc2_P2_H7	biological	biological	Trypsin_SPE	47	2	2	3	3	8	8	H	7	46	673	2020-07-10	2020-05-18	5			0	7	15	0	0			0	0			0	0			0	0			0	0			0	0			0	0
20200710_TOF1_LS_050_ZeBanc2_P1_B5	biological	biological	Trypsin_SPE	141	2	2	3	3	7	7	B	5	47	674	2020-07-10	2020-05-22	5			0	7	8	0	0			0	0			0	0			0	0			0	0			0	0			0	0
20200710_TOF1_LS_051_ZeBanc2_P2_A8	biological	biological	Trypsin_SPE	129	2	2	3	3	8	8	A	8	48	675	2020-07-10	2020-06-03	5			0	7	8	0	0			0	0			0	0			0	0			0	0			0	0			0	0
20200710_TOF1_LS_052_ZeBanc2_P1_D3	biological	biological	Trypsin_SPE	118	2	2	3	3	7	7	D	3	49	676	2020-07-10	2020-04-24	5			0	6		0	0			1	0			1	0			1	0			1	0			1	0			0	0
20200710_TOF1_LS_054_ZeBanc2_P1_D5	biological	biological	Trypsin_SPE	26	2	2	3	3	7	7	D	5	51	678	2020-07-10	2020-05-13	5			0	5	2	0	0			0	0			0	0			0	0			0	0			0	0			0	0
20200710_TOF1_LS_055_ZeBanc2_P1_G9	biological	biological	Trypsin_SPE	37	2	2	3	3	7	7	G	9	52	679	2020-07-10	2020-05-15	5			0	7	11	0	0			0	0			0	0			0	0			0	0			0	0			0	0
20200710_TOF1_LS_056_ZeBanc2_P3_B8	biological	biological	Trypsin_SPE	43	2	2	3	3	9	9	B	8	53	680	2020-07-10	2020-05-27	5			0	3		0	0			0	0			0	0			0	0			0	0			0	0			0	0
20200710_TOF1_LS_057_ZeBanc2_P4_H12	biological	biological	Trypsin_SPE	119	2	2	3	3	10	10	H	12	54	681	2020-07-10	2020-04-15	5			0	7	11	1	0			1	0			1	0			1	0			1	0			0	0			1	0
20200710_TOF1_LS_059_ZeBanc2_P2_H12	biological	biological	Trypsin_SPE	2	2	2	3	3	8	8	H	12	56	683	2020-07-10	2020-06-03	5			0	5	6	0	0			1	0			1	0			1	0			1	0			0	0			0	0
20200710_TOF1_LS_061_ZeBanc2_P4_H8	biological	biological	Trypsin_SPE	153	2	2	3	3	10	10	H	8	58	685	2020-07-10	2020-05-13	5			0	4		0	0			0	0			0	0			0	0			0	0			0	0			0	0
20200710_TOF1_LS_062_ZeBanc2_P4_G2	biological	biological	Trypsin_SPE	8	2	2	3	3	10	10	G	2	59	686	2020-07-10	2020-05-06	5			0	7	6	1	1			1	1			1	0			0	0			1	1			0	0			1	1
20200710_TOF1_LS_063_ZeBanc2_P3_B12	biological	biological	Trypsin_SPE	51	2	2	3	3	9	9	B	12	60	687	2020-07-10	2020-06-26	5			0	6	5	0	0			0	0			0	0			0	0			0	0			0	0			0	0
20200710_TOF1_LS_065_ZeBanc2_P3_B7	biological	biological	Trypsin_SPE	53	2	2	3	3	9	9	B	7	62	689	2020-07-10	2020-06-23	5			0	0		0	0			0	0			0	0			0	0			0	0			0	0			0	0
20200710_TOF1_LS_066_ZeBanc2_P4_H11	biological	biological	Trypsin_SPE	8	2	2	3	3	10	10	H	11	63	690	2020-07-10	2020-05-22	5			0	4		1	0			1	0			1	0			0	0			1	0			0	0			1	0
20200710_TOF1_LS_067_ZeBanc2_P2_F8	biological	biological	Trypsin_SPE	122	2	2	3	3	8	8	F	8	64	691	2020-07-10	2020-05-22	5			0	4		0	0			0	0			0	0			0	0			0	0			0	0			0	0
20200710_TOF1_LS_068_ZeBanc2_P1_D6	biological	biological	Trypsin_SPE	115	2	2	3	3	7	7	D	6	65	692	2020-07-10	2020-05-25	5			0	7	9	0	0			0	0			0	0			0	0			0	0			0	0			0	0
20200710_TOF1_LS_070_ZeBanc2_P2_G12	biological	biological	Trypsin_SPE	117	2	2	3	3	8	8	G	12	67	694	2020-07-10	2020-05-06	5			0	6	3	0	0			0	0			0	0			0	0			0	0			0	0			0	0
20200710_TOF1_LS_071_ZeBanc2_P2_D8	biological	biological	Trypsin_SPE	47	2	2	3	3	8	8	D	8	68	695	2020-07-10	2020-05-15	5			0	7	7	0	0			0	0			0	0			0	0			0	0			0	0			0	0
20200710_TOF1_LS_073_ZeBanc2_P5_B6	biological	biological	Trypsin_SPE	67	2	2	3	3	11	11			70	697	2020-07-10	2020-04-06	5			0	7		0	0			1	1			1	0			1	1			1	0			0	0			0	0
20200710_TOF1_LS_074_ZeBanc2_P4_G3	biological	biological	Trypsin_SPE	86	2	2	3	3	10	10	G	3	71	698	2020-07-10	2020-05-22	5			0	4		0	0			1	0			1	1			0	0			0	0			0	0			0	0
20200710_TOF1_LS_075_ZeBanc2_P4_H9	biological	biological	Trypsin_SPE	135	2	2	3	3	10	10	H	9	72	699	2020-07-10	2020-05-06	5			0	7	10	0	0			0	0			0	0			0	0			0	0			0	0			0	0
20200710_TOF1_LS_077_ZeBanc2_P2_F10	biological	biological	Trypsin_SPE	147	2	2	3	3	8	8	F	10	74	701	2020-07-10	2020-05-13	5			0			0	0			0	0			0	0			0	0			0	0			0	0			0	0
20200710_TOF1_LS_078_ZeBanc2_P5_F6	biological	biological	Trypsin_SPE	7	2	2	3	3	11	11	F	6	75	702	2020-07-10	2020-05-06	5			0	7	10	0	0			0	0			0	0			0	0			0	0			0	0			0	0
20200710_TOF1_LS_079_ZeBanc2_P1_E5	biological	biological	Trypsin_SPE	60	2	2	3	3	7	7	E	5	76	703	2020-07-10	2020-05-15	5			0	7	6	0	0			1	0			1	1			0	0			0	0			0	0			0	0
20200710_TOF1_LS_080_ZeBanc2_P2_H8	biological	biological	Trypsin_SPE	84	2	2	3	3	8	8	H	8	77	704	2020-07-10	2020-05-15	5			0	6		0	0			0	0			0	0			0	0			0	0			0	0			0	0
20200710_TOF1_LS_081_ZeBanc2_P1_A5	biological	biological	Trypsin_SPE	37	2	2	3	3	7	7	A	5	78	705	2020-07-10	2020-05-06	5			0	7	7	0	0			0	0			0	0			0	0			0	0			0	0			0	0
20200710_TOF1_LS_082_ZeBanc2_P4_D1	biological	biological	Trypsin_SPE	152	2	2	3	3	10	10	D	1	79	706	2020-07-10	2020-05-11	5			0	7	10	0	0			0	0			0	0			0	0			0	0			0	0			0	0
20200710_TOF1_LS_083_ZeBanc2_P2_G4	biological	biological	Trypsin_SPE	27	2	2	3	3	8	8	G	4	80	707	2020-07-10	2020-06-24	5			0	4		0	0			0	0			0	0			0	0			0	0			0	0			0	0
20200710_TOF1_LS_084_ZeBanc2_P4_F2	biological	biological	Trypsin_SPE	41	2	2	3	3	10	10	F	2	81	708	2020-07-10	2020-05-06	5			0	7		0	0			1	0			1	1			0	0			1	1			0	0			0	0
20200710_TOF1_LS_085_ZeBanc2_P3_F5	biological	biological	Trypsin_SPE	43	2	2	3	3	9	9	F	5	82	709	2020-07-10	2020-05-11	5			0	7	7	0	0			0	0			0	0			0	0			0	0			0	0			0	0
20200710_TOF1_LS_086_ZeBanc2_P3_D10	biological	biological	Trypsin_SPE	69	2	2	3	3	9	9	D	10	83	710	2020-07-10	2020-06-08	5			0	6		0	0			0	0			0	0			0	0			0	0			0	0			0	0
20200710_TOF1_LS_088_ZeBanc2_P4_D7	biological	biological	Trypsin_SPE	120	2	2	3	3	10	10	D	7	85	712	2020-07-10	2020-05-13	5			0	6		0	0			0	0			0	0			0	0			0	0			0	0			0	0
20200710_TOF1_LS_089_ZeBanc2_P3_F6	biological	biological	Trypsin_SPE	59	2	2	3	3	9	9	F	6	86	713	2020-07-10	2020-05-04	5			0	6	8	1	0			1	1			1	1			1	1			1	1			0	0			0	0
20200710_TOF1_LS_090_ZeBanc2_P1_G3	biological	biological	Trypsin_SPE	139	2	2	3	3	7	7	G	3	87	714	2020-07-10	2020-05-25	5			0	7		0	0			1	1			1	1			1	1			1	0			0	0			0	0
20200710_TOF1_LS_092_ZeBanc2_P4_H1	biological	biological	Trypsin_SPE	80	2	2	3	3	10	10	H	1	89	716	2020-07-10	2020-05-18	5			0	3		0	0			1	0			1	0			1	0			1	0			0	0			0	0
20200710_TOF1_LS_093_ZeBanc2_P1_E4	biological	biological	Trypsin_SPE	54	2	2	3	3	7	7	E	4	90	717	2020-07-10	2020-05-11	5			0	4		0	0			0	0			0	0			0	0			0	0			0	0			0	0
20200710_TOF1_LS_095_ZeBanc2_P2_A2	biological	biological	Trypsin_SPE	44	2	2	3	3	8	8	A	2	92	719	2020-07-10	2020-05-15	5			0	5	4	1	1			1	1			1	1			0	0			1	0			0	0			0	0
20200710_TOF1_LS_096_ZeBanc2_P2_F5	biological	biological	Trypsin_SPE	117	2	2	3	3	8	8	F	5	93	720	2020-07-10	2020-04-27	5			0	7	9	0	0			0	0			0	0			0	0			0	0			0	0			0	0
20200710_TOF1_LS_097_ZeBanc2_P3_H6	biological	biological	Trypsin_SPE	102	2	2	3	3	9	9	H	6	94	721	2020-07-10	2020-05-06	5			0	6		0	0			0	0			0	0			0	0			0	0			0	0			0	0
20200710_TOF1_LS_101_ZeBanc2_P2_C5	biological	biological	Trypsin_SPE	84	2	2	3	3	8	8	C	5	98	725	2020-07-10	2020-05-22	5			0	6		0	0			0	0			0	0			0	0			0	0			0	0			0	0
20200710_TOF1_LS_102_ZeBanc2_P5_G7	biological	biological	Trypsin_SPE	104	2	2	3	3	11	11	G	7	99	726	2020-07-10	2020-05-06	5			0	6	3	0	0			0	0			0	0			0	0			0	0			0	0			0	0
20200710_TOF1_LS_103_ZeBanc2_P2_F12	biological	biological	Trypsin_SPE	90	2	2	3	3	8	8	F	12	100	727	2020-07-10	2020-05-13	5			0	7		0	0			0	0			1	1			0	0			0	0			0	0			0	0
20200710_TOF1_LS_104_ZeBanc2_P3_D11	biological	biological	Trypsin_SPE	156	2	2	3	3	9	9	D	11	101	728	2020-07-10	2020-05-18	5			0	7		0	0			1	1			1	1			0	0			0	0			0	0			0	0
20200710_TOF1_LS_108_ZeBanc2_P3_C1	biological	biological	Trypsin_SPE	69	2	2	3	3	9	9	C	1	105	732	2020-07-10	2020-05-15	5			0	6	7	0	0			0	0			0	0			0	0			0	0			0	0			0	0
20200710_TOF1_LS_109_ZeBanc2_P1_E1	biological	biological	Trypsin_SPE	163	2	2	3	3	7	7	E	1	106	733	2020-07-10	2020-05-06	5			0	3		0	0			1	1			1	0			0	0			0	0			0	0			0	0
20200710_TOF1_LS_111_ZeBanc2_P5_A5	biological	biological	Trypsin_SPE	18	2	2	3	3	11	11	A	5	108	735	2020-07-10	2020-05-13	5			0	7		0	0			0	0			1	0			0	0			0	0			0	0			0	0
20200710_TOF1_LS_112_ZeBanc2_P5_F7	biological	biological	Trypsin_SPE	42	2	2	3	3	11	11	F	7	109	736	2020-07-10	2020-05-15	5			0	6		0	0			1	1			1	1			0	0			0	0			0	0			0	0
20200710_TOF1_LS_113_ZeBanc2_P3_F3	biological	biological	Trypsin_SPE	150	2	2	3	3	9	9	F	3	110	737	2020-07-10	2020-06-05	5			0	0		0	0			0	0			0	0			0	0			0	0			0	0			0	0
20200710_TOF1_LS_114_ZeBanc2_P2_H2	biological	biological	Trypsin_SPE	129	2	2	3	3	8	8	H	2	111	738	2020-07-10	2020-05-15	5			0	7		0	0			0	0			0	0			0	0			0	0			0	0			0	0
20200710_TOF1_LS_115_ZeBanc2_P5_H7	biological	biological	Trypsin_SPE	18	2	2	3	3	11	11	H	7	112	739	2020-07-10	2020-05-18	5			0	7	12	0	0			0	0			1	0			0	0			0	0			0	0			0	0
20200710_TOF1_LS_117_ZeBanc2_P2_B3	biological	biological	Trypsin_SPE	101	2	2	3	3	8	8	B	3	114	741	2020-07-10	2020-05-06	5			0	3		0	0			0	0			0	0			0	0			0	0			0	0			0	0
20200710_TOF1_LS_118_ZeBanc2_P2_F3	biological	biological	Trypsin_SPE	129	2	2	3	3	8	8	F	3	115	742	2020-07-10	2020-05-25	5			0	7		0	0			0	0			0	0			0	0			0	0			0	0			0	0
20200710_TOF1_LS_119_ZeBanc2_P2_A1	biological	biological	Trypsin_SPE	47	2	2	3	3	8	8	A	1	116	743	2020-07-10	2020-05-25	5			0	6	3	0	0			0	0			0	0			0	0			0	0			0	0			0	0
20200710_TOF1_LS_120_ZeBanc2_P5_B2	biological	biological	Trypsin_SPE	42	2	2	3	3	11	11	B	2	117	744	2020-07-10	2020-05-20	5			0	6		0	0			1	1			1	1			0	0			0	0			0	0			0	0
20200710_TOF1_LS_122_ZeBanc2_P4_B5	biological	biological	Trypsin_SPE	83	2	2	3	3	10	10	B	5	119	746	2020-07-10	2020-05-06	5			0	7	8	0	0			0	0			0	0			0	0			0	0			0	0			0	0
20200710_TOF1_LS_123_ZeBanc2_P3_E10	biological	biological	Trypsin_SPE	69	2	2	3	3	9	9	E	10	120	747	2020-07-10	2020-05-18	5			0	6	6	0	0			0	0			0	0			0	0			0	0			0	0			0	0
20200710_TOF1_LS_124_ZeBanc2_P3_G7	biological	biological	Trypsin_SPE	1	2	2	3	3	9	9	G	7	121	748	2020-07-10	2020-06-03	5			0	6	1	0	0			0	0			0	0			0	0			0	0			0	0			0	0
20200710_TOF1_LS_125_ZeBanc2_P4_E2	biological	biological	Trypsin_SPE	86	2	2	3	3	10	10	E	2	122	749	2020-07-10	2020-05-25	5			0	4		0	0			1	0			1	1			0	0			0	0			0	0			0	0
20200710_TOF1_LS_126_ZeBanc2_P3_B9	biological	biological	Trypsin_SPE	102	2	2	3	3	9	9	B	9	123	750	2020-07-10	2020-04-24	5			0	7		0	0			0	0			0	0			0	0			0	0			0	0			0	0
20200710_TOF1_LS_128_ZeBanc2_P2_C3	biological	biological	Trypsin_SPE	16	2	2	3	3	8	8	C	3	125	752	2020-07-10	2020-05-20	5			0	3		0	0			0	0			0	0			0	0			0	0			0	0			0	0
20200710_TOF1_LS_129_ZeBanc2_P3_D1	biological	biological	Trypsin_SPE	1	2	2	3	3	9	9	D	1	126	753	2020-07-10	2020-05-29	5			0	6	3	0	0			0	0			0	0			0	0			0	0			0	0			0	0
20200710_TOF1_LS_130_ZeBanc2_P1_C1	biological	biological	Trypsin_SPE	139	2	2	3	3	7	7	C	1	127	754	2020-07-10	2020-05-11	5			0	7	12	0	0			1	1			1	1			1	1			1	0			0	0			0	0
20200710_TOF1_LS_132_ZeBanc2_P3_E1	biological	biological	Trypsin_SPE	45	2	2	3	3	9	9	E	1	129	756	2020-07-10	2020-05-18	5			0	7	9	0	0			0	0			0	0			0	0			0	0			0	0			0	0
20200710_TOF1_LS_134_ZeBanc2_P3_B11	biological	biological	Trypsin_SPE	69	2	2	3	3	9	9	B	11	131	758	2020-07-10	2020-05-20	5			0	6		0	0			0	0			0	0			0	0			0	0			0	0			0	0
20200710_TOF1_LS_135_ZeBanc2_P4_C6	biological	biological	Trypsin_SPE	144	2	2	3	3	10	10	C	6	132	759	2020-07-10	2020-06-23	5			0			0	0			0	0			0	0			0	0			0	0			0	0			0	0
20200710_TOF1_LS_136_ZeBanc2_P4_E10	biological	biological	Trypsin_SPE	17	2	2	3	3	10	10	E	10	133	760	2020-07-10	2020-06-22	5			0	6	2	0	0			0	0			0	0			0	0			0	0			0	0			0	0
20200710_TOF1_LS_138_ZeBanc2_P4_A10	biological	biological	Trypsin_SPE	128	2	2	3	3	10	10	A	10	135	762	2020-07-10	2020-06-26	5			0	4		0	0			0	0			0	0			0	0			0	0			0	0			0	0
20200710_TOF1_LS_139_ZeBanc2_P3_G4	biological	biological	Trypsin_SPE	19	2	2	3	3	9	9	G	4	136	763	2020-07-10	2020-04-22	5			0	4		0	0			1	0			1	0			0	0			0	0			0	0			0	0
20200710_TOF1_LS_140_ZeBanc2_P2_H11	biological	biological	Trypsin_SPE	129	2	2	3	3	8	8	H	11	137	764	2020-07-10	2020-05-13	5			0	7	14	0	0			0	0			0	0			0	0			0	0			0	0			0	0
20200710_TOF1_LS_141_ZeBanc2_P1_G7	biological	biological	Trypsin_SPE	76	2	2	3	3	7	7	G	7	138	765	2020-07-10	2020-04-01	5			0	5	3	0	0			1	1			1	0			0	0			0	0			0	0			0	0
20200710_TOF1_LS_143_ZeBanc2_P4_B8	biological	biological	Trypsin_SPE	144	2	2	3	3	10	10	B	8	140	767	2020-07-10	2020-06-29	5			0	6		0	0			0	0			0	0			0	0			0	0			0	0			0	0
20200710_TOF1_LS_145_ZeBanc2_P2_A6	biological	biological	Trypsin_SPE	122	2	2	3	3	8	8	A	6	142	769	2020-07-10	2020-05-06	5			0	5	0	0	0			0	0			0	0			0	0			0	0			0	0			0	0
20200710_TOF1_LS_146_ZeBanc2_P2_G3	biological	biological	Trypsin_SPE	47	2	2	3	3	8	8	G	3	143	770	2020-07-10	2020-05-06	5			0	7	12	0	0			0	0			0	0			0	0			0	0			0	0			0	0
20200710_TOF1_LS_147_ZeBanc2_P4_B7	biological	biological	Trypsin_SPE	120	2	2	3	3	10	10	B	7	144	771	2020-07-10	2020-05-18	5			0	6		0	0			0	0			0	0			0	0			0	0			0	0			0	0
20200710_TOF1_LS_150_ZeBanc2_P3_C3	biological	biological	Trypsin_SPE	69	2	2	3	3	9	9	C	3	147	774	2020-07-10	2020-05-13	5			0	6		0	0			0	0			0	0			0	0			0	0			0	0			0	0
20200710_TOF1_LS_151_ZeBanc2_P4_D9	biological	biological	Trypsin_SPE	86	2	2	3	3	10	10	D	9	148	775	2020-07-10	2020-05-15	5			0	6	5	0	0			1	0			1	1			0	0			0	0			0	0			0	0
20200710_TOF1_LS_153_ZeBanc2_P2_B9	biological	biological	Trypsin_SPE	100	2	2	3	3	8	8	B	9	150	777	2020-07-10	2020-04-08	5			0	7		1	1			1	0			1	0			1	0			1	0			1	1			1	1
20200710_TOF1_LS_154_ZeBanc2_P5_F5	biological	biological	Trypsin_SPE	104	2	2	3	3	11	11	F	5	151	778	2020-07-10	2020-04-29	5			0	6		0	0			0	0			0	0			0	0			0	0			0	0			0	0
20200710_TOF1_LS_156_ZeBanc2_P3_A8	biological	biological	Trypsin_SPE	12	2	2	3	3	9	9	A	8	153	780	2020-07-10	2020-05-29	5			0	7		0	0			0	0			0	0			0	0			0	0			0	0			0	0
20200710_TOF1_LS_158_ZeBanc2_P4_G9	biological	biological	Trypsin_SPE	8	2	2	3	3	10	10	G	9	155	782	2020-07-10	2020-05-11	5			0	7	4	1	0			1	1			1	0			0	0			1	0			0	0			1	0
20200710_TOF1_LS_159_ZeBanc2_P4_A4	biological	biological	Trypsin_SPE	135	2	2	3	3	10	10	A	4	156	783	2020-07-10	2020-04-24	5			0	7		0	0			0	0			0	0			0	0			0	0			0	0			0	0
20200710_TOF1_LS_160_ZeBanc2_P4_F11	biological	biological	Trypsin_SPE	62	2	2	3	3	10	10	F	11	157	784	2020-07-10	2020-05-29	5			0	0		0	0			1	0			1	0			1	0			1	0			0	0			0	0
20200710_TOF1_LS_161_ZeBanc2_P2_F6	biological	biological	Trypsin_SPE	110	2	2	3	3	8	8	F	6	158	785	2020-07-10	2020-06-23	5			0	0		0	0			1	0			0	0			0	0			0	0			0	0			0	0
20200710_TOF1_LS_164_ZeBanc2_P1_A11	biological	biological	Trypsin_SPE	52	2	2	3	3	7	7	A	11	161	788	2020-07-10	2020-07-01	5			0	5		0	0			0	0			0	0			0	0			0	0			0	0			0	0
20200710_TOF1_LS_165_ZeBanc2_P3_C5	biological	biological	Trypsin_SPE	12	2	2	3	3	9	9	C	5	162	789	2020-07-10	2020-05-13	5			0	7	9	0	0			0	0			0	0			0	0			0	0			0	0			0	0
20200710_TOF1_LS_166_ZeBanc2_P4_A6	biological	biological	Trypsin_SPE	8	2	2	3	3	10	10	A	6	163	790	2020-07-10	2020-05-25	5			0	4		1	0			1	0			1	0			0	0			1	0			0	0			1	0
20200710_TOF1_LS_168_ZeBanc2_P2_B5	biological	biological	Trypsin_SPE	129	2	2	3	3	8	8	B	5	165	792	2020-07-10	2020-06-08	5			0	7		0	0			0	0			0	0			0	0			0	0			0	0			0	0
20200710_TOF1_LS_169_ZeBanc2_P3_E2	biological	biological	Trypsin_SPE	45	2	2	3	3	9	9	E	2	166	793	2020-07-10	2020-05-22	5			0	7		0	0			0	0			0	0			0	0			0	0			0	0			0	0
20200710_TOF1_LS_170_ZeBanc2_P1_G11	biological	biological	Trypsin_SPE	115	2	2	3	3	7	7	G	11	167	794	2020-07-10	2020-05-27	5			0	7		0	0			0	0			0	0			0	0			0	0			0	0			0	0
20200710_TOF1_LS_171_ZeBanc2_P5_G9	biological	biological	Trypsin_SPE	18	2	2	3	3	11	11	G	9	168	795	2020-07-10	2020-05-15	5			0	7	11	0	0			0	0			1	0			0	0			0	0			0	0			0	0
20200710_TOF1_LS_172_ZeBanc2_P2_A7	biological	biological	Trypsin_SPE	84	2	2	3	3	8	8	A	7	169	796	2020-07-10	2020-05-13	5			0	6		0	0			0	0			0	0			0	0			0	0			0	0			0	0
20200710_TOF1_LS_173_ZeBanc2_P2_A3	biological	biological	Trypsin_SPE	122	2	2	3	3	8	8	A	3	170	797	2020-07-10	2020-05-20	5			0	4		0	0			0	0			0	0			0	0			0	0			0	0			0	0
20200710_TOF1_LS_174_ZeBanc2_P3_H11	biological	biological	Trypsin_SPE	1	2	2	3	3	9	9	H	11	171	798	2020-07-10	2020-05-27	5			0	6	5	0	0			0	0			0	0			0	0			0	0			0	0			0	0
20200710_TOF1_LS_175_ZeBanc2_P4_B9	biological	biological	Trypsin_SPE	94	2	2	3	3	10	10	B	9	172	799	2020-07-10	2020-07-01	5			0	4		0	0			0	0			0	0			0	0			0	0			0	0			0	0
20200710_TOF1_LS_176_ZeBanc2_P2_D12	biological	biological	Trypsin_SPE	129	2	2	3	3	8	8	D	12	173	800	2020-07-10	2020-06-10	5			0	7		0	0			0	0			0	0			0	0			0	0			0	0			0	0
20200710_TOF1_LS_177_ZeBanc2_P1_D2	biological	biological	Trypsin_SPE	37	2	2	3	3	7	7	D	2	174	801	2020-07-10	2020-05-20	5			0	7	9	0	0			0	0			0	0			0	0			0	0			0	0			0	0
20200710_TOF1_LS_179_ZeBanc2_P4_C7	biological	biological	Trypsin_SPE	144	2	2	3	3	10	10	C	7	176	803	2020-07-10	2020-06-26	5			0	7		0	0			0	0			0	0			0	0			0	0			0	0			0	0
20200710_TOF1_LS_180_ZeBanc2_P2_D10	biological	biological	Trypsin_SPE	16	2	2	3	3	8	8	D	10	177	804	2020-07-10	2020-05-18	5			0	3		0	0			0	0			0	0			0	0			0	0			0	0			0	0
20200710_TOF1_LS_182_ZeBanc2_P1_G8	biological	biological	Trypsin_SPE	37	2	2	3	3	7	7	G	8	179	806	2020-07-10	2020-05-13	5			0	7	13	0	0			0	0			0	0			0	0			0	0			0	0			0	0
20200710_TOF1_LS_183_ZeBanc2_P2_B8	biological	biological	Trypsin_SPE	90	2	2	3	3	8	8	B	8	180	807	2020-07-10	2020-05-15	5			0	7	12	0	0			0	0			1	1			0	0			0	0			0	0			0	0
20200710_TOF1_LS_185_ZeBanc2_P2_H5	biological	biological	Trypsin_SPE	61	2	2	3	3	8	8	H	5	182	809	2020-07-10	2020-06-08	5			0	0		0	0			1	0			0	0			0	0			0	0			0	0			0	0
20200710_TOF1_LS_187_ZeBanc2_P4_F5	biological	biological	Trypsin_SPE	35	2	2	3	3	10	10	F	5	184	811	2020-07-10	2020-05-19	5			0	7		0	0			1	0			1	1			0	0			1	0			0	0			0	0
20200710_TOF1_LS_188_ZeBanc2_P4_D6	biological	biological	Trypsin_SPE	8	2	2	3	3	10	10	D	6	185	812	2020-07-10	2020-05-13	5			0	7	7	1	0			1	1			1	0			0	0			1	0			0	0			1	0
20200710_TOF1_LS_190_ZeBanc2_P2_E4	biological	biological	Trypsin_SPE	47	2	2	3	3	8	8	E	4	187	814	2020-07-10	2020-05-13	5			0	7		0	0			0	0			0	0			0	0			0	0			0	0			0	0
20200710_TOF1_LS_191_ZeBanc2_P4_F3	biological	biological	Trypsin_SPE	86	2	2	3	3	10	10	F	3	188	815	2020-07-10	2020-05-06	5			0	7	7	0	0			1	0			1	1			0	0			0	0			0	0			0	0
20200710_TOF1_LS_192_ZeBanc2_P1_G10	biological	biological	Trypsin_SPE	54	2	2	3	3	7	7	G	10	189	816	2020-07-10	2020-05-27	5			0	3		0	0			0	0			0	0			0	0			0	0			0	0			0	0
20200710_TOF1_LS_195_ZeBanc2_P2_C1	biological	biological	Trypsin_SPE	117	2	2	3	3	8	8	C	1	192	819	2020-07-10	2020-05-11	5			0	6	3	0	0			0	0			0	0			0	0			0	0			0	0			0	0
20200710_TOF1_LS_197_ZeBanc2_P3_C8	biological	biological	Trypsin_SPE	69	2	2	3	3	9	9	C	8	194	821	2020-07-10	2020-05-29	5			0	6	4	0	0			0	0			0	0			0	0			0	0			0	0			0	0
20200710_TOF1_LS_198_ZeBanc2_P1_G6	biological	biological	Trypsin_SPE	141	2	2	3	3	7	7	G	6	195	822	2020-07-10	2020-06-05	5			0	6	7	0	0			0	0			0	0			0	0			0	0			0	0			0	0
20200710_TOF1_LS_199_ZeBanc2_P3_H4	biological	biological	Trypsin_SPE	43	2	2	3	3	9	9	H	4	196	823	2020-07-10	2020-05-13	5			0	7	4	0	0			0	0			0	0			0	0			0	0			0	0			0	0
20200710_TOF1_LS_200_ZeBanc2_P2_B2	biological	biological	Trypsin_SPE	84	2	2	3	3	8	8	B	2	197	824	2020-07-10	2020-05-18	5			0	6		0	0			0	0			0	0			0	0			0	0			0	0			0	0
20200710_TOF1_LS_202_ZeBanc2_P3_G11rep	biological	biological	Trypsin_SPE	81	2	2	3	3	9	9	G	11	200	827	2020-07-10	2020-06-23	5			0	0		0	0			1	0			1	0			1	0			0	0			0	0			0	0
20200710_TOF1_LS_203_ZeBanc2_P1_H8	biological	biological	Trypsin_SPE	76	2	2	3	3	7	7	H	8	206	833	2020-07-10	2020-04-06	5			0	3		0	0			1	1			1	0			0	0			0	0			0	0			0	0
20200710_TOF1_LS_204_ZeBanc2_P3_D12	biological	biological	Trypsin_SPE	43	2	2	3	3	9	9	D	12	207	834	2020-07-10	2020-05-18	5			0	4	3	0	0			0	0			0	0			0	0			0	0			0	0			0	0
20200710_TOF1_LS_206_ZeBanc2_P5_A10	biological	biological	Trypsin_SPE	15	2	2	3	3	11	11	A	10	209	836	2020-07-10	2020-06-08	5			0	0		0	0			1	0			1	0			0	0			1	0			0	0			0	0
20200710_TOF1_LS_209_ZeBanc2_P3_E11	biological	biological	Trypsin_SPE	51	2	2	3	3	9	9	E	11	212	839	2020-07-10	2020-06-24	5			0	7	7	0	0			0	0			0	0			0	0			0	0			0	0			0	0
20200710_TOF1_LS_210_ZeBanc2_P4_F4	biological	biological	Trypsin_SPE	80	2	2	3	3	10	10	F	4	213	840	2020-07-10	2020-05-11	5			0	4	3	0	0			1	0			1	1			1	0			1	0			0	0			0	0
20200710_TOF1_LS_211_ZeBanc2_P4_B2	biological	biological	Trypsin_SPE	152	2	2	3	3	10	10	B	2	214	841	2020-07-10	2020-05-18	5			0	7	4	0	0			0	0			0	0			0	0			0	0			0	0			0	0
20200710_TOF1_LS_213_ZeBanc2_P3_F1	biological	biological	Trypsin_SPE	111	2	2	3	3	9	9	F	1	216	843	2020-07-10	2020-07-01	5			0	4		0	0			0	0			0	0			0	0			0	0			0	0			0	0
20200710_TOF1_LS_214_ZeBanc2_P2_E5	biological	biological	Trypsin_SPE	29	2	2	3	3	8	8	E	5	217	844	2020-07-10	2020-05-18	5			0	3		0	0			0	0			1	0			0	0			0	0			0	0			0	0
20200710_TOF1_LS_216_ZeBanc2_P3_A12	biological	biological	Trypsin_SPE	156	2	2	3	3	9	9	A	12	219	846	2020-07-10	2020-05-29	5			0	7		0	0			1	0			1	0			0	0			0	0			0	0			0	0
20200710_TOF1_LS_218_ZeBanc2_P2_A5	biological	biological	Trypsin_SPE	100	2	2	3	3	8	8	A	5	221	848	2020-07-10	2020-05-11	5			0	7	2	1	0			1	0			1	0			1	0			1	0			1	0			1	0
20200710_TOF1_LS_219_ZeBanc2_P2_A10	biological	biological	Trypsin_SPE	90	2	2	3	3	8	8	A	10	222	849	2020-07-10	2020-06-03	5			0	7	12	0	0			0	0			1	0			0	0			0	0			0	0			0	0
20200710_TOF1_LS_221_ZeBanc2_P3_G10	biological	biological	Trypsin_SPE	156	2	2	3	3	9	9	G	10	224	851	2020-07-10	2020-05-15	5			0	7		0	0			1	1			1	1			0	0			0	0			0	0			0	0
20200710_TOF1_LS_222_ZeBanc2_P4_D10	biological	biological	Trypsin_SPE	106	2	2	3	3	10	10	D	10	225	852	2020-07-10	2020-07-01	5			0	4		0	0			0	0			0	0			0	0			0	0			0	0			0	0
20200710_TOF1_LS_225_ZeBanc2_P2_B4	biological	biological	Trypsin_SPE	107	2	2	3	3	8	8	B	4	228	855	2020-07-10	2020-06-24	5			0	3		0	0			0	0			0	0			0	0			0	0			0	0			0	0
20200710_TOF1_LS_226_ZeBanc2_P5_B4	biological	biological	Trypsin_SPE	15	2	2	3	3	11	11	B	4	229	856	2020-07-10	2020-03-30	5			0	6	1	0	0			1	0			1	0			0	0			1	0			0	0			0	0
20200710_TOF1_LS_227_ZeBanc2_P2_F7	biological	biological	Trypsin_SPE	47	2	2	3	3	8	8	F	7	230	857	2020-07-10	2020-05-27	5			0	7		0	0			0	0			0	0			0	0			0	0			0	0			0	0
20200710_TOF1_LS_228_ZeBanc2_P2_D9	biological	biological	Trypsin_SPE	90	2	2	3	3	8	8	D	9	231	858	2020-07-10	2020-05-06	5			0	7	9	0	0			0	0			1	1			0	0			0	0			0	0			0	0
20200710_TOF1_LS_230_ZeBanc2_P3_G12	biological	biological	Trypsin_SPE	1	2	2	3	3	9	9	G	12	233	860	2020-07-10	2020-05-20	5			0	6	7	0	0			0	0			0	0			0	0			0	0			0	0			0	0
20200710_TOF1_LS_231_ZeBanc2_P1_H11	biological	biological	Trypsin_SPE	134	2	2	3	3	7	7	H	11	234	861	2020-07-10	2020-07-01	5			0	3		0	0			0	0			0	0			0	0			0	0			0	0			0	0
20200710_TOF1_LS_232_ZeBanc2_P5_A4	biological	biological	Trypsin_SPE	30	2	2	3	3	11	11	A	4	235	862	2020-07-10	2020-05-06	5			0	7	11	0	0			0	0			0	0			0	0			0	0			0	0			0	0
20200710_TOF1_LS_233_ZeBanc2_P2_G6	biological	biological	Trypsin_SPE	85	2	2	3	3	8	8	G	6	236	863	2020-07-10	2020-05-04	5			0	4		0	0			0	0			0	0			0	0			0	0			0	0			0	0
20200710_TOF1_LS_234_ZeBanc2_P1_C9	biological	biological	Trypsin_SPE	139	2	2	3	3	7	7	C	9	237	864	2020-07-10	2020-05-06	5			0	7	14	0	0			1	1			1	1			1	1			1	0			0	0			0	0
20200710_TOF1_LS_236_ZeBanc2_P5_E2	biological	biological	Trypsin_SPE	7	2	2	3	3	11	11	E	2	239	866	2020-07-10	2020-05-13	5			0	7	6	0	0			0	0			0	0			0	0			0	0			0	0			0	0
20200710_TOF1_LS_237_ZeBanc2_P5_B7	biological	biological	Trypsin_SPE	30	2	2	3	3	11	11	B	7	240	867	2020-07-10	2020-05-18	5			0	7	13	0	0			0	0			0	0			0	0			0	0			0	0			0	0
20200710_TOF1_LS_238_ZeBanc2_P1_H9	biological	biological	Trypsin_SPE	115	2	2	3	3	7	7	H	9	241	868	2020-07-10	2020-05-29	5			0	7	11	0	0			0	0			0	0			0	0			0	0			0	0			0	0
20200710_TOF1_LS_239_ZeBanc2_P1_C12	biological	biological	Trypsin_SPE	141	2	2	3	3	7	7	C	12	242	869	2020-07-10	2020-06-03	5			0	7		0	0			0	0			0	0			0	0			0	0			0	0			0	0
20200710_TOF1_LS_240_ZeBanc2_P3_H1	biological	biological	Trypsin_SPE	156	2	2	3	3	9	9	H	1	243	870	2020-07-10	2020-05-20	5			0	7		0	0			1	1			1	1			0	0			0	0			0	0			0	0
20200710_TOF1_LS_241_ZeBanc2_P2_C7	biological	biological	Trypsin_SPE	13	2	2	3	3	8	8	C	7	244	871	2020-07-10	2020-05-06	5			0	3		0	0			0	0			0	0			0	0			0	0			0	0			0	0
20200710_TOF1_LS_242_ZeBanc2_P3_D3	biological	biological	Trypsin_SPE	69	2	2	3	3	9	9	D	3	245	872	2020-07-10	2020-06-03	5			0	6	4	0	0			0	0			0	0			0	0			0	0			0	0			0	0
20200710_TOF1_LS_243_ZeBanc2_P2_B10	biological	biological	Trypsin_SPE	90	2	2	3	3	8	8	B	10	246	873	2020-07-10	2020-05-11	5			0	7		0	0			0	0			1	1			0	0			0	0			0	0			0	0
20200710_TOF1_LS_244_ZeBanc2_P2_C2	biological	biological	Trypsin_SPE	154	2	2	3	3	8	8	C	2	247	874	2020-07-10	2020-05-15	5			0	3		0	0			0	0			0	0			0	0			0	0			0	0			0	0
20200710_TOF1_LS_245_ZeBanc2_P4_E8	biological	biological	Trypsin_SPE	121	2	2	3	3	10	10	E	8	248	875	2020-07-10	2020-04-01	5			0	4		1	0			1	0			1	0			0	0			0	0			0	0			0	0
20200710_TOF1_LS_248_ZeBanc2_P4_G4	biological	biological	Trypsin_SPE	28	2	2	3	3	10	10	G	4	251	878	2020-07-10	2020-05-11	5			0	3		0	0			0	0			0	0			0	0			0	0			0	0			0	0
20200710_TOF1_LS_249_ZeBanc2_P3_D2	biological	biological	Trypsin_SPE	69	2	2	3	3	9	9	D	2	252	879	2020-07-10	2020-05-22	5			0	6	5	0	0			0	0			0	0			0	0			0	0			0	0			0	0
20200710_TOF1_LS_250_ZeBanc2_P3_G1	biological	biological	Trypsin_SPE	156	2	2	3	3	9	9	G	1	253	880	2020-07-10	2020-05-22	5			0	7		0	0			1	0			1	0			0	0			0	0			0	0			0	0
20200710_TOF1_LS_251_ZeBanc2_P3_H2	biological	biological	Trypsin_SPE	12	2	2	3	3	9	9	H	2	254	881	2020-07-10	2020-06-05	5			0	7	8	0	0			0	0			0	0			0	0			0	0			0	0			0	0
20200710_TOF1_LS_252_ZeBanc2_P4_B12	biological	biological	Trypsin_SPE	17	2	2	3	3	10	10	B	12	255	882	2020-07-10	2020-06-29	5			0	4		0	0			0	0			0	0			0	0			0	0			0	0			0	0
20200710_TOF1_LS_253_ZeBanc2_P3_F2	biological	biological	Trypsin_SPE	1	2	2	3	3	9	9	F	2	256	883	2020-07-10	2020-06-08	5			0	4	1	0	0			0	0			0	0			0	0			0	0			0	0			0	0
20200710_TOF1_LS_254_ZeBanc2_P1_E7	biological	biological	Trypsin_SPE	159	2	2	3	3	7	7	E	7	257	884	2020-07-10	2020-05-11	5			0			0	0			1	0			1	0			1	0			1	0			0	0			0	0
20200710_TOF1_LS_256_ZeBanc2_P2_C8	biological	biological	Trypsin_SPE	27	2	2	3	3	8	8	C	8	259	886	2020-07-10	2020-06-22	5			0	4		0	0			0	0			0	0			0	0			0	0			0	0			0	0
20200710_TOF1_LS_257_ZeBanc2_P1_F5	biological	biological	Trypsin_SPE	26	2	2	3	3	7	7	F	5	260	887	2020-07-10	2020-05-15	5			0	5	0	0	0			0	0			0	0			0	0			0	0			0	0			0	0
20200710_TOF1_LS_259_ZeBanc2_P1_E6	biological	biological	Trypsin_SPE	115	2	2	3	3	7	7	E	6	262	889	2020-07-10	2020-06-10	5			0	7		0	0			0	0			0	0			0	0			0	0			0	0			0	0
20200710_TOF1_LS_260_ZeBanc2_P2_E6	biological	biological	Trypsin_SPE	2	2	2	3	3	8	8	E	6	263	890	2020-07-10	2020-05-27	5			0	5	9	0	0			1	0			1	0			1	0			1	0			0	0			0	0
20200710_TOF1_LS_261_ZeBanc2_P4_C5	biological	biological	Trypsin_SPE	106	2	2	3	3	10	10	C	5	264	891	2020-07-10	2020-06-29	5			0	4		0	0			0	0			0	0			0	0			0	0			0	0			0	0
20200710_TOF1_LS_262_ZeBanc2_P4_F8	biological	biological	Trypsin_SPE	83	2	2	3	3	10	10	F	8	265	892	2020-07-10	2020-05-11	5			0	7	8	0	0			0	0			0	0			0	0			0	0			0	0			0	0
20200710_TOF1_LS_263_ZeBanc2_P1_E12	biological	biological	Trypsin_SPE	141	2	2	3	3	7	7	E	12	266	893	2020-07-10	2020-05-20	5			0	7		0	0			0	0			0	0			0	0			0	0			0	0			0	0
20200710_TOF1_LS_264_ZeBanc2_P2_G2	biological	biological	Trypsin_SPE	84	2	2	3	3	8	8	G	2	267	894	2020-07-10	2020-05-06	5			0	6	2	0	0			0	0			0	0			0	0			0	0			0	0			0	0
20200710_TOF1_LS_267_ZeBanc2_P1_B9	biological	biological	Trypsin_SPE	134	2	2	3	3	7	7	B	9	270	897	2020-07-10	2020-06-29	5			0	3		0	0			0	0			0	0			0	0			0	0			0	0			0	0
20200710_TOF1_LS_268_ZeBanc2_P4_H4	biological	biological	Trypsin_SPE	8	2	2	3	3	10	10	H	4	271	898	2020-07-10	2020-05-20	5			0	4		1	0			1	0			1	0			0	0			1	0			0	0			1	0
20200710_TOF1_LS_270_ZeBanc2_P3_G6	biological	biological	Trypsin_SPE	1	2	2	3	3	9	9	G	6	273	900	2020-07-10	2020-05-15	5			0	7		0	0			0	0			0	0			0	0			0	0			0	0			0	0
20200710_TOF1_LS_271_ZeBanc2_P2_D11	biological	biological	Trypsin_SPE	2	2	2	3	3	8	8	D	11	274	901	2020-07-10	2020-05-20	5			0	6	16	0	0			1	0			1	1			1	0			1	1			0	0			0	0
20200710_TOF1_LS_272_ZeBanc2_P1_H6	biological	biological	Trypsin_SPE	26	2	2	3	3	7	7	H	6	275	902	2020-07-10	2020-05-22	5			0	5		0	0			0	0			0	0			0	0			0	0			0	0			0	0
20200710_TOF1_LS_273_ZeBanc2_P4_E4	biological	biological	Trypsin_SPE	120	2	2	3	3	10	10	E	4	276	903	2020-07-10	2020-06-05	5			0	3		0	0			0	0			0	0			0	0			0	0			0	0			0	0
20200710_TOF1_LS_275_ZeBanc2_P1_G5	biological	biological	Trypsin_SPE	60	2	2	3	3	7	7	G	5	278	905	2020-07-10	2020-05-11	5			0	7	10	0	0			1	0			1	1			0	0			0	0			0	0			0	0
20200710_TOF1_LS_276_ZeBanc2_P1_G1	biological	biological	Trypsin_SPE	141	2	2	3	3	7	7	G	1	279	906	2020-07-10	2020-05-18	5			0	7	13	0	0			0	0			0	0			0	0			0	0			0	0			0	0
20200710_TOF1_LS_278_ZeBanc2_P2_B1	biological	biological	Trypsin_SPE	29	2	2	3	3	8	8	B	1	281	908	2020-07-10	2020-05-20	5			0	3		0	0			0	0			1	0			0	0			0	0			0	0			0	0
20200710_TOF1_LS_279_ZeBanc2_P2_E12	biological	biological	Trypsin_SPE	47	2	2	3	3	8	8	E	12	282	909	2020-07-10	2020-06-03	5			0	7		0	0			0	0			0	0			0	0			0	0			0	0			0	0
20200710_TOF1_LS_281_ZeBanc2_P4_A11	biological	biological	Trypsin_SPE	109	2	2	3	3	10	10	A	11	284	911	2020-07-10	2020-05-06	5			0	6	5	0	0			0	0			1	1			0	0			1	0			0	0			0	0
20200710_TOF1_LS_282_ZeBanc2_P3_A1	biological	biological	Trypsin_SPE	162	2	2	3	3	9	9	A	1	285	912	2020-07-10	2020-05-06	5			0	6		0	0			1	0			1	0			0	0			1	0			1	0			0	0
20200710_TOF1_LS_283_ZeBanc2_P1_C2	biological	biological	Trypsin_SPE	37	2	2	3	3	7	7	C	2	286	913	2020-07-10	2020-05-11	5			0	7	11	0	0			0	0			0	0			0	0			0	0			0	0			0	0
20200710_TOF1_LS_288_ZeBanc2_P1_F4	biological	biological	Trypsin_SPE	115	2	2	3	3	7	7	F	4	291	918	2020-07-10	2020-06-03	5			0	7		0	0			0	0			0	0			0	0			0	0			0	0			0	0
20200710_TOF1_LS_290_ZeBanc2_P5_A8	biological	biological	Trypsin_SPE	42	2	2	3	3	11	11	A	8	293	920	2020-07-10	2020-05-11	5			0	6		0	0			1	1			1	1			0	0			0	0			0	0			0	0
20200710_TOF1_LS_293_ZeBanc2_P2_G9	biological	biological	Trypsin_SPE	129	2	2	3	3	8	8	G	9	296	923	2020-07-10	2020-05-20	5			0	7	9	0	0			0	0			0	0			0	0			0	0			0	0			0	0
20200710_TOF1_LS_294_ZeBanc2_P3_G5	biological	biological	Trypsin_SPE	1	2	2	3	3	9	9	G	5	297	924	2020-07-10	2020-06-05	5			0	4	0	0	0			0	0			0	0			0	0			0	0			0	0			0	0
20200710_TOF1_LS_296_ZeBanc2_P3_G3	biological	biological	Trypsin_SPE	51	2	2	3	3	9	9	G	3	299	926	2020-07-10	2020-07-01	5			0	6	5	0	0			0	0			0	0			0	0			0	0			0	0			0	0
20200710_TOF1_LS_297_ZeBanc2_P1_A12	biological	biological	Trypsin_SPE	6	2	2	3	3	7	7	A	12	300	927	2020-07-10	2020-06-26	5			0	0		0	0			1	0			1	0			0	0			0	0			0	0			0	0
20200710_TOF1_LS_298_ZeBanc2_P4_D5	biological	biological	Trypsin_SPE	157	2	2	3	3	10	10	D	5	301	928	2020-07-10	2020-06-05	5			0	3		0	0			0	0			0	0			0	0			0	0			0	0			0	0
20200710_TOF1_LS_299_ZeBanc2_P4_A12	biological	biological	Trypsin_SPE	152	2	2	3	3	10	10	A	12	302	929	2020-07-10	2020-05-15	5			0	7	10	0	0			0	0			0	0			0	0			0	0			0	0			0	0
20200710_TOF1_LS_300_ZeBanc2_P4_E3	biological	biological	Trypsin_SPE	8	2	2	3	3	10	10	E	3	303	930	2020-07-10	2020-05-18	5			0	7	10	1	0			1	0			1	0			0	0			1	0			0	0			1	0
20200710_TOF1_LS_301_ZeBanc2_P5_G4	biological	biological	Trypsin_SPE	30	2	2	3	3	11	11	G	4	304	931	2020-07-10	2020-05-29	5			0	5		0	0			0	0			0	0			0	0			0	0			0	0			0	0
20200710_TOF1_LS_302_ZeBanc2_P3_D4	biological	biological	Trypsin_SPE	1	2	2	3	3	9	9	D	4	305	932	2020-07-10	2020-05-25	5			0	6		0	0			0	0			0	0			0	0			0	0			0	0			0	0
20200710_TOF1_LS_305_ZeBanc2_P4_B4	biological	biological	Trypsin_SPE	152	2	2	3	3	10	10	B	4	308	935	2020-07-10	2020-05-20	5			0	7	9	0	0			0	0			0	0			0	0			0	0			0	0			0	0
20200710_TOF1_LS_306_ZeBanc2_P3_F9	biological	biological	Trypsin_SPE	12	2	2	3	3	9	9	F	9	309	936	2020-07-10	2020-05-06	5			0	5	7	0	0			0	0			0	0			0	0			0	0			0	0			0	0
20200710_TOF1_LS_307_ZeBanc2_P1_H10	biological	biological	Trypsin_SPE	115	2	2	3	3	7	7	H	10	310	937	2020-07-10	2020-06-05	5			0	7	9	0	0			0	0			0	0			0	0			0	0			0	0			0	0
20200710_TOF1_LS_308_ZeBanc2_P2_G8	biological	biological	Trypsin_SPE	129	2	2	3	3	8	8	G	8	311	938	2020-07-10	2020-05-29	5			0	7	11	0	0			0	0			0	0			0	0			0	0			0	0			0	0
20200710_TOF1_LS_309_ZeBanc2_P1_E2	biological	biological	Trypsin_SPE	139	2	2	3	3	7	7	E	2	312	939	2020-07-10	2020-05-18	5			0	7	14	0	0			1	1			1	1			1	1			1	0			0	0			0	0
20200710_TOF1_LS_311_ZeBanc2_P2_E2	biological	biological	Trypsin_SPE	44	2	2	3	3	8	8	E	2	314	941	2020-07-10	2020-05-13	5			0	5		1	1			1	1			1	1			0	0			1	0			0	0			0	0
20200710_TOF1_LS_312_ZeBanc2_P4_G12	biological	biological	Trypsin_SPE	17	2	2	3	3	10	10	G	12	315	942	2020-07-10	2020-06-26	5			0	4	0	0	0			0	0			0	0			0	0			0	0			0	0			0	0
20200710_TOF1_LS_313_ZeBanc2_P2_G1	biological	biological	Trypsin_SPE	29	2	2	3	3	8	8	G	1	316	943	2020-07-10	2020-05-13	5			0	3		0	0			0	0			1	0			0	0			0	0			0	0			0	0
20200710_TOF1_LS_316_ZeBanc2_P3_D7	biological	biological	Trypsin_SPE	12	2	2	3	3	9	9	D	7	319	946	2020-07-10	2020-05-18	5			0	7	13	0	0			0	0			0	0			0	0			0	0			0	0			0	0
20200710_TOF1_LS_318_ZeBanc2_P4_C10	biological	biological	Trypsin_SPE	128	2	2	3	3	10	10	C	10	321	948	2020-07-10	2020-06-24	5			0	4		0	0			0	0			0	0			0	0			0	0			0	0			0	0
20200710_TOF1_LS_319_ZeBanc2_P5_E6	biological	biological	Trypsin_SPE	18	2	2	3	3	11	11	E	6	322	949	2020-07-10	2020-05-20	5			0	7		0	0			0	0			1	0			0	0			0	0			0	0			0	0
20200710_TOF1_LS_320_ZeBanc2_P4_F9	biological	biological	Trypsin_SPE	80	2	2	3	3	10	10	F	9	323	950	2020-07-10	2020-05-15	5			0	4	3	0	0			1	0			1	1			1	0			1	0			0	0			0	0
20200710_TOF1_LS_321_ZeBanc2_P1_C7	biological	biological	Trypsin_SPE	60	2	2	3	3	7	7	C	7	324	951	2020-07-10	2020-05-27	5			0	7		0	0			1	0			1	1			0	0			0	0			0	0			0	0
20200710_TOF1_LS_322_ZeBanc2_P4_D2	biological	biological	Trypsin_SPE	94	2	2	3	3	10	10	D	2	325	952	2020-07-10	2020-06-29	5			0			0	0			0	0			0	0			0	0			0	0			0	0			0	0
20200710_TOF1_LS_324_ZeBanc2_P2_E8	biological	biological	Trypsin_SPE	47	2	2	3	3	8	8	E	8	327	954	2020-07-10	2020-05-29	5			0	7	4	0	0			0	0			0	0			0	0			0	0			0	0			0	0
20200710_TOF1_LS_325_ZeBanc2_P3_A9	biological	biological	Trypsin_SPE	12	2	2	3	3	9	9	A	9	328	955	2020-07-10	2020-06-08	5			0	7	9	0	0			0	0			0	0			0	0			0	0			0	0			0	0
20200710_TOF1_LS_327_ZeBanc2_P3_H10	biological	biological	Trypsin_SPE	45	2	2	3	3	9	9	H	10	330	957	2020-07-10	2020-05-25	5			0	7	9	0	0			0	0			0	0			0	0			0	0			0	0			0	0
20200710_TOF1_LS_328_ZeBanc2_P2_C11	biological	biological	Trypsin_SPE	16	2	2	3	3	8	8	C	11	331	958	2020-07-10	2020-05-22	5			0	3		0	0			0	0			0	0			0	0			0	0			0	0			0	0
20200710_TOF1_LS_329_ZeBanc2_P1_D12	biological	biological	Trypsin_SPE	60	2	2	3	3	7	7	D	12	332	959	2020-07-10	2020-04-24	5			0	7	9	0	0			1	0			1	1			0	0			0	0			0	0			0	0
20200710_TOF1_LS_330_ZeBanc2_P3_E4	biological	biological	Trypsin_SPE	69	2	2	3	3	9	9	E	4	333	960	2020-07-10	2020-05-27	5			0	6	5	0	0			0	0			0	0			0	0			0	0			0	0			0	0
20200710_TOF1_LS_333_ZeBanc2_P4_D11	biological	biological	Trypsin_SPE	8	2	2	3	3	10	10	D	11	336	963	2020-07-10	2020-05-15	5			0	7	6	1	0			1	0			1	0			0	0			1	0			0	0			1	0
20200710_TOF1_LS_336_ZeBanc2_P4_E9	biological	biological	Trypsin_SPE	120	2	2	3	3	10	10	E	9	339	966	2020-07-10	2020-05-15	5			0	6		0	0			0	0			0	0			0	0			0	0			0	0			0	0
20200710_TOF1_LS_338_ZeBanc2_P1_F3	biological	biological	Trypsin_SPE	60	2	2	3	3	7	7	F	3	341	968	2020-07-10	2020-05-06	5			0	7	5	0	0			1	0			1	1			0	0			0	0			0	0			0	0
20200710_TOF1_LS_339_ZeBanc2_P2_A4	biological	biological	Trypsin_SPE	90	2	2	3	3	8	8	A	4	342	969	2020-07-10	2020-05-20	5			0	7		0	0			0	0			1	0			0	0			0	0			0	0			0	0
20200710_TOF1_LS_340_ZeBanc2_P2_H3	biological	biological	Trypsin_SPE	47	2	2	3	3	8	8	H	3	343	970	2020-07-10	2020-05-22	5			0	7	1	0	0			0	0			0	0			0	0			0	0			0	0			0	0
20200710_TOF1_LS_341_ZeBanc2_P3_C12	biological	biological	Trypsin_SPE	1	2	2	3	3	9	9	C	12	344	971	2020-07-10	2020-05-22	5			0	6		0	0			0	0			0	0			0	0			0	0			0	0			0	0
20200710_TOF1_LS_343_ZeBanc2_P3_C7	biological	biological	Trypsin_SPE	43	2	2	3	3	9	9	C	7	346	973	2020-07-10	2020-05-06	5			0	7	5	0	0			0	0			0	0			0	0			0	0			0	0			0	0
20200710_TOF1_LS_344_ZeBanc2_P5_F2	biological	biological	Trypsin_SPE	39	2	2	3	3	11	11			347	974	2020-07-10	2020-04-20	5			0	3		0	0			1	0			1	0			0	0			0	0			0	0			0	0
20200710_TOF1_LS_345_ZeBanc2_P1_H2	biological	biological	Trypsin_SPE	115	2	2	3	3	7	7	H	2	348	975	2020-07-10	2020-05-15	5			0	7	10	0	0			0	0			0	0			0	0			0	0			0	0			0	0
20200710_TOF1_LS_346_ZeBanc2_P3_A2	biological	biological	Trypsin_SPE	1	2	2	3	3	9	9	A	2	349	976	2020-07-10	2020-05-18	5			0	6	7	0	0			0	0			0	0			0	0			0	0			0	0			0	0
20200710_TOF1_LS_347_ZeBanc2_P2_G11	biological	biological	Trypsin_SPE	90	2	2	3	3	8	8	G	11	350	977	2020-07-10	2020-05-18	5			0	7	15	0	0			0	0			1	1			0	0			0	0			0	0			0	0
20200710_TOF1_LS_350_ZeBanc2_P1_C8	biological	biological	Trypsin_SPE	115	2	2	3	3	7	7	C	8	353	980	2020-07-10	2020-05-18	5			0	7	18	0	0			0	0			0	0			0	0			0	0			0	0			0	0
20200710_TOF1_LS_352_ZeBanc2_P1_C11	biological	biological	Trypsin_SPE	26	2	2	3	3	7	7	C	11	355	982	2020-07-10	2020-05-20	5			0	5		0	0			0	0			0	0			0	0			0	0			0	0			0	0
20200710_TOF1_LS_353_ZeBanc2_P1_F10	biological	biological	Trypsin_SPE	113	2	2	3	3	7	7	F	10	356	983	2020-07-10	2020-04-30	5			0	0		0	0			1	0			1	0			0	0			0	0			0	0			0	0
20200710_TOF1_LS_354_ZeBanc2_P4_C12	biological	biological	Trypsin_SPE	119	2	2	3	3	10	10	C	12	357	984	2020-07-10	2020-04-24	5			0	7	5	1	0			1	1			1	1			1	0			1	1			0	0			1	0
20200710_TOF1_LS_355_ZeBanc2_P2_D1	biological	biological	Trypsin_SPE	84	2	2	3	3	8	8	D	1	358	985	2020-07-10	2020-05-29	5			0	3		0	0			0	0			0	0			0	0			0	0			0	0			0	0
20200710_TOF1_LS_356_ZeBanc2_P1_A2	biological	biological	Trypsin_SPE	37	2	2	3	3	7	7	A	2	359	986	2020-07-10	2020-05-22	5			0	7		0	0			0	0			0	0			0	0			0	0			0	0			0	0
20200710_TOF1_LS_357_ZeBanc2_P3_C10	biological	biological	Trypsin_SPE	69	2	2	3	3	9	9	C	10	360	987	2020-07-10	2020-05-25	5			0	6	7	0	0			0	0			0	0			0	0			0	0			0	0			0	0
20200710_TOF1_LS_358_ZeBanc2_P4_C4	biological	biological	Trypsin_SPE	88	2	2	3	3	10	10	C	4	361	988	2020-07-10	2020-03-31	5			0			0	0			0	0			0	0			0	0			0	0			0	0			0	0
20200710_TOF1_LS_359_ZeBanc2_P1_F12	biological	biological	Trypsin_SPE	139	2	2	3	3	7	7	F	12	362	989	2020-07-10	2020-05-04	5			0	7	14	0	0			1	1			1	1			1	1			1	0			0	0			0	0
20200710_TOF1_LS_361_ZeBanc2_P4_G8	biological	biological	Trypsin_SPE	8	2	2	3	3	10	10	G	8	364	991	2020-07-10	2020-05-27	5			0	4		1	0			1	0			1	0			0	0			1	0			0	0			1	0
20200710_TOF1_LS_363_ZeBanc2_P4_D3	biological	biological	Trypsin_SPE	152	2	2	3	3	10	10	D	3	366	993	2020-07-10	2020-05-06	5			0	7	10	0	0			0	0			0	0			0	0			0	0			0	0			0	0
20200710_TOF1_LS_365_ZeBanc2_P3_D8	biological	biological	Trypsin_SPE	45	2	2	3	3	9	9	D	8	368	995	2020-07-10	2020-05-15	5			0	7		0	0			0	0			0	0			0	0			0	0			0	0			0	0
20200710_TOF1_LS_366_ZeBanc2_P2_F4	biological	biological	Trypsin_SPE	143	2	2	3	3	8	8	F	4	369	996	2020-07-10	2020-06-05	5			0	5	0	0	0			0	0			0	0			0	0			0	0			0	0			0	0
20200710_TOF1_LS_367_ZeBanc2_P5_B10	biological	biological	Trypsin_SPE	42	2	2	3	3	11	11	B	10	370	997	2020-07-10	2020-04-24	5			0	7		0	0			1	1			1	1			0	0			0	0			0	0			0	0
20200710_TOF1_LS_368_ZeBanc2_P1_D4	biological	biological	Trypsin_SPE	54	2	2	3	3	7	7	D	4	371	998	2020-07-10	2020-05-13	5			0	4		0	0			0	0			0	0			0	0			0	0			0	0			0	0
20200710_TOF1_LS_369_ZeBanc2_P4_B3	biological	biological	Trypsin_SPE	152	2	2	3	3	10	10	B	3	372	999	2020-07-10	2020-05-22	5			0	7	11	0	0			0	0			0	0			0	0			0	0			0	0			0	0
20200710_TOF1_LS_373_ZeBanc2_P4_H2	biological	biological	Trypsin_SPE	153	2	2	3	3	10	10	H	2	376	1003	2020-07-10	2020-05-15	5			0	4		0	0			0	0			0	0			0	0			0	0			0	0			0	0
20200710_TOF1_LS_374_ZeBanc2_P1_A6	biological	biological	Trypsin_SPE	113	2	2	3	3	7	7	A	6	377	1004	2020-07-10	2020-06-23	5			0	0		0	0			1	0			1	0			0	0			0	0			0	0			0	0
20200710_TOF1_LS_375_ZeBanc2_P1_A9	biological	biological	Trypsin_SPE	54	2	2	3	3	7	7	A	9	378	1005	2020-07-10	2020-05-15	5			0	3		0	0			0	0			0	0			0	0			0	0			0	0			0	0
20200710_TOF1_LS_376_ZeBanc2_P1_E11	biological	biological	Trypsin_SPE	115	2	2	3	3	7	7	E	11	379	1006	2020-07-10	2020-05-22	5			0	7	12	0	0			0	0			0	0			0	0			0	0			0	0			0	0
20200710_TOF1_LS_377_ZeBanc2_P1_H3	biological	biological	Trypsin_SPE	60	2	2	3	3	7	7	H	3	380	1007	2020-07-10	2020-05-22	5			0	7		0	0			1	0			1	1			0	0			0	0			0	0			0	0
20200710_TOF1_LS_378_ZeBanc2_P2_E1	biological	biological	Trypsin_SPE	100	2	2	3	3	8	8	E	1	381	1008	2020-07-10	2020-05-06	5			0	7	1	1	0			1	0			1	0			1	0			1	0			1	0			1	0
20200710_TOF1_LS_380_ZeBanc2_P3_D6	biological	biological	Trypsin_SPE	102	2	2	3	3	9	9	D	6	383	1010	2020-07-10	2020-05-13	5			0	6	1	0	0			0	0			0	0			0	0			0	0			0	0			0	0
20200710_TOF1_LS_381_ZeBanc2_P1_F6	biological	biological	Trypsin_SPE	6	2	2	3	3	7	7	F	6	384	1011	2020-07-10	2020-06-05	5			0	0		0	0			1	0			1	0			0	0			0	0			0	0			0	0
20200710_TOF1_LS_382_ZeBanc2_P3_D9	biological	biological	Trypsin_SPE	69	2	2	3	3	9	9	D	9	385	1012	2020-07-10	2020-05-06	5			0	6	8	0	0			0	0			0	0			0	0			0	0			0	0			0	0
20200710_TOF1_LS_384_ZeBanc2_P4_H7	biological	biological	Trypsin_SPE	17	2	2	3	3	10	10	H	7	387	1014	2020-07-10	2020-06-24	5			0	4		0	0			0	0			0	0			0	0			0	0			0	0			0	0
20200710_TOF1_LS_385_ZeBanc2_P1_B4	biological	biological	Trypsin_SPE	54	2	2	3	3	7	7	B	4	388	1015	2020-07-10	2020-06-05	5			0	0		0	0			0	0			0	0			0	0			0	0			0	0			0	0
20200710_TOF1_LS_386_ZeBanc2_P4_G5	biological	biological	Trypsin_SPE	86	2	2	3	3	10	10	G	5	389	1016	2020-07-10	2020-05-29	5			0	4		0	0			1	0			1	1			0	0			0	0			0	0			0	0
20200710_TOF1_LS_387_ZeBanc2_P1_F1	biological	biological	Trypsin_SPE	146	2	2	3	3	7	7	F	1	390	1017	2020-07-10	2020-05-29	5			0	0		0	0			1	0			0	0			0	0			0	0			0	0			0	0
20200710_TOF1_LS_388_ZeBanc2_P4_F6	biological	biological	Trypsin_SPE	152	2	2	3	3	10	10	F	6	391	1018	2020-07-10	2020-06-03	5			0	6	4	0	0			0	0			0	0			0	0			0	0			0	0			0	0
20200710_TOF1_LS_389_ZeBanc2_P5_C9	biological	biological	Trypsin_SPE	42	2	2	3	3	11	11	C	9	392	1019	2020-07-10	2020-05-06	5			0	6	0	0	0			1	1			1	1			0	0			0	0			0	0			0	0
20200710_TOF1_LS_390_ZeBanc2_P1_A10	biological	biological	Trypsin_SPE	54	2	2	3	3	7	7	A	10	393	1020	2020-07-10	2020-05-20	5			0	4		0	0			0	0			0	0			0	0			0	0			0	0			0	0
20200710_TOF1_LS_391_ZeBanc2_P4_F1	biological	biological	Trypsin_SPE	120	2	2	3	3	10	10	F	1	394	1021	2020-07-10	2020-05-27	5			0	6		0	0			0	0			0	0			0	0			0	0			0	0			0	0
20200710_TOF1_LS_392_ZeBanc2_P2_C12	biological	biological	Trypsin_SPE	27	2	2	3	3	8	8	C	12	395	1022	2020-07-10	2020-07-01	5			0	7	10	0	0			0	0			0	0			0	0			0	0			0	0			0	0
20200710_TOF1_LS_393_ZeBanc2_P3_E5	biological	biological	Trypsin_SPE	12	2	2	3	3	9	9	E	5	396	1023	2020-07-10	2020-06-10	5			0	7		0	0			0	0			0	0			0	0			0	0			0	0			0	0
20200710_TOF1_LS_396_ZeBanc2_P3_G2	biological	biological	Trypsin_SPE	59	2	2	3	3	9	9	G	2	399	1026	2020-07-10	2020-05-06	5			0	7	7	1	0			1	1			1	1			1	1			1	1			0	0			0	0
20200710_TOF1_LS_397_ZeBanc2_P5_E8	biological	biological	Trypsin_SPE	85	2	2	3	3	11	11			400	1027	2020-07-10	2020-04-24	5			0	3		0	0			0	0			0	0			0	0			0	0			0	0			0	0
20200710_TOF1_LS_398_ZeBanc2_P5_H5	biological	biological	Trypsin_SPE	18	2	2	3	3	11	11	H	5	401	1028	2020-07-10	2020-06-03	5			0	7	4	0	0			0	0			1	0			0	0			0	0			0	0			0	0
20200710_TOF1_LS_399_ZeBanc2_P3_E12	biological	biological	Trypsin_SPE	45	2	2	3	3	9	9	E	12	402	1029	2020-07-10	2020-05-13	5			0	7	11	0	0			0	0			0	0			0	0			0	0			0	0			0	0
20200710_TOF1_LS_400_ZeBanc2_P1_C6	biological	biological	Trypsin_SPE	118	2	2	3	3	7	7	C	6	403	1030	2020-07-10	2020-05-06	5			0	6		0	0			1	0			1	0			1	0			1	0			1	0			0	0
20200710_TOF1_LS_401_ZeBanc2_P1_B6	biological	biological	Trypsin_SPE	52	2	2	3	3	7	7	B	6	404	1031	2020-07-10	2020-06-29	5			0	5	11	0	0			0	0			0	0			0	0			0	0			0	0			0	0
20200710_TOF1_LS_403_ZeBanc2_P2_C6	biological	biological	Trypsin_SPE	47	2	2	3	3	8	8	C	6	406	1033	2020-07-10	2020-05-20	5			0	7		0	0			0	0			0	0			0	0			0	0			0	0			0	0
20200710_TOF1_LS_404_ZeBanc2_P3_H5	biological	biological	Trypsin_SPE	142	2	2	3	3	9	9	H	5	407	1034	2020-07-10	2020-07-01	5			0	3		0	0			1	1			0	0			0	0			0	0			0	0			0	0
20200710_TOF1_LS_406_ZeBanc2_P3_A11	biological	biological	Trypsin_SPE	156	2	2	3	3	9	9	A	11	409	1036	2020-07-10	2020-06-03	5			0	7		0	0			1	0			1	0			0	0			0	0			0	0			0	0
20200710_TOF1_LS_408_ZeBanc2_P3_E6	biological	biological	Trypsin_SPE	69	2	2	3	3	9	9	E	6	411	1038	2020-07-10	2020-05-11	5			0	6	5	0	0			0	0			0	0			0	0			0	0			0	0			0	0
20200710_TOF1_LS_412_ZeBanc2_P2_B11	biological	biological	Trypsin_SPE	129	2	2	3	3	8	8	B	11	415	1042	2020-07-10	2020-05-11	5			0	7	13	0	0			0	0			0	0			0	0			0	0			0	0			0	0
20200710_TOF1_LS_413_ZeBanc2_P3_B3	biological	biological	Trypsin_SPE	43	2	2	3	3	9	9	B	3	416	1043	2020-07-10	2020-05-15	5			0	4	5	0	0			0	0			0	0			0	0			0	0			0	0			0	0
20200710_TOF1_LS_414_ZeBanc2_P5_C6	biological	biological	Trypsin_SPE	30	2	2	3	3	11	11	C	6	417	1044	2020-07-10	2020-05-20	5			0	7		0	0			0	0			0	0			0	0			0	0			0	0			0	0
20200710_TOF1_LS_415_ZeBanc2_P5_G11	biological	biological	Trypsin_SPE	18	2	2	3	3	11	11	G	11	418	1045	2020-07-10	2020-05-06	5			0	7	13	0	0			0	0			1	0			0	0			0	0			0	0			0	0
20200710_TOF1_LS_416_ZeBanc2_P2_F11	biological	biological	Trypsin_SPE	129	2	2	3	3	8	8	F	11	419	1046	2020-07-10	2020-05-18	5			0	7	12	0	0			0	0			0	0			0	0			0	0			0	0			0	0
20200710_TOF1_LS_418_ZeBanc2_P3_A3	biological	biological	Trypsin_SPE	102	2	2	3	3	9	9	A	3	421	1048	2020-07-10	2020-05-15	5			0	6		0	0			0	0			0	0			0	0			0	0			0	0			0	0
20200710_TOF1_LS_419_ZeBanc2_P4_D8	biological	biological	Trypsin_SPE	86	2	2	3	3	10	10	D	8	422	1049	2020-07-10	2020-05-11	5			0	7	6	0	0			1	0			1	1			0	0			0	0			0	0			0	0
20200710_TOF1_LS_420_ZeBanc2_P4_E12	biological	biological	Trypsin_SPE	86	2	2	3	3	10	10	E	12	423	1050	2020-07-10	2020-05-27	5			0	4		0	0			1	0			1	1			0	0			0	0			0	0			0	0
20200710_TOF1_LS_422_ZeBanc2_P3_A5	biological	biological	Trypsin_SPE	12	2	2	3	3	9	9	A	5	425	1052	2020-07-10	2020-05-20	5			0	7		0	0			0	0			0	0			0	0			0	0			0	0			0	0
20200710_TOF1_LS_423_ZeBanc2_P4_H6	biological	biological	Trypsin_SPE	135	2	2	3	3	10	10	H	6	426	1053	2020-07-10	2020-05-11	5			0	7	12	0	0			0	0			0	0			0	0			0	0			0	0			0	0
20200710_TOF1_LS_425_ZeBanc2_P1_E3	biological	biological	Trypsin_SPE	26	2	2	3	3	7	7	E	3	428	1055	2020-07-10	2020-05-18	5			0	5	3	0	0			0	0			0	0			0	0			0	0			0	0			0	0
20200710_TOF1_LS_426_ZeBanc2_P1_H5	biological	biological	Trypsin_SPE	56	2	2	3	3	7	7	H	5	429	1056	2020-07-10	2020-06-26	5			0	0		0	0			0	0			1	0			0	0			0	0			0	0			0	0
20200710_TOF1_LS_427_ZeBanc2_P1_H1	biological	biological	Trypsin_SPE	115	2	2	3	3	7	7	H	1	430	1057	2020-07-10	2020-05-11	5			0	7		0	0			0	0			0	0			0	0			0	0			0	0			0	0
20200710_TOF1_LS_429_ZeBanc2_P2_F1	biological	biological	Trypsin_SPE	122	2	2	3	3	8	8	F	1	432	1059	2020-07-10	2020-05-18	5			0	4	0	0	0			0	0			0	0			0	0			0	0			0	0			0	0
20200710_TOF1_LS_430_ZeBanc2_P5_G1	biological	biological	Trypsin_SPE	18	2	2	3	3	11	11	G	1	433	1060	2020-07-10	2020-05-04	5			0	7	14	0	0			0	0			1	0			0	0			0	0			0	0			0	0
20200710_TOF1_LS_431_ZeBanc2_P1_C10	biological	biological	Trypsin_SPE	139	2	2	3	3	7	7	C	10	434	1061	2020-07-10	2020-05-15	5			0	7	9	0	0			1	1			1	1			1	1			1	0			0	0			0	0
20200710_TOF1_LS_433_ZeBanc2_P5_F10	biological	biological	Trypsin_SPE	30	2	2	3	3	11	11	F	10	436	1063	2020-07-10	2020-05-11	5			0	7	10	0	0			0	0			0	0			0	0			0	0			0	0			0	0
20200710_TOF1_LS_434_ZeBanc2_P5_H4	biological	biological	Trypsin_SPE	42	2	2	3	3	11	11	H	4	437	1064	2020-07-10	2020-05-18	5			0	6		0	0			1	1			1	1			0	0			0	0			0	0			0	0
20200710_TOF1_LS_435_ZeBanc2_P3_B6	biological	biological	Trypsin_SPE	12	2	2	3	3	9	9	B	6	438	1065	2020-07-10	2020-05-15	5			0	7	11	0	0			0	0			0	0			0	0			0	0			0	0			0	0
20200710_TOF1_LS_436_ZeBanc2_P2_D7	biological	biological	Trypsin_SPE	44	2	2	3	3	8	8	D	7	439	1066	2020-07-10	2020-05-06	5			0	5	6	1	0			1	1			1	1			0	0			1	0			0	0			0	0
20200710_TOF1_LS_437_ZeBanc2_P1_B7	biological	biological	Trypsin_SPE	37	2	2	3	3	7	7	B	7	440	1067	2020-07-10	2020-05-18	5			0	7	7	0	0			0	0			0	0			0	0			0	0			0	0			0	0
20200710_TOF1_LS_438_ZeBanc2_P2_E10	biological	biological	Trypsin_SPE	122	2	2	3	3	8	8	E	10	441	1068	2020-07-10	2020-05-15	5			0	4	0	0	0			0	0			0	0			0	0			0	0			0	0			0	0
20200710_TOF1_LS_440_ZeBanc2_P3_B4	biological	biological	Trypsin_SPE	102	2	2	3	3	9	9	B	4	443	1070	2020-07-10	2020-05-11	5			0	6	3	0	0			0	0			0	0			0	0			0	0			0	0			0	0
20200710_TOF1_LS_442_ZeBanc2_P4_H5	biological	biological	Trypsin_SPE	86	2	2	3	3	10	10	H	5	445	1072	2020-07-10	2020-05-18	5			0	4	2	0	0			1	0			1	1			0	0			0	0			0	0			0	0
20200710_TOF1_LS_443_ZeBanc2_P1_B1	biological	biological	Trypsin_SPE	141	2	2	3	3	7	7	B	1	446	1073	2020-07-10	2020-05-29	5			0	7	7	0	0			0	0			0	0			0	0			0	0			0	0			0	0
20200710_TOF1_LS_444_ZeBanc2_P3_H8	biological	biological	Trypsin_SPE	162	2	2	3	3	9	9	H	8	447	1074	2020-07-10	2020-04-20	5			0	7		0	0			1	0			1	0			0	0			1	0			1	0			0	0
20200710_TOF1_LS_447_ZeBanc2_P4_A2	biological	biological	Trypsin_SPE	152	2	2	3	3	10	10	A	2	450	1077	2020-07-10	2020-05-29	5			0	7	2	0	0			0	0			0	0			0	0			0	0			0	0			0	0
20200710_TOF1_LS_448_ZeBanc2_P2_D4	biological	biological	Trypsin_SPE	129	2	2	3	3	8	8	D	4	451	1078	2020-07-10	2020-05-27	5			0	7	9	0	0			0	0			0	0			0	0			0	0			0	0			0	0
20200710_TOF1_LS_449_ZeBanc2_P4_A5	biological	biological	Trypsin_SPE	120	2	2	3	3	10	10	A	5	452	1079	2020-07-10	2020-05-29	5			0	6		0	0			0	0			0	0			0	0			0	0			0	0			0	0
20200710_TOF1_LS_453_ZeBanc2_P3_B1	biological	biological	Trypsin_SPE	43	2	2	3	3	9	9	B	1	456	1083	2020-07-10	2020-05-22	5			0	3	3	0	0			0	0			0	0			0	0			0	0			0	0			0	0
20200710_TOF1_LS_454_ZeBanc2_P3_A10	biological	biological	Trypsin_SPE	156	2	2	3	3	9	9	A	10	457	1084	2020-07-10	2020-05-13	5			0	7		0	0			1	1			1	1			0	0			0	0			0	0			0	0
20200710_TOF1_LS_455_ZeBanc2_P3_B5	biological	biological	Trypsin_SPE	59	2	2	3	3	9	9	B	5	458	1085	2020-07-10	2020-04-17	5			0	7	11	1	0			1	1			1	1			1	0			1	1			0	0			0	0
20200710_TOF1_LS_456_ZeBanc2_P2_H10	biological	biological	Trypsin_SPE	151	2	2	3	3	8	8	H	10	459	1086	2020-07-10	2020-06-05	5			0	0		0	0			1	0			0	0			0	0			0	0			0	0			0	0
20200710_TOF1_LS_458_ZeBanc2_P1_D9	biological	biological	Trypsin_SPE	115	2	2	3	3	7	7	D	9	461	1088	2020-07-10	2020-05-13	5			0	7		0	0			0	0			0	0			0	0			0	0			0	0			0	0
20200710_TOF1_LS_460_ZeBanc2_P5_C3	biological	biological	Trypsin_SPE	7	2	2	3	3	11	11	C	3	463	1090	2020-07-10	2020-05-11	5			0	7	8	0	0			0	0			0	0			0	0			0	0			0	0			0	0
20200710_TOF1_LS_461_ZeBanc2_P4_D4	biological	biological	Trypsin_SPE	153	2	2	3	3	10	10	D	4	464	1091	2020-07-10	2020-05-18	5			0	4		0	0			0	0			0	0			0	0			0	0			0	0			0	0
20200710_TOF1_LS_463_ZeBanc2_P1_B12	biological	biological	Trypsin_SPE	54	2	2	3	3	7	7	B	12	466	1093	2020-07-10	2020-05-18	5			0	4		0	0			0	0			0	0			0	0			0	0			0	0			0	0
20200710_TOF1_LS_464_ZeBanc2_P5_E1	biological	biological	Trypsin_SPE	42	2	2	3	3	11	11	E	1	467	1094	2020-07-10	2020-03-31	5			0			0	0			1	0			1	0			0	0			0	0			0	0			0	0
20200710_TOF1_LS_465_ZeBanc2_P4_G11	biological	biological	Trypsin_SPE	153	2	2	3	3	10	10	G	11	468	1095	2020-07-10	2020-05-22	5			0	4		0	0			0	0			0	0			0	0			0	0			0	0			0	0
20200710_TOF1_LS_466_ZeBanc2_P1_F9	biological	biological	Trypsin_SPE	139	2	2	3	3	7	7	F	9	469	1096	2020-07-10	2020-05-22	5			0	7		0	0			1	1			1	1			1	1			1	0			0	0			0	0
20200710_TOF1_LS_467_ZeBanc2_P1_H12	biological	biological	Trypsin_SPE	139	2	2	3	3	7	7	H	12	470	1097	2020-07-10	2020-05-27	5			0	7		0	0			1	1			1	1			1	1			1	0			0	0			0	0
20200710_TOF1_LS_468_ZeBanc2_P3_E7	biological	biological	Trypsin_SPE	160	2	2	3	3	9	9	E	7	471	1098	2020-07-10	2020-03-31	5			0		0	0	0			1	0			1	1			0	0			0	0			0	0			0	0
20200710_TOF1_LS_469_ZeBanc2_P2_D5	biological	biological	Trypsin_SPE	70	2	2	3	3	8	8	D	5	472	1099	2020-07-10	2020-03-31	5			0			1	0			1	0			0	0			0	0			0	0			0	0			0	0
20200710_TOF1_LS_470_ZeBanc2_P2_A9	biological	biological	Trypsin_SPE	147	2	2	3	3	8	8	A	9	473	1100	2020-07-10	2020-05-15	5			0	7		0	0			0	0			0	0			0	0			0	0			0	0			0	0
20200710_TOF1_LS_471_ZeBanc2_P4_A8	biological	biological	Trypsin_SPE	128	2	2	3	3	10	10	A	8	474	1101	2020-07-10	2020-06-29	5			0	4		0	0			0	0			0	0			0	0			0	0			0	0			0	0
20200710_TOF1_LS_473_ZeBanc2_P5_A12	biological	biological	Trypsin_SPE	7	2	2	3	3	11	11	A	12	476	1103	2020-07-10	2020-04-24	5			0	7		0	0			0	0			0	0			0	0			0	0			0	0			0	0
20200710_TOF1_LS_475_ZeBanc2_P2_H1	biological	biological	Trypsin_SPE	84	2	2	3	3	8	8	H	1	478	1105	2020-07-10	2020-05-27	5			0	3		0	0			0	0			0	0			0	0			0	0			0	0			0	0
20200710_TOF1_LS_476_ZeBanc2_P3_F11	biological	biological	Trypsin_SPE	160	2	2	3	3	9	9	F	11	479	1106	2020-07-10	2020-06-08	5			0	0		0	0			1	0			1	0			0	0			0	0			0	0			0	0
20200710_TOF1_LS_477_ZeBanc2_P5_H12	biological	biological	Trypsin_SPE	18	2	2	3	3	11	11	H	12	480	1107	2020-07-10	2020-05-11	5			0	7		0	0			0	0			1	0			0	0			0	0			0	0			0	0
20200710_TOF1_LS_478_ZeBanc2_P3_C2	biological	biological	Trypsin_SPE	53	2	2	3	3	9	9	C	2	481	1108	2020-07-10	2020-05-29	5			0	0		0	0			0	0			0	0			0	0			0	0			0	0			0	0
20200819_TOF1_AF_075_FlorianKurthValidation_P1_G11	biological	biological	Trypsin_SPE	61	3	3	5	5	12	12	G	11	75	1183	20200819	2020-04-06	5			0	4		0	0			1	1			0	0			0	0			0	0			0	0			0	0
20200819_TOF1_AF_043_FlorianKurthValidation_P1_D5	biological	biological	Trypsin_SPE	33	3	3	5	5	12	12	D	5	43	1151	20200819	2020-04-06	5			0	3		0	0			0	0			0	0			0	0			0	0			0	0			0	0
20200819_TOF1_AF_083_FlorianKurthValidation_P1_A1	biological	biological	Trypsin_SPE	91	3	3	5	5	12	12	A	1	83	1191	20200819	2020-04-01	5			0	3		0	0			0	0			0	0			0	0			0	0			0	0			0	0
20200819_TOF1_AF_009_FlorianKurthValidation_P1_A2	biological	biological	Trypsin_SPE	48	3	3	5	5	12	12	A	2	9	1117	20200819	2020-04-17	5			0	5	5	0	0			1	0			1	0			0	0			1	0			0	0			0	0
20200819_TOF1_AF_096_FlorianKurthValidation_P1_E3	biological	biological	Trypsin_SPE	4	3	3	5	5	12	12	E	3	96	1204	20200819	2020-04-01	5			0	3		0	0			0	0			1	0			0	0			0	0			0	0			0	0
20200819_TOF1_AF_027_FlorianKurthValidation_P1_A11	biological	biological	Trypsin_SPE	14	3	3	5	5	12	12	A	11	27	1135	20200819	2020-04-08	5			0	3		0	0			1	1			0	0			0	0			0	0			0	0			0	0
20200819_TOF1_AF_056_FlorianKurthValidation_P1_G10	biological	biological	Trypsin_SPE	163	3	3	5	5	12	12	G	10	56	1164	20200819	2020-04-27	5			0	4	3	0	0			1	1			1	0			0	0			0	0			0	0			0	0
20200819_TOF1_AF_036_FlorianKurthValidation_P1_D8	biological	biological	Trypsin_SPE	116	3	3	5	5	12	12	D	8	36	1144	20200819	2020-04-06	5			0	5	2	0	0			1	1			0	0			0	0			0	0			0	0			0	0
20200819_TOF1_AF_079_FlorianKurthValidation_P1_B9	biological	biological	Trypsin_SPE	150	3	3	5	5	12	12	B	9	79	1187	20200819	2020-04-29	5			0	5	6	0	0			0	0			0	0			0	0			0	0			0	0			0	0
20200819_TOF1_AF_040_FlorianKurthValidation_P1_D1	biological	biological	Trypsin_SPE	146	3	3	5	5	12	12	D	1	40	1148	20200819	2020-04-01	5			0	4		0	0			1	0			0	0			0	0			0	0			0	0			0	0
20200819_TOF1_AF_050_FlorianKurthValidation_P1_G1	biological	biological	Trypsin_SPE	140	3	3	5	5	12	12	G	1	50	1158	20200819	2020-04-08	5			0	4		0	0			1	0			0	0			0	0			0	0			0	0			0	0
20200819_TOF1_AF_054_FlorianKurthValidation_P1_C5	biological	biological	Trypsin_SPE	22	3	3	5	5	12	12	C	5	54	1162	20200819	2020-04-03	5			0	3		0	0			1	0			1	1			0	0			0	0			0	0			0	0
20200819_TOF1_AF_048_FlorianKurthValidation_P1_F9	biological	biological	Trypsin_SPE	79	3	3	5	5	12	12	F	9	48	1156	20200819	2020-04-01	5			0	4		1	0			0	0			1	1			0	0			0	0			0	0			0	0
20200819_TOF1_AF_062_FlorianKurthValidation_P1_A3	biological	biological	Trypsin_SPE	124	3	3	5	5	12	12	A	3	62	1170	20200819	2020-03-30	5			0	3		0	0			1	1			0	0			0	0			0	0			0	0			0	0
20200819_TOF1_AF_016_FlorianKurthValidation_P1_F3	biological	biological	Trypsin_SPE	71	3	3	5	5	12	12	F	3	16	1124	20200819	2020-03-30	5			0	4		0	0			0	0			0	0			0	0			0	0			0	0			0	0
20200819_TOF1_AF_078_FlorianKurthValidation_P1_D3	biological	biological	Trypsin_SPE	92	3	3	5	5	12	12	D	3	78	1186	20200819	2020-04-24	5			0	4		0	0			1	0			1	1			0	0			1	0			0	0			0	0
20200819_TOF1_AF_047_FlorianKurthValidation_P1_E8	biological	biological	Trypsin_SPE	105	3	3	5	5	12	12	E	8	47	1155	20200819	2020-04-24	5			0	3		0	0			1	1			0	0			0	0			0	0			0	0			0	0
20200819_TOF1_AF_021_FlorianKurthValidation_P1_G9	biological	biological	Trypsin_SPE	66	3	3	5	5	12	12	G	9	21	1129	20200819	2020-04-08	5			0	3		0	0			1	0			0	0			0	0			0	0			0	0			0	0
20200819_TOF1_AF_099_FlorianKurthValidation_P1_H1	biological	biological	Trypsin_SPE	151	3	3	5	5	12	12	H	1	99	1207	20200819	2020-04-06	5			0	3		0	0			1	0			0	0			0	0			0	0			0	0			0	0
20200819_TOF1_AF_033_FlorianKurthValidation_P1_B4	biological	biological	Trypsin_SPE	44	3	3	5	5	12	12	B	4	33	1141	20200819	2020-04-20	5			0	5	7	1	0			1	1			1	0			0	0			1	0			0	0			0	0
20200819_TOF1_AF_105_FlorianKurthValidation_P1_B1	biological	biological	Trypsin_SPE	87	3	3	5	5	12	12	B	1	105	1213	20200819	2020-04-17	5			0	3	4	0	0			1	0			0	0			0	0			0	0			0	0			0	0
20200819_TOF1_AF_109_FlorianKurthValidation_P1_D12	biological	biological	Trypsin_SPE	19	3	3	5	5	12	12	D	12	109	1217	20200819	2020-04-03	5			0	4	7	0	0			1	0			1	0			0	0			0	0			0	0			0	0
20200819_TOF1_AF_111_FlorianKurthValidation_P1_B10	biological	biological	Trypsin_SPE	155	3	3	5	5	12	12	B	10	111	1219	20200819	2020-04-06	5			0	3		0	0			1	0			0	0			0	0			0	0			0	0			0	0
20200819_TOF1_AF_029_FlorianKurthValidation_P1_D6	biological	biological	Trypsin_SPE	39	3	3	5	5	12	12	D	6	29	1137	20200819	2020-04-20	5			0	3		0	0			1	0			1	0			0	0			0	0			0	0			0	0
20200819_TOF1_AF_013_FlorianKurthValidation_P1_A9	biological	biological	Trypsin_SPE	49	3	3	5	5	12	12	A	9	13	1121	20200819	2020-04-01	5			0	4		0	0			1	0			0	0			0	0			0	0			0	0			0	0
20200819_TOF1_AF_090_FlorianKurthValidation_P1_E10	biological	biological	Trypsin_SPE	82	3	3	5	5	12	12	E	10	90	1198	20200819	2020-04-08	5			0	3		1	0			1	0			1	1			0	0			0	0			0	0			0	0
20200819_TOF1_AF_064_FlorianKurthValidation_P1_C6	biological	biological	Trypsin_SPE	10	3	3	5	5	12	12	C	6	64	1172	20200819	2020-04-20	5			0	4		0	0			0	0			0	0			0	0			0	0			0	0			0	0
20200819_TOF1_AF_104_FlorianKurthValidation_P1_F11	biological	biological	Trypsin_SPE	50	3	3	5	5	12	12	F	11	104	1212	20200819	2020-04-03	5			0	4		0	0			1	0			0	0			0	0			0	0			0	0			0	0
20200819_TOF1_AF_077_FlorianKurthValidation_P1_C3	biological	biological	Trypsin_SPE	138	3	3	5	5	12	12	C	3	77	1185	20200819	2020-03-30	5			0	3		1	0			1	0			0	0			0	0			0	0			0	0			0	0
20200819_TOF1_AF_059_FlorianKurthValidation_P1_C1	biological	biological	Trypsin_SPE	58	3	3	5	5	12	12	C	1	59	1167	20200819	2020-04-24	5			0	3		1	0			1	1			1	0			0	0			0	0			0	0			0	0
20200819_TOF1_AF_098_FlorianKurthValidation_P1_F5	biological	biological	Trypsin_SPE	137	3	3	5	5	12	12	F	5	98	1206	20200819	2020-04-03	5			0	4		0	0			1	1			1	0			0	0			0	0			0	0			0	0
20200819_TOF1_AF_093_FlorianKurthValidation_P1_D2	biological	biological	Trypsin_SPE	93	3	3	5	5	12	12	D	2	93	1201	20200819	2020-03-30	5			0	3		1	0			1	1			0	0			0	0			0	0			0	0			0	0
20200819_TOF1_AF_089_FlorianKurthValidation_P1_E9	biological	biological	Trypsin_SPE	125	3	3	5	5	12	12	E	9	89	1197	20200819	2020-04-03	5			0	4		0	0			1	1			0	0			0	0			0	0			0	0			0	0
20200819_TOF1_AF_034_FlorianKurthValidation_P1_C10	biological	biological	Trypsin_SPE	25	3	3	5	5	12	12	C	10	34	1142	20200819	2020-04-08	5			0	3		0	0			1	0			1	1			0	0			0	0			0	0			0	0
20200819_TOF1_AF_012_FlorianKurthValidation_P1_F12	biological	biological	Trypsin_SPE	95	3	3	5	5	12	12	F	12	12	1120	20200819	2020-04-01	5			0	4		0	0			0	0			0	0			0	0			0	0			0	0			0	0
20200819_TOF1_AF_018_FlorianKurthValidation_P1_E4	biological	biological	Trypsin_SPE	54	3	3	5	5	12	12	E	4	18	1126	20200819	2020-05-04	5			0	5	3	0	0			0	0			0	0			0	0			0	0			0	0			0	0
20200819_TOF1_AF_025_FlorianKurthValidation_P1_C2	biological	biological	Trypsin_SPE	65	3	3	5	5	12	12	C	2	25	1133	20200819	2020-03-30	5			0	5		0	0			1	0			1	0			0	0			0	0			0	0			0	0
20200819_TOF1_AF_117_FlorianKurthValidation_P1_E11	biological	biological	Trypsin_SPE	148	3	3	5	5	12	12	E	11	117	1225	20200819	2020-04-06	5			0	5	1	0	0			1	0			1	1			1	0			1	0			0	0			0	0
20200819_TOF1_AF_121_FlorianKurthValidation_P1_C12	biological	biological	Trypsin_SPE	6	3	3	5	5	12	12	C	12	121	1229	20200819	2020-04-03	5			0	4		0	0			1	1			1	0			0	0			0	0			0	0			0	0
20200819_TOF1_AF_074_FlorianKurthValidation_P1_B5	biological	biological	Trypsin_SPE	85	3	3	5	5	12	12	B	5	74	1182	20200819	2020-04-24	5			0	3		0	0			0	0			0	0			0	0			0	0			0	0			0	0
20200819_TOF1_AF_126_FlorianKurthValidation_P1_D4	biological	biological	Trypsin_SPE	88	3	3	5	5	12	12	D	4	126	1234	20200819	2020-04-15	5			0	4		0	0			0	0			0	0			0	0			0	0			0	0			0	0
20200819_TOF1_AF_092_FlorianKurthValidation_P1_E5	biological	biological	Trypsin_SPE	122	3	3	5	5	12	12	E	5	92	1200	20200819	2020-04-27	5			0	5	2	0	0			0	0			0	0			0	0			0	0			0	0			0	0
20200819_TOF1_AF_060_FlorianKurthValidation_P1_A6	biological	biological	Trypsin_SPE	133	3	3	5	5	12	12	A	6	60	1168	20200819	2020-04-01	5			0	4		0	0			1	0			0	0			0	0			0	0			0	0			0	0
20200819_TOF1_AF_028_FlorianKurthValidation_P1_B12	biological	biological	Trypsin_SPE	3	3	3	5	5	12	12	B	12	28	1136	20200819	2020-04-06	5			0	3		0	0			0	0			0	0			0	0			0	0			0	0			0	0
20200819_TOF1_AF_118_FlorianKurthValidation_P1_G6	biological	biological	Trypsin_SPE	70	3	3	5	5	12	12	G	6	118	1226	20200819	2020-04-15	5			0	3		1	0			1	1			0	0			0	0			0	0			0	0			0	0
20200819_TOF1_AF_072_FlorianKurthValidation_P1_A4	biological	biological	Trypsin_SPE	72	3	3	5	5	12	12	A	4	72	1180	20200819	2020-04-24	5			0	3		0	0			0	0			0	0			0	0			0	0			0	0			0	0
20200819_TOF1_AF_071_FlorianKurthValidation_P1_D7	biological	biological	Trypsin_SPE	77	3	3	5	5	12	12	D	7	71	1179	20200819	2020-04-03	5			0	3		0	0			1	0			0	0			0	0			0	0			0	0			0	0
20200819_TOF1_AF_061_FlorianKurthValidation_P1_A8	biological	biological	Trypsin_SPE	101	3	3	5	5	12	12	A	8	61	1169	20200819	2020-04-29	5			0	5	3	0	0			0	0			0	0			0	0			0	0			0	0			0	0
20200819_TOF1_AF_065_FlorianKurthValidation_P1_F8	biological	biological	Trypsin_SPE	99	3	3	5	5	12	12	F	8	65	1173	20200819	2020-04-01	5			0	4		0	0			1	0			0	0			0	0			0	0			0	0			0	0
20200819_TOF1_AF_066_FlorianKurthValidation_P1_F2	biological	biological	Trypsin_SPE	75	3	3	5	5	12	12	F	2	66	1174	20200819	2020-04-06	5			0	4		0	0			1	0			0	0			0	0			0	0			0	0			0	0
20200819_TOF1_AF_015_FlorianKurthValidation_P1_C4	biological	biological	Trypsin_SPE	56	3	3	5	5	12	12	C	4	15	1123	20200819	2020-03-30	5			0	3		0	0			0	0			1	0			0	0			0	0			0	0			0	0
20200819_TOF1_AF_081_FlorianKurthValidation_P1_G8	biological	biological	Trypsin_SPE	69	3	3	5	5	12	12	G	8	81	1189	20200819	2020-04-24	5			0	4		0	0			0	0			0	0			0	0			0	0			0	0			0	0
20200819_TOF1_AF_120_FlorianKurthValidation_P1_C11	biological	biological	Trypsin_SPE	29	3	3	5	5	12	12	C	11	120	1228	20200819	2020-05-04	5			0	5	8	0	0			0	0			1	0			0	0			0	0			0	0			0	0
20200819_TOF1_AF_095_FlorianKurthValidation_P1_A7	biological	biological	Trypsin_SPE	121	3	3	5	5	12	12	A	7	95	1203	20200819	2020-03-30	5			0	4		1	0			1	0			1	0			0	0			0	0			0	0			0	0
20200819_TOF1_AF_037_FlorianKurthValidation_P1_H6	biological	biological	Trypsin_SPE	68	3	3	5	5	12	12	H	6	37	1145	20200819	2020-04-15	5			0	4		0	0			0	0			0	0			0	0			0	0			0	0			0	0
20200819_TOF1_AF_023_FlorianKurthValidation_P1_H11	biological	biological	Trypsin_SPE	40	3	3	5	5	12	12	H	11	23	1131	20200819	2020-04-08	5			0	4		0	0			1	0			0	0			0	0			0	0			0	0			0	0
20200819_TOF1_AF_044_FlorianKurthValidation_P1_F7	biological	biological	Trypsin_SPE	165	3	3	5	5	12	12	F	7	44	1152	20200819	2020-04-06	5			0	4		0	0			1	0			1	0			0	0			0	0			0	0			0	0
20200819_TOF1_AF_011_FlorianKurthValidation_P1_E12	biological	biological	Trypsin_SPE	153	3	3	5	5	12	12	E	12	11	1119	20200819	2020-05-13	5			0	4		0	0			0	0			0	0			0	0			0	0			0	0			0	0
20200819_TOF1_AF_019_FlorianKurthValidation_P1_F10	biological	biological	Trypsin_SPE	76	3	3	5	5	12	12	F	10	19	1127	20200819	2020-04-01	5			0	5	3	0	0			1	1			1	0			0	0			0	0			0	0			0	0
20200819_TOF1_AF_053_FlorianKurthValidation_P1_E1	biological	biological	Trypsin_SPE	16	3	3	5	5	12	12	E	1	53	1161	20200819	2020-05-18	5			0	3		0	0			0	0			0	0			0	0			0	0			0	0			0	0
20200819_TOF1_AF_114_FlorianKurthValidation_P1_F6	biological	biological	Trypsin_SPE	107	3	3	5	5	12	12	F	6	114	1222	20200819	2020-06-24	5			0	3		0	0			0	0			0	0			0	0			0	0			0	0			0	0
20200819_TOF1_AF_084_FlorianKurthValidation_P1_E6	biological	biological	Trypsin_SPE	13	3	3	5	5	12	12	E	6	84	1192	20200819	2020-05-06	5			0	3		0	0			0	0			0	0			0	0			0	0			0	0			0	0
20200819_TOF1_AF_112_FlorianKurthValidation_P1_H4	biological	biological	Trypsin_SPE	154	3	3	5	5	12	12	H	4	112	1220	20200819	2020-05-15	5			0	3		0	0			0	0			0	0			0	0			0	0			0	0			0	0
20200819_TOF1_AF_110_FlorianKurthValidation_P1_G2	biological	biological	Trypsin_SPE	28	3	3	5	5	12	12	G	2	110	1218	20200819	2020-05-11	5			0	3		0	0			0	0			0	0			0	0			0	0			0	0			0	0
20200819_TOF1_AF_087_FlorianKurthValidation_P1_G5	biological	biological	Trypsin_SPE	27	3	3	5	5	12	12	G	5	87	1195	20200819	2020-06-22	5			0	4		0	0			0	0			0	0			0	0			0	0			0	0			0	0
20200819_TOF1_AF_123_FlorianKurthValidation_P1_D11	biological	biological	Trypsin_SPE	106	3	3	5	5	12	12	D	11	123	1231	20200819	2020-06-29	5			0	4		0	0			0	0			0	0			0	0			0	0			0	0			0	0
20200819_TOF1_AF_017_FlorianKurthValidation_P1_A10	biological	biological	Trypsin_SPE	134	3	3	5	5	12	12	A	10	17	1125	20200819	2020-06-29	5			0	3		0	0			0	0			0	0			0	0			0	0			0	0			0	0
20200819_TOF1_AF_055_FlorianKurthValidation_P1_B6	biological	biological	Trypsin_SPE	157	3	3	5	5	12	12	B	6	55	1163	20200819	2020-06-05	5			0	3		0	0			0	0			0	0			0	0			0	0			0	0			0	0
20200819_TOF1_AF_124_FlorianKurthValidation_P1_B7	biological	biological	Trypsin_SPE	12	3	3	5	5	12	12	B	7	124	1232	20200819	2020-05-06	5			0	5	7	0	0			0	0			0	0			0	0			0	0			0	0			0	0
20200819_TOF1_AF_042_FlorianKurthValidation_P1_B8	biological	biological	Trypsin_SPE	128	3	3	5	5	12	12	B	8	42	1150	20200819	2020-06-24	5			0	4		0	0			0	0			0	0			0	0			0	0			0	0			0	0
20200819_TOF1_AF_024_FlorianKurthValidation_P1_H9	biological	biological	Trypsin_SPE	94	3	3	5	5	12	12	H	9	24	1132	20200819	2020-06-29	5			0			0	0			0	0			0	0			0	0			0	0			0	0			0	0
20200819_TOF1_AF_067_FlorianKurthValidation_P1_D10	biological	biological	Trypsin_SPE	143	3	3	5	5	12	12	D	10	67	1175	20200819	2020-06-05	5			0	5	0	0	0			0	0			0	0			0	0			0	0			0	0			0	0
20200819_TOF1_AF_103_FlorianKurthValidation_P1_H12	biological	biological	Trypsin_SPE	52	3	3	5	5	12	12	H	12	103	1211	20200819	2020-06-29	5			0	5	11	0	0			0	0			0	0			0	0			0	0			0	0			0	0
20200819_TOF1_AF_046_FlorianKurthValidation_P1_E2	biological	biological	Trypsin_SPE	142	3	3	5	5	12	12	E	2	46	1154	20200819	2020-07-01	5			0	3		0	0			1	1			0	0			0	0			0	0			0	0			0	0
[truncated: 187 more columns]
