# Supplementary material for: A time-resolved proteomic and prognostic map of COVID-19
Source: Cell Syst. 2021 Aug 18;12(8):780–794.e7. doi: 10.1016/j.cels.2021.05.005 (PMC8201874; doi:10.1016/j.cels.2021.05.005)
Supplement: Data S1. Machine learning scripts, related to STAR methods [file mmc10.zip › Machine learning/Data/Protein quantities and clinical measurements.tsv]

Measurement	520_TOF1_AF_002_ZeBanC_P1_A1	520_TOF1_AF_003_ZeBanC_P1_A2	520_TOF1_AF_004_ZeBanC_P1_A3	520_TOF1_AF_005_ZeBanC_P1_A4	520_TOF1_AF_006_ZeBanC_P1_A5	520_TOF1_AF_008_ZeBanC_P1_A6	520_TOF1_AF_010_ZeBanC_P1_A8	520_TOF1_AF_011_ZeBanC_P1_A9	520_TOF1_AF_014_ZeBanC_P1_A11	520_TOF1_AF_017_ZeBanC_P1_B2	520_TOF1_AF_018_ZeBanC_P1_B3	520_TOF1_AF_020_ZeBanC_P1_B4	520_TOF1_AF_022_ZeBanC_P1_B6	520_TOF1_AF_023_ZeBanC_P1_B7	520_TOF1_AF_024_ZeBanC_P1_B8	520_TOF1_AF_026_ZeBanC_P1_B9	520_TOF1_AF_027_ZeBanC_P1_B10	520_TOF1_AF_028_ZeBanC_P1_B11	520_TOF1_AF_029_ZeBanC_P1_B12	520_TOF1_AF_030_ZeBanC_P1_C1	520_TOF1_AF_033_ZeBanC_P1_C2	520_TOF1_AF_034_ZeBanC_P1_C3	520_TOF1_AF_035_ZeBanC_P1_C4	520_TOF1_AF_036_ZeBanC_P1_C5	520_TOF1_AF_037_ZeBanC_P1_C6	520_TOF1_AF_039_ZeBanC_P1_C7	520_TOF1_AF_040_ZeBanC_P1_C8	520_TOF1_AF_041_ZeBanC_P1_C9	520_TOF1_AF_042_ZeBanC_P1_C10	520_TOF1_AF_043_ZeBanC_P1_C11	520_TOF1_AF_045_ZeBanC_P1_C12	520_TOF1_AF_047_ZeBanC_P1_D2	520_TOF1_AF_048_ZeBanC_P1_D3	520_TOF1_AF_052_ZeBanC_P1_D6	520_TOF1_AF_055_ZeBanC_P1_D9	520_TOF1_AF_057_ZeBanC_P1_D10	520_TOF1_AF_058_ZeBanC_P1_D11	520_TOF1_AF_059_ZeBanC_P1_D12	520_TOF1_AF_060_ZeBanC_P1_E1	520_TOF1_AF_061_ZeBanC_P1_E2	520_TOF1_AF_064_ZeBanC_P1_E3	520_TOF1_AF_065_ZeBanC_P1_E4	520_TOF1_AF_066_ZeBanC_P1_E5	520_TOF1_AF_067_ZeBanC_P1_E6	520_TOF1_AF_068_ZeBanC_P1_E7	520_TOF1_AF_070_ZeBanC_P1_E8	520_TOF1_AF_071_ZeBanC_P1_E9	520_TOF1_AF_072_ZeBanC_P1_E10	520_TOF1_AF_074_ZeBanC_P1_E12
A1BG	1693.84338508779	1880.09765714734	2232.77895432108	1870.80304827258	1744.69265063214	1834.79936837841	1697.45013342947	1853.55729192918	1558.77287340803	1380.83927676441	1599.50257246299	1396.00481826339	1568.96000122794	1600.90336385902	1701.9886491362	1255.37297848089	1659.03881896718	1260.53387289242	1606.57649844923	1538.90786798278	1600.8742256388	1139.51297961522	1384.06672438301	1510.07757261204	1750.70605468632	1494.38051805853	1310.00254008782	1565.32979663303	2080.20701197583	1978.31633283259	1481.38623594568	1482.37073173407	1555.46009183332	1346.76857966771	1354.51461485464	1253.27272325913	2057.66172521323	1502.16700657787	1635.52554518622	1434.51917284833	1859.30237637495	1467.75581439064	1433.16349225016	1631.96123715902	1468.91321250445	1210.79999675906	1352.26220355883	1431.21310918776	1571.86061088327
A2M	4902.45622314037	4431.70176546661	5430.22855732719	3496.458517721	4121.83169714284	3743.14897790735	4033.16077807267	4276.63522213523	3357.50314456176	4767.86026980547	9740.02900307435	3490.89109853226	4646.9177870071	6587.55956079616	4066.51705277796	7978.42026724325	6712.82762208621	7456.80028634687	3994.77824203292	4583.60666491258	5248.37894755988	6770.41497160404	7406.91546437523	5752.98563511604	4734.79645622074	6089.00852346614	7944.17954133629	4227.69439480223	5549.25641676915	6094.41430050096	7078.43072475008	3413.91640488895	7170.73346463977	9066.53235159036	5185.80890235966	8194.38454174619	5074.59587057316	3480.70706486965	3511.99055009363	4067.51825019733	4420.61072061091	7443.75028477026	4119.01920172113	4241.35087902459	7897.48395500785	7656.92382921119	5042.82460607099	4249.23021049426	5868.34653649886
A2M;PZP	2818.35841202316	2158.63002980849	2565.10265404544	1702.62489805725	2141.87223809247	1661.82633921731	2172.85145170905	1956.71050763768	1546.1782330783	2385.16730435276	4966.44090905046	1590.59777660784	2779.70107544105	2907.92366080272	2194.06644042453	4347.4984119409	3491.76370400755	4083.60918911392	1946.17613738349	2061.89926123101	2235.77070167884	3942.54884220456	4234.72117826041	3002.83500109628	2101.430924991	3248.44482020304	4726.65927827952	1891.90595661813	2891.34225456836	2950.29199202179	3248.34584987748	1546.54358103005	4451.87199175147	4824.85039849689	2685.12688256896	4196.34524513735	2397.58464223616	1812.47807365695	1542.30167225635	1870.09387702452	1997.26649121688	4251.46898114508	1976.55302879445	2017.78915485488	4710.73919672987	4330.4211633459	3194.98190854404	2058.53910288203	3127.79480270839
ACTA2;ACTB;ACTG1;ACTG2	132.862375193566	43.2936364248894	61.8719395517079	135.117191081275	86.5716218943367	153.052451599297	90.8640197072808	339.296832399542	95.7343455611279	59.4183173451885	83.7618029146214	135.122063147225	114.962519123877	63.1820678611717	255.389833799082	122.177389305231	128.147768794308	111.936139849835	114.995622217106	114.941582383473	89.3333439848742	133.000018882287	417.669437881232	209.539476969769	216.562228758079	70.6760747833212	156.015201858354	66.2721192173548	145.414806542431	173.722466087368	71.3433253685351	93.148227876346	135.326147429553	205.486455552032	115.33839015578	152.761226931129	77.053950493102	108.894311876931	99.2761566109301	46.8213456143495	105.903056819218	490.641898206446	81.5032676856309	92.8857581713117	1635.94831167869	162.546051635485	116.673659083431	113.949362982884	86.8285646511066
ACTA2;ACTG2
ACTB;ACTG1	394.801571745384	227.167128754451	186.488474881784	331.894147886047	314.611318334866	286.264996492495	333.793090352656	578.458476733307	414.967580525732	171.285169932067	448.746698919157	394.51236412145	412.830284223148	244.87163627773	513.280099602398	438.556270942067	448.96602758272	441.02611112749	392.413956088466	444.890643919956	316.533345958608	512.747527056707	1286.70213839152	369.249617093861	554.26796904214	387.175487128154	656.154565220815	338.133837382221	364.804662462426	846.432604007246	386.374822958226	338.089658841688	562.684206544795	647.328062598836	212.218972388498	610.64848388062	307.289894842173	429.36568858887	336.024456836643		307.190278356598	1037.19394370035	284.86067703396	326.056015471535	4052.66886446577	584.595405704413	333.073796488233	246.364278090716	315.277615256784
ACTBL2	59.7349719273943	24.9690487670149		51.8157716330692	37.4572183118646	47.6422673958532	40.2906804089213	191.428543506942	36.0474768947615	33.222459157865	44.0297282305931	53.678209481	57.1871114091842	21.6170077120979	117.562664365184		75.1509022352865	45.4123445519159	48.264944635235	53.1667871762642	39.6019555697328	65.7335287530004	216.780341628728	50.9814606632754	47.8006130569701	30.320881516341	70.1758606464073	21.6952016023725	85.8220019703309	73.4345281272866	29.0595093429629	52.8683942960461	63.5284227045055	103.867292075124	47.9050339528782	61.0989747486208	34.2493389696474	48.7322433407599	36.483055964254	21.0146098356876	38.9942112335938	310.489786629799	32.9933027611885	40.2671913911074	1158.57233818749	54.3726315947835	39.4137750648527	46.9965154234439	73.7002009972072
ADIPOQ	11.5240878684431				18.5157252163361	8.61292784829735	18.5738587881106	10.5925938350199									19.4615597958215	15.5338796000994										17.1078599418718	2.87826615292275	147.899657865565	32.1623451419439			6.83095931842541						10.3894312157172		27.5708335836917			26.5250220160119			7.97205446372082
AFM	162.966391324426	220.963691526297	208.999291709513	76.4048905144892	264.498199412205	101.681649919127	252.284937105159	258.434514223198	259.470662274406	254.833152790779	189.22099389265	179.946738192658	274.158887932038	309.208814492122	132.275920299805	181.726148133555	314.617924135168	298.522167377857	178.086770145019	140.264889909998	396.937948124013	166.431240761594	153.278505755008	137.282469809698	99.2795865159776	151.001444996401	194.360680158628	206.03909323603	132.576001247672	307.51601202635	222.912592977878	185.6806117805	208.954191027137	214.932860982114	327.541764197612	219.237572562305	214.897844709884	242.699075606859	222.753835282524	237.867441599021	211.094872313891	227.888105247606	180.446372523785	229.253166004351	278.509294683259	205.860207811098	188.875323204954	238.621412933177	209.136065776116
AGT	671.313099582235	652.742062009347	458.611410054879	485.896995163717	683.573483640851	473.397830862472	720.632325716213	410.079216557776	859.773398737416	379.842624244297	361.320615980603	306.651956663836	760.477033727417	315.882346759684	435.610294824922	338.943179781059	453.629038353411	663.91956281824	422.088205524732	272.402322555168	306.708879379101	539.491922189905	415.164170151025	392.647546540671	326.649924852385	488.885425515673	522.68577526565	501.018851634481	528.374669278779	599.396156485031	398.744361235676	325.230568532846	629.362650411084	429.481288833394	380.800136045926	481.748200372197	414.730908674187	1235.61126180048	670.413513746451	302.680939052707	333.205665631146	1057.47054283255	492.337831802873	390.798187690275	598.274561124179	371.35568522536	656.952209206766	412.742091971788	425.889413620399
AHSG	736.639556401487	693.45679262082	1020.92626775584	417.886090744611	1025.33126620653	394.016263799502	1025.23332823556	1100.98440061523	640.817474421039	1485.41535656563	964.929949859184	831.456129012118	874.093622103635	1826.80492865464	793.244074487234	510.721199435296	1268.52922134126	467.385810715819	787.770043576469	1036.05999373445	1759.47819138632	770.857469282939	677.63725412576	1349.84270176795	1138.83612790308	694.878798522465	483.225077642445	764.110920361591	851.915597458555	1437.31884909669	1179.19227214095	1090.52567541036	1080.59379762264	564.015263890382	1596.83166408789	606.840465554639	845.687888988452	712.827455022627	674.72627656282	1228.15135266167	1199.1199675696	698.873825391821	759.251930175197	878.746788444078	805.147673928404	574.060968459625	717.382420919521	1279.90522404107	1650.6723168955
ALB	64573.5903192201	64627.4765464905	67225.2736572699	66407.6015130567	61915.1605877723	73620.5678688029	64904.773541182	73068.1736596761	120162.2223719	101041.878230818	74500.7164541307	55920.129699	76892.0068386484	97194.4881005972	51193.3486190341	86459.7404021974	82100.4268786313	105332.072156388	43923.5587403924	76390.2505660381	92287.0677337619	73913.2292619253	80948.5526304378	61566.0782872031	56901.9494497654	64131.285490405	129045.161405745	58183.642178771	73857.7378874141	79341.8367789938	85960.9151471904	61816.6622388987	85241.1035173252	88917.1436965469	130912.888613971	114699.408571081	63239.2115380325	128128.346726902	101124.504700144	71847.7889745236	61401.3050063049	134255.028476685	55012.302761632	74670.1161394091	141715.155978668	110044.125258839	90835.6438386795	78153.9722649809	57526.454642184
ALDOA
AMBP	5816.98815761646	1248.29905733507	1358.95988072708	1551.47904382296	3137.50358032105	1430.27251554096	3079.24552729636	1477.91110933859	2309.402134962	1629.90516205103	1742.46649704238	1226.70367086554	3074.34125615414	1484.0508489016	1547.23584975789	3131.8713985478	1989.80768909979	2549.96911611482	1203.58110837385	1393.24680956544	1367.69802681762	4879.51968020268	1867.21941002052	1648.21990417674	1930.55419137719	1948.31271380978	2160.27210527421	3212.08835839551	2256.25472492309	1356.69319938723	1541.25955864748	1763.96751425071	4259.29197612476	3077.53691369586	1759.98866739343	2996.3659886078	1360.76480713516	1855.84816099991	2687.85843255752	1866.5579456129	1381.92293306813	2022.13949176804	1228.65941246971	1209.63665949724	2344.42816390674	2859.51927458421	4863.10207658842	1619.40142493153	1850.29750536714
ANXA1	160.438022237652	154.445343677979		135.897042815369	155.694929409097	126.304404617189	138.502105017285		155.490005452183	58.2106839826882		62.3204465947215	125.998893819426	62.3026870837833	100.454192983873	119.713415560617		177.862379121988		123.643756661332	87.9085232632204	112.597555582412	82.123279936057			114.359787240813	193.976275624181	117.732814176948	108.193993973225		83.6357183459905	106.282128616093			68.8939467088239	125.080370251141			108.516109061261	82.9113660290638	74.9343381684814		100.920698114014	105.37558239901			134.223118500766	89.4396180755138	112.033723974285
APCS	208.884544125032	165.807781337094	108.917547014493		126.838846664207		109.000366365895	109.539702142098	306.261921516123		136.220182977921		72.6168153029196	233.397052155834	143.19820285219		208.92299539725	312.276244817779	286.619537790726	135.905545658542		347.973584852099				178.369653101767	129.535525545223	86.9776908360211	188.635494542466		234.314486602064	134.921813362621	188.93619035015	102.83436465481	115.873362540169	139.645047265845	104.863438764158	437.316164043546	164.987257905717	159.014164683872		116.475317825968	214.232047493167	95.870166194785	153.570918011383		337.456086504735	151.905840352567	293.4887978219
APOA1	10090.3560975837	22025.4675462793	27184.4165216976	21285.4062422211	18519.2252262955	22749.94144622	17035.7573962978	24926.7579093341	24881.1248208494	21817.000616261	19316.7570314698	15680.695991384	14700.3187446303	31440.2214459912	14920.6387145698	17324.2663138802	23636.414585901	19084.8673078647	15468.5955507822	21761.1931578229	29908.6206988673	9989.61021792556	12216.3721782523	20317.4953212399	21576.1917706127	16056.8483142314	14544.6494449581	21101.7683773811	22527.0893834381	13464.368765381	29462.1015565217	26838.131336095	13926.9006773748	17145.0745215211	24604.3827420763	18055.2924813367	24343.8749503394	22176.1434487301	26324.1998296992	30744.6084899208	23081.4898388496	16089.9865416073	19107.7327044017	23994.0637147298	18862.5770480998	16207.4353565144	10889.2785998905	23057.7940007199	18463.365198422
APOA2	535.159954793703	1391.87137844147	2198.32611768097	1689.48825540374	2024.44062310191	1862.29584512729	1720.32645404273	2425.1643300781	2490.75311329443	2929.95023502346	1820.77437004413	1235.72901136245	1627.79222949284	3583.25407526824	1232.63127090016	1063.69770174779	2665.26800230862	959.06156088374	1183.81216959689	2266.08144817006	3101.1950053986	983.433604165209	995.817307028622	1847.38823635812	1865.1361084297	1508.07289885907	543.62500446129	2542.28507683008	2561.9161951409	1056.51587029341	2497.33188826031	2172.47694115207	979.672626633588	1149.51496496467	3314.05793985121	929.389845054354	1844.73456102581	1870.08771349531	2680.30242972092	2599.21429065836	2074.026723101	2250.89900395093	1265.08567269561	1716.2991373802	2562.77099929003	978.052098465614	776.045698374196	2815.08854812243	2114.8507687037
APOA4	1624.70868612885	787.602821704883	762.261997825062	1041.1405386177	903.863207110443	872.242114134539	893.65047254515	640.013212261992	1397.93822263582	455.66408411896	552.151637212719	276.731698431571	1354.29719789755	780.10912112993	651.066757287442	820.335895184338	1447.82934881264	1447.34323566731	219.780504163914	396.515791396524	560.220772211258	953.411791952315	363.009728352264	598.525115526276	550.159998252443	775.202051729752	1433.14884201708	1138.47987493908	550.827174818022	1719.43495992079	833.49119838801	1057.77417495475	1442.38232433007	997.52089202161	810.681550331841	900.324679423404	739.419371639818	863.511089563746	1481.90553830366	954.737097805002	543.447878351058	681.872563628226	690.711096932411	519.579482370303	373.796988292501	813.079683592289	1050.09530816819	593.544664949918	421.980225618539
APOB	2611.90609757062	1410.45620811791	1085.57810380026	1473.85904589456	1627.30936538322	1237.70994510939	1857.8255533682	842.890754019143	891.690049856598	1657.7771683772	1121.37433638897	1535.71155336143	2603.73562226265	1546.44999925526	1929.18235720396	1669.23779034108	1031.90614464538	2103.60906340275	2392.91881756252	1236.05630600839	1613.45402146108	4093.12972693964	1125.27685477453	1642.53502113344	1282.14369715034	1481.03466328889	1899.31397977896	1177.86517865349	1209.07063789888	1544.04335134047	1322.48302851726	1473.8872227841	2461.59076389972	2535.03311415159	1726.32490449129	2067.72957232738	1004.17998542238	944.375908757034	1009.20235772583	1702.52084738263	1622.35821432313	2142.97651232469	1965.62390491438	1615.68187245954	1577.1617841594	1729.91196123787	3236.18221068734	1452.15977341509	1572.23522083616
APOC1	536.812806632389	409.477381290189	431.560367784307	135.624810398863	155.763340281574	275.056772970208	141.365435247916	326.963241299705	592.022611062283	337.466887010981	253.818911114925	513.289239696889	83.3757708134923	488.664203580276	104.956539745156	253.565085161002	270.335716628197	205.88031265376	434.402980076085	372.072336586934	620.369996618759	614.550837854237	145.133832869632	107.392188497623	122.048122690157	150.82507712773	77.3824198596763	334.019468402915	104.392499184816	189.112360537057	374.831334480892	214.422163455662	513.621850300278	449.20445914008	389.197636063481	204.930437790008	439.843418105182	262.981368230109	441.758135098343	367.655796355298	498.513196268971	51.7926992045821	429.924402304065	281.723431848422	47.7397700764557	222.659552977804	529.848958366264	549.235363255735	427.485777983318
APOC2	2494.2754374428	1236.18472941537	1064.93321942954	1210.9332209669	2017.88170981005	1043.39368723495	2007.72041590085	1206.57840282492	1543.45245669371	1847.52380339505	994.532478570939	1937.13576400922	2093.04855849542	1333.74202649348	1116.03101295738	1163.32025475019	1337.90844435676	2088.37528667079	2406.43421013275	1324.88799997705	1429.73577498429	4467.39194669922	729.775097192294	1407.98902722445	1388.30683560234	908.926546332993	1333.99376550932	1036.15861522706	1090.31879997672	517.484865804729	791.189963523922	959.426661373227	2471.60732046317	2127.35186880538	2301.75833868574	1698.39896297667	925.081036765434	2710.72131097805	620.718099562205	1566.44374263705	1576.39343077629	2585.74956628113	950.850269744279	1758.48979167323	1155.42902855037	1106.83685533611	3578.73317055471	1569.27472264024	1325.71949513863
APOC3	4673.66159498535	2336.17931580952	1345.30868464273	2254.89302282259	3309.62902336824	1933.0219026548	3469.75545881805	1801.83896256407	4606.92512926541	2313.13616634938	1811.0783239159	3869.16674047502	3394.56670165565	2131.84978265873	2214.92534957079	2177.99563235535	2672.59360675876	3834.98365389979	3865.95925297721	1819.25429428242	2576.46472713583	6819.82807144531	1772.06207104512	1651.52507048485	1398.81963950183	1559.8079689945	1931.05966516552	2777.87592067545	2289.79315656684	782.947881141489	1672.99389857616	2014.54313695739	3138.32494409117	3927.08057267354	3377.721185453	3890.12996773054	1391.80363520661	5634.99734262297	2354.10863067798	2362.4622064435	2227.86402665945	3804.17639374442	2549.94833965643	2435.18274488869	2415.65664742429	2329.59519939052	6839.86208335894	4071.33747709352	2299.22358372473
APOC4				34.7748456478143					32.3924824867047	33.0811712756007		66.3836623914276		31.3125412622822			32.5160160028571	24.7371040567073	107.254919231546	23.778777094891	49.8819652272767	78.2753718304146						18.7031030262093	64.7342969296749		16.2704432396614	44.9753683826012	53.5968175131336				27.7842641217981				41.9090670565441			36.7222215253114			58.1860554680064	61.8122788900615	37.028528062932
APOD	570.384107413195	376.112839815116	443.421287129077	618.405790155601	554.358121733628	635.169799750394	599.211003579382	333.951127643973	700.707463591854	627.939565917316	604.653573345877	520.380823384487	658.547623595103	619.976534894975	381.874755583819	407.504808235235	665.815103420872	391.515987568389	522.272651517076	745.333376228695	701.531318216238	646.552168627682	389.914030045599	344.670967118621	349.231795062851	416.786408464688	235.343295058166	591.604294579678	566.381841756861	352.616497224872	1065.31994822544	531.983641359905	435.422204232026	589.442035532436	687.069040026391	434.575217618287	356.110971201762	659.482534593554	551.068056630833	643.954186724567	599.230718250107	956.886715563787	390.054147960644	562.720053793685	1193.66748249423	402.238559169592	552.544140015409	776.155745903798	347.272737074304
APOE	1300.08261955782	1267.15887260574	553.329563098995	1385.26559837919	1637.05342429232	1203.70216056101	1809.37699672848	467.83517332323	2937.10683031384	657.575715071604	496.834016896766	1377.88890597453	1966.73165092571	685.243810301395	934.105465387828	1051.30832116122	549.410914510544	1141.56433574047	1863.55823895045	988.967301012138	1089.00516980211	2324.29981369071	542.332824399276	680.01022673519	590.392571961131	737.950570028785	662.083317460373	1493.43221737727	362.115497955718	1077.58389366767	591.833267514213	792.650348211256	1939.25711983082	1562.7001858391	642.023491631295	1468.10904751036	625.0919731652	2652.11794854874	2232.0460439427	746.307671882943	989.753046732914	1631.39583424196	1178.10463620866	826.588280490903	1693.85877836512	873.599118289567	1783.61711002475	1155.40790414216	830.534580309862
APOF	255.211791568403	85.3633223846447	81.5762493672301	69.0099485247773	96.5330507229852	96.0205763025181	97.0697627818579	65.8611400587332	88.2606166597341	113.381235786262	77.8551764207642	64.5999335538722	78.4232526528529	170.148495443268	76.139059490811	74.5455478471965	77.897189137422	57.4492466430498	110.46590610197	95.8445956996014	80.19731858627	291.619499801319	56.3180394288817	65.9424306068854	49.1241827728343	75.19594706804	50.7537806192896	77.1200936980311	129.614076782481		107.841183536185	91.0612637397948	80.6755804325733	74.407365609188	94.8081625324222	79.2810843902347	75.9332261469955	105.364564416811	92.2831923648169	99.0157810970613	63.9858425583133	61.0113263415829	84.7417996566439	76.6194373077765	82.3838732532799	66.5848083127372	256.76825287144	102.854290675334	84.3886758919311
APOH	2387.43025378212	1862.29696358956	1661.61655002876	1847.8286190647	2336.10208916586	1615.38336586789	2390.90586824599	1767.96984796809	2902.47221144051	1277.67131748877	2011.64642284048	1094.5888471164	2532.26370202913	1134.85907072039	1673.59763401453	1807.87215512288	1836.39063724892	2041.50731412117	1539.57251429366	1483.66806978756	1660.21616366534	2296.42101519913	1789.63114482032	1789.74185841664	1722.48502339378	1679.80672413556	1520.33315156307	2332.00776322019	899.188045370261	1309.76979374783	1331.78839534713	2125.91820268695	2557.19455010677	1898.14666491411	1404.90807372022	1863.85026037835	1683.72953387075	2616.58605692369	2756.54716088754	1995.28270788166	1352.09469602924	1573.69355972141	2079.10995314689	1367.93529424538	902.080048035364	1666.9997824802	2514.93972854846	1511.10326859184	1744.80306229729
APOL1	153.948909317877	185.707876499952	248.560588785149	180.480560507574	215.708423214965	192.209577935726	213.659057870015	226.707862440934	223.82048545035	324.813538851411	275.823677609308	288.69934502905	257.522178997475	463.994338422284	234.130051903065	190.527789274382	222.540038431985	218.511348610885	270.783151332115	247.148529042944	410.449135731836	195.989949970416	156.390881005597	171.905425107171	81.8739822546658	188.466266632118	175.86746567966	194.632174950914	436.281219195054	136.633859387138	324.904534664691	204.173999907151	87.4757264235718	222.038188705567	323.619981041369	240.39181819505	214.105719994631	258.726849787667	215.939903329827	259.738145873891	366.189697436492	486.812505525934	265.570770115561	317.782168399442	368.157695978636	171.803356986091	126.205425323061	590.937986962245	309.927892070171
APOM	72.5369494250891	45.3945375028462	58.0856977731769	35.1628701279872	68.3747759206404	48.2446619123897	55.058192438832	67.8517002218067	76.26953601174	143.508098690028	42.8942859606898	68.5011017927514	56.0329150536058	187.118674709444	49.5465233566106	46.6330951988851	70.3227307839435	43.4770951508797	65.2290891773717	100.381810920025	95.9715385818757	131.883359047165	36.699991097883	44.070682907105	52.6640043968865	46.9377055269406	26.8303961657397	59.9252704134763	79.026241592986	45.6717713258429	108.948328166062	69.0516682594618	51.2177639862801	60.6001773836722	134.511991987614	31.2710078094892	47.5935865097273	82.7400107714914	54.2049371254681	101.118911261575	86.8032143455233	76.9118012354338	71.4448931496695	63.6267752758785	89.5942556499772	25.0021807780834	90.9228213896997	108.042991420617	69.7053984576602
ATRN	78.6151837058531	68.7889482934885	98.1675384831913	66.6704026508146	74.6548778575155	72.0301568905752	73.0111253628795	80.4816893179889	96.5081578542146	79.7690657468691	93.839813420452	67.5027168403733	68.5954587708727	75.9229491900032	67.4218958321403	86.5227544824746	67.6654712526872	95.967403522314	85.9679585870269	73.782352654451	93.7421337539345	93.0116966388992	58.6952576539682	58.8788388331043	63.3760238012755	77.3608684774945	95.7950509099626	60.408553094941	75.1228529196083	139.573308155979	75.8194321176835	62.2506661259261	76.7897683582396	68.0073685946704	79.1932561736562	84.4599167209851	76.4309443144142	96.057200776669	86.1903116646333	71.3628699999913	93.125254270582	89.778519408752	68.5035168327366	74.1322356557284	83.5672265447965	76.313939082312	81.6994227261105	68.6563901499026	67.8508589897303
AZGP1	1581.04609483081	1435.61231402294	1167.00155287514	1323.326927729	1671.48080070734	1524.61442953993	1744.4600846171	1453.05156592921	2843.097560289	940.907879110697	1691.9448251381	1320.15383387455	1593.65800120039	804.519229298995	1159.77509742145	1177.5411147205	1705.55825807437	1554.69018180381	1275.8545561584	902.998482093408	830.760044440872	1543.93902952496	2185.29150307129	1209.20610976534	1207.44504775108	1215.1809346718	1114.39797035365	1421.88363684005	793.40683367191	877.657924658125	858.222174521631	1385.0553283727	1759.03713084434	1687.88689687965	1053.26623885944	1502.23100046515	1271.58715770619	2758.5621258893	2142.31493750396	1488.36994924783	918.50712054895	1117.69482210335	1161.51685344512	741.315483479813	988.973026278667	1690.21364190664	1695.30392973733	1769.16493461136	1470.50271312758
B2M	589.617312590479	125.088792503798		415.913032168044	279.467232507398	268.189052258016	254.066699738846	117.504355450509	222.061499971202	77.2306378702607		90.6045302220396	389.784075593945	102.931316599618	114.707857700252	520.635170478339	202.934199210295	892.054558506577	102.504104793467	108.876554267266	77.2290527090803	367.553642433002			706.707746818897	168.738148155464	777.553813428583	388.902446822786	223.118516382123	227.242221583242	73.0137361512964	100.982226773495	568.902195337481	664.79943906719		1029.65514040968	137.186350141673	255.243611532068	356.403910010089	114.046724592815	70.0548929409168	377.104346147229	97.4900949653171	99.351487237398	499.450174221516	663.725501291607	530.88440740501	92.2795054035493	94.8784237812028
BCHE	23.8564665331663	24.0353093725658				17.5072254661028			39.2139785460584	77.8350366544321	33.3216094513627	24.899405888986	21.8079473235561	75.5083558706573	32.7372956873561		48.604955436918			45.6986234009063	52.1721084337877	40.012187481568						18.0091871123579	47.846525435444		33.5776692585744				86.2260137399521				39.5901018073872	30.0080599204107	31.1056113373328	26.0618557805444	37.824068250241	44.3896574342625	35.1997063847645		23.0286775135428	54.9923487056708	39.5737609359617
BTD	33.3375298458679	45.0438736719025	28.4392709108861		40.8289624643456	36.9790615179592	45.1748842145302	34.1114281191511	61.2042322313362	31.537786667877	37.5377264702975	32.3002051108331	41.5753382229946	41.9978778630396	31.6466091015087	39.8027325532765	40.5725124144604	36.4157376782138	45.6614987050584	30.971277145604	41.555202678944	34.5180992437999	54.7919901142153			32.3735316518618	38.6579011380968	34.4516172034142	29.3331516144129		36.5166519345309	31.5638562489219	34.9248129609047	21.5953353290178	44.2325475448515		38.4898601925129		36.6822923933809	32.3752684649182	44.511721342835	46.7463608937344	36.9826096481417	24.8907724640772	46.412101508659		40.0454696712893	45.2107895533797	25.6826189088696
C1QA	165.70633523546	161.515727208362	167.901551528074	223.598899848681	213.356030554665	149.335112017978	207.699721776579	170.701633575825	140.371880590663	95.262790776785	199.186596306529	157.593975550928	269.985826240597	226.86108529946	250.65901187022	344.063333768073	201.03330318847	210.84927391371	188.388370121726	217.108696416991	235.936299534695	211.681209181141		214.835883398643	251.052313264923	257.000561240932	309.734419605263	338.784967354263	138.393461047925	349.966455378228	200.415804404445	191.105659888757	356.636230494592	336.036358764742	150.21345778131	425.02605072548	234.716768528152	94.9862745725432	195.897133820692	216.232892761149	227.660927735469	321.806004447088	176.811437376326	199.167092673244	383.252398597573	298.52651087515	146.58081151995	266.961513621063	155.746007607278
C1QB	416.817690478319	560.241292398757	421.62663371497	574.39815362876	659.024553694689	493.863041602001	612.020765364532	477.89166131919	368.841838960542	332.230995385764	537.81413139865	449.321960940313	635.111229577845	574.577843450363	490.989268969149	583.292902146424	516.123534596505	665.633013228182	494.982558108032	510.57579235946	447.835839098849	570.580804683377	499.148562560424	501.360653025994	545.457707786032	601.176488058594	628.218961189067	639.965206023219	362.699805377264	688.626843497901	432.302965147694	456.683123268958	742.130371162412	889.013149739767	363.552807667354	868.591145133352	526.791484171241	393.726565886488	405.10911396689	456.361730869992	489.858413534599	811.27104266484	546.37143224834	512.350420873898	799.47902464728	684.900902476629	430.664929964185	561.138226878169	414.951598412788
C1QC	793.482477881195	1198.0178567535	921.415879569223	1053.97544210798	1313.2790208672	988.132475292956	1298.4464829133	976.160186452673	754.43642566459	624.966822759303	974.487323866728	977.984597346746	1193.16061658487	1085.91186113608	988.694081699462	1194.68129049708	1065.8335217907	1334.11865020964	1187.07681407321	1040.27405970938	931.999508665854	1111.80874380997	1092.41937723907	1030.24561915084	942.671509871728	1222.79981202819	1158.75711060689	1234.08407516724	650.172450369978	1628.08247927334	846.264449141762	893.768619172182	1428.53135014716	1836.89203719047	708.110764588488	1779.2746516303	1003.17088745365	748.548752859298	769.592227670001	938.830218794886	1081.3390970431	1639.9736959302	1128.80414707852	1038.98097207148	1640.48957530738	1383.81876243498	820.221771379356	1171.35255222404	960.238866730573
C1R	263.226577835004	370.623566551575	239.838771186797	307.605370330896	402.706155754043	281.798883409794	407.572668535836	181.13430502629	341.894093695139	265.085933215163	249.753230689228	230.652911872644	446.850840600568	262.464938671101	329.87410555446	328.314361469591	267.911110533168	377.320714210245	250.942421891243	312.927023259863	223.261251278226	351.159337349865	255.80936381129	251.957250239428	288.360113828962	317.012888202873	408.699342379193	370.723671482391	326.529764908237	269.161925869068	223.383601568575	251.021708662302	368.654064406133	374.573755188369	207.154721068977	364.978758156886	249.082654201782	381.027503023144	339.005011144156	252.680759686788	265.489838977807	364.190795289085	334.802171731306	244.072807446593	367.540163770398	318.639651029243	347.205944053911	276.64653612682	311.449840010485
C1RL	86.7245291260477	92.3462018852211	84.0733286272592	102.186623385007	77.1286497672777	71.2862251077096	91.7712321859307	66.3291164932965	101.408831751086	84.3321373661172	82.4857374386005	60.0235481417865	87.3318714956438	91.3031706519885	79.4597264058248	79.9770061264092	78.1795659649717	94.4103025852695	69.7761189372552	79.3341499568585	71.9897220756029	61.0622387261388	55.3740844306699	72.5168563662949	87.9576422151556	92.3051961097245	99.0103307754787	75.4733900129106	82.6029628208518	80.2303169204183	68.9313600266816	78.3495866838736	80.6995023832763	97.5633319954516	71.2008917142553	105.60053194166	87.4937551497443	105.797585807652	91.7088338306967	62.3310801854589	65.5949746103032	93.2089497193841	75.3216409630313	82.4839533563941	109.470576559733	87.5537267058579	73.9744984133536	97.4841618695979	84.5275947334632
C1S	1909.56995377861	2102.86101622072	1344.37021480626	1957.46109787721	2418.15471673242	1885.58869784438	2449.3400556568	1321.76005248797	1822.04028451205	1537.38119069512	1356.51361681271	1286.1807439903	2658.46540985557	1478.09623152436	2051.34345233073	1885.05001259173	1455.31341789321	2176.4158403108	1535.35173896684	1713.14582902008	1176.14515400316	2415.77783906289	1307.39915459869	1675.03346232131	2048.80060564036	1928.91166899687	2295.47794803139	2179.62865408547	1902.68401101871	1585.30807288764	1240.11250924351	1627.84094976045	2071.51067268476	2028.85375659731	1178.65023936599	2081.88277912446	1454.68207285325	2137.52658984949	1958.91640765023	1406.62564796878	1473.30755603235	2228.57365369278	1990.71267672651	1452.12529039953	1891.39419938975	1936.47728981142	2226.18766679131	1530.21003855099	1845.69387508318
C1S;MASP1	122.141989729325				146.300434822393	65.6251648778573	152.810128355765			88.0527357971071					143.811077200577			107.209580370095		90.5740393966589	68.0464271260783	141.230178472968					167.173675128997	109.93339531389	112.446105258613						97.4230888865054				115.899446770002	102.129048998591	72.489626900822		136.560647984616	90.6366236220478			146.244389247418	93.0151044147045	98.714005296768
C2	284.288986308211	284.038099364579	293.190538633888	272.928250815842	285.226681780714	236.707689828331	296.588698246145	249.422016595563	190.315626059805	205.632589398063	282.479089672274	191.009590725579	267.3133676436	216.795511720371	253.885026971079	255.777150249067	170.509033503992	304.367415406602	265.852139044105	234.525629228277	195.833712489695	208.708276722516	240.690697646397	274.665633336396	282.612844352398	228.335965130907	250.61792086177	207.234682474674	357.800948100309	229.807829127341	204.06232628631	238.82488659841	258.249876137583	281.393959959279	140.681223902658	244.643201239662	279.713253485393	236.46518455802	181.90779598472	216.4620373735	226.678788657546	335.372319798767	275.521063452069	260.446629539064	415.656570758694	226.259248971577	220.161978224475	224.004045180382	244.503574144019
C3	1810.06349920971	6298.33790864231	6127.34826900934	5458.50852184086	4818.22241604308	5829.0417023836	4520.80449610951	5128.44989679727	2917.10791060216	4732.87497523312	5258.04225725915	6025.89775659492	3659.036641348	3972.0657880043	6623.81524300445	4357.30554235907	5173.92547101962	3820.70836849212	6488.5812271893	4469.28061987992	4541.33092270541	3540.71847369796	5510.17392571294	4495.65845087959	4109.35208509913	5011.34941312728	3451.15140896592	4709.35071826094	5485.68694126002	4156.64425875039	4534.6548106582	5859.36047748995	4376.84368093058	3788.08966222488	4988.12265640567	2021.38010600867	6201.77393761013	3309.04684217493	3053.48266830884	5468.40100382414	6269.42622980149	1899.67869528967	6118.31345280779	4890.96655848054	2389.56085688784	3891.49413671022	2795.63296817555	5001.19103707149	6857.6182929361
C4A	215.24464707587	397.3831616829	362.319844007114	170.385164733909	131.812401960535	223.427244949088	94.7040360610406	361.083112426217	155.754323473399	744.160476156149	616.622137725045	871.116131374855	113.783915059732	480.922021784793	689.137018096988	384.651146370881	439.384026837132	200.372600264455	696.30341017737	466.123195395126	115.336689609853	448.274055572042	1152.32730770857	85.611170108608	38.9468710129378	304.18373581384	142.628958794623	79.7134247331196	842.718183052448	237.332122841392	401.780439066927	288.525081059023	813.253410847982	373.643648832335	645.346336231137	142.306946012893	418.179308613295	206.655005858604	172.732974383097	466.824375821528	704.944585785654	147.182026911471	779.973458045801	97.9289061681457	335.397103984768	410.044612062565	400.085305358304	324.433605974436	784.950276429889
C4A;C4B	1880.72560598166	4401.40482730636	4868.54848355808	3329.698588825	1789.96596590019	3074.85842138488	1730.83917084324	4325.67209755403	1887.89608253547	4850.58147537491	5133.59135143377	4659.91286569421	1640.46682327204	4431.16532474381	4850.82239336038	2518.47536628512	2946.4721321174	1920.35738015554	4855.14983879386	5740.89013644103	1853.94044222753	2929.58718726999	3421.93810620731	2585.82578114323	2647.98270866018	2005.6267178559	1289.15320821402	1509.4406448896	6088.3844711359	2774.12968151304	3640.22027696304	3757.2397977994	3614.67289495969	3305.14900486606	4304.29873695361	1349.68694451198	4625.90987828294	2095.68978553868	2039.16931780743	4483.60625028726	5222.71275960581	2315.84070229712	5451.28798457953	2032.27971153816	3835.23389523753	2509.5566928099	2235.422389997	4210.31053783652	4334.43145769369
C4B	480.809903783718	468.897003225745	515.225976747553	335.290547024215	422.458347144994	380.530764075551	349.131415834322	473.40580887424	263.835141480286	369.119670031291	628.122121474644	690.682627700848	352.580356647721	319.481001672322	611.121972301538	387.388340758821	307.745827655499	246.200847727467	617.728291225859	597.052342714982	342.552062103302	464.157234608667	701.049008265254	286.990547147526	270.956695608387	333.727424795444	218.963122557085	320.184356185918	945.024096506292	334.585244011255	434.379420247761	450.066058866827	558.058565972302	391.833511595486	356.638259631627	243.283423700407	518.807942392413	303.56332885533	289.17000765859	543.601056638784	610.287913363575	417.597136999754	637.452054013451	380.292048398699	803.649360961864	401.156010141803	366.661519950438	663.135452248927	627.720258704306
C4BPA	2408.41050764261	1636.71047243749	1856.96721111552	1553.69206127848	1680.63142087693	1543.8199099967	1465.3546903351	1639.05434671769	1608.06758962163	1738.9175377961	1856.13923974565	1579.4140119797	1296.89738424364	1907.39706030082	1725.08615619662	1094.47523652194	1214.55893236576	1099.69094687897	1825.45053084584	1798.17496853245	1488.67933581742	2322.7850001004	1476.75999404534	1203.00346009484	1330.69811492317	1477.42935036273	986.703486063659	1716.50840485814	2202.8777521544	1010.69838183285	1766.30262404526	1863.07792461218	1466.4997988848	1271.55277412682	1676.77900217464	1222.70386597441	1758.14679276379	1608.18794090048	1597.07476490461	2038.42454270363	1599.32009927676	1835.70066489626	1783.41084726911	1814.71405984176	2215.23899694127	1032.78068407337	1994.6049681346	1788.4079279005	1763.30076764242
C4BPB	446.983873682196	261.51973002871	309.794073027681	256.405323616058	303.987432180344	255.509120317296	268.233293630694	294.35860097989	259.134229992363	304.192045682001	361.528574334197	314.327757523225	239.629739361774	378.09714653086	298.202510989905	180.980062400909	235.632497962871	196.539407028522	344.651131510742	373.334229580232	308.515110293128	444.31085472484	216.08165707226	247.467554115972	332.194092804309	281.687786668045	203.803492403467	329.436772207582	380.664684386502	191.424131006458	344.557297049245	318.680859871455	261.107212223319	240.72053694638	267.097254468172	212.349925805451	294.763344931389	259.058968182913	273.385145122437	343.346767924258	310.851991519164	351.98540115859	334.998422322668	322.691016884017	393.921590981019	174.524600547686	380.824781954081	335.754017775438	312.904205328836
C5	436.386119232259	680.161196751882	566.434584596564	484.294135391617	485.397813174515	560.047192048448	446.168117395848	625.70590574219	631.58178084769	434.001069969528	517.667122009517	592.459027993345	406.708716779738	348.632183459653	465.878513652112	485.414946060324	470.20865916182	516.219659913977	581.06403955733	431.278057420162	439.395601845346	495.42924551212	517.874290199723	368.14904561122	245.724042187073	451.344632052842	362.393196569164	495.838123145139	360.022946650136	367.949218237057	443.142495006554	489.457386531407	460.485788997069	407.27439605632	372.925977157299	375.529408500633	677.410599351729	610.845803478426	514.956805889217	452.202432890066	457.74231583215	266.421803512049	518.370374327792	462.314602458232	236.776815347262	472.339077003458	539.646096112658	460.051483704627	516.601467224335
C6	275.987447296151	243.836746856728	229.085047715902	319.003454200857	300.354618311782	347.08515396755	283.901485906648	255.495965453394	412.852435153412	367.268934568324	343.179375364712	345.198419452092	323.915180632456	349.891985030079	443.174847515707	313.986746879044	280.929396920635	377.46491346123	435.957977937313	377.682313065627	283.875291488523	271.921290873143	318.0379481565	278.443229478689	303.567646743092	379.883473715696	308.401368537776	284.238481135299	341.110860680644	268.987313662646	360.689128992353	343.054569694942	272.009958043243	260.468892981854	306.326915821129	238.579579801705	261.687449640801	438.916820559452	397.86583994619	298.806571925321	338.678878133296	334.972597046177	463.001502366574	332.054555026293	263.438160319754	255.252779525093	278.577816748926	348.091752933145	323.00711981964
C7	235.002994725298	450.031683155277	371.216221317081	381.926720014002	473.099882299128	402.212781310895	498.87813248182	395.650665705266	305.815976774224	225.724273348625	306.880544739924	218.317284930089	609.167050520525	255.807583307392	223.902569477724	416.407079201523	312.538276874276	567.81861331403	223.041743320735	217.236950161095	359.868271375712	187.472218465942	294.086632284908	508.783075534703	448.795373601504	293.916213109054	437.389557446581	483.664542230891	384.529404919019	1114.47035122286	375.286883961606	314.310983113498	395.476124618865	490.020324685918	215.294230456874	369.765217406739	406.827674717461	321.068544231934	305.081831368257	295.118899358024	207.57295291027	768.75724332378	230.969453600021	417.971653210438	486.505529697097	384.250123730997	220.202057416227	266.81594757911	176.160040070065
C8A	251.968289505685	333.041506625232	353.295688214885	294.633826852375	358.98030301693	269.428894099249	342.697939511146	264.300380010231	261.673272299641	232.834664860659	213.775084733759	223.063461008506	267.551361356578	263.211544472888	279.384522690321	307.476194897164	221.990186039758	342.576441347421	258.61521878185	331.668045652243	223.499522969107	189.877116010959	208.766068906277	240.4847836436	358.048866273851	299.23176694862	352.011006005905	292.500207028839	271.192883785386	269.141908366982	293.061441793404	262.143492660652	216.077585126411	204.349050558386	207.348954597861	190.894484304338	315.097578156249	309.645541446441	257.927579513765	249.405556751484	268.485431617867	268.206511713709	296.877960914513	289.70246837151	253.267236592255	239.024966234117	236.513895430307	203.996150001498	311.203762521301
C8B	505.862541823254	735.041963186941	745.108156902271	460.885130871886	792.452765664245	550.12406406569	712.695066365589	571.596687518915	652.938603166328	645.405436454272	474.581207959132	493.772195620836	604.069773770388	593.090504602489	627.202466796916	682.296656738696	520.329138679369	787.819011314195	472.439699408929	648.736859974155	547.152963885919	447.336329174828	507.110875483866	388.890887912318	449.412849230976	631.37754539797	806.529608920869	681.199840727955	645.936360737182	625.352475154526	609.726090388611	459.080212208414	468.501859838865	450.7721722904	578.044176518443	443.336225350489	669.798321914934	710.593670132282	658.69177189135	510.099543657167	541.357814808861	559.327101189014	645.837798512699	592.627521848971	709.016136039384	532.790918663764	547.20217260944	425.658700771542	713.964817141353
C8G	158.736274800827	204.965340130284	207.69041363267	143.961538315309	208.002068916052	144.989961565443	190.470356031017	174.605648979994	181.654668127259	170.38866962243	136.941431540701	127.284571566621	146.303563119013	180.657696771809	170.916912632199	195.955429930641	149.748050218416	203.067003281124	163.052527278475	194.793287089339	138.502507645181	130.128213262879	80.809505502614	148.219848218496	165.4527184656	184.622647927526	203.561430414735	171.675339825644	168.133388879772	158.176081092447	198.282474300506	162.30178187279	135.976595762664	137.920458461134	133.17533578391	123.720599511058	183.498812782507	181.231148545481	188.429154946175	152.935562550918	187.067064527875	176.572086062903	208.455322963056	171.687415057109	180.996227372776	117.188040718543	147.594063200621	127.738565920695	213.289593862588
C9	1711.11004081232	1919.59724972146	1812.77012389392	1406.73553167011	1805.67662300487	1566.92884096888	1727.50330717615	1351.94081801558	1587.70249529187	1358.80763700726	1260.12819479076	1225.8566791726	1461.29843058027	1058.43504968895	1556.33013305571	1571.78187799134	1115.21679487916	1504.92446242326	1342.91276778018	1629.33237582819	848.401693750241	1317.49272582022	1796.82702153991	1239.61517043959	1289.28018333011	1785.93040299947	1827.06550251684	1369.79754268181	1169.3561059206	694.53533546806	1290.07186452051	1445.66141905816	1159.91256010827	1337.44405545771	940.617849545246	1190.32529131809	1872.19908091596	1903.32225108378	1473.44122076941	1307.68987792921	1058.80670634599	1123.88452764847	1819.56850961856	1452.77045094163	1244.3859277143	1587.63032550234	1627.67223618366	1509.20760072747	1835.12941449281
CA1	844.855569221046	41.7798097326506	133.23332430723	87.9704511644333	76.011336855261	107.127128602474	117.454320932335	81.946840975382	138.767893134785	139.649732907696	146.027333960597	67.2178016501815	139.562061096669	218.630368451414	55.5119772624513	64.8458363630032	96.5526764792294	58.1320818866261	40.3779281276094	170.283548525466	180.280498569319	532.758102751507		57.929290195275	84.6772220126473	157.669652868967		65.2384468268385	71.8908911186718	62.2308571915286	210.156279320521	74.2463901791626	97.6760120511095	245.113549432345	195.468058705704	109.281002654393	69.5652484826949	96.6252631756034	108.074819257387	66.072923663843	127.692442326201	179.649739852187	54.9045510948893	185.142364526627	227.671637717149	72.48933080327	638.986648409672	100.40042622843	93.3155658099619
CA2
CARD9		23.2579759494767		26.7325259481459		28.2650094591743		52.7523231439868			25.3597256793047			14.2630002537613		13.4536531567529	18.6392803724404	14.6414753662069				8.77603547611197			14.2228927993975						25.8033103958596	19.9191390047785	30.681862648214							21.1606576895042		17.1344294513673		22.2068033848971		13.4426256187166	30.930271080351
CAT
CD14	1419.17564120052	785.697562238606	720.182340262951	1041.79900606743	1007.8497862845	1036.78812018195	906.615632091412	896.150873743612	713.12306992095	520.608372367314	564.077999945497	956.453992427649	757.602537733497	532.001764059309	1003.69258308586	784.643299367625	793.456925682444	933.067764817799	604.170568391069	880.179539914201	616.687763834939	1149.48880799521	903.858445236193	970.952807762482	1439.30345228505	938.538724949648	1020.18138717112	1014.82999877209	1107.76559178529	896.395176862575	739.05675005242	760.67264844534	1040.86560125233	857.294021148992	375.781798201686	952.05756800683	687.860016890614	797.933877406562	699.163291796091	636.209174225456	629.279288152231	1011.25957467006	754.109774654402	726.417418506976	1393.02233314784	881.780976228933	1372.57899958407	636.120975422296	714.612033908525
CD163
CD44	60.4091475357328	67.5069039972857	44.2161983867063	55.4970152074043	46.5974799795948	51.1929746247546	46.9412059815421	55.1205727935557	62.6498157588889	44.4465108607323	49.9012582010336		35.0297095678663	43.00348954248	39.2569113593492	78.8184372413109	54.6438373740923	78.3018025379829	46.9084110670034	39.1297886849504	55.6651220335131	60.3317595408112	44.322171409467	49.6147757653353	50.0874019727649	55.4489097736439	58.8941477790502	69.2358561080201	32.2669747842495	104.8960254476	42.05967295882	49.4098709704686	60.1808344006748	79.321909595733	56.2194588253735	75.6080286147751		61.7063589974112	56.5994224241363	49.3010525643808	49.4894320840194	67.0082416077178	44.8426857759337	36.0752643495681	54.6665885646383	48.8274861783772	51.8331570420103	38.9662720287702	44.5103584007097
CD5L	281.965893350426	457.418056690344	607.753332406665	475.742966345233	475.633258370532	485.313959661727	438.067452059312	696.408889310833	416.024228392007	586.762356735167	474.128872321978	1109.07623686289	385.863109272983	774.278679869833	593.867407472442	940.012950849393	1075.78701471119	1067.03736135514	971.571975610576	530.994070687624	1179.48268325675	345.426625051304	346.198155003079	1097.34526176413	1331.00708244628	1463.39840845073	1267.95089249413	514.873955710182	365.493721579188	2873.16254613305	873.633134747291	586.187189923049	407.97242296577	1027.50901314631	669.212431773577	1116.1758365009	616.218287158876	423.578491884358	433.898363718565	499.584984620467	892.472142912246	315.976409227783	469.912629104457	991.357403896545	301.179365850612	1000.42620552698	304.296160565454	701.010176587597	559.675645277093
CELSR2	1172.64552787785	731.204397993145			839.391381269684	1129.84531398991	886.471066508867		438.615915351965	2219.10869402537		4182.24419358752	940.981293680495	391.340519099804	825.564916519401	561.896175510803		438.839643448976		710.500756162255	587.05298382255	1835.30511484572	2386.02610125604			782.176970571426	470.139632880977	792.024918349424	1113.75235600218	493.283055852415	602.151551406748	659.919563415694	729.624999465011		750.395650560655	415.567078936674			440.305372897949	721.355517923178	669.691684353019		798.23063798895	821.156882227368		840.666995541649	2007.61064801574	602.566495032844	463.24239824397
CETP																					16.3073906220725																			24.216240494291	15.7500535668904			23.7628524040192
CFB	1025.81973404987	1592.89760973366	1685.07362322858	1044.87475864973	1581.29981027165	972.617879053643	1583.99158633871	1031.33283558087	1036.71808248387	1646.73173909605	1196.63908835206	1201.55580202275	1260.9219610859	1358.5973220408	1866.24796768859	1443.97476087307	984.126074016335	1584.48597146194	1477.38978170261	1939.82982327183	1010.01510176266	950.030714860629	1232.51990529038	1204.04295117719	1488.82423641204	1575.45912760029	1850.10381352901	1194.46938743164	1501.61347713202	1150.5554626356	757.191725515738	1632.99841294822	835.271431055834	1148.45029734386	1548.03553211777	1103.05662692856	1446.8014229642	1277.60370159469	1115.33038414438	1417.85730760245	1469.57866451842	486.427019778956	1648.01006655275	1641.272464329	568.861139592678	1306.76659584399	1108.41384746228	1140.21623084138	1519.101249274
CFD	467.048406426587	126.648614388058		200.481552719833	281.782476506002	216.798089630861	282.029517487763	162.180366463408	337.816484336368	116.907271665723	148.019972438306	136.41011830889	382.703669011372	138.956912662308	141.096609189966	325.443194460552	188.706738885955	362.158706602078	116.549403148967	186.52670001916	133.742543913646	538.416137555996	153.365111366696	139.542922785838	328.547621310158	181.340888996732	333.660075311988	299.742795934525	198.282451014897	267.804831406519	143.227551426649	117.037574863092	474.971453852762	312.20127353403	152.812314938994	416.335215121751		282.590632939587	295.205913780769	163.692344274911	131.55936117825	537.756180673184	118.329305572547	142.547014615363	678.23308475117	315.130565642725	455.76128920668	94.1670416813484	134.794984573608
CFH	1846.92429051212	1621.50210887757	1752.39700149121	1489.73465318536	1491.62411482087	1454.34604484061	1436.95292141141	1681.33097354499	1536.43837263076	1787.18854854579	1633.21043637214	1663.66207526751	1350.13727157488	1570.47956478407	1651.72360193871	1341.23984143155	1745.32715689803	1221.97153668061	1726.72841960138	1541.31065235757	1788.44892954334	1787.10982724773	1544.95183171377	1631.65485049385	1770.67685656284	1792.84577888797	1224.06112042182	1462.96499375861	1537.8690082394	1765.62087264285	1501.48339993855	1573.2632499095	1396.36432319053	1124.13875191669	1783.01239811887	1310.48680704039	1699.40200529327	1527.98904739299	1596.37452615637	1519.51841489952	1631.27265327887	1361.61955905506	1528.83709006598	1795.96309153331	1418.54829366386	1246.81035099832	1632.26035821021	1475.44065703377	1612.26919914274
CFH;CFHR1	1162.14021720913	902.399035085948	880.644671263977	779.271695609628	995.60565335298	757.517848406238	1005.41551458066	853.275699465018	771.936542849019	1022.14808839446	993.886312740698	933.956087167297	934.677833334119	801.107216780296	1022.82477675186	895.696842416681	735.529819972945	963.26861602139	930.506603771769	898.091866134456	906.367090675671	1106.24245728915	975.188546558558	986.745046098615	983.284530819843	677.740795237826	911.519019747402	963.486058875481	732.403564218219	942.349952463717	750.121647343688	969.700038978555	835.218746444031	745.101037316623	820.277020004153	866.566945661484	893.924279945761	801.660580958285	759.992820967309	915.535439793446	920.530727304927	838.321719511566	988.807274802972	1038.80836404518	731.522180470379	803.328678828155	1210.36188167448	767.514588437722	1014.78454041715
CFH;CFHR1;CFHR2	184.148140100051	77.8539527305683		68.1156113811681	150.668852492278	94.6357321926175	156.973465942437	85.6905213924799	68.6037852900718	154.412477604069		171.42667865104	142.808723850723	86.8967052920332	122.390384012802	130.87383180082	65.7353113906138	77.5173418403135	125.408658570227	98.8246384183893	119.194018270674	157.807340812481	177.032840736189			120.664385364404	129.319244167678	152.5601437715	115.993942295531	139.784533190575	74.3337935878165	113.986616390416	77.7563736022827	116.511519801076	144.17223448361	114.652693060732	82.7515530657433		87.7998816171387	103.754811138425	97.2739616200699	102.812411952702	137.399204115351	126.421968825679			108.669014766341	91.0025547553921	100.534328881701
CFH;CFHR3	325.788336759198	269.014845362919	309.485291687449	286.886218926278	264.396388356592	246.107251277503	253.571676946915	305.044218041552	243.597107740276	253.378578363122		263.679283673877	229.205260216579	256.130867817119	293.759824142955	210.336646053727	342.127074824204	216.429331842167	206.168137083613	295.01325435406	336.155528891668	291.610673306521	182.963365042925			307.192739760625	202.307885782541	253.141197816115	269.318776608535	257.760428168157	236.089701418782	274.809532562392	276.283236717139	184.374860685373	204.60089019786	233.417033420943	286.421128408077		273.626812734109	270.995265685773	289.793575467966	226.415798713226	255.992310853276	307.614063876084			302.385630846809	241.219738068167	242.639886557466
CFHR1	148.409082251253	48.3172854065513	56.2256933555941	67.1523105830195	156.536175255681	58.0171980866936	139.093217077974	57.31169588203		77.1672846654801	105.747459871223	159.390197120658	117.425556971462		162.075669293465	117.185989118965		131.511533217524	150.353092218293	111.855635449494	89.1384948803654	176.747242285203	80.8598311593113	124.89211650032	156.071495375979		97.1486192935857	133.534360598814	63.6726546936453	89.5785391191255	39.329743851915	104.961923546068	78.8931131124491	93.2349027450633	69.4120621800188	131.367935219394	47.73040027399			89.9578818973182	106.850301551278	63.8756607717646	153.939857826927	102.29662494903	90.7851781981213	94.9537029434923	187.801694577703	49.0276648878626	113.039476058461
CFHR1;CFHR2	85.5821980504081	26.1096592468351		39.7264453656074	94.1547711198923	37.4470319716975	89.9527199944228	45.5583099650662	15.8032828366624	37.1887220219179	60.0788068152886	60.9344440413814	80.1358004793305	14.148783468938	55.5489380114132	66.4557255617082		71.2836978573848	53.8796650405954	48.6962544022688	38.8804052375292	91.1364549904525	46.7637275712657	56.712919887022	87.3760520369783	11.4073182846061	74.5381911848683	78.8000859052566	32.9277555107743	50.901879898891	16.9115425620838	49.4866293385048	61.7723809843506	77.6369722354274	29.141813342387	58.3233240552862		16.8720789571743		43.6936675250578	42.7922231349164	45.4786569944049	58.1053285952756	47.6601052793474	59.4427396885922	59.4422930557854	86.4232548511114	22.0107006910117	67.4986017277246
CFHR1;CFHR5	152.897119514267	62.8626432266506	50.6795364889122	76.1346477557373	131.712782517938	65.1486883519781	139.687360443803	62.4343825392852		83.2772644159452		144.136021496212	117.744344774478	34.1148982027559	115.834224550589	126.238960637404		116.722166955551	94.4537049825931	89.9644950672971	74.1378213977919	167.22849004363	108.328973405399		190.299083190253		107.326682314467	153.125816886205	59.3699371889456	67.3809809266945	41.0279770825863	108.534890878036	76.7470595443334	99.2647022190651	53.5043467669159	98.596209857524	49.9720661405016		13.514224876062	95.2440035531015	71.7578772250292	56.8913548453292	130.703531072208	78.0206056051125			193.518744452592	40.830435582269	105.584604942133
CFHR2	223.458727239494	152.100430262286	137.019836637394	165.439593780316	277.203740482639	150.53944849216	245.778165698533	127.420073143968	133.693409171144	93.3293454024251	207.417124849482	105.131145878452	196.410086596799	70.9989452926781	117.992488646225	228.683111011462	123.431130162463	234.798069841583	101.749182192405	56.9207540234183	146.533103635352	232.200600867326	169.018009409797	208.875793011007	298.401088966297	130.921304688808	253.64836296239	249.780531632714	169.684489361941	100.919492560337	39.4117434628042	143.886626011352	323.950772828353	271.558575746859	85.8915528091156	201.78806413046	125.366715905877	121.512205071874	140.189250574723	123.821335100827	90.7726200746186	102.128696132801	117.166123191532	156.916647491474	123.995967792648	185.082369665482	235.806521265756	100.688909903292	146.526548571152
CFHR3;CFHR4	36.8789333589141				46.3971707938332	16.7910697331543	43.3816826688691				25.0187365821847	19.868801696288	32.4638017368546		28.8165548643541				22.9096321777603			39.8412345745641	45.5051075352963	19.2145296553258	52.6429333027956			39.82850020571				16.1564948263845		21.0303158782885						23.0746181443648	15.8586182399375		33.1634891873204	11.7030232290735		20.6852234802382	33.5248794809947		18.6787482393447
CFHR4	105.986332763577			149.729419840092	59.1096283137402		69.3967788668734						45.1250658177823		78.3206504825986	141.534027539937		82.3837474786756		61.4756503566567	33.8206278672499	131.652942775926						65.6386603144177	69.0539491294495		33.5049896320565	88.7920779721311								109.358621063454			71.1749766406417	48.3996995863928			99.2507898854952	114.097711452191	20.5630089541772
CFHR5	57.3902265663264	43.70846766777	52.9208012800772	84.7041618285334	39.4003600099896	63.0456183518195	38.3258519566049	42.4227487415671	34.4129494352654	26.566792943087	39.7085252530432	35.3827096914796	24.7687446752014	21.8180857642606	45.4089019810324	30.6982802324087	29.8879079887707	36.9823535358118	42.353222361301	47.5542400878518	21.8540125561646	63.6442628800092	39.2857468523308	64.6044849469241	111.808387149366	39.3924289759603	54.965731039626	45.9538990947032	43.7001289249173	34.8124548973086	16.5668830509413	49.2878994221552	40.2315950070408	37.4020491060574	17.6369830251632	34.6576365671317	40.4770553455246	40.2201879729065	33.3596168875884	29.7797607578235	28.2758244555665		48.6689946207637	39.9101021120205		31.0676355446068	58.4478383884388	32.1991000005839	23.4503153207687
CFI	443.804473199057	477.536787147437	543.145873301271	502.128882448595	460.515534212943	473.439027484882	424.676990176374	560.641934798764	516.63599137254	453.076002523629	454.616405761511	411.509130012927	344.218687999687	382.663735846599	534.242996207284	510.889591052829	414.757889408168	621.578568860738	505.225226236676	510.022320139644	368.650025577668	377.339915722808	513.547380371138	403.182149090606	521.385368349887	494.373936417902	606.327957021058	422.7786895818	440.464065057751	383.171629775297	446.707932397905	540.833141181762	433.10343406323	481.369234712646	428.028842001388	525.574471711026	488.904684347024	473.338240387208	487.651075969005	487.353326988168	455.55775289412	286.204622673463	546.613319262199	490.752309352962	259.333515290149	480.722617893116	420.263060612152	520.688603869765	508.210792404901
CFL1;CFL2
CFP	76.4125734472682	91.2637284730466	151.432730814665	135.903687770972	80.757440161387	91.7726800744464	84.7316514163213	148.288692480843	151.340092358181	121.701263429673	133.762765136846	93.9225455349785	85.0638227123726	132.118916955124	82.3219866974006	75.1207142313885	142.027639936483	109.596868640008	113.29127184075	142.85671524878	165.144400711869	130.669718176363	58.294734152137	93.072688030194	85.8262495672317	113.430115265397	107.654976262103	71.7691094524138	105.569981911461	128.91107674837	135.513713754224	128.159850469987	141.56799408758	143.695463004375	186.418983630311		119.94655126339	105.953417561109	129.256186730221	135.473747700925	114.42744669392	137.170349600289	87.2347344443548	105.178605005751	101.198217223585	134.998898632826	114.811269411112	151.111935113545	134.009788418093
CLEC3B	44.3680644120108	45.3688088005897	46.0444474702389	37.7385364942658	45.8868361287981	37.8581123779604	46.7191426831711	48.8844840759438	58.6440095609389	98.9142096016502	43.4028224992371	39.6646848875916	46.4909871572621	104.363301889118	37.3404461823134	47.0989773659557	64.4816731124725	55.8807561792629	40.7098109067399	74.7647120695594	88.9610511912544	37.6097898946431	44.8883707349637	44.1972987773824	46.2868015796821	50.2977990018853	57.7211923912384	37.8585875888684	40.2168318452203	92.7776288952254	99.8495463342665	48.261121917044	39.0747935819008	53.2941784465596	94.9521249236059	58.6403158412885	41.6323888476119	62.2223705244447	51.3136598439378	50.6505124204771	50.369918960053	76.3031430696856	46.1721283946439	65.0873770637812	73.2535978609911	42.5886292396575	38.4641458515339	71.7924592924765	60.1529005619844
CLU	1660.68539997562	2141.86439038685	2001.64660255559	1885.19907902254	1764.22947215234	1716.03851737473	1802.29418480779	1965.87228365369	2514.22478172738	1709.76516481339	2010.21793337156	1770.9756728957	1682.08949068704	1834.79032360772	1670.86374910539	1703.16564573484	2039.28973411744	1731.70033170241	1917.74056539292	1245.89081055734	1684.2838678413	1566.98334119374	1500.23917150871	1997.31735294196	1498.2535850583	1564.51920530165	1350.03930785859	1724.50560742222	1640.85901207807	1128.60277371881	1439.19483181094	1996.90383515285	1912.02058698481	1700.18123145889	1720.89685529343	1814.49885041605	2392.79095271675	2164.45406728748	2466.02448591794	1774.65808375987	1901.93426005937	809.979400763187	1729.02364416476	1702.23498063771	736.633827910746	1543.81484058398	1583.18940050525	1606.49557605156	1875.88327853753
CNDP1	18.8712856463218	26.4025283455922	26.2215880474871		9.23916429119114	21.0755038065712	12.338447067493	18.7924651096014	22.1263017931992	37.0033204924914	31.2207037900304	27.4794260992199	12.3277313726094	45.2192823139483	20.8256862628567		25.3057580381056	8.59042174846172	25.784933967957	12.7412159987263	31.5683653660007	22.486872352538		24.9269235243037		13.2396111326341		9.88486178728021	44.108023984202		28.118649491004	25.6426632497195			34.808690737424		22.4600769285856	19.6758225332907	22.6110179679734	19.1601300945875	26.1890498490268	16.004016055517	19.9505150540296	41.0994666291841	15.9721098545917		23.0273016778281	28.3277324187459	33.0741175376927
CP	3663.29788707469	2354.51192288721	2723.66099823729	1905.22668864825	1636.68189281039	1906.76766952939	1721.770528009	2057.35233590595	2384.05874827201	1842.02366309133	2525.91059289034	1977.59059060872	2012.12654676255	1874.86285060355	2447.29148833436	2384.16722332457	1917.29257733334	2187.05851900388	2078.7500686496	2454.63412404226	2266.1574705029	2731.5531585393	2162.65850845465	2790.00390311211	2906.0601249432	2101.95854577548	2417.08598779972	1568.42696194078	2134.20560868355	1872.28386738817	2238.26912138563	2494.90281161494	2471.68494284859	2690.33217412207	1767.7282652894	2666.45373692043	2491.26267631951	2922.67455423844	2352.49367315112	2539.1008249938	2354.44524294598	3164.54994908869	2208.57076687844	2490.35589161291	2925.67340292787	2349.00774290418	3081.51858628269	2217.44119421669	2999.64360281701
CPB2	233.633028526832	229.420215527766	239.328172555809	174.57730973129	197.244620536851	172.33470472542	189.819855564315	261.104870559773	354.299355560139	202.973556208045	230.864941216672	267.305272573595	245.193333177018	214.9226879829	296.281349908924	245.632941012376	256.240838752708	332.027889333262	316.441410905728	201.295885975377	244.641959814948	208.501046244252	226.325568614993	236.187724675811	276.217383711999	189.663188215297	223.795666444328	197.882111193895	158.871392081864	197.991565617696	184.294135818866	212.452574877576	200.808907114068	243.247875765889	198.806836579287	349.044143817212	242.924742554022	368.295852316638	290.251778131087	198.357172575062	260.345734983303	253.847846261316	279.750204342948	211.356499228997	189.89533855517	252.5414231719	232.73354854604	243.96338653067	217.214436195483
CPN1	197.941720643824	115.698510695219	92.1446827396404	118.629713757457	172.861982534936	111.140773052499	170.402386769247	72.3209889033973	115.084620589552	80.6175160073144	91.6101435692316	106.451651713141	187.965973475847	84.9279819394989	119.869413035251	117.980204114951	79.6943766732352	144.382348903702	128.743189797302	149.539855334184	122.65458479653	169.22111694579	88.5854935325697	103.31065424974	132.864433744519	136.368718536058	192.524162295408	140.883658471572	173.86206608345	124.742103701492	105.710162128061	90.7665571075726	92.4514517893058	91.8466157675365	72.2879706713813	101.75532441109	102.602168706938	131.563453621376	107.674842802033	84.5602543497773	110.918749838036	281.968585372456	124.457270205896	177.985106997626	256.730628146236	114.983858355503	162.018277038511	88.2217706825241	93.3944714884075
CPN2	294.704215883745	191.873569890723	146.101399122441	178.934973547394	264.509406848597	206.0962957326	293.915299599464	127.995111040127	239.285236904034	125.467413561666	137.337230653552	184.911860166041	314.659049205313	143.12990887222	228.333131513677	179.105897256351	182.708890617448	244.034876547873	248.753858803362	190.397901234937	205.63620306877	303.701374035256	117.119496557562	154.329174047804	129.907250935332	249.489787258681	266.834527529546	260.624833116302	280.614799551486	187.873227890194	166.960470733226	175.636285429448	176.36489052052	149.413881227625	140.829487388242	174.902531471429	147.487388603561	243.191817085912	196.715708007954	165.545303667176	198.965155382282	451.737874131154	217.869640536621	265.164567807801	361.237015585894	145.35617700409	251.705759315832	158.91882468958	154.835420350452
CRP	3431.42239028156	1641.70410098276	930.278402329838	1091.08800577035	2346.958832227	2068.83893818438	2166.80570026815	140.222630293673	1202.33752465666	100.108114613308	203.125797559993	524.517590864736	1288.18085829695	56.9515384597208	1380.16172271518	2008.18972099625	58.09206234117	1446.92583960878	758.149586304986	840.664168332892	61.2683500946764	2402.08888062815	1601.93277089409	267.122508308287	604.133720822345	1448.1627551441	3860.73298199643	1106.01728987063	1016.03992803249	1084.18048428821	173.589556025102	391.218943452258	999.025373125144	1620.87404641307	33.7955689693095	1332.60492409838	716.174456212926	2477.8809713839	1518.26305188006	73.994233989683	226.000746365366	1263.23032880331	1457.55299729729	479.152890846611	2401.82085781145	2391.05343285442	4149.18806292277	275.896076285255	1316.84145946519
CST3	187.885156684555	56.4357873146228	44.0664737040126	163.039400004565	103.355581913854	120.749029896001	121.189324577769	62.2952631659566	145.827544670147	37.5833402577319	62.1374364320521	41.1878509329386	169.717261446175	39.1090480246243	81.4775271009913	142.283713883661	63.0553281827981	212.746708541748	58.8990607496873	62.6049052457488	47.1137839352818	155.96113052158	72.685466386369	70.9514941469231	186.610578156215	61.0474544850926	198.194342805975	128.093948934567	74.4079713328537	123.181716715108	40.3556096204935	60.8018396532113	177.21323727731	169.721468977217	49.5505713346395	218.168404589693	36.6203681342663	122.494868172035	127.846914471021	58.8775784004105	44.0301306640152	174.680793875304	61.3579890910067	49.98155695797	158.688546980205	167.154691600143	160.088205711675	39.9782420048331	41.3667122139288
DEFA1;DEFA3	15.1077185271551	24.7341185099293		29.0007111617584	41.202819298115	51.7785080581077	43.648882449587	34.9481189948129	44.8623000463637			38.8601871901839	48.1398329368555			69.905816478269		53.0874115918334				12.1257453006054					38.6869522262554							119.832738543138		104.488200763527		41.4029727767432	50.0677195439044			63.7226030689588		15.425039687945	30.0488544383639	234.526275044392
ECM1	114.020038372471	139.699688622479	150.795202791596	123.846154457365	125.650826015915	128.023749082902	138.071369199937	582.661221822793	134.885642080145	166.431275663176	62.0153516447012	242.551151099994	165.15626352694	168.453119677616	116.528879890617	180.770801208944	178.86066403226	136.185744873874	116.54070710287	123.371200503441	145.883400838196	118.6970332263	84.9542529501702	141.01638620448	156.419278517287	145.73961944309	158.001006230967	148.814237071147	113.827419784592	198.08928452446	155.129075572177	143.626547759404	133.116658441767	163.076005230343	148.769603038815	165.313478275787	144.596470489776	138.65660666017	124.064569203323	190.225235868695	136.74018753633	180.276233726826	118.89373591312	133.798169396535	132.043890081675	137.223768150117	127.346946000344	150.421176477487	197.077001210938
EFEMP1	44.5883042411323	22.7595942523944		27.1237269408417	34.3879642268901	31.7196362958456	31.070921717524	33.3383046959088	43.568164620722		16.7866508934993	19.2417431327145	27.0159323605267	12.3571764603573	23.8712860392501	31.974461355418	23.6444841434824	28.7015494429311	20.4035332874734	23.2840519924454	9.03296084446453	45.527740359549	26.9896500984854	33.5716389577239	50.0665447780325	32.6613809246302	44.3957924076748	35.9784798496843	24.3309155885338	138.667890792425	19.6327114969884	21.0993896958	43.9612523111771	40.436537059635	7.39613975818992	41.3092082282109	16.2878033163005	49.7933098914326	34.6514110332767	16.8348650530494	10.7305366351865	40.0442832015885	19.1771166038264	16.0730781611151	34.950309674177		44.7345251195694	19.7476983307265	10.7644772359939
F10	242.190381934395	203.814184158402	187.207252939654	215.447027759823	271.046577342169	240.73229657073	311.480710538505	180.543273326775	230.469888699564	214.469653618965	188.000194344008	199.066683665065	301.559423093303	202.8129054471	204.153043898754	244.217391607575	201.387785062593	266.63236127389	190.857112477415	169.933139238779	168.754013612056	174.290079516118	237.477826351887	233.713235933979	224.794717127866	179.974569328127	282.429061905383	229.484049721107	181.38409944361	201.653586278163	169.720337966259	171.701194998491	176.632406967805	253.965897155896	243.874043148974	253.099804260532	193.833312562408	271.423260532416	217.372781477823	160.917173552227	165.751670883829	190.305687247344	206.878000327412	197.960140904151	160.627007677562	258.166638790998	162.424682909158	176.797926493665	190.724757046958
F11	143.633704560171	150.310427780761	161.675413330317	164.358971375005	125.605370850551	134.632836199905	117.545502322225	141.584665366054	175.616843710163	101.915067555885	147.393200661452	165.571009839217	127.808699709601	119.713415348659	145.036172171351	143.827146535334	124.743664460264	113.113383311435	178.34433328227	106.711800256314	127.229939344056	123.184162041652	98.6962593116406	140.495920329369	116.267370896428	138.154669042123	119.029154221815	98.0268240579072	123.158750646499		144.342976506495	136.660061546452	136.132499072243	78.3129922021476	117.959673929317	138.402205928004	160.205763580531	123.548991358039	156.633649160534	125.475607998858	169.348198491935	148.722623936833	136.320261707379	98.2980651517131	118.63233952424		148.764281139685	107.47450574035	116.120314522867
F11;KLKB1	224.526546077042	272.333995572425		194.800304699417	239.912868297477	264.242042826206	201.838559328143		36.4666401966452			275.512282054984	161.270540154141	167.831456877562	285.971970766025	224.14735160599		252.049985985425	340.740967611639	213.076505133859	281.806620813019	112.836696127951	396.443477563469			227.020860559556	272.915813043276	218.822708632706	374.822156177795	82.1832360124731	287.792261768276	206.843455118354			7.62542713599926	176.361611717727	252.60575192773		72.8727829547791	238.280305841956	250.857404900894		407.249072681309	362.621515096184			136.731447571366	295.0176403999	469.497752833782
F12	107.990122870414	106.114880838283	99.9228617053173	112.13733474542	158.44935577764	117.134742646179	149.18696802167	130.95031404991	166.342325681338	161.534119119328	169.483284743168	79.7483298057406	135.553475679352	146.347649988254	54.7531239791578	93.3217528867744	64.7372254303643	109.086613576634	69.5728664477263	155.01243472688	173.666600442695	95.6451857436058	127.930825916059	165.162444908449	161.901627624241	45.3022998443649	94.491970894172	171.590649539356	109.80792413592	127.623770929076	121.35191182351	121.260372478276	101.047145118725	94.0352564096391	166.097385549013	92.1676287481359	108.117099792698	175.788059494708	150.084703609396	125.46314540622	63.2842404940618	176.501352057183	52.9518935469721	160.17472943629	164.496014613496	80.9409396216207	96.181611646423	202.067928944109	127.877500681562
F13A1	39.7234481436772	35.8366618818946	40.1555777405938	42.7031313813994	30.0502731618741	53.4796526410893	30.1861803682286	286.603354360705	56.4470353347579	99.1149234477352	40.9196570127889	216.339347091252	44.938103870531	66.2107037353221	30.1902773869916		72.4028959994737	20.9007029018906	40.6576958818174	53.6877839631711	60.4370988821886	88.7231007451803	80.5052224527515	32.3126056888991	23.7898301169734	22.5326038824077	21.8249042368223	32.834697778323	52.3236830084602	89.5878619204541	61.9489180445819	55.7274425244937	41.1353556065137	34.66311190491	50.3529746664885		39.0288685497151	47.3012414686061	44.4319117287046	69.5863256504208	49.985398479691	81.1336554514337	34.7603348359282	45.5642962346115	45.2917752695522		57.9184660485089	66.050695776299	45.0947414280971
F13B	164.832525783481	90.3676298174508	96.3497485345689	111.29375177363	89.252883756382	108.324859552157	95.479800598172	484.845989486114	127.586753397196	168.401858169708	99.4290197947373	382.701527062334	116.422418297424	109.53825527047	102.259580922062	107.485993498394	110.822122718433	105.89629069418	129.645911579628	140.226212082035	118.796832708461	283.985888946441	124.124762069415	111.240607799948	127.587848083118	89.7344439515291	86.9837001674248	119.788696985331	97.3254354663723	138.409676656741	96.9102362637105	125.597657593748	148.55201540448	108.043584196803	119.485502928567	92.0839707072422	100.337537595398	140.301797372292	162.917828344003	131.9583694585	110.645324392716	142.242191495578	130.157000597899	121.937909692158	93.1738471436613	107.773101482538	206.501499842871	146.948755512498	103.158180835883
F2	974.592539510219	1083.29792209042	1134.66711303135	1023.69865381692	1244.2737449309	994.841735632217	1162.440306026	1431.73113979957	1108.23291654583	1499.2232494073	1150.00224723459	1214.19470030676	1223.43785080895	1491.25758848465	936.081587370452	966.192114763894	1098.15013447209	1009.51075414673	1044.4327293233	1310.60578859199	1287.59942196356	1071.59713481466	964.581719426328	1118.0445425859	996.176269468384	936.801985830346	822.706609527997	1319.78105219801	1225.954176789	955.271548983361	1325.90327459302	1342.80682927003	940.502100528884	1202.30963705783	1455.81436404988	1100.27796761934	1089.31072319926	1113.39231826571	1107.46367687564	1525.26584052178	1288.87727249863	1032.03119413884	1093.42858397502	1094.22340897178	1066.34860676696	929.24619441975	949.868864903978	1755.75761437397	1282.06883783126
F5	53.3767721669781	44.1039043675661	38.9693758334882	56.6862894269728	52.5849987662275	48.4644786233315	48.5539695766643	42.2387597224459	40.5895112462359	47.4302755976643	36.0777468527053	41.568880536324	50.7974238721036	40.5310884468857	44.1839887284027	47.0235115638344	54.7664092170796	53.6327048524826	49.0923975722283	44.7652635414734	37.7298395144758	49.8589177785191	38.2761646565572	38.9435169053085	52.058768280039	61.9076796502845	52.1407512519006	57.1242469254763	53.3781463662518	22.6062520890459	54.5731170022987	42.5499530171789	55.0583440824923	45.0904666991533	36.6205826567586	51.2877216673145	35.5680434746812	32.5606509369464	40.8143756346239	43.91994765185	43.6951439522289	35.7405848197659	58.7746567928184	37.9295145947853	36.8031625013964	47.2213678285704	51.288455683506	50.6108803877979	28.3752617874249
F9	146.687042966157	127.278585352841	114.711098650967	92.6691172667843	89.3070128811075	106.052776659848	102.263254703273	98.0859423809362	134.583007016445	105.278824282023	91.6424236725139	94.9888293539699	87.3706160326785	88.6836653167991	88.8063349063297	109.652124147463	82.1285614154522	138.193949355183	117.832527755461	87.9967671080612	77.4795898863716	104.461747896297	104.585683417958	64.3407763225442	74.5106005462256	95.4807086221682	114.51001963188	90.5424794306808	71.0836070671836	82.5196178264259	98.0979776639566	62.3360308426392	94.0852396868389	134.337720712183	82.2032858649805	125.523692983942	109.315318584575	96.7508037313261	130.574790356184	75.9788033299998	102.614245258085	84.6136732654205	130.715401203591	94.183685860441	69.6604638855097	105.58813249224	116.462793594066	97.7693077530629	92.3309558758325
FBLN1	329.928252800405	288.254666565137	240.668041820423	404.244502925015	335.542321813824	344.691607364385	316.691014668657	283.122065020447	192.76229565126	135.373015642639	211.20127274233	167.407760200145	355.919539224872	173.461831681262	190.722180693784	181.624109845433	341.418705464776	133.429248040696	188.926554311788	331.319749178084	241.297023151722	288.786234038266	186.771824223898	301.793258276386	295.464544638402	283.671810187504	150.832942964489	400.005810034673	312.301429113705	304.549427010356	280.385115584901	308.766189536105	323.49412190971	277.219757639986	146.307451251503	212.81560060433	239.679951170829	166.49124608698	204.29170814951	293.998628443168	155.168986503357	274.644043012778	163.492079506069	196.569077696615	318.792799581947	153.07617402222	289.973129256665	222.497151218112	198.648165450569
FCGBP	303.735165910881	327.648950065114	300.317891468759	717.073963144519	362.916052751108	652.729282362654	371.079090947991	268.728569873194	285.261009687902	281.712190893573	354.346438337713	174.146839541251	262.492620782277	243.574602762946	347.86059192168	368.294996419511	292.792888723493	439.797510807287	323.392470764084	331.194503238205	308.590714030527	261.586324323118	275.880751363074	430.019156591865	395.464435373143	288.323534871426	468.186978310249	378.438896634678	285.646530201011	621.540594533108	287.81339711577	295.549470286773	297.208453438879	319.513353937092		423.364206922998	298.710264509202	284.46998705769	254.188391810762	288.117662922262	280.662162248347	323.291919210053	290.342119193567	329.421885920982	305.461950608326	318.102426151031	270.236004723914	292.804630666205	285.810570269367
FCGR3A	46.5028863806475	44.7723305525561	36.161949791932	40.7638193950764	49.5522940699607	42.8219804659441	46.1733382443077	30.4759335013637	46.3640229145167		41.2750551325637	35.4865271448684	62.0060973778001	49.9167302481159	42.5374086396247	49.975136404042	36.4079606284912	55.18756220684	47.458652033373	30.3589723344267	44.1237615146236	42.9752159361117	44.1229834068445	47.8122346185598	62.82706558953	53.297030417418	39.3974114909042	36.598730783862		94.1596473594095	32.1158467857445	37.4543743757506	43.5993265200024	58.7806140881158	44.5222387505241	79.2717103821642	35.7759645210302	42.4310652438407	45.8450799397944	36.5979553855848	38.4023097806904	54.7241495575394	36.6786815704163	27.809619762706	70.6590845616294		53.9679209615473	29.7840510262929
FCN2		31.6662184884508		32.220194219288		26.0256362772245				22.2652092760086				24.4105739606169	30.9697031842567		22.45668064274			32.110622360663	20.7116253719822					17.420751852818	14.1236264857022				16.3474623814922	35.308885473269					31.9443965464513				24.4543526019855			34.5139219677824				24.5255977746934	21.5214584243357
FCN3	119.429400473582	152.455807854432	122.56851732812	94.1951672102464	87.9162707422152	112.796235035442	96.9698408462361	98.2522926558277	135.908981504209	134.543356314593	151.380370266201	116.6316105598	101.278524477599	150.524058054528	115.723487728172	121.936175381141	70.0472300430417	133.606595547543	106.376240527404	123.060586751717	152.77989324295	130.877729414886	138.34660564321	90.2303762070594	66.5502866517107	99.6928369002577	209.075031041797	85.2967930173241	180.418079063978	101.847949920018	128.324537917436	135.627291530254	163.973836905902	112.832666884373	138.718809180542	136.999113662348	105.535103728409	172.525158861353	130.735137098025	106.731007684588	172.253799283575	125.819771996822	128.649031817089	154.588308828937	190.247775066291	119.055092561024	113.02739940419	136.385998543683	116.943813343937
FETUB	145.182607613288	150.292121240194	156.240171553577	130.572539354504		96.5842907568105	85.8182740734519	139.897563649407	116.43571757826	132.553120021497	105.493048871196	149.061318062901		177.704819005079	163.244289558035	48.223600863645	134.258756395126		134.590787706405	117.576432624931	115.976322874068	166.613320147442	96.4307909439592	103.432118952856	112.707269975425	90.9924590038879		109.757357358976	71.2806477692513		106.29457816194	183.242433868615	180.468264422757	85.1460612393868	109.870289811076		154.722055511412	92.5322953120278	131.702048728863	141.536941589647	135.674444376683		135.895505399357	114.400683349407			189.184315834967	118.282602959307	244.645787110118
FGA	38891.0496593501	19203.4043600096	15891.5444067131	22303.677696392	23012.8525860657	29281.3012111705	25837.3626150014	83359.2127692574	17049.5902398882	24601.5771249497	15180.6802791449	85337.3256712149	28513.0113290002	12994.5457815064	27034.2887419252	23063.2407833865	15327.8248788777	17323.3981524797	23772.7340810895	25525.8480660082	16974.0941458728	55278.5066606749	38432.7225440341	24239.5780497176	27733.5508816134	26233.67899575	22752.9837525862	28844.1516082225	26268.6842373311	18061.7530886631	20054.4416723153	23644.6742325714	22669.5844238052	14939.7855037767	14616.2184329447	18371.5842745549	20980.9270917508	16928.905545608	18871.6433065668	20623.0025301265	19333.1877166906	27006.6277687987	26954.7750788703	24984.8733420217	31924.4003758898	20946.9830828036	46677.0326138579	19198.5299222136	17188.0778852133
FGB	33692.8516666156	16974.9649144927	13943.2870536441	19866.7466619813	18813.494696235	24956.0106524531	21752.7174218712	65470.1383511011	13414.372313729	21555.1372405493	14318.0612441322	67299.2478644631	23776.1763662285	12113.2134935249	24546.035879394	18781.4311419116	12970.3255751805	13660.3187612361	20502.5134766034	23936.9403561334	16496.8417597195	46921.0098194464	30595.9415945836	23044.7630833674	27106.0014398976	22163.5081406974	19886.3741781507	24246.3690161541	23228.0613264874	16950.7811364585	17656.5243977047	21076.4955572136	19296.0300422388	12000.1203789838	13691.7780857289	15645.0521313749	18260.5237431103	13460.9812229612	16391.0600243882	18566.1228604369	17958.8187163711	26359.546578614	23870.8621607378	23872.1006368003	28753.2336385112	16710.5016999198	38730.6076918749	17616.2025013334	13225.5544826905
FGG	35200.0385113	17125.8505012985	14471.6438751105	20674.0752991562	20528.9901262004	25682.0150325974	22386.0828518323	67457.9919431237	14326.5865920354	21915.5841760857	14226.0702387156	70450.0100090352	24757.6116206845	12182.9784829213	24702.3224962311	19641.7146513683	13561.0589696051	14416.1710068326	21657.7759294169	21754.7370728352	17102.7378134787	49604.6692698587	33749.9341264581	22913.8205374689	25083.0919956215	22505.4773376961	19763.0935140922	24553.4346372956	24630.3433348495	17138.6406149367	18204.2231249367	21256.0416137953	20070.5836845489	12333.8682201143	14235.8719243386	15862.9867930169	18527.8478045916	14126.1376954633	17225.8621423058	19609.6267894089	17765.2512996306	25993.5215681213	24163.2618791652	23665.7854132276	29839.338243165	18372.0515826	39028.9481207777	17969.7362050908	14266.1709498267
FGL1
FN1	226.832345464092	209.679513028389	163.615749428506	226.479126259056	277.575302619661	588.039273826911	505.467387224596	13271.8121174597	342.133160500148	1083.52798783319	388.836939788018	2658.00621118361	1080.70918742061	369.086506888448	355.308526307741	605.430322308946	611.149926759515	499.900280734474	394.102068629712	639.190062999862	733.052587599862	1187.17861405527	1050.48750650918	798.243061428218	641.999623811759	554.72325709189	361.886144067626	789.377671775738	459.266780807872	1095.18448821885	980.9305937528	665.279834901809	418.74955700435	735.228175918884	679.815441215008	962.891110325427	657.45972811549	310.629523070214	410.663341731061	674.382818701849	483.205367850917	721.076831430886	406.371144882417	487.396021981682	437.947790375515	768.804674827478	837.488603583893	939.485004216874	952.094422337354
GC	1316.04855226319	1384.28573260726	1452.69369734492	1293.4614145917	1363.36565197823	1090.68214992817	1285.38164577405	1249.23721380552	1215.13404249232	1187.36379212531	953.002970862633	774.7430586572	1112.41219897788	1381.51170987815	1111.4296524619	1028.08054809891	1188.23077375211	992.834365842687	895.146757672872	1413.41511435885	1064.43124834143	1094.21160788411	954.04377760789	1217.43718318802	1413.85093025638	1378.2305364713	964.803854108913	1206.45734212582	1585.20231592947	1142.15318528204	1208.24462198643	1204.7760086617	989.022357766232	1028.11549995021	1104.94985869555	1066.74902826341	1386.59061704453	1414.23876082009	1196.19419687251	1114.71051862825	953.348814150984	904.658449390544	1174.80760954591	1099.92082547244	1180.75450632042	990.783100243543	1207.47790802986	1133.96354748271	1662.52239751366
GP1BA	53.3335664666382	47.2454954850309	32.8416505488768		30.2687962046836		38.271778866277	26.3772583007155	41.8316028776954	37.819544350603	45.3987691346281	20.2400852156824	53.8334542707939	34.3154617583987	23.8839525036815	22.0609910118815	37.3819019810325	30.3013019680172	27.7129482645031		37.9885118488774	47.9238442022315	26.7788375414182	37.6649640561008			29.6198028207783	24.8276636198957	25.0983979703198	41.2559192242982	31.9877984614791	33.5512127722724	22.3430194216701	37.0013976248375	28.1994247478144			36.6349821672203	47.9229612524213	22.9624238879749	23.1756185337707	67.5586688421815			55.0388851308123		43.1359850172162	30.7611606515825	47.3227315884683
GPLD1	64.0004717491443	82.7836177090258	81.2074048546392	60.5047664961706	87.6756204955753	68.7545913014981	73.1860849340157	106.512908111092	80.1218223461107	92.5650422522004	94.3672585049181	120.308364014154	79.5667477396808	105.536003300681	82.9517872654227	58.6666922150761	84.2394300027051	63.7327942138648	112.972456205556	77.6231176275958	101.591642300549	90.0741145015245	79.5568888207692	69.2065845277006	71.3748861283371	57.4489579594742	51.9487144992563	87.9336344898458	77.5824212601984	63.9327287604408	70.6667490949163	104.125776716297	53.2995040717884	74.1766298646526	101.448069754866	70.2446536784214	87.6080458771429	79.485485612156	85.0221802356688	105.476038115735	113.292294745462	69.6866466180283	73.8360809444261	54.426472330903	72.5400002339287	76.2947121978368	73.5740729731894	79.0333358206278	70.2848021839877
GPX3	121.322064854555	168.557130200078	165.460071257039	228.479539521786	185.25699970738	272.480888721575	181.404040125925	210.286656170453	160.376411132119	115.877405018212	133.16819538215	231.076665109107	161.325023932489	130.022484244638	159.234730200852	79.3674918832149	134.649930667423	98.4312229171181	197.228838416892	106.204942843398	189.470253258329	101.915556056521	122.809438946484	181.54751147295	168.559464119429	140.649772300236	121.741443088332	142.127891997142	142.310268947563	79.710620956792	154.943195688087	156.171223271353	97.1565114158787	87.5543918162974	104.135568700192	95.9676605454175	171.918636284265	166.065729350489	137.508735915927	156.899324467112	193.433204235519	198.605552027645	130.871828574883	237.362338641692	192.546373932062	80.5348519949523	110.127194207476	139.641118034271	136.822264470541
GSN	389.901097962108	474.421325240195	472.627271155235	549.179960672369	437.558544562275	462.926933764153	454.799886042889	484.164512890566	759.293961466452	789.342634884758	615.281287357774	444.236828203529	534.606947665117	968.964648840555	480.989218197997	408.905257595183	1045.7712642513	472.119519947348	492.626867297672	1233.74476720555	914.448034064227	384.702772125938	509.012380630705	452.348157291873	436.596279776842	566.161305901964	375.149244908393	425.455956701837	608.996272877415	858.331025346278	1012.51198317947	507.004297843753	639.525563917067	491.28870386425	899.775992523675	543.112066210477	443.4265755834	648.35626896304	640.588837323046	575.313004271085	557.541571735371	933.386341850336	407.098075184801	553.775191695807	830.566485480963	349.027560929186	375.346546486338	846.711991380251	512.1118281391
HABP2	212.843835569445	262.468422670152	246.726966345465	225.458265094445	205.131264728343	202.179741267496	215.913303774867	174.758354163006	313.719075792626	220.050806722868	111.001493991421	167.142079692788	198.690474228963	237.18319955644	216.778077127155	252.014611502289	210.196228295102	252.599386736493	214.56497136045	120.050679717894	207.190938617154	193.58915978198	148.10383894602	191.584315566649	188.386038957588	200.502335782758	242.645192780097	216.796377311765	215.514996505515	246.000510816638	200.783943753917	168.699043863651	205.959597520008	213.67586255195	209.622959313097	244.276933065758	245.117114808997	296.828164734436	367.81610362606	165.964600332055	206.959787360652	179.970357522007	238.334710899753	227.481447861128	143.74231250654	338.562681761228	207.624236325609	195.588548631583	191.841357624354
HBA1	8705.66794588911	541.394103071415	1379.44619964519	1100.77453185295	496.455853023504	1003.74843581638	595.717132990835	1085.73434352633	1756.02378035132	3274.24683490273	1658.7049819185	780.637963439434	885.247689614593	2526.85889441935	1421.48235134155	893.472649759254	1348.87805609187	1105.65358549587	665.439985457175	2217.87163058229	2164.18143598553	5721.79132377887	678.714909762534	682.180388318551	1215.64351575091	1993.89140011056	698.164677677127	528.93392805658	817.165688124931	715.57268836963	2438.84724371889	930.891211673218	1322.95887972842	3214.25910755261	11179.6932629293	1159.96479546863	899.436570602926	1228.84619843987	991.640448363467	712.013779632754	1563.0323748113	3272.05047327603	822.112760588476	2058.24104683087	2388.63882301681	997.900589119915	7324.35590644674	1194.28194156251	1398.58909261934
HBB	7472.02718983569	430.435390654608	1047.15340692402	773.970246494575	424.899391191866	753.047661600694	541.281892679216	764.433286768117	1344.86975350014	2710.30621726727	1341.09384159835	639.46186485488	827.40557296706	2010.82933811697	1084.91721167276	845.888227220821	1155.18030401928	902.029821491985	476.04544298834	1733.10123226188	1742.69433220323	5105.18198674854	626.666720808134	515.587167678262	901.011300652267	1601.71319201529	635.571812364466	431.007262540954	730.073602739721	573.585217868807	1856.58705814772	640.484552787689	1178.04275385219	2598.12051230976	8557.81432902314	957.574948348043	723.462005608214	966.914220520589	849.972740533688	548.534976748589	1195.44773475508	3232.8395596033	683.09373635336	1522.41445494528	2345.95018076446	1018.42683905526	6170.86790511641	927.411083238423	1090.96015427892
HBB;HBD	14526.0480928013	921.168417672662	2069.16491114528	1242.27751345904	944.059436600917	1588.87784618346	1100.77142511646	1673.15103247693	2827.60123766807	5513.28863967635	2687.03435965015	1426.46561322466	1788.21836198934	4257.81405429145	2252.15112155287	1866.36584608764	2348.75837066814	1812.74153110507	969.241938591666	3172.6779990572	3574.84348254124	10497.8417423905	1257.82658992375	1074.55878509453	1524.78978457575	3490.37261791522	1271.8452349196	989.531417705843	1525.33902245565	1251.74807650299	3893.70901135932	1299.84646009209	2255.20301027327	5621.26729952899	18521.0059229733	2111.56010825706	1489.14372486278	2089.38751289663	1774.71429952409	1097.20287312657	2364.13334442081	6391.86177570575	1543.91282290803	3047.23511607267	4416.27924132934	2327.3899373725	12247.3379253894	1933.9074514715	2386.9390698797
HBD	787.666819430064	58.6596850671069	99.7006305576176	111.215602779614	50.0511229499432	100.986376067106	57.8648506612891	95.8926745240432	103.827817369949	200.258581478406	146.878515832865		92.0088345922335	192.608854691352	117.841008763499	91.5050281858908	121.699994401241	82.5290905601831	53.0578673589505	246.378583978265	141.111305132119	460.036236933179		62.8066120279607	159.937887410251	160.530532093643	71.4351996773283	59.9250276859652	72.3590500708084	101.514847235181	182.20152068625	107.087126594819	109.107065898263	263.579251090932	673.864469938645	79.0342427292562	82.3202063212085	88.9464399083244	95.9093172187806	67.2486539984305	116.624928542603	356.294771350933	62.236014395111	134.329411365079	204.799786468953	93.6927290389457	716.291809544069	120.820962091395	120.037036339237
HGFAC					30.297466360534		25.7571579935055		32.9910732406799		34.2159471483632		28.7202110748443	38.5019905326839	33.9858046016475	45.1796357567117	35.7592658323218	37.6039273287479			41.9021328282582	20.4923713679655						27.0822167634945	34.7315618595914	62.2402522834368	44.6621025384021			37.7050134498769	32.2535579545556				26.94232091145	34.012270286433	51.7367068761516		26.8935977394768					29.2529993938817	31.5314680579439
HLA-A;HLA-B;HLA-C;HLA-E;HLA-G;HLA-H					13.0004619442486					27.8179283250232								27.7291260941546									23.2820480241036								28.0318762328533
HP	37134.3407431246	44641.0625172909	43297.3765584469	60179.3565227425	31352.7699180898	54507.0540176271	29838.714417407	31250.0278885165	6809.56590136288	933.401838974854	41836.0477442556	35523.4370143553	22330.4932532602	25742.0533719761	53691.7876121597	36113.1226818461	48596.0667936657	33686.2769234426	42296.5605934768	47575.9138753201	36100.7159047041	14850.7145177109	48774.0482522798	37626.0958790611	52800.9954235923	49164.3034085214	44630.6008709841	36808.5857327135	51852.0630864909	23657.5949179739	37272.9504826446	41711.5084574262	15689.285083098	2314.98343438703	148.924537788326	26840.7816525259	38982.5036439772	12232.45643936	13459.8017238876	35732.0098202685	35305.2624274376	32037.6640801617	53399.1501501727	65001.3374398183	38536.8012160396	32794.1409586143	19313.9129984121	38982.8426906943	43541.574185836
HP;HPR	23812.0379742364	29578.4965731215	29507.5642820072	32688.8478811558	22545.7191864842	34142.0794561726	19847.6018116861	21202.0276341911	4514.79137766908	1036.00568883033	26845.6221723854	25592.1014684734	14450.9289760187	19769.6237912326	33141.6213554928	24006.5618601372	36314.7003383268	24221.4767760339	28385.7526289895	32025.3877876424	25666.058632095	9400.747120975	39645.1255195655	25785.1460976999	31073.327913887	34565.7487055389	30040.8875498348	23562.2156791016	36726.3977022446	16341.6324367279	26774.8489334774	29657.3377507644	11224.1704880427	1758.90805898174	300.617001168101	18598.677958423	26328.3570892103	8003.53785373505	7984.33962720244	25966.6077393635	24750.8416116537	20144.1021023409	37517.924074585	42071.7576924275	26352.331798252	23737.4381549725	12577.2928815071	29634.7175413983	31234.371092994
HPR	2622.2296537465	1909.18474534375	1559.09478926362	2390.98451902699	2367.44591770602	2139.55434346024	1945.77962917718	1203.56074202371	2521.8548198491	2568.21450271868	3698.4434921495	3624.92148037704	2278.0653668092	3961.24581362174	3816.30192477448	1629.8724963005	2810.46526101947	1766.96551948708	3865.9340247041	4147.79287198816	5032.81040467991	2826.40565662659	2141.14930331196	1519.30212867877	1503.355141046	2770.26408850579	1776.99279428791	2752.91659061923	6624.54287517926	2537.46447846114	3137.67077357437	2130.3877511885	834.276380101252	923.86975191006	3448.7098883101	1316.20976020943	1769.79151238352	2432.25207120159	2189.19649384699	2908.68248047483	4686.29271950116	3763.84363675484	3737.58509015344	4141.67704669151	3629.43665495067	1405.86805362081	2462.08669413887	9827.51510879343	2813.81002120584
HPX	2822.30530662455	9091.40738783615	9774.36319575199	6181.09422241343	5397.45240027077	6121.04886081802	4842.42946001043	8882.15615661536	7623.32713258237	8799.355891193	10317.1924699928	7534.92403478864	4240.89280843569	8099.2518245989	6764.07838636994	2356.40580648773	9314.66002197733	3377.82322739791	6558.17078304218	6151.82411038502	8474.60214256255	1702.55778470706	8815.1913143596	5375.94605391121	4762.77408982179	6007.99092851823	3811.4945320173	5347.74595690994	8040.20459144919	2548.63106256139	7798.19044557485	8518.70370836287	2405.39113699018	1041.96691188641	9087.07022182966	1923.49830037351	9344.42081680047	7560.35368774929	7051.19554115489	10277.3376073614	8607.49678045715	6335.74076639905	7523.35038828927	7885.74283288334	8612.98382485592	944.57653253116	2098.07331606232	8549.01282180536	7769.91163828791
HRG	1239.68956624967	939.371521423619	944.853311584271	718.670187823365	782.986203523783	714.294738041554	656.329054171354	923.918030304416	713.832142752383	912.902725230921	538.067411548373	893.204794628078	536.076947345485	997.871255421012	937.59928653887	752.744298696407	1071.12466094141	683.166388025727	865.694939667311	963.086151784258	1597.8013357106	1418.01600319432	429.971607008055	1008.56117250263	764.71271038121	831.728120560655	428.204289464114	873.075194769149	385.844210962158	1107.56305373287	757.174532540395	1147.52532313814	1340.97840822532	725.981115760158	1020.74732792066	727.861334222726	1042.48058216998	657.596669228306	835.611389648885	1421.77364211534	918.46221863433	246.429373808842	819.896195544107	928.531665633818	297.007264341816	668.972968864023	1516.65629166828	1109.14628809258	1006.55200365129
IGF2		35.2434064108028		21.0825157809559			12.2418099233		35.3845600117598			19.349135249052		17.1449921711878	24.1545297972205	25.346821525456		28.6270773560602		13.626152843712	21.1947767246828	21.514653326091				26.0161920235637	26.379532756792	17.0492618433455	18.1953968807738		29.6206522464587				26.7092489628297				31.6461364092281	42.5618359813321	19.9938082541832		23.5705045369872	20.401525689647			17.8833025121179	27.1400447436972	35.9511423365136
IGFALS	36.5469782333756	65.9973905093271	82.8578732436777	23.8477679397244		26.2434280374579		84.8359814083215	72.7529722448631	84.2544958499982		81.1762797389763	19.6963948062979	129.50857460945	77.5336464822779	18.9373265204724	77.4499093141006	26.5190907094786	69.8456573922154	31.6685270144008	75.9231958927376	31.5277736107875		28.4095556526587		43.0753417037584	23.9309435119224		61.0187039713468	50.9354073074538	83.4095453775765	75.3181546683001	28.6248127516013	35.1905936370417	89.6271750654476		64.558246830651	48.250571977453	73.1056329392476	80.2648428712958	92.3661520631123		87.3404009430142	52.9702080690423	20.2280469784086		43.4990519742902	103.274439461153	172.444037806956
IGFBP2	632.047027940706	524.446199663399	562.252561501704	338.22997893267	611.000362700409	567.377503303731	656.420119577209	634.310259670037	1127.66614240023	1181.21640287252	604.13243389752	509.774816506813	728.806630630465	1014.41201099708	428.760062317411	861.721836185193	790.250924946142	1011.84675974492	389.972614542428	541.71345279245	897.581527614002	802.326244707402	962.656817143812			606.60691784733	1108.67265389329	489.863433405445	791.477355364089	408.177852902343	763.494199875125	571.365678350912	887.140293724806	907.959929351838	1420.71759222217	1105.86175156829		1229.33812587008	1033.85469643802	768.344486983018	618.01657056737	1228.33157904783	536.036739378525	621.730474811282	1499.45417249506	1139.58366213417	971.867371389375	811.6734215134	573.90263619502
IGFBP6
IGHA1	6464.16978824938	5608.35113646819	7410.71664038948	8041.84242873084	9536.56958043288	7353.16225013824	9032.0192295963	6339.15554002673	10529.678779397	4368.06965414876	18773.9454931742	6147.11661468902	8435.97543879483	5542.64725967085	5965.442019834	14800.8139985452	9100.22393151649	11881.6851898304	6276.17055413407	9688.41681559048	6618.37561736141	6182.8001717267	20293.1901824043	10090.9855895336	12641.5312084834	10450.986234104	12713.8639587171	11414.4524811091	3558.31212366722	23432.0562133928	6121.54807372888	8481.52070848659	9014.38946354388	14749.3690223738	4811.8741592143	15461.3466231618	7280.51655639144	10325.1834476737	11476.4068635744	6877.99491095712	5493.2678015695	8438.85252574446	5249.05529430645	9388.23732616142	7074.09309620788	16211.2659004417	5930.25383622073	4772.3209504255	3445.81451308235
IGHA1;IGHA2	3241.54063292516	2661.61880329932	3607.70497697171	4065.94062888485	4445.31315047879	3280.95513575879	4478.69018626849	3300.09219371892	5376.20970006445	1948.6790865832	9830.23952799978	3297.1212689647	4175.11382498193	3261.46854716519	2964.68252504894	6785.38559005454	4581.07724755049	6621.92511485729	3818.69045522426	4986.50841328009	3584.89108894265	3127.80481163136	6936.5108369074	5312.50327145797	6701.82202055748	5209.11319075011	6153.04017336561	5370.81600647187	2083.47367649229	14024.1069722982	4676.30901836621	4519.57045204674	4687.0378292097	6999.14036492933	2053.76169908908	7698.7796156888	3348.67262464354	5088.7902073579	4963.79875678976	3658.10903839954	3160.8303781312	4409.07930896749	2540.30927886726	4734.80332599154	3410.18828942398	5173.71150497085	2717.71066260394	2590.21821364468	1971.28923641729
IGHA2	3646.78090442349	3881.12949040486	4968.42578065479	5695.15830614836	5641.44928862307	5303.68223110396	5502.5296801525	4181.65498231179	7439.05969183803	2700.97628759633	13522.7513893359	5548.25878905219	5421.81089147076	4327.80523757253	4757.71622791588	8701.35849412465	10540.1607814975	8699.34698076386	6400.47099783595	8262.93577168424	4115.29964692099	3939.15579072957	13403.7184154309	9125.95017997509	10221.6436775672	9455.48050034181	8857.26430992833	6636.74231241394	4222.39932256122	25120.459722011	9089.62309025585	5929.09650349688	5089.92030785773	7096.8047186055	2829.28410115644	8596.99153528923	4681.45869752818	7438.03899705391	7370.27877877644	5345.74876635675	4865.53808662844	5560.51996536029	3949.41238955724	5668.26370839232	4328.3157905299	7549.80196568084	3763.31426212847	3149.00322341222	2497.00766772961
IGHAs	13352.491325598	12151.0994301724	15986.847398016	17802.9413637641	19623.3320195347	15750.0694567126	19013.2390960173	13820.9027160574	23344.9481712995	8978.60529723405	42126.9364105099	14992.4966727059	18032.9001552475	13158.195954094	13687.8407727988	30287.5580827244	24221.4619605645	27202.9572854516	16495.3320071943	25416.8159232258	14318.5663532251	13249.7607740876	40633.4194347426	24529.4390409667	29564.9969066081	25738.5934137118	27724.168442011	23422.0107999949	9864.18512272073	66182.4965381973	21143.7692234631	19584.2740454487	18791.3476006113	28845.3141059086	9694.91995945982	31757.1177741398	15310.6478785632	22852.0126520855	23810.4843991406	15881.8527157134	13519.6362663291	18408.4518000722	11738.7769627309	18627.429078192	14812.5971761618	28934.7793710934	12411.2787609531	10511.5423874824	7914.11141722925
IGHD	35.3050740111451	69.13130621746	79.2127634658049	26.7660304207196	58.2664917940135	53.5163821447478	55.8049716966132	59.5469186409784	60.7502936667924	54.8552211349465			46.3489059709193	142.040896178384		75.2942610831658	104.070805426192	86.6058425094904			36.1835796638326	30.7324364580583		38.4663713457935	47.5575399040164	100.711174840509	80.3750606227634	58.3607149329266	75.1627866703277	501.118227259094	17.1892829073207		60.8277502284115	102.747995135061	56.7996363392556	98.429540966179	92.1595448221264	55.3326745876148	56.0993322146791			53.1325506896764		35.031618694279	43.0988178333527	73.2763902107979	23.471461890651	158.91992847831
IGHG1	18629.7633715892	16282.0738820462	28977.8543179626	37205.9418276887	17792.1698272509	46100.2278580367	17972.3502220574	32616.0431655649	20778.3190815116	19224.4045848679	21284.158525582	28102.9495241457	17645.5408792448	19950.3819105054	22916.9635812495	30862.1721442665	30147.8566529619	24696.7614516513	23424.0857236518	12778.6736236246	29131.625013492	15044.0475908191	25208.1298848735	31300.6505587267	30333.5629025569	31218.7035549894	26156.7471113992	19390.158021932	13992.1044900017	41230.4322695887	21983.1822650575	22697.8395044486	25019.4893421696	34194.8995387727	22213.0906507334	33372.6853491888	23074.3119360506	22309.3769094661	21837.0663422935	22488.1323439955	26161.1185274495	16708.3441608553	21766.8975222654	25852.2273806525	15606.3368852114	34389.7730479853	16226.4399958054	23533.1996612756	14807.4981324974
IGHG1;IGHG2	1527.24327329488	1138.04797025207		3589.53434168654	2112.32209111404	3396.17388509868	2378.35450796703		3426.03707846629	3252.68188340559	3401.6048793058	3860.92835352059	2493.51897460237	4276.9628353745	2594.34911999788	3791.42885595938	2846.85736192699	3033.12206950141	2906.26055867376	4645.36397251013	2891.27557473621	1537.67972956117	3118.8479593649	4020.17965761458	4312.94371056175	2173.55816076223	4110.57427486197	2757.77822993357	1835.15971105412	7157.83634175879	3331.14364421461	2152.68078678521	3309.5141509357	5403.18685503745	4034.43914024461	4356.739725647		4159.0646054377	4032.67101090703	3610.49231242638	3108.0116597353	3030.59475137008	2267.48297497646	2864.52450746256	3262.79766191609	4382.0454304372	2015.54587215475	3069.89784012779	1944.55510713457
IGHG1;IGHG2;IGHG3	1234.5890807393	428.944013954753	493.131139661022	2113.30141755775	1905.70905434794	2732.03061715533	1967.09792592773	655.202506804321	1385.31644289123	1908.23196531624	2523.25126751308	3299.85996386612	2124.82842745686	3244.05456703003	1733.59059173746	2306.09738766837	1929.11846964404	1373.62127615254	1563.29021625989	3633.83798451192	2315.06610795486	1337.86489441695	2109.00813356822	3034.35505280472	1687.5524848376	2142.25322479177	2207.03353200064	2478.97981847794	1048.42974640594	3992.49213765587	1124.73846984609	1944.32110746149	2473.53939996296	2368.47119758448	2243.60920655825	2664.02185887146	532.275223976423	1376.28202311687	2175.20105880196	2118.34448753775	2916.75934492818	2564.74683964129	1818.83012561674	1442.3170654895	2210.92138830879	2514.71524076855	994.736166419058	2763.63028522957	666.706507448147
IGHG1;IGHG2;IGHG3;IGHG4	4263.43341508789	2759.40575816031	4979.03174314486	10451.0903091167	5129.50346334161	11088.2879005552	5137.49179563206	4527.26789624414	6425.37439844772	5750.50187648438	7028.46635883642	9121.89046577828	5149.0561462787	6508.13167166804	6263.55924181324	7821.38653860654	6598.5832134697	6857.06646189677	8074.5721431283	8282.33850400889	5749.92031218555	3769.12649488992	5755.15169952431	8874.40347583814	10406.9792629953	6256.25444951984	6959.93628406531	5782.12127042195	3512.64335186252	13715.6988126759	6434.722587668	6030.76082520461	6920.99609963064	8096.0097565581	6374.29988932783	8700.14813757482	3589.32492387571	6917.54280868025	6074.95369667945	5813.60577082794	8825.59234882587	5894.31757850305	5632.88892364589	5700.71473921251	5675.79955549106	7407.47260917522	4233.32846570696	6848.7788822527	3848.79710275963
IGHG1;IGHG3	12483.3635475013	10397.0359478899	19664.3832173615	32440.1740038934	12587.6749538396	32906.7006761355	12064.780589227	23076.2856229452	11946.2624743071	10737.1240433579	13298.7057072836	24010.2079123966	11861.4983377474	11959.4737199286	16801.1696774081	19452.0651501889	18118.65251127	16088.6301375039	20323.7401233887	8947.4256619919	16178.7839507588	10352.9980366081	10706.2195503202	22898.3697410709	28165.7494644789	20021.280018103	15824.3405323333	14482.138949629	7953.64750414763	29857.59278412	14415.7142134064	15860.1547219153	16585.615271837	20642.5981001611	11405.0401174847	20122.1746014434	15344.4922552187	12075.2197758015	11426.4259058045	13530.4918870454	18598.7155915291	11063.4671428637	16078.3301729098	16847.7454673634	8852.73730660687	18382.0525523648	10634.7963333449	13102.3307840078	10884.2835468799
IGHG1;IGHG3;IGHG4	11236.7518768806	6475.60872713917	13802.7813410824	36513.0303299088	13547.7986188481	18797.520929261	12452.9982436224	11544.2170003565	14272.4059258028	8148.07570545518	17040.3801370599	14631.5935943142	10135.6522000817	6848.33664731343	14449.0952868101	14323.4610997866	8216.46698056656	14326.6909181227	24629.212231697	12718.8948638807	17230.4940382623	7557.9120559439	8593.02456791891	38920.1116884249	44554.2799752826	13466.8234456766	24205.4855611199	16472.8850021513	6531.10848929362	30026.0478929556	13100.431461493	11482.9905251007	8098.30734229588	22815.7007785455	12110.1625929731	21719.0246606585	7934.52719939487	14145.0455373842	13223.1178305809	7671.93855001954	13431.2904153475	14255.5759998597	11776.2325272254	17809.6681269877	5538.11739461577	12641.7289213513	4223.44949484628	10328.9279043414	4634.74466402568
IGHG1;IGHG4	1784.49605921494	990.988998708368		3870.59635377026	2917.67016937546	5549.22591830554	2491.43638140632			2995.16149944116		5856.19828899311	2542.61825994773		2905.02087349034	5282.18249045984	3310.70421330012	4634.73075006708		5173.77897532969	2704.54582248233	1845.00629233254	4039.37833791303				4347.53424235768	3023.43533234757	2012.53310852641		4153.87535895457	2860.27544601511	3754.64403844899		3107.16429418122		1418.79343234846		3829.79927735194	3621.5677981534	4225.80210884428		2851.15046669148	2484.27917143396			1910.09195726275	3906.30093477772	2173.63643835601
IGHG2	2585.41115506418	1231.56703998315	1788.17661855463	10073.4305680462	3449.74516261255	9236.77516626846	3240.13400646523	1984.89415321019	6855.45711141364	4540.7011600263	6008.52398081977	6564.83623000749	3500.61447346827	6862.18743112861	4105.57802333795	5058.80746083459	4599.35483328768	4855.22586223007	6962.22836344993	11208.2422124832	4421.26396954256	2650.14993735378	4774.93287275232	10102.8413629939	11443.7417419577	3890.9527695155	4837.80628711365	4405.98999874206	2349.5706763935	15836.2780376608	7006.60181135702	4352.8649136497	5065.62334571024	4352.54989911788	4893.80800138079	5643.28599450772	1554.28628354377	6908.94955699086	6417.94444186193	4975.99744151961	6515.39723495978	4759.68794145387	3491.19343447541	4289.8794441994	3963.54641937847	4579.8605337386	2574.0267147294	6440.47184540869	2954.19768774872
IGHG2;IGHG3	3756.51730163763	1157.43718040111	1429.47001133597	13992.38437107	5026.86620297944	8722.42797076319	5403.05177713517	1676.85498299515	5090.40364543817	4812.03169094712	7627.32118323813	6307.61002779139	5558.83612880249	6356.89426542601	5838.57765233949	7211.52662299334	3166.41685636949	5046.42812656236	5279.11647803498	12058.4172100534	5501.7286685825	3365.6910518898	4979.50982670568	13096.6315341788	15810.4796271712	3045.50204684102	6899.24738237168	7832.21038474258	2921.43863107283	18444.1518831512	4353.03792846616	5711.3657665568	7745.08907972209	6626.80656291724	4834.20319479749	7936.92495397536	1319.25051673975	5280.04434114871	7205.40243697497	5758.91881497868	7768.45239059977	7476.80596083613	4294.99981079867	5978.13699648499	5773.02424311262	7084.87483756968	3297.6708092971	7087.86109263033	2029.88580075744
IGHG2;IGHG3;IGHG4	3616.55113684126	1694.41552595638	2761.00013863794	12818.8342297146	5293.73842382628	13487.5735915018	5247.37288875584		6447.65612211108	7021.70419674461		8007.76230651544	4860.33345727343		5893.99824454486	7289.24919314321	5908.33048451246	4919.56353213609	3356.52194738099	12681.2250253522	3356.69925344245	2294.74429903221	9649.27167380102				6420.12443090186	7080.2348976982	3456.50286536802		4072.64142892358		6947.73801810771	7927.4229600029	7478.45446138902	7430.13855964256	2353.6690134557		8375.70193504446	6159.61257494097	7319.81478807067	5491.03081854177	5162.86684979911	4637.82420048436			3977.78268604523	7605.20859465572	2259.13533169003
IGHG2;IGHG4	5001.18447755931	1937.0201580095	3550.73187799852	11114.6386204336	5013.15427323912	14196.2592503185	4861.90442884588	3955.63794402543	10359.3183924984	8358.60167028757	9180.01778077815	11703.2164211866	5375.74967613249	9772.38816263152	7012.2313959847	9775.90295558799	7867.98796692279	8410.62820844506	10084.547900687	16632.167706399	6106.36706163824	4424.46431348465	8929.95752363855	11405.9294148103	9433.80682196744	6033.94306460863	8933.91293185742	5860.93424495722	4437.82571354272	20994.0009797596	10211.3449069344	6780.13834026373	8425.91998935042	11017.4173022508	10452.2049336965	11492.753349237	2830.45350801413	11069.500404711	10153.9227416791	7401.67017105243	11881.5114499246	7846.22345309755	6266.9950314367	6269.67858528203	7346.49523925839	11020.244813361	4440.78119132727	11253.5243112219	4129.94946240584
IGHG3	7146.65253490279	1844.59449629632	2256.77246652913	6286.93486918184	14363.2552966544	6219.43756783044	14108.3481766178	2241.20606759563	5779.33735217164	8801.65990494664	5305.75172201662	13791.3595570923	13961.5184499905	12737.4861524031	10749.3273593716	5618.09287377737	5572.70285433328	5764.32186919739	13519.4881375958	8001.84990301711	4793.19464146307	7100.92032303415	4503.53900110964	9357.13251500509	10710.5836824201	6071.72826023312	5191.2199203338	16392.7417007361	3738.94069883447	11359.1210201167	2619.64354428597	6687.30729080574	13488.5583452083	4183.52047073796	9239.46997598694	5891.86610030037	2199.78059663914	6204.98091433629	5271.81932249658	6677.16600856104	14985.0336686862	15440.7285347874	9623.93467807498	3574.32627123016	13102.0154667152	5179.81692473186	6939.88226287475	5717.40774278976	5058.8382266727
IGHG4	1413.7845297506	672.641031213959	1745.32117327019	5591.35529564047	925.598038196309	4496.00493460405	960.738387357841	1666.63813344474	1178.76211033471	2041.15285116415	4824.19941222442	7862.2986510728	1048.08659677811	398.990476630428	3581.28663977853	5644.44131943042	2467.16713404323	4726.42926111748	7049.62454551415	8619.62379869702	913.646795155392	1633.00188847748	2261.38731277476	905.516116669246	1830.12419006178	2029.34879410326	4739.95116338281	1258.28745253653	2290.8178965265	5933.99372185584	3662.3982878284	2374.25316419519	2862.92754543501	9240.39041414293	2312.91655137075	7829.20427795622	1283.47815266308	1144.62134804382	1416.11386972473	2497.97549866482	8197.13342819576	1424.01573880922	2770.31784241426	991.751700387846	1210.01837377827	5504.55678000449	1566.67167423177	4937.47017153778	723.795040567998
IGHGs	74679.7417600639	47009.7807300112	81448.6540455388	186061.246537709	90065.2055756256	176192.862919151	88286.0593310177	83944.2474731863	93944.6501353944	84224.9493867422	97522.3809546578	143120.711296681	86257.8520078048	93884.402257261	104844.747687864	124436.814092703	100750.199532608	104733.219924584	127172.688369462	137396.213546149	101294.611209696	62913.6069078438	94628.358344265	153916.121118137	168689.803864291	102183.857673486	120833.913654099	107217.895304306	56080.72288303	214894.057526593	96852.515046161	98630.2863634029	110697.961968815	136868.973835829	100698.863010125	137158.967569003	63434.6430419203	91590.6282251173	101440.139870201	92325.9136597235	133934.632957097	95955.538920619	93802.1203603304	94259.5672982829	72541.8099343929	113087.141691488	63035.2036240456	106595.010050257	56116.0230489441
IGHM	948.737469675453	2630.26823818451	3092.28894714637	2741.66081125344	2774.42999714647	2822.2620568151	2899.87994227236	3521.31157933085	3394.25953549362	3722.57661965678	2045.94482015318	5680.61740638126	2930.49176432069	4090.05487399853	2610.3784176863	4833.8563869293	5749.54400222676	4969.43469745778	4329.67238866255	2046.51187527587	5528.24870360097	1600.15630396653	1490.25470465057	5341.11690192953	5073.25371871844	7474.41312576831	5351.94551238132	3003.49278829255	1507.37217268431	26784.1467001742	4064.70545452845	2463.28158271637	1991.17545061614	3785.30568022035	3393.71551332514	4839.8636760354	3008.69746985731	3925.65136766022	2826.29172005208	2077.89891630473	4059.26873170741	2011.57278501946	2089.4857622952	5022.70437554701	1564.57196470991	4244.66949213618	1132.69731121375	3225.0541053629	2771.6101454914
IGHV1-18	44.8267524754913	55.8250579427005	70.1978870296803	234.530325971093	53.3006547920306	223.583495407248	69.3784698543619		65.6960777084851		71.3868637272432		72.5712642576358		53.4597621627973	115.721268755364	123.531717743503	105.443064969322	85.4769727298187		91.8141595739132	26.996542896942		112.465962423116	132.484519477621	129.773388025793	106.160038915938	97.5519415883918	42.6312040050604	218.939957394856	30.406215678846	57.8280741464775	79.2119979691063	104.080437383633	78.234324949373	122.15484428864	93.7543795568988	65.5825430396772	78.5407525678195	59.7612975407925	69.2629570458874	81.1618381179533	32.5726934131904	69.7641014723034	39.2870646707598	141.76666738871	38.905801827658	57.3939370166149	53.1651147112779
IGHV1-18;IGHV1-2	1494.05864512673			2479.35463913943																		1470.12646536561					2458.29048412724	2687.44470236091															1198.53699131504
IGHV1-18;IGHV1-2;IGHV1-24;IGHV1-3;IGHV1-46		61.7129776214131	200.382588887559		182.937162932271	509.232792631109	150.440073095883	250.900069860604	217.524641254689	65.2126086562497		258.097247080648			203.627241644729		338.595261744492	320.443408719633	176.0693627508	123.593677497994	198.904726122384	131.267006787835					237.587747884951	142.161874656699			159.07899717775	171.747011437598	245.492796810699	232.616754947542			130.446597927284			142.112468100913		133.340493031096	215.178552172924	242.47061801818			200.823202908457	194.92764284523	127.00215199277
IGHV1-2	77.5956467303955	94.2844247827195	90.5220516332973	284.882896834272	53.1338417718165	330.181021168288	60.2427413056921	107.154059398555	205.713783079254	172.477846732825			76.2149917419853	137.557442258741	139.499592925364	259.959511244702	188.376512895765	250.610264939272	69.8617278946923		245.093258806671	65.5493367267909	77.2585520474945	186.093004101862	153.018029870955	248.531190335702	255.480700218435	70.7510150891952		427.320207613607	112.641030706544	92.3712267799393	150.579360183087	200.738499572432	153.04039910555	282.904144094442	104.872296612732	215.394019955161	153.134738279847		81.9109833169008		59.5682840479305	128.574925320536	80.9098561324204	246.551041557277		113.504427918094	109.080946459882
IGHV1-24	67.0352482974675	54.8214809987489	86.709149122292	171.216069060484	92.7008644359694	169.551697313136	118.078708674209		719.127251957651	139.744395066544	102.77786033687		95.6647251076173	107.581337648925		228.912543839241	654.020882035197	271.87646281105		90.1528894385059	118.080504036747		129.792232166708	249.128928371381	269.082507386665	740.142758510927	283.591335199313	105.187862642012	41.9355615304144	133.360266523495	63.2383951254274	68.1942409898189	98.6051398515857	132.881739989976	164.237872323363	235.77483620489	68.7366600772667	776.321226282155	565.267037099433					109.240219514954		203.839419004808		177.476786246855	87.4909687317607
IGHV1-3				70.2861271514596	47.4413796306715	77.7489492414823	51.7459102562038		46.4375321307625		59.9935433167858		44.3174981272286				59.8061414040885				46.8487313490229		52.1846137109201	40.4594192489521		80.3877596106512		52.2106915435795	39.2314292334217	152.461125984547		43.3340651599944	60.3975252423959		38.7570545675974		24.4688250294689	59.835954534685	47.463701201537	52.3523585822531	29.9513645551814	44.2136628722909	24.3339873015866	37.6723499547481	21.2924518152992		19.7852889174841	25.026751383257	43.8282555128427
IGHV1-3;IGHV1-46;IGHV1-69;IGHV1-69D	387.964316590904	849.527741869343		1132.33609041209	760.241606071127	1823.88695466319	725.8312269164	819.223146591032	784.439336617067	320.065404518461		1325.52299747339	653.524462582346	413.666523657272	604.880699322707	691.167657755958	453.164164548398	694.243085392913	1428.81278899295	577.05032761373	741.220095912246	344.795909400743	529.286375184751			453.778076994682	545.606866093507	744.077525976712	357.954946724657		738.428162876283	556.112784979185	651.399230642507	789.478697541572	419.608179467	781.559422498038	1011.4891849829		659.117126762579	483.146162522135	1163.31520732724	627.073438742326	544.112165248974	599.03386756917			360.587536243512	653.230214737869	641.565878258489
IGHV1-45	59.0122035445918	29.6755807447046		62.2338814860684	43.4108704719377	95.7177602338149	39.6375724893754				53.2673691971336	29.8831160774098	41.6484469054589	50.8897340030628		80.9956671122608	42.9247152578905	67.6026874444824		47.1782529580807	79.9070185879231	56.0036806574188				51.1043679314712	56.0656947782129	42.2716444532162	23.3187882926852	146.5485364559	60.0230632910176	25.9788884407704			44.2923780299981	85.299387940407	47.1861402866399	75.4202131456041	61.9706418954161	32.0575539694825			22.066477700751	79.9858918735115			41.6772356546984	56.2430610791805	41.9793203385033
IGHV1-46	116.540535880307	89.9763028325865	148.283872236485	193.534410793088	1083.0370017697	252.242260419287	705.173091477204	132.799342862103	162.300760916315	127.621461749034	140.631433469215	247.516836921421	527.661284014603	88.7386087351701	120.502029231725	257.823513448039	148.751302633576	261.333664536838	242.70317513966	107.675137082575	99.1436314760941	96.1704917143121	147.795709588797	193.583718968778	286.820679396029	161.772806356837	235.065574130333	670.730510976195	40.5663826938226	287.398603312338	132.835046995659	160.154470179849	85.4632502974731	184.572063700541	116.938851502872	243.079717604695	168.583577704721	194.615888953083	150.316787414247	101.134229352295	187.176507034776	151.240102112788	72.034932259697	77.0525386207461	94.3848345938092	231.993796396224	95.8760559864873	84.8456052630528	132.626589660996
IGHV1-69	65.3857161725423	63.2823880167152	110.449413124691	141.589574304217	82.1537946191859	211.747625201255	76.3943401909113		121.535585450959	100.109948762367	137.437825378539	152.148408359479	97.5658289672762	137.214403910336	156.202335236528	153.59647336418	206.754739551217	126.120350647881	157.26240384387	185.459407574099	316.607808766273		174.907116870709	85.9621488029153	69.8805236718002	150.309087430338	142.414250439485	79.2649946747679	118.498026971133		55.3544319504388	116.540194610463	45.8167646844738	185.979439523445	155.362140424252	181.037481064413	94.8063946892696	134.435196085052	105.99498338883	133.246294983434	205.059079567891	86.2870961174428	115.169618956925	227.463667181364	97.9736437915167	131.109846531152	97.354847120588	210.889192332812	90.2488280055815
IGHV1-69-2	62.7088884616161			132.455925310764			217.953170412159						330.670970376683								140.814307821585								74.6124571914983														94.3064484233225	98.7813136594113				67.1106405439926	216.282153348681
IGHV1-69;IGHV1-69D		161.830451602043	159.920861186283	248.152736341974	336.293618440082	268.775461755251	387.8460413439	155.420143993328	420.98153160008	58.2413749412566	139.730615272679	108.94714358048	356.477504110525	57.8412779678637	72.9486879298097	340.59868894708		397.927728179544	110.859804793412	202.90031720615	370.78314131963	37.9419624828394	123.570982904592	217.737690410987	193.295236033138		380.449511524319	266.712595100093	71.1294495131295	204.156938197061	210.739295224696	136.51007470744	126.168616639701	228.602533955193		363.314998094642	174.798300106918	486.601721148779	261.300897048132	123.926524535643	118.878853114309	115.032427890523	77.9657239552683	228.840838675256		319.803280412626		116.128767327363	329.55604490824
IGHV1-69D
IGHV2-26
IGHV3-13	232.076632576982	270.074280874458	413.82267692166	634.846459406365	221.051995860508	706.445775152202	246.554837047105	358.266086614738	314.887167099201	312.871021194491	368.249171082147	551.077048468281	238.313692382346	321.810763884984	360.517062641738	725.490238320905	346.351574717301	723.590199724385	704.614264567554	301.988365603292	441.69805433224	200.913835105401	252.658049388189	407.144817119602	465.674986678877	360.889583884224	1047.01386655342	277.654870489375	180.144261770413		361.882425948751	251.35096531294	312.789695979783	578.235573102375	311.955844634883	954.325589583793	311.524901615799	392.20111927407	331.756885116469	216.28325944555	806.02115588762	263.249986560281	309.656711539666	424.725579940612		707.91933262718	204.940481008948	323.727681004202	313.957795099845
IGHV3-13;IGHV3-20;IGHV3-21;IGHV3-43;IGHV3-48;IGHV3-7	2385.8051895282	1782.34390796362	2617.03487524564	3253.55555375439	3390.51283815303	4513.76389113121	3287.91186313177	2736.50928247878	3374.05184236599	3325.10147108102		4573.70034875128	3338.81988574506	4036.8755680702	2494.66779959084	4527.55302093037	5010.60171560678	3993.17379644803	5159.25900219044	2743.11979068727	3049.57666067305	1997.82698635647	4055.81217792519			6690.73177996679	3409.35391434216	3596.21042352635	1452.43515707315		4356.76881426034	2257.0958484024	2778.67092687861	3164.39601230739	3637.66483302319	3978.04899954116	2536.88391680504		2995.18479856374	1979.52375407083	3288.37983002696	3050.07229743454	2050.75373787701	2629.75968675056			2138.29948380807	4336.25980992422	3133.84838287788
IGHV3-15	48.199748496335	84.2619556659421	88.6535043354976	95.8998838751975	94.1740625602317	112.440308826576	93.8140885058873	90.4793988392009	184.076722366451	89.1339670571051	215.230003728877	73.1623535287401	72.6292180050431	121.765205293319	51.8928933448333	132.645931039563	211.106615626152	99.5966166651011	72.2445015936006	45.2088977495801	136.730983609525	47.8654549169824	233.244034383844	229.719850638705	207.780831596772	285.172595778848	109.717887604101	87.8948716497711	51.7291362308384	416.060411724508	124.24926363868	75.4832305847662	223.675598468475	70.9684436719944	92.9750491962379	122.000102177245	99.8359242039164	246.065525494095	181.483030062907	69.9643883928664	69.943897682147	85.5737759741062	40.0014426586131	109.160039983841	62.1878438852471	116.155975036624	40.6752319888562	57.9664371446072	93.7794452020853
IGHV3-15;IGHV3-72;IGHV3-73				92.5666351085847		70.5021407792558	52.7847636691793					90.3552179995374						65.0360945771103		85.7012265945004	82.6721460217634	62.3341194517534					69.4068483198109	56.2174679262215			112.245843664858								63.2867915324264	46.7059706430686	118.954009205156		56.3198260913233	109.206747616083			60.1367240091583	64.6280640833486	73.1862883572663
IGHV3-20		50.9418277509595															153.159929532337			85.8635170182072											86.6665384344253	61.675264819272																51.1940972879498	54.6796226090308
IGHV3-21
IGHV3-21;IGHV3-48;IGHV3-53;IGHV3-7;IGHV3-74	1553.90867701139	1109.05069854067	1731.46863140967	2594.42643422775	2851.54716986672	3718.21024868508	2770.57857927502	1640.39118756128	2890.76052616512	1546.15594912691		1742.67244749493	2909.05227127464	2175.58359938956	1367.51080835387	2748.75753433409	3056.48119497942	2659.09767629056	1604.90266017081	1721.06648453819	2677.93690281437	1525.22456148421	2299.9694214251		2063.20326265307	2951.09102272892	2626.25856788709	2803.60344030119	1143.04342849568		2818.38543848697	1853.69385714953	2575.73385451134	2741.68915821748	2173.13948593292	3173.6031118218	1622.86200585023		2467.44007547436	1714.62380146648	1827.09212628741	2858.80129860604	1237.67950153694	2330.85323906325			1520.64918109337	2390.43094868241	2310.55732091928
IGHV3-23	280.131564560031	379.811001489567	542.895755772563	722.091024113504	427.847577645151	999.943630905962	416.612390802391	501.842383592869	399.395141855267	584.495094061053	642.954260492453	988.384391940659	408.13596393829	597.809958935504	386.291768151823	639.983071756907	1254.619301428	632.517658731531	611.835970023927	533.547888911913	580.639230120763	283.035853723674	574.970699753506	869.017210457606	698.225389647986	1394.76499399603	621.115002544602	455.354265567442	225.577010260496	1970.94880099968	853.314263170704	472.320364220182	431.324716547748	568.524965558951	581.77147720022	653.550336683288	464.346183581225	502.63583222139	403.454848433559	439.672080261163	585.424917404838	338.008352419824	354.941463337001	573.415401636474	249.247232013824	744.877008587744	314.517040073631	592.442198844966	563.078935919516
IGHV3-23;IGHV3-53													271.456490680523									213.314397378189					512.784194466101		91.3950931593791
IGHV3-23;IGHV3-53;IGHV3-74	1490.90439694639	1058.85490658539	1433.0202319989	1763.79706580297	1864.30729702483	2778.56076711637	1902.71381159837	1278.2561974859	2260.43684670018	2249.79336347381	2272.46071914126	3892.22141105254	1699.18004800316	2707.20907825033	1631.66264452906	2817.01116755459	3700.36367836087	2812.48377520832	4418.92984814547	1509.41404142107	1765.41913771514	1247.74506031267	3049.58603502652	2653.90319613874	1602.87755454608	4749.38594718362	2205.58562024499	2045.1206272	759.164680133616	6043.63903088607	3396.47247932557	1645.38416573983	1439.10390045934	1958.10860764568	2244.04865235496	2345.21371949445	1424.24821178453	2622.17766754054	1915.93223719487	1401.15562591034	2465.36554096301	1629.44265416592	1211.18821857111	1418.4666091848	1417.8815202189	3109.39633423747	1293.64809487539	3398.93778783353	1847.6342504112
IGHV3-30;IGHV3-30-5	228.532296049483	252.61541092445	280.303105591251	204.783146296594	334.139222333151	209.992043648102	379.750238463027	231.308721358167	295.0986278599	175.029970254067	302.79633343651	122.479398546431	405.322479940524	209.740653480631	125.208497235266	564.921166213396	297.427811624885	613.952392674045	129.150482069698	243.564119687072	216.458230951443	172.373977841607	207.847854097285	330.83520439367	252.302778218151	640.174800536321	577.632464541801	289.354271139455	165.100609045391	598.119873961387	203.691085621087	198.689941361211	179.201921192232	344.495923460306	157.198320228504	440.999330024929	246.00615452145	328.338778743593	185.524341712311	177.159315482055	105.063927719178	199.038722347548	109.110923726852	244.75791336111	160.75462642973	425.613090697162	161.352378045605	121.64564594582	225.369876751211
IGHV3-43	23.0202484943079	35.0976432130974		83.7315045735261		102.869082044126	31.0374190534079			57.9389287018366	49.8113753585311					91.8432011116952	47.2642109958827	66.9038409523668			43.4481102816244		58.0343893041865	79.5636787169935	59.2861048854183		59.2466884457755				48.4336791370524				84.3047430048513						53.8304522874581		27.6888275400277	45.2315862583696			32.4996378324237		23.4781563360563
IGHV3-43D	142.510852597754			295.590136440047	183.220058657062	326.01762194015	173.406614012188	207.31232349624	98.4771571483449	227.063573109676	348.208799585203	145.06373758429	150.491085014716	234.928888574021	131.712931108081	435.422894994579	493.484370759912	423.33579839504	146.027829088686	208.298733702167	245.532821647294	128.037500054669	312.895432394642	277.710932869781	239.57231356941	534.538421592422	316.580951503114	205.33208876669	115.710009419355	1007.26200547465	182.549926439154	61.6941263570467	228.939022535478	442.380086573091	255.521033226151	590.984832680176	165.070259160115			78.4532467734657	171.154678961596	128.185973784786	135.272133211678	247.802019219231	99.5512345844085	453.496288820259	131.538683579565	206.577302827298	174.219171402298
IGHV3-49	256.933303801747	310.270111982956	523.988856917269	595.517813917406	497.269818397679	664.021976574288	464.768189632957	489.330390392515	716.162560757976	328.978815572869	614.470902976322	518.777492561212	435.171824721717	427.106348924429	232.588611922262	630.369116625186	494.903925946318	595.828599383868	401.423743998672	849.405186875869	569.464159189595	209.673077181197	611.444089114619	714.803022285701	581.831908696454	775.572865633512	576.335290287548	594.966434771762	259.324631108409	2136.07845364683	552.536685616198	566.20246258766	333.807194855299	527.230072968455	302.757853136935	628.267473650554	406.376693546362	840.212983299891	593.468947017377	516.515796301455	478.854681744948	419.181324566694	225.96535313976	500.733643023649	300.938793515458	628.872759994772	227.965602946355	503.564792111072	413.109985296818
IGHV3-49;IGHV3-73	23.8983029043973	22.3049719351854	31.2886030104233	40.3615303270155	43.082524159515	64.8507518734726	41.7402026159142	53.302796124239	63.6781153587559	30.3552540308719	45.4956096684652	83.4100636464347	38.9202708281786	46.961581995425	21.0507075589708	54.8489915224532	50.8294989702303	58.7726909397136	35.9622119280109	98.8903838799238	43.2986427876371	16.8464166718175	58.8345190804356	55.8701998011248	34.9900488406826	65.9205855338916	55.6203109133399	42.3516742516306	24.8664259705872	262.684720587399	52.9083470508564	49.1793459613814	39.4314906430853	45.9136628209216	45.7872757715357	65.7720901551909	32.7315676268458	70.0113062289793	58.7756369602728	57.3792927247463	74.2465492634512	53.5289976369593	20.4211378617448	35.1179586974338	53.8410949463364	64.8897683580463	22.7793658218957	51.6461210546748	35.8785270679091
IGHV3-64	46.3606481226849		48.6729161115947	33.9136820330566	21.9874063471931		28.5474462132869		116.682075392878	82.5504582780719	73.5482544475754	78.329139116518	34.4722950534785	310.447465650556	66.2912976978788	121.952885660479	166.047525294015	111.406944117172	77.1346467023444	104.724592548917	90.0840891630469		45.8275512264121			154.974049424269	123.479894786118			123.558243913643	265.885596109651	56.860433291202	57.0817641080597	98.1679485717929	80.4423159959923	138.459589744853		126.943230536836	96.8587350506906	50.1702844724097	69.9361857868886		57.6868159046071	46.0754671715277		132.797182881925	52.6704487925941	65.2152757363157	66.6574142443615
IGHV3-64D	744.648800968301	695.133432866965	1094.59293706177	916.302223219421	1112.63244929262	1424.07444304578	1048.09346707613	1110.19892994679	1188.04924704195	676.412529907027	1034.68559955766	970.136835836569	1050.02697665843	897.585742667663	870.79295442738	890.753463262727	1347.59793992346	823.372334984516	773.473185106665	697.264846030778	959.757341845023	647.490560725178	1230.74690954937	1056.47337169331	728.910183292337	1156.65758476222	937.857638344446	960.720455004921	480.983832255916	1954.52793969871	984.816306026888	879.145304422426	957.798541092338	1109.60192922381	652.85140676749	1012.6162105944	966.471896777116	1211.00528208456	843.67880344116	996.497021196415	938.280727225417	981.670831465439	909.234437341608	879.187667001806	883.844790947123	1136.09363047362	737.777620461257	804.672631266819	692.309722673855
IGHV3-7	511.511710340569	453.833938079296	537.118121120628	526.139716913453	720.986053530279	689.800599128742	698.723912629185	442.87943950125	842.183350726462	389.870497964365	537.492618019078	454.993129158643	714.787876421605	600.564413337795	417.413222395722	706.743017348515	558.152804882422	764.033669334868	501.058548469743	803.492837654739	535.574511241519	386.215957829395	539.690118848681	516.669398373872	435.288674362838	726.323698752018	799.884402373781	586.774838615734	417.549600195494	1125.56443376431	637.491724207069	426.464502485537	495.985244928841	624.644199929959	495.290264338982	638.036640696817	394.608565742668	885.947284711462	747.634964825664	355.424296062504	507.722683338782	794.635236162679	406.767871371753	664.660312439139	667.024078637753	786.677404875509	500.785515481595	726.225653589567	602.970040741726
IGHV3-72	210.344852348323	206.875592621735		283.291749248441	274.986917507231	432.872180066182	273.779864107571	227.108694541381	405.884426981308	256.749939183749	601.990198920992	305.573810946024	338.894494027622	429.146487640382	234.752047430579	461.688314961288	425.984215706615	441.281812641325	255.227820285075	325.155711609038	412.397344656992	188.471787120558	494.96198897004	483.276481461123	342.961633685902	409.920559758429	395.229127025653	315.912952958224	160.439213153378	1041.83314650443	407.622798633925	184.269529846805	293.264014073184	411.448870693011	287.131169037804	510.633937535461	227.121655374755	375.311060561923	361.761026891997	197.314523092503	304.600979123676	288.799878826455	259.789924773195	598.397808851857	383.162160081497	485.096978429348	181.470756997474	352.4192145582	232.873318219519
IGHV3-74	26.7688108084777			66.0368899093226	71.7907694285699	37.7476524122746	53.3789983384664		46.4744154891711	65.896558610519	108.942411552479	127.604612027946	55.9905195970866	81.2339454251386	46.3134839922534	50.0341165840242	98.6298869898249	43.2955359627049	184.382590881563	68.0918572342873	49.051682126524	35.5313801624446	36.0862405769382	57.4018793132913	84.4898439598584	86.1782158972099	47.1515200291864	69.5775181935695		270.578732012994	71.1690731190944	65.882350041629		54.1834512849104	65.0872136868504	64.0229416781351	36.8373209081172	71.6101127225013	48.8820463597374	53.4317037992229	97.2106577944577	62.6625569965523	35.1747193476394	40.7797506544406				34.5276112374718	43.2850745701006
IGHV4-28				376.660549117416	301.204310204405	656.764865816952	294.749012034266			309.464944975412				373.337753914193				509.630908703662			466.839551974933				187.091423307463		447.398516427617			444.033759346643		265.027316438212			371.757840424027	629.067098929114	230.480004900914					211.380519521331			179.144038833146			296.894922945246
IGHV4-34
IGHV4-34;IGHV4-38-2	1538.0400328791	936.040996974464	1269.64644896863	3307.06382472143	875.51392888345	3300.2250401513	984.976060785701	1154.38287106071	1576.02529998817	1503.12855829045	3643.91010328269	1363.28915507493	924.956670627147	1605.16343922217	1198.26412007308	2388.12684184262	2656.77827720185	2251.68850062981	1345.1284774289	1603.88865020694	2103.61617445255	1280.32382164994	2881.56359591741	4111.46618009096	2937.0618066921	3478.09886749484	2384.31203198734	961.215184158869	696.423044842012	7075.386051507	1441.23545784793	1500.87152416811	1229.82811559603	2268.02017481805	2125.44482768222	2906.915577136	1375.78310151974	2050.74600259641	1368.09753689492	1139.71436745783	1262.58539173309	1076.54893840728	724.612934099521	2193.14205765725	992.219110363001	3002.46524246857	1050.3524868735	1230.75712964067	1485.6923946208
IGHV4-34;IGHV4-38-2;IGHV4-4	484.175848364304	272.140579770575	378.398495512034	545.613629370261	590.256829587471	781.062140362924	652.938613163396	406.450261980017	423.081014511086	486.937992788754		565.193290539531	577.48040986537	526.493779510873	372.408934411331	813.834345028798	597.136524221556	670.506463328382	416.91888764563	451.18848258668	630.639402916674	418.830217318539	1201.53828557693			694.927795606226	614.740416603232	648.414768874717	250.558937292481		389.652404626116	602.26871744041	425.5351618111	600.973382016371	486.585215940553	860.576731321053	370.390570276741		445.474152958877	536.891412931494	451.138241920992	320.692722215978	294.747787141731	507.052826266438			408.918607729029	297.471704972721	351.318776706272
IGHV4-4
IGHV5-51	126.191020249535	114.415264251992	160.692483310361	242.525282893892	162.482992101423	382.995885893076	161.583174867434	168.211299529212	304.621598722324	159.013523526208	239.998693571517	123.070777315911	146.688086656239	120.16309315761	78.9901654372206	288.237051504939	255.516697954204	318.586361041424	80.6235733077812	104.866402641712	321.270263728768	134.551617423902	300.117856080217	254.132393292455	243.634486290658	292.273051187817	267.130162471693	150.664204451121	87.643698949942	1083.41119524671	173.007879696333	154.167596083943	158.426383559224	228.094810660704	151.243717710482	276.065671481858	146.850162382597	349.332607216194	283.012190859696	128.561541672711	122.32087214318	155.490226524202	86.9928390068848	271.482753678688	126.293270332749	322.78010396942	127.569908892044	137.881984115135	154.914926552709
IGHV6-1	76.4807852589639	43.6161785424567		142.059782920462	87.9782938961287	227.646776055582		49.2678121827728	60.912100893175	70.9373859353119	98.0749550304932	178.842157385052	100.179007046171	129.505367914959		62.8410620504131	114.619240231625	63.8454515214586	263.84943686947	47.1160683215138	121.386434780583	66.0761853587928	80.4960889536464	70.9180524513083	55.3287594939202	104.505226289655	46.4585993573028	74.5462615124727	83.3862176358194	272.024102293418	91.8512183030049	73.8331535604482	89.8531492389765	62.8106490100091	92.0239720748476	75.2509095107695	51.9822384069883	64.6794211773443	58.516832762148	86.4826737947391	94.0748431680361	57.329077540774	34.824564797045	103.140940243178			62.4994114274065	42.8886242841442	74.5607485265124
IGHVs	12805.5716755873	9538.61910644475	12018.0634665082	21967.3471949954	16861.6233103714	23988.8009733328	16661.1648930389	12610.9948393917	18304.694738139	10515.0398598847	11903.5455205507	19070.4525684683	16207.2865426787	16393.6440655682	11439.4502987559	21281.8327571144	23552.9823787678	21237.5378398963	19453.1939166192	14721.6603997321	17992.7092608035	11491.5341640999	19761.1209200671	13254.3367414262	12325.0934862542	28537.6260075972	22951.0061203719	19180.2519784213	7455.35323314818	35622.1198422003	18835.6717668681	12701.4266428078	13793.5853788002	17958.8380891496	15865.4537117396	22359.5357262312	13029.5536919592	12145.424977554	15533.330547771	11369.6612455388	15747.7573016305	14212.6424300418	11044.6770456713	16947.7005131758	5909.93764579298	13392.1951527484	10126.056630397	17844.7526657847	14840.1864270353
IGKC	8511.32208975854	7335.02963823649	12871.2073908307	22591.2097474804	9316.66230707616	22430.5867674763	8707.38364161649	15222.9293132126	12735.818731343	10886.7749183836	16543.8885731633	17751.2300250913	8780.15987374979	12486.2345589409	12772.3080710858	20340.6627965937	16116.0612589036	17083.3322750094	14270.3160603199	16364.3931915431	14005.5251838538	7627.76189011116	16228.9152458148	17299.2984069717	21054.3187462444	15983.0406734189	17222.4570731786	10587.3997330079	6866.40973485975	36963.0316230157	14042.8525449364	12817.6583230376	14068.3383428455	22690.0895242372	13273.0354558152	21503.4338165328	10734.9155688609	12804.2426202206	13635.2433451622	12669.5046998248	14539.6746428261	9922.06720878049	12277.3628639514	12968.7562550202	9152.62000454605	24816.0776689564	8010.08125366381	13365.6396624659	7586.35904860152
IGKV1-12;IGKV1-39;IGKV1D-12;IGKV1D-39	1318.51521114229	837.607280105133	1120.68326941144	2811.51515866442	1106.42326754888	3523.9032603618	1142.82361422912	1759.83181851882	1075.08694556739	1661.06500659141	1184.35963236855	1940.51714300056	1234.23629262986	1083.66015677983		2040.95661709699	1418.45421314977	1483.48782228611	1468.76354700296	1149.06018265636	1497.25640207416	1450.50246014938	1615.27914027174	1507.36218810372	1447.87483402655	2436.96230369403	1809.93442854296	1020.48547419338	828.420001375803	2896.37161107328	1258.53089960879	1560.16302809127		1323.05451553607	1292.1899455489	1773.03713573057	1102.12069032448	1220.15496967847	1363.9125966636	1461.26336963442	1063.90134585011	949.454416403062		1364.44503760571	772.78541726114	1643.38056696953	1152.05382076711	949.98922495813	1155.7268619073
IGKV1-12;IGKV1D-12
IGKV1-13;IGKV1D-13																491.613880857746	135.946936851398	254.766557041601							182.599867233395	135.224191354154	216.838464046719							196.255356845732		254.599209293962										217.136645500902			206.787174077706
IGKV1-16	100.812035010204	95.1890003498234	115.572031080415	151.546395560551	96.370394544963	207.22627170723	82.2944330778012	135.118911911709	105.19911717288	93.4471453525802	142.113644139742	125.435706004964	83.4197294500549	120.703735767323	111.493059755805	120.66432528619	116.943867289264	135.384288114725	111.757163083865	145.863483775748	140.98475672415	102.391771250943	95.0222617263347	182.834846820521	222.741411702317	149.434526136066	127.997526573652	102.437173988533	91.0602436643791	358.815011831096	94.7004025396111	116.747230735873	119.121909637988	126.49589756424	74.4985676125859	171.211202877422	106.471884232615	115.790941078373	94.1391494968487	90.5542055097553	113.847659271844	96.1140674311443	114.395660292712	98.8470034743492	79.2526414877734	147.775101598605	86.8455683552888	126.245787912001	105.26784521226
IGKV1-17	132.687726317	106.258673834571	116.747156603179	152.618932832248	124.028456691713	150.082086124702	116.028513014983	114.322963593683	229.443293867226	109.961418178088	244.493858860093	86.2207061932326	134.950708926064	197.780666948232	80.0861821105688	237.697687061495	246.430881827441	220.480834820844	80.2429266433834	173.290064786025	280.860500806687	119.858861867858	216.493442604289	190.043123881562	328.544843441353	304.101237587002	216.443773424344	110.910797915572	134.159207257199	824.355974505619	183.555617218387	192.245517946475	204.718174383253	215.247585080191	137.979363831654	266.968213861737	123.719053008538	234.441502529077	210.44198907009	179.552702902651	105.414749826234	161.604836689463	91.5802770725033	168.033663744124	119.41377158441	267.986779969869	119.258748750122	240.884767554316	112.730725136227
IGKV1-27				42.8951335734073	33.9493625337252	98.6529582486372	45.1551648210201			47.4438041084355	67.5861212647536	85.5694730207521		70.1869778035281		32.612348305905	145.838167128283	65.7654829176569			48.8539293740391		37.6180665815553	78.8690822387644		177.347075978659	55.9269961232346	37.383117173707	23.4615390858541			44.2346137495049			57.9013805808162				52.5704915815879	44.4077893053026	41.017566224617	53.7923012145922	29.6785661921778	53.7126040027701		70.8177449097229			37.6550938983884
IGKV1-27;IGKV1-8		406.053450710548	527.11231875151			848.471703405772			447.138998539303	483.328466438634					628.311685788418	628.774217254892	729.924073436291			478.642230818641	705.023874857521		715.671692880543				535.215136974085	566.11257726246				575.397956766921	443.247094188932						584.95224607159				626.85109375854			681.650749220055	367.014740823357		498.567441352444
IGKV1-33;IGKV1D-33	174.125235945441	135.580740390708	300.033813168796	373.358160709098	236.061171426055	384.459232573984	266.866962412347	256.201283995175	312.90665389586	216.405154032582		260.372099975297	262.336727680085	229.969559296284	205.025508283922	407.35781101319	512.873026682177	450.800726363353	221.837344766149	215.129168760756	342.012754577316	158.153991287326	328.272049058498			681.165743690446	426.843372358899	240.537834257591	109.552588914574		250.009346305863	221.220780890527	760.014815247386	372.784454354055	198.866687769605	446.770171359676	215.174948385012		304.377033265798	204.134266662761	212.008362034854		218.116532752122	370.135080354538			147.172725673152	160.053358676685	323.438889578498
IGKV1-39;IGKV1D-39					81.4844693896024			48.2223342291169		92.8872040230284	51.9178012845176		66.4771492190491										70.5125460446089	76.791665263486					32.2733785635641						99.8960210341806			71.1172549352774	78.6772243798304	72.3605655881024			31.561842774154			190.960589415358
IGKV1-5	378.622769155992	299.178859934337	506.517739627962	693.725535424886	345.165452229107	683.463213754118	345.268610562727	444.796879467688	484.452278287183	373.687387006928	679.7265013233	383.193980917413	354.359743373682	448.243256528094	351.349965666391	685.278427942848	694.822258774805	640.903204156092	335.65824142719	470.727672634538	690.085456129636	361.380803508994	645.468360741575	789.119766279465	951.142177392576	715.927089166065	636.111467211738	484.29439345123	203.280262874155	1092.6597154803	594.877242477261	450.130367023224	569.477563072743	796.916594515791	378.373204331822	762.951631893263	415.682812401003	520.081249331691	481.182141380179	394.964007190832	267.741599463384	268.771247836656	229.56563108317	537.586761397976	210.458184218543	803.239883674793	360.866413595445	316.127279157385	237.06531626531
IGKV1-8					28.2267439173419	63.4962340150413			28.5073095007167			42.6190510365099		40.5556728723425		73.0017636664258		26.639533995016			85.9647488965468					57.6567489554783			14.286687984672	176.415335256976									63.4246435984375	77.3561200439122			28.4628853968007	36.3899415897347					38.8195778889986
IGKV1D-16	59.6555756435667	51.5429624779348		155.232507941387		150.984261389119			87.1595624671423		90.0883280783446	159.753978316234		62.6622757820707			95.7430856261312		90.0154978252328		67.7331576854922	49.365611007367			109.408799448371	44.3220063870966	94.8949104464155		46.586189463293	342.83324360558	73.5791841684744			78.1189175227491		89.1077588781107	47.0692123637849	97.8130346193383	80.6317469290775	48.9460094075604	222.152488130301		57.9952537176867			84.5043828845141	60.0894025975781	67.5265637569818
IGKV1D-8	83.457361379838	44.616392313562	41.2765530421602	96.5881529715073	81.7317813803575	89.7684312016262	86.4642019072418	107.727678425445	75.3824505727782		81.3339131567411	123.479665151833		62.7400209066196	80.7104948368056	125.806339937401	125.399761483271	108.435063001655	103.210371318498	57.6249131527343	86.9681436063684	66.1923061222072		133.883618060255	144.182374538398	125.903119804661	118.631138922326	84.5721328748125	50.0498463187809	295.634570437756	65.5536442079961	124.093415922024		103.903274995518	33.979559194575	133.562840028078	35.1165575361374			114.35310517341	90.2020178804879	73.4573422981514	104.376307935006	74.7524148061509		116.429539233299	120.335134144445	154.6645797864	65.0442100137052
IGKV2-24	96.6234781710383	116.813961238158	143.05986231631	186.855668383592	115.182820811991	242.128524603752	90.1673433180685	123.626422773788	187.224487552265	167.834216778205	101.454112776215	312.868227657728	133.202881826495	347.388796285782	149.51248339698	384.443371890299	612.500640855241	286.726241026867	407.765241025224	219.360497001974	162.866332820435	86.160600610649	103.491192078716	206.993390339042	152.584352942219	580.58743165197	198.665272782863	112.139440343098	66.3898822886475	391.792884409636	129.973604591295	114.471532792925	161.021784446647	210.182239244364	180.456209768363	321.577314240474	109.888824056766	232.369968500951	175.681682562333	105.968342722864	293.312718160364	131.045843544278	97.2898875614807	146.932325093543	122.929226944362	314.581904951138	82.3234947840719	123.564303720739	178.078902871473
IGKV2-28;IGKV2-40;IGKV2D-28;IGKV2D-40	164.407409192779				106.324391616055	264.322223110675	246.036506237446					213.73751333011						211.005607250869		522.915783054179	267.550839386141	120.740901019792					405.802149482101	355.888273398284	135.34711339515		126.053500664663				89.467128954739				341.004379861567	229.281243289857	233.604088300182		81.6148005888347	433.244929603829			77.4624133211257	375.922556792544	93.3054524138753
IGKV2-29;IGKV2D-29	16.3548698257397		27.6343023660618	25.8315017177463	26.9346375257698	36.2614613190903	21.4190198575229		35.1083158121215		82.4095870975549		20.5807712730539		27.5111915547972		49.1149565808021	18.6233382919054	36.971366304188	24.080702367912	20.0542852248869		56.5945960886988	51.8765385810106	28.5535340912285	44.8057395691407	22.5564172861134	22.2571324583085		99.590226785776	14.972508832577		56.3502643815661	27.7182950380809	27.7438501854652				29.3979096526848		33.0125155842696	20.8742750880716	34.7540360598452	10.7214589701095
IGKV2-30	543.051294315951	480.903824107652	759.069658260753	1077.43104991798	614.807834483529	1248.82124741777	626.542243384313	736.090180591998	1109.13741260938	727.448174489455	944.666475293043	691.762075722948	647.764097330201	1052.84859739173	568.762062809225	836.890597567573	1390.9351832768	874.527419374996	749.003214617605	1145.45252249127	927.054156882279	481.895994285699	714.93058904807	1005.07756593269	1036.89368834789	1261.82143666487	854.37454915036	709.945416765442	507.844000637922	3634.85516936329	990.833134750856	830.761258381089	1134.8956018411	840.188697647697	775.530603104787	1061.78689551313	648.107310087198	1004.78119123139	1095.83719682337	687.917762591155	678.136725498851	744.036262675556	448.966983318625	892.392378355126	811.399533635569		522.983585536712	1257.84850856251	832.849171767465
IGKV2-40;IGKV2D-40
IGKV3-11	1342.25393410015	1903.51707799847	2726.32325975653	5367.71069748672	2150.26127234076	5300.08172622754	2282.5411168714	2680.41949868926	3033.39586273573	1869.41295441411	3669.32555502206	1773.62074532674	2083.02017622127	2597.84874572027	1185.60177225357	4759.90970820251	3435.3307917159	4384.26605034832	1520.8966353628	3266.30463549882	4658.61569737955	1217.38495543528	3027.01933487662	3626.20129614437	4151.17401305383	4719.24304946131	4210.6316308004	2311.94264337223	1656.62316718934	8704.17429801069	2594.04356177673	2562.98805872395	2081.16241809814	4301.21343278652	2391.71109292421	5298.33135981597	2402.90323377062	3474.72921352565	2642.58026474358	2205.030844246	1637.80305110299	1737.40723383548	1153.06067820211	3358.8285229955		4694.28099872121	1222.96549819737	1739.15021260378	2941.71563972111
IGKV3-15	2194.56679336863	2947.64583165995	3952.64196601865	6179.48142917873	1973.31241512562	6820.73378582876	1884.31788095498	3862.8035691243	3845.82615392916	3313.46952964198	6429.80296638855	5437.29517245689	1955.70374637885	3013.41811729397	3867.36174863958	6461.15988967281	5266.61816862909	6173.9404887252	5377.02326720311	3898.82154471062	3522.72163575276	1890.36412033594	7939.29396043723	4624.65294246851	5375.77983508663	5492.63385803909	6083.66121901599	2153.59677019263	2107.99776124557	16949.0324236099	3258.62598390406	3126.08578308523	2083.24310188399	6859.05814704586	3269.3107175483	7281.18682392031	3757.51261920877	3749.48995167233	3650.23141444465	2574.54794670384	4916.91763484821	1958.83941081167	2963.11171843503	3555.32816700615	1634.18547281652	7480.22359796304	1941.82644140772	2132.61057872908	2486.07845672359
IGKV3-20	2281.09949365954	4805.84962616663	6578.46919123181	10428.0422365962	3338.24363017833	10278.4597946288	3473.20107171263	5893.76223151588	5510.16622013675	2877.78243435843	7030.46133632647	2495.89919706342	3329.09567605539	3787.66071461694	2405.70134004558	8509.74774301827	8647.1027428563	7540.31365377783	2398.01518786235	5474.88316202378	7961.8156075218	2581.56530070568	6245.05484918806	6083.16909743188	7833.96596261926	11022.7637099632	7083.42027163263	3877.33287199721	2153.93211249726	15843.1594646488	4272.49299555908	3473.33312265046	2766.02829462158	7011.33301167578	3360.07436699937	9997.00237906678	6392.52428240475	5780.68535015453	5366.18106875162	3165.53686736345	2676.70135993446	2793.72339777212	2007.92160662007	4932.27775562439	2392.61544165545	9274.51273332567	1910.27692620115	2754.77859948434	4280.07519993253
IGKV3-20;IGKV3D-20	841.812573743199	991.690595024169	1347.15886221245	1430.64267767828	834.753874861374	2883.52546138326	736.720503044362	1674.59658208082	1010.21836099253	905.965918138689	1135.31497318496	2050.67870662108	775.162179943275	768.922836301084	1342.5853421045	2108.5449945734	1259.44699885857	1335.50735644934	1394.91209176199	1213.3101203212	1059.13822620674	920.646290626262	1873.66750729041	870.725855861106	490.596626317158	1370.91202906106	1351.14158642872	874.519316023157	663.783298337405	2715.22689849474	979.98129164343	858.053842373855	1340.18717684359	1999.50960971298	805.266448417525	1887.38769247359	1333.83133493181	1072.91222591845	1384.68847875551	963.428056025907	1534.74569003692	731.455394081868	1251.89008156918	915.01640804324	753.058899326041	2149.78401874968	859.453659028103	679.961602864205	751.614702071616
IGKV3D-20	472.850324168068	515.685047411464	740.814793588531	883.59448330955	346.113502588281	816.859743681217	332.670636229509	695.318844030902	606.111640016717	495.409523307261		753.26990416809	410.213546532815		587.250402596379	790.767889058949	555.925891325576	889.519997575937	618.375934138934	984.136388971923	576.926926131245	444.226835157146	664.628006663908			580.129989551631	729.276010167777	376.243115080724			814.191374504945	719.955595614792		1052.53133382006	381.778833161515	1065.10277100998	656.938205473707		481.039105292186	1000.92823721846	985.744553339725		719.537227981037	598.282042812311			484.563597504362	937.178193513877	473.895222843593
IGKV4-1	2305.27590854049	2786.75637731385	4176.21320753758	5388.91911465196	2922.02550487731	9284.78664802583	2838.21449249058	4264.34938863383	5297.49813603415	4183.00048215893	4260.17050344728	3207.63430252123	3005.1385486831	4905.2202103381	2772.688811071	4912.45632113055	3588.14092075313	4422.75260318795	2912.76571440602	3019.0120750497	5282.44470540176	2156.80778215666	4970.46611559658	5874.71212166898	4184.18499946465	3644.48622761326	4061.4449782046	2833.09186049866	1879.01037471998	12259.9719481199	3836.63216637544	3994.33725314906	3475.26353459048	4365.88377884089	4530.32090786015	5190.54588778414	3756.80459493075	5714.56957874508	4749.33371799866	4796.95925925805	3142.97797900583	2820.12132390919	2992.95787869359	4686.81440501618	2623.37212172692	6327.54715163499	2186.2938922969	3617.89802604948	2662.25988642337
IGKV6-21	123.336565742413		20.7597086717551			61.1044212618206			58.9383394506058		53.2496549288694			52.5432005620528		36.7879619483978		56.8586282053115		44.9924914640924	34.6713311779813			31.1540761940089						87.568521055364	49.872282931307	56.4393069582472	59.2845399581362	32.8333685182017	42.62141767371	50.8993620323895	53.4766997250615						27.3816658851446	35.5749487948491
IGKV6D-21	10.0819377592739			18.7949753742105																		4.27268041863941													12.482487458065														4.31619628381532
IGKVs	12639.5904971816	16524.889701037	23200.0876936459	35464.7838119725	14561.4009840708	39094.741550311	14616.7323141261	22797.1885875824	23538.9015391399	15886.7482673076	26248.474964941	20143.927648485	14495.6619755232	19428.670327423	14363.9520509135	33644.4718954858	29027.4925671002	29580.7048969116	17827.2137447495	23914.208788435	28419.6034686175	12211.9112659458	29319.4837111774	25333.4671752694	26640.2273197058	34446.034190428	29239.8112995759	16273.690341247	10704.0576558135	67172.8872240222	20417.2252599689	18285.0802796245	15254.0162731955	29913.2285107448	18140.4487939603	36052.0286497796	21157.342262841	23288.9364319206	23230.2844813232	18417.4907008383	18249.2421044936	12540.6973535913	13311.0706158898	22297.8658115779	9519.47071065672	34464.8123887224	11701.786062984	15634.4041441225	17485.2919663833
IGLC2;IGLC3	3124.00962217743	2109.90987188548	3386.6858666151	7806.59579796267	4219.58555120172	4758.8991837843	3834.92431537453	3739.95432919369	4954.53407985311	2377.95353877444	5572.16390363624	4923.94280598768	4691.23595106202	3882.2276725643	3155.89722629375	4371.5806577416	3791.30016638158	4025.74773413898	3641.37563991132	3878.75928160672	3704.27127165793	2787.03088974919	3944.74700031327	8289.56115419192	10945.4514803923	4195.56265006383	4020.86908777603	4153.48314942303	1565.28874869079	10442.108710558	5005.09797552456	3285.20673910062	3727.49803274223	3906.92984831763	2752.74145073362	4458.81183857756	3253.21117881912	5317.40526749987	3575.61191233189	2865.38700495144	3841.0428976051	3910.36845782623	2722.6967044053	3853.50180217898	3029.86078689926	3961.81075829915	2523.78671871169	3556.07476274406	2291.90145306998
IGLC7	2757.41389081893	1867.43158747594	3147.02858088773	8285.61539321332	4330.67745714305	7404.17944932145	3907.65316743877	2428.47505079635	5848.86448478485		4154.47268724993	3149.11313867183	4873.73138183874	3982.1598670752	3993.86092172165	4196.2606413402	5095.87972651718	4295.01844597106	5585.55099979489	2556.24716119383	5467.09045886955	3356.99283537025		6754.62904664104		3436.26575331749	5237.38577959481	3759.89348611621	1526.38033165166	4823.08092767511	5740.46808018383	2265.31594105845	2249.05276070045	4976.67665949413	3527.24678464257	3409.89809864318	2927.17450059716	6412.1198170966	4503.97353981395	2435.51247071522	4249.13033519146	2187.00186695645	3682.59307695328	5687.39577346049	2530.93357097834	4442.11562128182	2367.44738049258	6609.43383411254	1355.71045489496
IGLC7;IGLL5	2767.97047851852	1900.63820213793	3129.42124347913	6473.91130745524	4259.70081410803	5409.24384418077	3741.72281410993	2894.23447710784	4701.64813700091	2961.01385998782	5193.8691668362	5966.85777521372	4045.11051888656	3694.12585457331	4002.50602686722	5584.6722366584	4517.06938394023	4354.79130194203	6333.90194433068	4444.00115184651	3577.89454449307	2466.00250405191	3506.29082218082	7573.93746124072	9360.05379531204	4357.76556000204	4750.38010669175	5127.28523389333	2442.56000898051	8821.08393573892	5192.04038736276	3779.05068505509	3342.79017630056	5235.90182568516	2753.99109331034	5429.18427914804	2470.21889869284	4400.56157351431	4386.04187868242	3020.1838974662	4871.04992489903	4447.08792738859	2611.22953682147	3886.75045150225	3135.98170266671	3941.53816228127	2473.77840331958	3418.03457477993	2207.17043271414
IGLCs	8649.39399151488	5877.97966149935	9663.13569098196	22566.1224986312	12809.9638224528	18513.5118799432	11484.3002969232	9062.66385709788	15505.0467016389	7374.22607921834	14920.5057577224	14039.9137198732	13610.0778517873	11229.4027219745	11152.2641748826	14152.5135357402	13404.249276839	12675.5574820521	15560.8285840369	12828.3549079128	12749.2562750205	8610.02622917135	7451.03782249409	22618.1276620737	20305.5052757043	12626.1008437171	14008.6349740626	13040.6618694326	5534.22908932296	29429.7073264324	14967.5842676385	10549.3910635808	9319.34096974324	14119.5083334969	9033.97932868653	13297.8942163688	8650.60457810912	16130.0866581108	12465.6273308283	8321.08337313286	12961.2231576956	10544.4582521713	9016.51931818005	12705.5980400147	8696.77606054431	12345.4645418622	7365.01250252385	13583.5431716365	5854.78234067908
IGLL1	1965.03217550927	1402.6365993427			2758.64431859459		2697.66589923346		3005.26456036206	2228.04375068545			2656.25071673325		2024.0542711843		2100.73076361877	2418.7283297778									2663.45872487764	3250.78318296649	1144.32589904329		2689.65067015065			2719.86922339891	2364.86295139184						2812.10133815288		1784.76549488121	2561.63492603168				2473.31545864989	1173.89867554081
IGLL5	7913.77035774849	5115.56612966507	7021.13420099515	13903.6656900125	10579.623108699	13123.5066475019	10603.4896203276	7831.46872189934	10215.3432406209	8368.47052621498	11080.1282143967	16116.3341537504	11759.7791755733	9032.08722587484	9414.51881399406	13717.8994654691	10251.6817954251	11505.3872135301	15527.9697690257	11114.7539819951	9179.90009561258	7098.50706107305	8355.29349009198	17026.3287434411	22021.9947988859	12013.745426777	12270.3872755032	13052.8021790104	7659.64969201083	22038.0540175552	12385.9795766442	10122.1274169344	8217.85319857999	14603.7379697473	9067.3524691045	14077.3818721718	6210.78884364451	10488.9471922914	10732.2123830208	8082.77232551755	12734.4249360228	11530.7993739605	6781.09075401229	9085.89212662283	9569.48827873709	13988.17619527	6189.27558292076	8447.42840318471	5292.90627056271
IGLLs	9878.80253325775	6518.20272900777	7021.13420099515	13903.6656900125	13338.2674272936	13195.9267719882	13301.1555195611	7831.46872189934	13220.607800983	9307.80934889609	11080.1282143967	16116.3341537504	14416.0298923065	10287.3932442924	11438.5730851784	13717.8994654691	12352.4125590439	13924.1155433079	15527.9697690257	12557.0097683317	9179.90009561258	7098.50706107305	8355.29349009198	17026.3287434411	22021.9947988859	12022.3950205914	14933.8460003808	16303.5853619769	8803.97559105412	27242.9225691466	15710.9565224957	10405.2479077047	8217.85319857999	17323.6071931462	11432.2154204963	14077.3818721718	6210.78884364451	10488.9471922914	10732.2123830208	8082.77232551755	15546.5262741757	11530.7993739605	8565.8562488935	10389.8810583685	9569.48827873709	13988.17619527	6189.27558292076	10920.7438618346	6466.80494610352
IGLV1-40	70.3288593240297	76.3747838726233	115.816055998126	138.496521184968	142.504151289216	179.23003961095	135.619185791131		160.845333211469	160.631318158365	154.809528596213	86.4199259251555	164.873428003221	178.205237281095	77.5368278192551	166.721010883562	149.611604693666	163.374203238949	76.797430969942	82.9030624863998	194.344133304492	79.8152853505646	144.493667168179	222.174926049532	260.426655724419	260.735278163236	146.378481234358	127.680392579936	87.6696108470713		125.298609887153		103.929264785796	134.721717693903	177.957963486065	168.24821471084	104.69870373674	169.155452366102	163.219445143084	92.5778771095301	107.484764167403	75.7913512074498	45.3994134384228	102.633333663129	73.6801744072501		72.8747208464859	125.977169955276	134.31728174697
IGLV1-44;IGLV1-47	86.6549762363966	204.950729616828	229.060888456444	247.470852220979	310.268579296858		315.407128796952	310.273654407474	382.312312065827	178.551695888774	214.371826626218	159.802545564646	268.122323174852	225.213108756704	133.079550608849	274.482034576868	269.496832300393	243.024209468387	177.430096442334	97.86927899726	198.927419165772	75.9986054505618		783.805158858256	1020.58782811904	425.266356627761	245.263179102419	356.326899853089	64.6661290496659	527.893551828816	135.963905143058	1019.23446528774	219.714226402774	272.025083239615		313.580088974695	253.574518590143	399.493253209186	287.340075379319	913.511452610093	132.156726328256	166.56343875876	143.398942197514	161.918020840322			67.7157630196474	203.180361863133	300.389876480133
IGLV1-51	87.8651419157036	143.912442475206	164.606615083719	195.233547999077	700.017865831554	254.513180512432	643.782386259954	222.735963757563	279.593379170139	232.297037825179	114.629284145653	208.868757967782	797.72106318259	307.174344674791	118.759941126585	144.975679673731	191.51744154723	160.410823132591	204.542944983883		247.972969793025	97.9957551126849	120.745166835187	395.018450208366	410.16569510244	217.5315442703	139.813181109149	639.507204169811	96.870217204338	602.139106124017	205.365031111023	210.49597355314	98.6321828293847	160.893939778078	249.07148113665	164.932208013919	174.090242341238	317.646803349014	211.595981905604	243.859359906917	178.550764135005	1097.23285976825	127.906288846835	173.333672584172	1037.78789406449	156.599347913415	86.0695602012506	248.585549027634	107.132207493949
IGLV2-11
IGLV2-14	115.659357222453			581.819215081253	313.8672149738	522.934432989394	316.209423672322			241.022290544387			282.88699497173					164.363481327687		193.804589313041		97.0224746638402					165.62772368227	295.537607039588			119.76600644055				209.446808486409				160.82565563178								109.208128644472	101.857046915597	314.993937619642
IGLV2-18	53.5993097082402			16.0952947123959	46.6900277331301	22.2687542475607	60.7244732680974	25.2133761867196	30.6366795833684	24.1894568968864	56.5418420439146	21.4232435806323		24.6829117748394	18.9242532090236		51.5990554351644	28.1579111721388		26.2470588872603	52.5268797836767	25.5986641261365				48.9756529541023		44.4608212850565	28.9391513635262	136.476831083903	41.9712635370068	19.6413896594895	39.9807215827694			49.6046504918053		37.8620552017245	33.1876293573472	15.7310832300144	20.0320817648578	69.3353691611942	18.3875137235123	38.1575330681489				13.0319791927343	53.0999203769859
IGLV2-8	219.353337895401	303.842467513632	310.551521853321	393.681249492453	251.537253046843	444.535197288531	278.609973122309		426.240441681978	404.028731990433		201.696748710381	331.459534751108	289.254549942104	160.959644399295	412.946448064675	310.791933705843	275.492437311149		467.867851674559	231.406180891962	168.994873063668	327.156553504546			410.951811515905	331.083280429072	329.246963880744	123.57169219631		235.565501397383	299.353802315935		362.358321503906	474.650202310748	366.245957070298			374.393573389306	227.423748782095	147.272782632747		144.106382623921	244.823312287387			182.171592606571	219.714932958138	366.125751144037
IGLV3-1;IGLV3-10	24.5895990092203			59.622856213161	56.0515009180432	48.5236402983759	53.3821625179563		37.6661464895238			16.7076424793373	49.1748557051604					44.4927893070585		24.1202344192021	41.6760754259454	17.366358245424					32.4747135851253	58.9895364005012	13.0913245039814										32.0403506718507	21.0023218987417	16.5519771275034		9.24667980123572	38.3506529647901			15.1170399662617	26.9265530654928	23.1930847412462
IGLV3-10	47.0354168438067	89.5557414508751	88.8464920402122	359.708023175192	163.692657558036	258.239439491982	203.70384981825	111.571987504882	210.834760754422	75.900135092356	187.980954291577	43.0191297098399	212.517659006227	62.7075622216725	41.8839554771914	208.933807090564	265.897809365105	242.890044173255	39.9843298311587	97.5715209110718	242.627661163464	55.9019339761211	90.1401784813983	325.219191022439	347.53043841493	486.531462769429	251.350747868312	247.837627309409	44.3533701848761	170.801059460593	341.234324703456	96.1239591647602	50.070137436711	125.686946297285	91.3873636513698	259.434974035892	104.078836514493	249.481875969207	171.127361763769	62.7537700637027	42.9023206491815	84.1323358798718	42.3189602207118	263.968202544201	55.1289627383258	156.85416539431	59.2423093788101	76.5657400515746	114.296118979547
IGLV3-10;IGLV3-16					116.501341322456		125.442073793689	38.8050026625644	60.1468646320106		86.340660015107	37.000897582195	107.693248247357	29.0987812897703	46.5750027911858	64.8614495585389	112.358126102355	87.6126378139406	33.623694495987	64.3162414687055	62.3808050730308	37.8898693140824		149.903708542052	232.575201829754	167.55599772315	92.1958914251635	93.3430783128405	26.6121196324455		117.204042344189	49.1707583897105				76.7474568260021		74.6929850748214	89.7518732028881	41.2320158340533	61.8010636492926	95.1252076352704	55.3229241481166	80.336045774295	56.8395130621105	74.4664254751114	25.9535009346742	22.2627508735791	45.7069603525742
IGLV3-10;IGLV3-25	348.239955433088	385.550408078579	910.658568821465	845.711750965446	1743.05791257645	889.719648758219	1838.84705903262	1191.55425851458	947.485906260094	348.536350691331		370.407057682635	1756.20082158113		287.952978624865	705.952775832239	1674.11655679052	640.887218591418	283.262319721471	733.735072653095	792.58176791591	349.736434244586	2369.20422570972		1154.110563964		620.355275503556	2007.96457365973	228.22525525498		978.503171511138	586.135672492959	973.300392360321	421.348972984773	369.786168533104	669.238739333306	743.16261724328		758.368509757935	467.313804607965	357.932171018401	998.39881652167	275.867847193184	861.618296491177			324.781222471012	527.478416401316	822.540349186437
IGLV3-16	42.5735325742661								85.6151783067211	49.6740710762443		57.2600387635486				141.70507928117		154.871064160178									136.505434260988				60.7307897223221			77.5535519298497	53.904985952573	146.809921471216			76.1466005405749		54.959425593875		22.6121195261842				42.158625086051
IGLV3-16;IGLV3-25;IGLV3-27	6.27292225520728				32.7314589923314	14.222332905535	28.523769162889		29.1606966528687				23.6427748840183					20.1913289715466		13.9801284955344	32.766380873402	10.7861388600612					19.6795382220696	21.2494355120134	4.35929576843846		88.626707522634								15.4852086577337	11.9104779226948				24.5495532731795			12.497535908267	9.24481401826599	20.1533646538676
IGLV3-19	317.12006872614	328.496577295824	351.811788970321	508.736849397027	529.785255825814	562.990956381932	428.058823040857	284.317346155084	266.020593328049	270.098916349039	509.131269133078	916.664656692153	294.782923164171	295.312365737623	387.992303536327	549.503517588169	293.578033155481	826.459701065809	856.349858575937	245.464689201272	366.923284895232	285.863269916888	497.460199272247	554.614518202615		315.930673321154	762.968327230241	662.539602900074	171.337733028285	515.643154681367	393.733981429745	1011.74459741215	482.846867890848	465.250953726968	239.372451133634	554.142501832742	415.911925726315	274.733444581441	267.375868980347	775.416598961507	1231.01129189545	288.228052036514	269.362194771296	322.783255756867	197.841472541904	770.714453366909	166.252814734714	315.877221194537	100.869460711671
IGLV3-21	54.6811368244964			251.701819838038	61.4734768463662	228.230888901249	49.0128090382194		239.383502011939	74.5779738303736	170.696970652725		69.0820557947472	105.044363370965		106.890981122544	113.142241626721	90.7220591519567		66.6123240636588	62.4097722329656	64.4616361287877	148.983053228243	164.923694544497	191.661611989682	81.7587893412741	76.6058467800769	59.7232509396316	49.8966649158727	152.46819240049	74.4896331617362		79.7029459372582	82.6551148541701	84.2420609260623	119.997005857048		286.736020901187	199.426986711994			59.4298261447193	45.4680917659214	53.4952310961647	51.1061713110372	108.341056258617	57.7875596274683	62.5049215220944	81.0482373946689
IGLV3-21;IGLV3-9	258.037445134441	167.421635420471	313.520819756667	781.326055143031	396.335278700861	845.878974521274	336.836118451117	258.787314037215	926.944828193437	327.218090016553	671.369190769384	218.753334677505	335.645885752559	411.234003516253	166.193439926708	613.564487497398	384.706099122592	547.671866129397	239.435743986485	265.522778018902	335.249492719988	257.613935557908	511.551363584582	881.657338340489	845.314144775319	446.56717546727	485.978783739476	445.169482250282	212.216242242792	865.007070986995	376.387333593053	298.217891743191	321.877647337347	648.076556592296	428.817445358356	699.297724986436	291.945980766443	1065.76088928933	780.63735866621	220.839802841729	224.467339055897	269.757200056197	115.378387285425	319.35202484451	212.574593528935	677.115263925454	213.73107754896	373.78316258965	442.578040671352
IGLV3-25	34.1179890454451			80.0197163494561	121.324838399872	79.78152427272	111.756334254022	78.0861166939924	193.298229609182		220.571617429801	31.2845236206735	133.874942791252			146.715798790549	269.537171950351	136.44500867934		94.3274288655017	133.097777992822	35.7162147817105	105.041244273809	94.1639434452897	91.0765259624227	366.079803148747	124.84671495168	111.170231286465			109.511018135636			62.5044568235619	44.6109979338024	139.339741433914		239.470658897758	126.196236047721	83.4084784526525				113.704207960697	40.5309362740556		24.4476806667272	61.0286242389409	124.194751543433
IGLV3-27	28.0076058845323				60.3255629533862	38.8161686918759	62.4249472023401	15.1599762596844	67.1522686670291	19.7357117808728		30.9296458608115	70.319413151045			64.693916820418	115.612497435448	58.9881251228037			26.05644411373			48.1156378087621	32.2808107250645	195.704766760704	48.8194360178181	63.675492458427	22.1306872389746		354.208110984737				19.5673984623615	59.4762618993402	22.0003616048863	78.3603987219007	59.455681764368		16.367688137992	86.9410983804715		28.2821884781141	47.33049177513	77.3589409378772	14.7251581434709	22.3555012688142
IGLV3-9	69.8308134146562			206.834362825431	71.4395785485777	173.395710475326	77.0167502620766		69.8041526826439	26.1359048847997	195.751515265015	105.969698418176	70.2792292740293	29.8601560557344	80.0808323551334	83.645136146211	95.0671786930034	83.260484813141	123.824646891764	84.049745889154	50.6005587232554	61.64608777801	182.564311892393	124.77862092127	148.340827169221	100.961364883694	78.569447203245	90.5819637133432	36.5072202696097	262.985972798942	132.851034345059	59.1132089779373	51.2417387434113	73.2266149984019	39.9109744715643	89.0917708165358		92.6341629304314	72.7081625548271	49.8085411036975	105.482578017236	75.7635902748788	57.262792109838	79.73086661567	69.7386748964345	87.7863258398126	51.2557583288923	54.1980291967512	56.7378609056173
IGLV4-69	227.189118230579	57.6391229595849		40.2771799567176	284.852207552181		242.593939540476		72.1723394930057			75.8764413838172	284.476629713903		45.2072341348439	125.686182567952		125.630140230631			86.5295163546279	188.113823067455	213.407612897346	198.470867865495	104.267717655632		92.4699621638312	218.301336620665				84.9275381296973	139.496195063062	80.5671959100866	118.582833706798				63.4286219157568	61.8242340497771	53.3720740762173	158.957090843985		65.2987778933333	131.290470391612				43.0478069124839
IGLV5-45	11.4640627040338								59.251801968895		47.0823312330018			43.1699050173759			19.2241101677737			33.5351727959164				74.4368118501901	83.8530565183785			23.4912193858375		174.120825507103	33.0597811268305	43.4251860120272			26.5059348643387			48.6568359539601	42.8860672191371	25.5480600245918	18.1598591554815	17.797299234398							17.9967897329856
IGLV6-57	1516.47223708961				2503.17221953264				2277.22714313487	1069.88343241079			2602.4913083852			1772.26403531309					2506.30058923711	1467.25718104599		1191.39187804051				1900.31866750659	932.553711318906	1719.21232673693			972.018384489811	1505.43004628616	3157.75300343812			2166.81541869678	1794.55527301719					1150.76963919335	1960.5444452741		1711.72332018002		1859.1323975206
IGLV7-43	25.6798224086429						31.1322034109847					41.9313812907723	35.2213317311434		26.1544261986831			16.5314722629426		34.6057741839108	29.3691794248954		43.2254690243406				20.7649128810458	35.5908761682799			26.3681133540396				48.0661757921945				37.8454016025688		38.4108959017145		18.5667479587542				16.2272094616762	18.7489487945591	38.2869447570799
IGLV7-46
IGLV8-61	208.153115851498	330.914908334974	491.372653825171	460.312961028722	331.507343808451	411.409094400633	284.91952497743	387.949896178396		329.265581957654	213.470546103753	616.985214167254	352.355606265191	435.789896281134	553.319196986744	196.013437531759	210.249433499857	118.431547279284	605.442076923395	216.448482674133	152.851138992346	176.452264818275	225.946868129515	479.741341516847	430.214442337515	198.022863751214	143.528416594203	318.809469627096	124.742369902693	606.905851698678	421.467634843414	234.098178671922		201.743059811302	394.331745199704	195.68557819	427.674275096268		355.416974020362	167.640161931544	609.555465529663	502.193331960473	578.227419219821	115.283545443012	391.942311316612	214.80881665067	189.904448878003
IGLV9-49
IGLVs	3852.92582373189	2088.6588170186	2976.24540480544	5167.04825558335	8237.13572570687	4714.20207873574	5624.00293541369	2924.45489235816	6821.79255789748	2565.04396453619	2842.74753630544	3241.00088407731	8242.82202953063	2629.37594775031	2144.61958719469	5779.55577833944	4526.5061255915	4229.90855340361	2640.69314282236	2846.10423781194	5846.59802807765	3554.23080550275	4979.91991400151	5688.41608721661	5352.40552028782	4667.91690739485	4015.2792939841	8151.51573285941	2267.74279492277	7195.858522268	4062.88868255262	4082.42035116979	3532.81070485949	4674.04253243036	6227.96599484385	4071.87279594399	2537.13746161981	5501.50025514285	6173.41489790167	3481.8017893313	3416.47126883617	4045.6468678641	1968.83270483069	3217.40084688184	4326.336111582	2324.04479576217	3443.84502663343	2483.32172312809	5065.84114292528
ITIH1	951.999885030417	779.491321787478	1026.46226389807	656.817332601744	857.501647693267	664.364856163623	809.945923060762	858.577225833431	697.979448513238	906.093129987582	679.140819126445	757.444852367221	728.348917025518	929.206595215081	838.43475149228	619.513967988038	988.045490874	573.842369341674	800.632108868254	586.958492260045	1038.90168127111	1069.83445877108	532.230277909611	867.79106238636	857.360129525631	812.446486968275	523.129602718087	881.897298719155	846.544261674678	583.41189867971	953.885340106984	874.952494724202	846.268321163563	652.198442534199	1000.91303298365	615.077414749747	924.556604960829	615.607095893288	789.71746685964	958.79028803218	983.693656628745	612.590380350809	853.975587571918	738.241589917368	719.237471022154	594.950029972602	951.726906921386	923.510999869116	884.231953597334
ITIH2	1086.12534414765	1157.33282638038	1340.05471939423	947.954111465955	1144.8114868345	895.356058800377	1096.93780246045	1247.39687990934	927.18129458248	1161.55988396369	1007.80935136918	870.160627897111	1010.82712894151	1222.89521282027	1038.71991822119	904.145650678888	1427.57225260611	716.267732443074	958.601187821848	854.963129902998	1521.96103250004	1251.5848666869	657.787888307084	1232.07795494003	1186.72331845189	1101.0514596955	677.323377672089	1222.90784132992	954.040648518106	1188.5579496503	1232.84224576456	1255.72930916197	1379.01978152421	1146.80192300628	1361.67622736325	938.474608075194	1329.53807743393	729.80439693866	1045.762731438	1342.36846842397	1259.20228638422	652.93592470014	1014.31747781371	912.111549202319	717.382170598059	869.683914888405	1106.64216536299	1202.14243194276	1102.08397736543
ITIH3	1052.38455609246	653.852159206152	576.24757516265	625.102485407085	879.296478742139	682.215248199259	761.251976393375	317.365026522855	390.689474789008	319.857559507094	324.033766334888	358.305008886417	685.668358170443	320.248304953542	567.469841289734	567.444865655915	280.232804346609	704.604201738327	454.555069514159	341.751474103331	261.343904699283	956.790361387768	373.63816704698	512.581812862632	522.309418695943	508.446352771444	852.017477529289	728.1174824241	671.523935030523	533.816447501331	376.03713072235	281.633110938523	591.585037206756	556.230955936626	245.683857425657	566.604548971241	592.416918164566	470.610256165492	386.465187654982	234.708757011822	390.510808386526	642.863307744573	492.921504278248	449.57376790575	539.389490077411	524.282559094998	913.716636706884	200.95980180774	471.798323412315
ITIH4	5532.17733595827	3747.28460759818	3288.12545869064	3730.35989850455	4272.25601822706	3426.15246830587	4253.58389150889	2449.41053082527	3321.88879172851	2282.11773941063	2772.60608590134	2699.04772475737	3380.20925972868	2260.68296126608	3412.46630467816	3087.52845582344	2330.57600464803	3354.6733210566	3020.81843362182	3025.29253030101	2124.00389578031	4375.62980064229	2308.5983693918	3720.14071216803	4542.23535865858	3085.85453561343	3575.34469182499	3688.57824977796	3213.74513949012	2466.84927362972	2780.25440829264	2422.37498158114	2923.22302905301	3662.64698185589	2041.11128041159	3479.94892545646	3306.34090516173	3673.54168722128	3422.58248682789	2207.20734125682	3144.82999893879	2941.3745126199	3331.62505054759	2698.61793065487	3529.45059047885	3134.01554759667	4792.46631191404	2385.66397832372	2916.0345139426
ITPR1				27.7182564510395	10.9077668791235	36.1978503739973	8.25748460845195					9.00106579619988									24.7604581659365	10.435125922303						5.14103823866626											35.3854987294619	15.4982522532434	12.2613203625182			19.9849482280614				12.5391566006492	16.396928734698
JCHAIN	524.187854405167	476.236144493973	586.624878023654	524.03375399574	741.86713648567	502.309222737521	747.831470522996	555.761936501493	853.690960482428	515.665697459451	523.458914779002	881.81050696854	785.283315332507	663.012328122871	786.581010033423	1189.54459958436	664.099598758645	1068.45668507342	1088.68648505747	613.355752116263	802.651432636745	533.385351655335	551.056674928278	1260.46702967433	1648.00059050879	1147.53770502302	1109.48827989717	710.867089322403	266.918278614567	2936.64749895343	1064.44167664929	613.570121698405	622.76934859469	971.482392012757	525.583171777834	1289.19755290009	573.821230060406	924.266524655229	638.502260423735	399.540062834429	655.333897959003	591.462123743326	597.524680320097	1024.33220238278	448.302837669811	1073.61023060386	471.467163457199	508.169899421093	359.922274332585
KLKB1	730.399646633822	984.475633860646	1116.9918204146	635.671033006165	747.49571440923	591.866737350552	718.471600721387	1118.95132770515	1049.20814723969	950.823911837712	1028.54708766658	964.062098000018	676.673592831612	1295.0904945039	761.484216615938	622.602525447587	974.191679171582	799.814516825702	888.848014505935	795.88030492728	1170.76250657104	881.751863476903	683.876902923075	794.066332095188	608.789730414681	642.597393942596	548.665244780871	739.342568381045	783.921370205535	618.310473023421	936.424190533336	905.142718418887	809.576580596338	629.651707607939	1075.57384962996	631.626888139949	1049.1203622189	985.528126254289	940.794462584299	1048.10290742517	1095.57818560571	860.848061647959	867.060290188429	1114.83468212569	738.428792253702	523.60212427431	810.081864868834	1001.03689365445	1056.51791280396
KNG1	2856.49597873068	2116.60830521421	2120.07960067047	2152.03401019756	2068.35751744739	1917.40031899843	2122.59746092975	1797.18772035556	2426.20038135328	1829.61350111827	2215.59413602157	2212.21608167649	2081.21994548556	2030.37408588015	2450.8795831887	1714.05885951202	2027.69169572533	1707.06122192544	2380.34546563001	2175.23419146597	2148.52289864899	2286.9240339303	1778.34567381299	2122.18826052802	2310.59217063346	1733.04434793247	1463.5500087329	2057.58406333338	1814.62755299255	2199.19718389826	1706.54080625822	2345.97456613144	2170.79624313249	1636.67930294757	1912.80414727476	1633.8332165187	2038.08060073744	2469.84357949059	2429.83379310039	2242.85319376267	2195.97448501251	1597.94391805948	2085.5248990178	2176.59456702372	1494.28476531185	1439.08551920639	2535.86348511313	1613.03906400724	2417.91551810096
LBP	831.379170780476	870.033986095022	544.556215202089	615.637003566823	775.244429737807	840.506024812331	858.412885573864	356.158260360182	490.454171442104	255.85100144869	173.387145048507	467.685434226691	879.641032338276	158.064360575727	709.976867239852	880.541968560273	146.499931164246	714.021299995013	471.993789287743	304.175424123807	159.722465523142	331.884726691644	311.33130814122	453.031704698437	608.502639541471	413.25693850957	1618.91901071131	411.094539720864	745.354821984353	236.755772688788	272.14045553251	325.187807360883	209.569947607396	689.150778215821	168.145978719083	662.28943808681	518.371696507033	622.596272144087	541.993298142654	248.22259911706	259.108420951034	673.002341421134	937.874202813185	359.407737407217	716.084262262225	947.483827613064	636.463465150101	308.464999727856	776.203919231121
LCAT	27.1043317643076	27.0545241713296	40.7831946979382	35.393173250437	36.8808216159877	24.256078785327	30.1917046453295	31.2008321529574	46.7277756959162	50.7295489907791	39.258786556576	31.0843099108789	26.0864936504633	66.430602724917	28.4453093923544	35.4144384025766	40.1516091111133	25.9086278010392	38.7343369914943	33.9312819864546	52.4929241164791	29.2769758348416	20.0909370491291	33.2344324552059	41.8731348590644	35.4772647721706	20.6253163914622	37.9801184400968	49.8102800831567		45.1777020437603	47.1576576448939	20.1745267442068	37.7183714437997	50.3279384641421	35.9462201300804	33.7403551140442	26.8548773874384	37.2875718101772	49.4343301596531	38.9576768608312	37.3250026213158	34.2792670469705	45.2677755563103	39.2828344922906	30.7288783251424	33.9247699338112	41.0016356615125	43.2865880789111
LDHB	349.863324887989				255.857807911036	340.872785274947	308.614506642359		384.965838183177	316.351109656191			334.914506846445		325.613032671907	431.775069487285	320.659639472696	246.063363632876					383.492108276274				343.401500711032	288.133242857964							481.900619845587				352.537684948673	229.429888733533	237.601529001909		245.453820372536	247.844478348924			373.47617290723	321.857224197646	207.759364826239
LGALS3BP	44.9133848421109	36.9145724324668	23.2433897286612	83.0956268763003	59.1716414925502	65.546516112271	57.7596562787391	23.0718386934974	13.5049522881777	42.1365623435117	33.8419004587772	9.1660412215883	72.9400685487169	113.261014217189	26.8957049150396	57.5553880849866	28.2940127121521	48.4085773841135	12.5690536065403	47.0404372952242	27.6870518214126	26.3163977320962	38.2971193168106	53.1420984333221	89.2381332730029	64.0001367316003	43.553066336769	60.3748370002611	90.2260639295473	83.6326789558413	33.748193294705	41.7762027409826	41.6274834756919	38.770648726247	26.2729567960622	48.9888140305217	25.827694076317		14.4908276066318	22.9289494267764	7.84933631778583	75.5978772147877	17.8912133377892	44.8370295556586	81.9700503252297	63.9974725079094	28.616878563308	35.5855733173835	74.7193746106171
LPA	1337.58668693382	535.069785852594	540.112928049154	1003.66777476497	421.463984301722	1300.25131532527	487.50384159613	804.826919571303	636.822310153361	1111.74515078066	1850.74970042605	551.680713499663	401.933278604471	1350.28418491409	476.450770553504	346.501337557694	349.276425451284	921.081960107668	368.337494724303	1552.22305503187	1330.90182856681	1246.48928720953	2451.29989432234	1172.30911665216		388.688334701959	784.010835724081	819.779853228993	1901.36121965722		1620.95869559829	685.062926679223	763.210615028805		927.45334626815	601.954091776649	624.199421456657	877.56822925376	646.838842517317	805.692681270217	726.804723488017	665.647422307952	614.996459822683	1298.92355244165	602.755838207655		1346.05601155765	1282.2756582331	2222.93942803444
LPA;PLG	65.6712153182824	99.6563544748589	122.250393377126	65.1082374284673	92.3383959474357	91.4769102127068	51.2027742585595	140.280006410052	95.6728041184848	86.5079016935448		110.30433160307	61.0400902776913	80.7531157932279	80.3429026817962	90.0722649661846	148.378403081732	93.01229412909	95.4902357343518	86.1622013201245	99.0337865252061	79.5235802593867	131.627519361804	55.0809225824672		84.9959681951559		67.2078960648743	88.3635658491935		88.0871626494835	89.0230640593686	93.0313362355933	77.4978159246421	104.476508128738	62.9838814192816	107.471659745705	102.864177504411	62.5917086699823	89.7173919758954	99.0053126415504	67.701005013746	97.1366579482761	96.0371343346243	72.1293128781835	75.3340605973276	105.955035978424	67.4769506159322	136.517546356797
LRG1	3670.02760779623	2431.32301396327	2463.82877679929	2470.25021593841	3031.15860789059	2777.73321168371	2953.39353735197	1267.70326950045	1567.39581874309	950.609549866587	1331.514055517	1092.44259465226	2748.90353434607	356.641228248081	2231.06254998606	1934.28043427902	1040.62159495843	1449.28334405172	1364.00934501569	2238.19909743588	786.863537749936	1812.89758725293	1685.3063886541	1600.01018877469	3148.94773391002	2215.49130810489	2449.75069866979	2546.74172302608	2422.21440894816	1268.23190132152	1239.01540395486	1841.907451752	1560.49693282931	2290.36879765023	736.295840007375	1535.95248022283	2125.27455800148	1936.71778748777	1962.31924663255	1503.58233217903	1227.03945164212	1916.08503292404	2447.4375974324	1161.46825448431	2130.23209131511	1872.55676846502	2475.22961679348	1144.89114977126	2191.16996032384
LUM	218.204982492192	259.363004573624	294.684590887035	185.640883836269	324.346052525303	180.458971741561	270.54264169528	210.398760687791	240.534951447211	156.246340663	158.241171872724	132.873354489029	294.51496444351	188.339891388819	172.20253594725	295.132809311244	294.912936591213	282.286862374925	142.650150787967	287.685145407936	260.876147243398	143.535485190815	138.996566382833	240.573660868944	307.440086083774	218.867037248624	348.772112835091	250.594983194345	200.138060856923	897.438899815761	258.71085600628	265.220589317854	321.573511227533	334.051103382219	174.092774974564	309.769989492544	257.616229151652	234.956948095765	209.174724882469	331.662646869537	183.132444931673	332.495780895093	152.339069410583	195.546365041405	305.524966825923	255.898348184904	173.287233456882	163.623039839125	189.884393156667
LYZ	114.198183914593	36.8508462901711	29.0212433687242	63.0492011283169	57.7720426522325	59.6486406184641	63.8549145585105	62.2602641284958	49.7302389236869	34.2669305470607	63.5305542011794	33.0832427351829	76.0936985243025	34.9993416089854	29.2601388814416	96.331636020821	67.9192140536195	115.830689904554	26.2185468582437	55.8639040392932	31.6338561563021	150.679089553705	34.5832692458675	43.7890804059409	126.794059712981	53.3262243158325	89.6249811164609	62.8071642452096	34.0378995802228	101.43453575544		32.4852585800032	98.4045414946413	117.312499512411	37.0638863684792	123.242122612927	30.4186152951381	40.3617577530244	40.0424259790194	28.0308037338253	18.3635218195325	77.5752642266683	32.3163129925338	31.661650467371	76.0999827286648	98.6613539263463	171.438151315961	40.1889736805537	60.9206508458383
MAN1A1	73.1492600374572				96.1717447333931	94.8982412614645						75.1424003869714									134.826497037479							97.0118873141679	98.99693399705		76.8664513014207				128.859166527979				125.644681891498	106.909342465323	115.939276459688		71.6030699452937	108.040457357613			71.1315389226158		72.8887638780757
MASP1	37.3226720632971	26.8376876526473	26.6985879224242	37.3626651525497	25.1364788864007	34.1829432249905	28.2856798835366	21.8804563757651	29.9443975244556	25.6842671080422		21.9600491143597	23.5637272915717	39.4910388873145	26.2605499684202	17.7638448754043		32.4192145016935	35.2168693365921	35.4354301948101	29.6655551996641	35.519577858571		34.8784505002601	37.2837051222548	28.2755629151914	30.9932170519563	29.5465596509131	26.2540590532787		34.595848373962	36.7871381285757	40.7880023646275	24.6974804944835	36.3037207958288	43.1250562719665	31.0294956478724	35.9440742357406	36.9213944897663	27.8051144192342	30.7923473266609	44.1863718466381	37.388730144651	34.8940597239205	24.3844109047596	32.6484712848944	30.4750416126632	23.0000822016312	25.2697573312248
MASP2	56.3502075665044	30.4100470845007	21.4866214903809	47.5821165243543	37.6996491441364	36.0975732607048	37.9816910319653		48.3488736764263	33.6758318120707	26.1806508700683	26.8793297621779	49.4837621884217	31.7362997610069	33.9918819946748	41.8896706550162		77.4950867855293	26.0336284463875	24.4405159432527	27.3132810375052	58.5673826625928	29.498674689709		27.6005460224214	32.8663620917503	64.21534476571	35.1991772975884	41.9558927651459			33.4787811710313	48.5912572704547	46.4397615110517	35.0513098336589	60.6171945851286	27.6080663033202	52.4840661128658	41.0158621707873	32.2729671946263	24.1749601906107	35.4359275428888	24.0170508508003	36.6051346405268			62.2563194001691	30.7411229440646	33.433854167628
MBL2	51.8468602530338	66.4177891501035	51.6335674273515	40.8233426935395	51.4816214167056	40.3777130681789	64.0052533550584	52.0199917498232	157.940775207135	146.171414509462	125.169858976894	81.7324759551767	66.9906968807793	142.991855028692	91.9919556317404	39.6886355843755	99.34069871102	42.7423572331333	100.075134314946	120.714251882084	52.1585926058358	33.1485097926604	71.2817098706804	185.101216833678	262.95499246579	154.853741869938	54.6067467564061	42.0642631821226				153.046444454718	96.3075683281768		149.678613873852	31.3423521985422	61.2721761887021	113.396650408302	211.081037243724	141.525873990471	58.7879015459959	40.5329645333802	115.167742122125	39.2490714605341	95.6699254248635	35.8657261792677	45.8489408026513	42.3522037286309	48.0298216298771
MST1	17.3263996897933	20.0472970537527	24.269748028594	31.6522442113416	34.9729432560699	24.773615391183	34.9981917688387	26.2671071069347	24.713737919726	26.9138806377262	23.9185127078586	19.9378299435997	31.3504154278002	30.8271407839221	29.8988134616057	28.7799575236987	21.2894311759954	42.9641815972246	29.2104907852024	23.9050379867444	23.3685063946484	18.5731477679529	16.9948588175341	33.9286072672972	32.4249977319414	29.8550340118925	40.5015154595408	31.1154809572604	27.3177549307806	26.6492638752403	28.2101436383691	25.283722443867	24.6059463501953	40.1965167048176	31.4804069406876	34.2582781819891	24.5462466552205	23.4972160086385	22.2359816124573	22.5824283990096	26.1096348751132		19.1720288408105	20.7908400312308	23.331309102209		7.61206804195902	22.8981541963815	20.1564283508058
ORM1	10194.3988501997	7578.61391049891	6916.07941613387	4749.78293462675	11749.1450400361	7026.0554189516	9036.74820145699	5083.90794678754	9033.05578195924	7046.06442532951	6745.1323893207	6773.29646964636	8380.27665009592	5024.47926382268	6806.186896641	7032.35786912986	5202.23802912417	6015.70954038249	5082.38200183406	5844.40170299718	4500.20830731688	6428.29865137175	18049.3089909763	3054.65641613533	3319.56401540944	7497.71530144869	8683.94120845789	9499.93850664287	12589.3263148629	4068.08606122447	6196.52799536409	8403.85622326625	4317.58895508617	7647.61783245104	6650.11170399606	5687.54387385732	6854.91447541514	10330.5782193907	10273.0787657839	9026.67708078546	5497.01659916441	9072.79038859503	8088.17408768461	6827.4424361416	13690.4095876348	8027.3416873604	8413.55173296981	7073.43434783816	9397.591315577
ORM1;ORM2	37153.3171989598	33436.7080848465	33152.8189612323	29068.9640123096	30958.4522370445	35890.7873933045	29238.0152101558	21001.4747078587	37513.4053852502	26069.8834370001	31345.1983220584	23725.8918709397	28160.9962409717	22919.8806891226	29290.6469310928	25562.7821538193	20842.5419738217	25829.701503893	23451.7741349881	29847.1619914219	18733.7435064333	21233.3368902027	34328.9957270705	15959.5776049575	22152.3070887782	28579.3801025689	32737.8357989742	28970.9142130026	43020.2339219838	23670.384486632	22915.5429809529	35457.0655077759	13521.2955604536	28292.4082456557	23224.8017850651	24224.4764881458	30783.6823918739	48754.9692836602	38362.4693067968	31127.1523979691	25453.7866085369	37237.383396595	28859.8222098415	32512.1445889196	43159.9515276507	22951.3746708544	30320.117645097	28724.7892022488	36255.9260791036
ORM2	2118.99575701553	2110.54296673536	1998.65982345425	1590.96106892735	2156.13264467803	1993.13282379465	1761.46507180639	1568.95296938326	2599.4749623934	2574.88676338449	2277.53087047319	1884.86954175304	1787.35474203401	2545.45941174511	1620.9329661398	1707.58160696029	1865.6776527846	1902.97443832222	1491.7892445193	1776.03340424478	1842.81922338812	1501.70539979731	2794.76505534043	914.237069953848	845.813170091251	2084.13350620285	2429.20942294959	1633.53701002458	2650.59388193758	1629.3369428067	1897.66206739352	2237.62262610732	983.63075690497	2223.63087450843	2329.12318112937	1838.38985705588	2064.81654377156	3178.4388687518	2482.99628710115	2310.93984297586	1640.72464986745	2134.53255035731	1929.18960886227	2193.33567560753	2303.99894315376	2112.5260830943	1965.24197238289	2360.68409511062	2896.30314722204
PCYOX1
PF4	2.04288117164366	111.874981361477		14.2478658298275	13.3003555455364	13.4799745620434	8.06330290593264	73.6229789600871		46.8443260476069	37.0019658369414	52.2358309341708	11.3972482927057	59.7040533927622	59.7867361889209		263.337841087151	5.08227605552593	42.8254912781928	215.263588463631	119.697724484548		72.138043624387	73.1883794443779	36.9457744886424	46.9151658159996		34.3513124593141	18.7742750827154		104.924194109287	204.757190097245			52.845930195898		46.7918893503951			75.62219361513	90.0482965980557	94.2862757641026	6.84915472741182	73.127642696394				43.1541536805727	209.832581973422
PGLYRP2	118.515265881198	170.549443159401	258.042195961942	129.278398123329	162.256577131465	94.2818263580817	158.343212880143	241.470678944594	149.838121897983	301.19492066196	255.550662671106	173.054455556881	197.160705558783	459.811700758478	139.349344160949	110.274050574019	365.201285957274	110.70871333894	154.730552500043	279.765629497076	453.506813289281	141.364262835615	178.539392805875	230.476551625661	153.918736313493	161.44943617881	66.6332871006545	164.197205170611	243.233899471004	209.321103281833	429.933874482935	235.898485163281	150.165341637208	201.730010427555	336.987799218891	177.297410321733	231.111914580849	163.171543377843	150.670671452707	316.540700768617	308.534425393197	194.790363860035	157.382769418778	265.89811513673	287.87822695076	110.521761731979	147.032645220743	325.016704183226	213.995718319967
PI16																	23.2590673684216															11.7732388745093								10.337797605969									7.94295070769839
PIGR	219.608793785219	151.335628988957	89.3685813299612	128.52342385552	93.8441913042688	114.588456932426	105.642280520176	108.770314336015	84.3864666117946	61.987950606115	92.7360373938317	250.55940051616	121.324836352846	25.8060240440098	183.202114381957	130.700885804668	47.0367922249665	116.935384009659	259.943956599261	66.3900435575879	58.5297349016983	216.448142834086	63.5983478817732	207.923500686099	236.298906248294	71.8425446864747	122.451183179648	115.553280785711	46.8492027527372	476.333440199319	41.4703305113529	115.916544256576	243.904646001982	110.5971515809	58.8433901682153	127.712522765507	122.087347122784	102.888897134907	107.832866893284	77.7243631368864	201.174464851017	107.248706212801	108.951046351602	85.8110233655428	78.2681180444146	99.002849689773	191.557560541646	25.9561822933961	77.3818623982184
PLG	1294.84189394188	1760.08988994844	1635.57278333195	1595.68373303279	1277.16822797396	1605.14225908673	1261.27245715054	2328.2044572352	1538.96160179974	1698.54476705889	1537.55653177682	2197.72930233733	1117.24751337217	1643.28804161143	1613.68842186823	1319.76507265788	1686.75534951593	1368.01958608499	1767.62400577378	1565.78311836648	1598.54145958295	1400.84538590739	1345.63233515486	1611.98662921165	1492.87631537337	1322.8985257095	948.737927478346	1382.51977374635	1781.51768534568	1019.83510435691	1439.20314078125	1797.26809181448	1178.42934547089	1245.2030220127	1606.65665170033	1299.72446591165	1734.46322462904	1373.70669405093	1468.06580002698	1805.27566360821	1703.33000968013	731.532261113176	1638.75208287089	1585.39770885484	732.995645805072	1205.53351773117	1497.10772469856	1498.86834559348	1695.26411116114
PLTP
POLQ	222.778196796699			435.083784241968	212.357537731427	374.736033403756	205.86580234032					239.679583256106	137.759462327472	152.21842395052	371.68059563708	241.379959251447	341.951093799713	226.619082009549		298.997451671249	258.629221537728	82.3006397970014	304.941909160067			294.715864276753	310.690257629372	242.9440494829	355.235512246858	135.627905751651	246.383640773283	271.045086556222							67.5461248294537	224.866418482471	273.35898576078		364.509469371738	397.633213735426			78.3427406312852	283.947850074813	324.322458113444
PON1	222.199506083891	218.356707073032	218.038673029659	249.474543546726	304.063201188406	291.317426210134	300.06440766394	201.656663829416	228.688219971519	425.815555390708	316.211096327414	309.58269891657	324.340904537725	491.24923031953	341.127358036858	275.011345550658	390.861245315223	190.830811224856	326.961300173168	188.944107714402	487.386324211438	244.122084204976	275.549971464564	334.368174705201	343.344109068349	288.903414255424	235.982482260479	255.330028546475	218.383753440048	87.0493698546278	192.688555061901	361.469655740255	113.673468051524	419.542911420337	395.862104998842	338.783621017524	201.539382552877	237.972784306255	230.961813032945	349.291894993437	367.643827607881	347.727817137205	366.793084172577	349.271011926052	384.448151544497	286.88890316834	241.427696682129	312.946949275647	472.561167506325
PON3
PPBP	23.9059631213418	215.554418467433	25.3153808780821	26.1104949281763	27.3718282962995	34.7678261770849	36.283035066198	133.398585713862		130.060088124587	79.9598204258687	145.401053066175	30.0958321327136	126.408554469685	112.215103805986	16.9823955698486	522.045230531899	10.6452407477189	83.5960326200591	391.779493905671	210.369118443656	16.3562205967143	173.436863536383	136.549487907855	76.0370187106758	95.866469595299	22.8149126578061	56.6583915519907	38.5909904856751		214.847299482249	393.96862333976			100.887817260362	25.6004263812788	92.870786443939			161.763696917546	177.267177299677	127.450385319937	27.3788526751679	128.844147407486	64.4157648190125			80.9091620594024	396.510599372489
PRAP1
PRDX2
PRG2
PRG4	48.8475453500821	54.0267124291328	34.6710471375289	39.6819143712124	37.2856795307692	37.5631461692521	41.1953978474429	24.9332381188593	49.054244443411	43.0599757738349	41.1208215279469	28.2561529786789	44.1990286908681	32.961503277596	38.1489810401564	31.7634648310645	26.5529714580544	39.6202422985695	42.1908222822409	49.5855105634688	45.7591514190645	53.29883784585	19.4806155026691	69.6912644859724	74.0611951566283	52.0553413976311	36.3210512954402	40.6257400124895	34.73672407755	31.2484771755334	41.6011066639999	49.3120853615234	20.4752581677432	43.6504521560602	30.1866508818286	44.451977277957	33.5987049808944	35.2676554609103	40.9780763493495	43.7902438948155	33.3516670761749	45.3988275925234	61.058217248323	49.0743471827398	55.606818841579	34.3783106901284	52.4371098572693	89.2847489493422	36.2120970079415
PROC				19.716329358943	16.9685720608559		16.7674000377382		27.5031945243394			21.0628701888792	22.8346796039435	33.7986161594186	17.5680426233457			40.0416913875075		18.3851124186411	42.3405200148712	20.8195268214881					24.3793276790705	23.8854080683811			23.340367961872	32.4294118190949			24.4560697183586				35.9222620804842	28.5063576353525	27.2388880759287		23.665234422117	38.3384683437782			17.5377626174285	39.247791313339	25.2444531922588
PROS1	221.251725165415	216.539685793505	240.900814474389	197.535594885169	166.790004719019	201.335464760357	167.526816734637	204.082475460423	192.618982269532	174.663235281764	234.420059227297	161.298114248548	165.601020348688	194.276779058978	200.037065606547	162.277594259197	187.659438771099	189.786112027524	214.81631144057	209.082028619605	196.257145590923	210.400483955022	144.923186694391	165.428727685948	214.269081935062	198.072049532965	166.461495729107	194.791313788205	231.194956716757	210.350202428794	201.929742156937	212.69338601631	174.464474060891	171.164678253473	182.008503225732	205.091596735653	217.790830630397	197.148093314134	185.542943681059	219.69352540282	201.845038331569	215.196863191463	180.832808303741	203.417836494657	212.172211510892	151.659718620783	194.463108546737	197.355235465301	219.400952895498
PROZ	23.2362680856385	28.4946621397414			8.57694360551846	24.7425296149666			61.1285109305229	24.9380598334394	40.2229140830608			24.2952107473458	24.5561248819319		34.4696293735518	20.7593665076367					34.3882790094633				20.9463276727102		31.0590348342598		26.8763351977769				40.7013343501152				66.2859682127675		18.0553293713519		35.0358546163462	16.9159791284808					23.2771101972945
PZP	953.535550519027	2807.90904068867	4281.86083838757	1155.96810271657	1434.16423172775	1080.54619945917	1231.46527111696	3454.58118742352	1327.13601676866	1626.2509135011	2160.87811324799	1177.02567784129	1342.64845382341	3155.21037079977	854.933432982489	2083.28329697426	1863.42120846614		840.936750330491	1569.89368575874	1073.2932941314	1039.19880251509	1682.13453389568	1230.02456724467				1642.08666624328	1598.52574533574	2051.56420416622	1446.323313655	952.919801288875	1227.83590049662		1749.95340161001	1899.86413845294	3593.89125883635	1169.15038513383	974.204725324394	1048.86190186607	1158.89400873522	2188.93538414472	981.563398709204	1035.30401848055	2751.13008397765	2055.83023904305	988.617265545813	1129.01757611832	1621.55529751889
QSOX1	39.2602640744541			9.13058672991085	17.8834299121378	15.9519726114166	12.0650609118769						31.9993154229999			15.0260330604773	15.7887698646378	24.1856467252061				85.1090522600018						16.4807236593053			24.621265483496	26.5253356900462	34.1975507674397									28.5113063049463		23.9775407433459	45.3789620963356		44.6509002559364	17.0181574979574	28.9128502532021
RARRES2
RBP4	750.187328566339	481.300380964718	268.263195367092	411.777060891751	527.473166479089	420.63716324605	668.666359432529	450.790011904739	1056.4358945583	438.214295127589	510.381994351849	448.977892264719	708.310269328484	312.362164733676	416.062961605694	967.254830851138	645.353305781436	958.421194365578	377.639344218009	233.300035845986	347.712851485931	850.037819912448	597.311654649975	223.557703931781	307.388211094029	257.655874401046	435.478904019308	569.881096738661	209.047758860375	204.123822308353	210.496200578085	471.874550193183	788.033711204169	936.181763605834	562.715624894695	1007.72094970069	404.927943727696	868.121849173706	1108.08183679451	378.060570035324	259.768654873511	518.284420227685	451.680912492298	239.780459471551	291.260235824493	1075.56484608033	857.74948316696	434.467799934526	464.038411399621
RNASE1	43.8517			21.4087	21.6624		24.3945		51.5055						14.0623	50.5157000000001		94.8153				35.7747			17.2141		50.5454	19.9848	12.1819				35.5735	36.886		74.7693000000001						41.2077			36.4324	46.0053
S100A8	47.4549647870818	35.7297761941623	44.1604519277154	73.1001680600294	110.584760469175	54.7578784478674	116.985656457518		130.363783708421		34.8746523647714	45.1979775796701	90.9199768720125		487.417493084749	69.5040534354141		36.2785887107106	61.29040621554	42.388019617645		50.536979932685			32.7733766430919	52.1091625341242	73.2974083994158	55.7149984377272	80.8577320861462			38.9645415328398		99.3816993411937	11.501411773119	120.217277464129	68.0843159399089	179.213524979232	73.0345563403849		50.0718799981707	540.77951644569	48.3007565769088	37.8891546918444	134.133486609291	89.0445155662229	30.7055318723241	26.8493912805529	68.7068184047168
S100A9	1190.77900018288	298.06965212293	508.145086496103	1533.53067601314	1723.77601145134	1487.83382584489	1543.23857220983		1966.32775842674	1659.86153363706	1735.2188439383	2298.76519110568	1509.92127926486		2303.23073753797	1102.27474198664	883.755568962321	1223.04404803744	1930.07188091295	2768.94584946091	1526.64330591137	976.741007110115	1840.49229764414			1480.74328258316	1649.88346184266	1383.07179509697	1187.38024518294	3365.81309086766	2041.10726944587	1098.50547128691	939.147312359647	1724.43114755672	2280.17746032552	1809.4520844091	425.680887054171	2425.68584615205	2025.39993904388	1013.19263970899	1301.16134590471	3138.71469289451	1188.73899129078	1087.18206236133	1940.32295124778	2087.36432749519	557.351586962719	1476.56110881984	930.857240484003
SAA1	3585.78101766793	4295.92260788141	2273.42457784127	13200.0186107814	2396.13955554848	18166.3416567037	2000.04123343572	199.921235785378	5890.32279190556	403.235934066871	447.918352543125	2466.35283271044	1617.92556546501	95.6788658161736	8972.38080808443	2281.96098033056	70.3166880969041	745.41227376693	3338.39007249603	4524.21383559163	89.8428054258154	913.985712021346	5305.59428425883	945.469522768667	7709.40490624307	3818.26247939833	4255.56422444596	2444.34786318805	14375.2602881428	293.54212924847	331.539436858146	4960.02303378202	460.476594465979	3020.66897627728	130.071888294176	1284.67023500474	1794.86593381952	8798.96014404703	9001.84422291746	985.715581572397	1456.49351410052	358.325849488669	9142.60793835008	4096.05049723462	1214.93348406007	1665.08357699909	3059.3270658595	367.906191553482	1597.1807551487
SAA1;SAA2	1541.60332302568	1985.91809289238	920.941225692272	7220.43254707735	1027.20875167779	9644.73898842643	915.721272089818	61.3278083547516	2838.7945040732	136.294192511058	138.465470101078	1008.97459985271	757.617764174756		5157.231612677	993.37529918757	30.7507527115853	373.893086066058	1724.55417885722	2053.38499187981		389.763875923243	1361.17877871379	415.008013863091	4594.90490438769	1817.21288551224	2380.86583483276	1055.66924772141	7640.84951804512	143.964237742191	117.473892868621	2367.58241099375	164.913726646193	1607.17499196648	55.0387244055592	611.646513066104	718.320488498847	4642.90279527944	4597.41090912884	339.365973222551	643.029923380132	132.884866496615	4575.88790914164	1812.31739923417	602.936945941923	621.805356090286	1438.14445127156	123.338404462755	717.447828224293
SAA2	2129.36005555295	1225.65019129478	514.10721060993	3130.6321157379	1776.37564664574	5268.86913848727	1325.18635471943		3874.96705765339			774.861431145644	1195.04221852255		3695.31306223662	1836.19145245335	12.0083787890874	631.588115776866	861.365966117782	1771.54401689805		563.245229440673	1461.73440872919	481.67905617978	4908.69481600103	2239.58089188759	3940.49818796064	1467.96617821374	4985.16310343309	82.634411020787	40.1805674813867	1126.27929026529	85.794136204008	2491.90443495856		955.660786773381	517.580016219559	6897.07686722921	6447.402480592	190.645092351132	174.070651302141	206.703088415214	3866.43997712479	905.513978738787	1265.78370489976	1364.12630658152	1959.4381789629	94.6761865855651	822.707189858594
SAA4	687.135443911313	714.863517154817	848.015319832378	380.194787579153	787.959066718881	317.008499770119	871.860676957235	713.057080301466	1017.13050414111	869.916593231831	797.122894286399	590.36643663964	915.579014258422	975.361285862492	829.900901312433	440.793169221598	624.290221875267	409.937975094826	655.035060507461	1011.37124331531	374.430088337907	1052.52994161075	260.858841061154	738.180587573931	417.686262265467	526.001931657549	237.342614077497	884.665346345541	1099.51320701022	188.476190810608	738.174533110225	990.998044853879	227.648826317765	495.118312930517	628.171959474296	553.717628319383	755.396517959994	1105.40277333719	907.993590033134	934.878083013895	987.043784219502	1097.01460622666	1027.65024593836	689.271500710395	1045.2049980247	253.047626514821	751.183776300192	611.208441619001	654.298306241414
SCP2				633.259545356013	260.197060097666	659.640875086367	489.330805966718					1333.6832730978						299.494209133568		704.828919675965	316.536555827364	857.640192840746				749.637818869815	471.538880473938	632.705049244458	466.199573028877		370.987094509985				237.784654008081				412.672919792286	347.500887214574	469.28437808623		443.558449305757	764.545389002465			662.32109979196	308.287345044712	218.817427398436
SELENOP	22.2330563691107			52.6906217947657	25.6186729255208	42.845083012973	30.4290900696003		49.4072509468837	36.9555531529139			36.1735874166968	33.1725464434727				25.449443736947			34.9485569435251	16.3389527471983				27.2693313977545		34.1994927845111			21.6915737481021				22.9338747176072				74.4791380198722	47.8899423372127	42.6990177150758		26.7497199696415	37.0377416595119			30.2673854569788	25.4233290321715	44.9596363962679
SELL	33.0192706418903	43.1361869044923	59.4647532525881	53.3470825459364	40.6903483755469	34.8815294659048	38.4319145973786	47.9167306030877	71.469333480153	70.4521692101224	55.1828952804267		51.8568155106269	83.2891405882366	41.1035208800462	38.5666280699151	54.5328660975497	53.9552080791563	41.5315309046437	45.728998954076	72.6867654070285	32.5789902792211	33.5053759265538		54.8834996325634	37.2101122613769	51.875463212469	34.1341793076206	48.317127839099	97.5966942809476	68.3700042708336	43.7363300789079		79.9090762780054	85.2061160827791	86.5023342540538	47.9744386254424	69.3904378709848	55.5117319694189	38.766337108019	50.106462732336	96.6208006882813	50.5975823053844	76.5226809279471	115.100579538952	58.2786829663536	28.5898881706465	73.1795652424311	61.2540968355729
SERPINA1	40918.1387850593	35138.7719112963	34925.9360425839	30967.664662379	36792.9938409157	32578.9167248274	36036.7866357241	24604.1627119127	30400.6283808493	20714.725009044	20932.1066316902	16044.54463394	34516.2927592577	20560.6785172564	26697.273140013	35058.1563902226	25764.3798264912	45424.7251768884	20552.8488534055	27729.4042898025	19621.0467339059	24489.9788930793	24056.5817691675	27474.5729702149	31692.7016968507	38941.475981102	59625.0212300053	29607.9414532492	32647.8474034752	41152.4587629681	27010.6604535063	27100.5326872005	27034.5626526795	32634.7445030386	18871.5609246219	34004.6764892291	31014.2022036256	43504.9268222959	26970.2686180169	24564.3940978553	19890.9354738065	36344.5530631684	25591.4800607577	28719.1420265928	32157.0478062007	34167.0401317723	32163.596637718	25100.2157180376	30464.0898860624
SERPINA10	53.0570242434994	60.0049406538888	53.3297161135823	50.9958850239771	32.0561523466548	58.8984043694399	30.1813905080569	39.286515049238	61.4106754420344	38.4206478883473	37.6930070987856	27.2644537918249	36.2331463699103	36.2905584123759	47.217732755241	44.071361865009	37.317729080029	43.4902085647233	40.9465080434457	33.3886034367574	24.221098982109	35.4361746836935	26.2279106312434	41.4396115913644	63.5591236104296	41.5512995211558	58.7897329793592	29.6591707405366	50.7741108701871	33.3627953411844	46.377706501958	37.1825097405204	23.8856667940319	46.8308806268075		36.4752732540458	53.5780566515865	46.2441188738652	48.3215607539899	31.3517198385341	33.3831602598622	32.6433866692104	60.1489672315449	37.4359910904992	20.9176953736739	37.2199878446209	36.7713667936936	23.3496102980911	48.8551087315816
SERPINA3	10922.4106630116	12756.7164099285	8221.53561551653	11994.2628848884	9492.145606042	11219.3083371862	10312.1979184598	5236.14943562876	11728.668973693	4769.91271794781	5921.67908736952	6597.57171365398	10347.7874955371	3844.41999407229	8689.94360835952	8145.81599157665	4571.08802423259	10013.149160674	7298.63005544153	7502.38080381704	3358.99867086149	5915.81487791124	7481.65341727397	5494.3713232113	6735.76436693156	7430.266701043	14290.8739607219	8759.43211269179	9919.38385502147	6102.51638367003	4835.58866153886	3279.67752153467	5378.65905072419	7993.71956045493	3938.9798327161	8511.56485848445	8916.66578399031	14804.6915869996	11325.1637172641	2504.49905424559	5937.98589894117	12965.9384542056	9064.85638612031	7756.88890193733	12319.689543118	7715.58309281065	7559.15889241986	5777.6905906059	5035.18707741932
SERPINA4	93.6882342537135	166.212727739809	129.485793228395	81.0732244061818	82.9919454062609	68.448469766462	99.1444533351202	194.720834593549	211.144521285568	134.315358031747	179.819336547385	154.765219066672	144.113805137275	146.454256549028	107.157836570263	72.4533112690727	218.110333410745	137.923034110456	158.359103320537	62.9230091435756	188.028917303222	111.449616090704	156.54156650155	94.8974093953025		91.1288417997665	57.56300102308	78.1347810015199	45.90202542778	132.313692442571	132.019813380062	149.430941393956	209.512105011611	95.0920604683821	161.126590909888	132.209628715283	149.193002922332	186.036563188316	168.280061684064	168.217783015747	141.010897156677	115.584989264061	101.18188744211	119.5461987158	63.3499841379423	78.1019955258102	116.452062026061	153.884209663219	140.242878260064
SERPINA5
SERPINA6	432.889485070867	330.862322089731	316.983731665506	193.106890889309	374.336821592996	208.764457915127	327.5454174411	308.434185103573	341.439723238831	334.700316060989	243.091495791953	316.064604772878	330.848510715731	312.392360180612	289.074026942743	291.923617705892	268.979458461949	317.389809444863	309.392708304958	227.078854344267	242.861266414493	377.303194145772	367.692032810925	252.919452504708	125.924138936902	250.053974709496	285.117894988471	266.256454602939	302.268032538615	298.575141754185	288.799958632064	218.35700849529	422.239853552126	298.981962937498	333.209708593353	306.331387356644	290.709428134772	479.425779275171	300.938474010098	238.254171022402	277.544012745359	325.232584646581	293.917469647024	257.284164561798	375.785291065736	313.47416515917	441.415865825592	228.325076962565	486.639224828051
SERPINA7	195.175012793721	157.911229866382	143.313557036339	145.172608402636	276.347447076025	135.048867431718	275.729173595034	146.015911271341	181.292547173016	190.107921801932	146.054705767677	142.677244536443	260.590499078992	207.19491934037	145.737654935256	155.630879813517	132.047427576361	146.786067006987	152.275139162508	177.380150534428	189.369277079346	145.442043251158	163.605055902205	156.505178332874	168.083414012851	156.336929244423	132.196366792023	227.612829136484	158.47431056725	157.325692909837	167.462657306582	158.423355204813	171.105057681539	151.74297201657	193.732516946772	189.716329905642	155.529360772571	244.128587404489	180.364378407944	191.975954208482	141.336997186983	234.536542950132	145.855781492885	140.025439234256	203.507003181538	142.341776626132	168.354708256709	158.282522724316	190.887065420984
SERPINC1	1455.19252678653	1612.55599896607	1582.79717410686	1345.95438937822	1223.29710564568	1219.67175222243	1301.95859693696	1560.61248785459	2001.51185274494	1678.35049513974	1548.9652462997	1463.54188594776	1232.70244633903	2018.87199737133	1361.8974002351	883.556031601711	1681.75664426337	1032.51049286146	1476.81513549395	1403.58057151593	1464.45270990226	1339.18752927435	1210.304875494	1096.17899141963	1019.30683187395	1171.47446969175	712.410096261431	1300.39676509256	1467.20861890862	1117.69688893033	1422.47315308711	1264.5369409954	1338.69088551404	1075.8515098791	1640.72219632643	960.111791015997	1653.49116573847	1619.99631996745	2129.14158689633	1475.9716626616	1679.91709481008	1101.06735218727	1556.60027361319	1355.64305998253	1208.0887125949	787.304460148253	1467.29460826452	1713.65414453781	1469.51142024699
SERPIND1	511.978668059101	557.574322912592	698.96498852285	480.256063135301	494.171202689503	498.971847132327	451.419832331218	642.698579271431	362.3312249855	361.4798063958	671.702402089438	617.52477324851	454.717203548527	664.113480413571	627.819988467668	382.62249695661	822.650015627757	323.482358097499	673.866623016234	482.902494420333	807.48682936023	496.99636756141	496.887053136547	555.075967540462	406.918223571118	421.003594324189	209.512051316847	479.289457571974	430.123397499488	248.062596003296	564.94384659107	596.626983415815	485.918395863295	238.38459414394	349.183899918978	339.033086962911	665.926735278124	387.552858647053	364.961888636661	622.598964709218	716.610179237434	432.869720031892	635.700431859745	703.197203310525	438.531552866771	355.980623524193	460.548104456798	668.614955311845	1057.87542392085
SERPINF1	339.833142949099	210.771329681469	182.599569461735	335.209915861303	297.97634886786	318.389380924149	279.676050223006	195.203651665578	327.111460722839	171.820408984018	257.476114009329	174.019260424725	303.244840448716	152.409436420729	206.750628915122	229.630610797844	238.563313362275	287.510156245713	182.098774362977	170.608905355395	156.748528837796	271.900362654247	282.702826046162	210.225075225242	308.386284872924	225.68283780746	276.007459284893	253.221067851888	223.974643413529	273.924572341826	153.799630104953	197.316541719755	299.853494289273	251.688542692576	184.052305510326	270.929167395047	170.727672818944	362.864386537016	332.933428292251	184.169272070917	173.589559195041	264.708540239636	215.910250882992	178.049882821116	241.827857872578	241.960197243427	311.785061425762	151.343276438487	227.669572650742
SERPINF2	976.721715707126	868.404394679705	669.815477152368	662.272698950972	751.187261244191	671.07645456711	732.387143308748	640.309085851278	864.351110285052	770.679835012767	563.230121786522	630.825164678403	813.741129611605	795.197410274992	696.001468028705	702.824759632414	606.498480640137	852.838922811642	680.902824291097	573.581593864375	643.48622484643	696.964052869308	532.681389314965	570.638037764137	514.661229908096	592.126654155765	753.073821195457	627.093918449799	823.569927609286	505.415219099102	611.672755386218	643.03653297935	633.299712336522	627.263887781251	726.14037219713	660.825071433196	701.925878769083	891.296567405746	751.734500994996	613.6622128564	682.868460483707	774.856152185831	791.006847193732	594.811309099977	759.654256352329	711.200586854904	802.929116009948	675.215723258766	896.969191487698
SERPING1	3772.45650744806	4381.77982088902	3396.99547647292	2203.75617955035	3599.68199095707	2499.76492050844	3535.57909330686	2598.26024626536	5060.77468277215	3971.37653534787	3062.58655116362	2674.90653754163	3821.05930755214	3158.12214809329	2797.73211810726	3703.85713323092	2896.17317426197	5338.56542269553	2975.58900706075	2399.303676549	2397.84385335174	3664.95345997819	2988.72040373009	2747.45639771594	1847.0077943212	2464.27083180309	4862.01811421484	3001.5679514637	4560.62241385786	3268.57678037887	2913.85889067697	2625.51150321466	3956.3760111047	3594.14734118517	3526.42849338296	3538.82360674302	4019.67293219348	5403.55082404558	4022.9800237036	2748.23521986765	2791.71497147641	4964.75781712445	3034.71397585172	2535.51653101471	5572.7073152986	3423.67328397756	3817.72785574281	3067.11016820551	4312.51175367962
SHBG	29.1924473552669	51.0186907251546	81.6340238441164	34.1233382178605	42.127119077984	29.1920457604617	33.6540956197979	72.944669288961	56.3486604361491	32.6718885317312	34.8122483537518	29.1025743695532	54.885682047335	48.0528831822402	25.4538609135458	53.0617090676513	54.8671898636418	61.9859648506287	32.2214106144688	68.824245143537	54.8832330600422	55.5625775771398		78.4728275263747	59.7243328231766	37.1748325021079	37.439046295566	39.0141609645075	30.3184997832837	79.1243897797979	109.359772461237	43.3836425460181	97.4289971624868	95.105320538123		69.1392668368746	78.4772003072422	70.847194635855	78.9885242964789	54.4051240238487	51.8932816062224	48.5100792349859	29.4682587680251	38.2898543184551	52.0356122050355	49.0727723825395	48.782169544983	30.4574478680621	29.3678775808803
TF	9545.08326343333	9506.07888062019	10311.070954943	7072.18943162231	11737.8067788479	7769.78266674161	12234.9360637292	9980.0471382135	15923.1588553591	12391.4838236088	11642.3103257665	9271.23953401748	11991.72882497	17572.7450777292	8443.79264827679	6330.2022666247	13028.5928020114	5651.09941567996	8776.18610250341	8583.98319213745	15483.0550973754	7842.14412235503	8978.87860964264	5719.02497013617	5022.02977676622	5723.34386539605	4001.69288355522	9936.11216053068	10828.5736230646	5193.87264449472	9772.90239473997	10055.088249007	7167.77556380728	8272.94049129081	14717.0004384296	8137.5145798865	10651.4217054752	15949.0660626923	14638.5826632527	11667.7742449475	11357.6199938744	9503.30836310681	9492.95456811643	11017.1067377643	8061.3371207802	7091.27200429463	8403.15063704315	12131.1463990617	10343.3163157285
TFRC	43.8093537857845	25.2472177801632			40.6939300324494	32.707829371172	44.9851973965969		34.7362215032755	21.4170423020048	28.5102906032988			52.6994223596185		27.9776906048909	31.3667068388271		13.3090613603298		32.8856029874946	33.8432767507995	8.76307740793937			20.3751930672238		35.1238982821134	34.223893403009	129.568407128819	32.7874266523831	33.0617242092128		36.7083808172501		35.9449707173336	23.6337428094919		27.8530251678638	20.9916027658705	25.4274436079947	36.4097559513571	10.1282922448338	18.2189849809906	31.2410879484408		52.8915987905634		36.1284308112845
TGFBI	72.0693563342252	44.9932606237198	45.3828822363065	47.8779720034997	66.1664034091826	60.6973678901583	76.2195884853688		68.4104412025627	32.5293636057048	42.8191056589834	49.4357156738948	77.6186188498189	57.118496992977	47.9319166903552	73.4816658671803	33.358640645528	84.1693102725523	59.4573699522484	48.9298398007469	47.5229779629375	61.5820161179448		56.8290699702672	68.1122768120664	58.2570553023833	110.588365334371	41.2471431103156	46.5185612455368	162.768141651772	51.7598363209798	45.2303271864676	66.9937552672938	75.918379986119		88.9520480622368	33.95861731099	67.4143475304371	44.8008129577142	46.8641199407161	54.4442532620988	110.424470853135	52.7076904271106	50.6632018780081	80.4750267383601	56.366092922844	66.5930519667442	49.8977917318993	48.4941604924292
THBS1
TMSB4X	256.64485979528							563.266136978796	488.567049610282				540.211185551009		812.38111208	736.142964260783		724.753336513086				463.933376211689					692.3295601544						597.020025292054	570.026975124594								311.076910392781			295.111697521374				808.241803677385
TTN	76.9011524830121	255.777698109541	223.557906236349		210.121573801587	174.523667665363	187.13018687904	160.248633586737	118.953021353945	137.624634805736		198.33922870568	142.089585848555	110.959289041193	248.004772389012	222.577957624927	199.164370620362	184.49773233256	236.974239719857	132.497496265856	138.869754696741	138.900864176469	217.417487499624			194.374423127257	129.579871488539	152.782358452095	237.194968885544		158.923346406831	166.04536664266		140.285976726248	149.470680264895				97.0682430674255	187.542757836381	204.935179109845		250.739443797455	173.744915944391			128.620662530269	179.472810654643	301.65529228508
TTR	124.897543983371	301.622775738808	187.461111856784	88.2543572358599	84.544987804009	111.133961693706	81.5550634217649	193.788503024868	168.332680238336	215.190079064576	215.23770468704	203.59979274281	59.2600537178071	336.565092532481	97.9975205596252	172.204639111299	281.203297450743	173.633578110878	167.312279999848	125.014361697613	413.596192511278	97.9836969555621	171.804280729275	74.5137091702704	38.1087732176009	88.4285194048494	91.7130991631789	145.197928141475	51.754398688121	87.6847401265039	178.776503124948	167.121929421524	70.3404183094935	184.685557877206	328.606558348641	162.955766188545	273.837159559341	93.8509237575592	182.645051003426	198.067949413354	172.283155666466	72.9350667865068	316.420480882837	130.452314834495	112.112440956929	180.829079767506	114.576810900056	308.922196381972	221.702462092379
VCAM1
VTN	2256.54442112475	2281.33888054228	2114.46983559302	1853.97165350411	3091.32021717609	1658.07620800496	3144.10852363414	1816.96509420052	2440.22086543158	2665.97959143516	1857.8338024212	1956.91290906649	2656.7991129625	2756.6404431935	2260.61055210855	2021.73396813732	2431.07678356025	1905.73063631186	2283.12782554471	2589.49854070143	2322.19959347837	1580.03034369245	1322.23568885798	1612.36879223552	1794.83540300694	2876.12380707357	2224.72403104112	2434.57651588114	3004.85644233587	2708.03927263211	2312.46864016839	2299.13708847029	1407.42404606612	1765.42309790378	2643.47024914905	1664.87840767637	2040.6702892064	2124.58218791772	2245.54032100925	1947.21649070411	2419.27075985289	650.385928899498	2449.73480452738	2663.5207753904	458.405273315434	1737.37079622297	2006.14452221136	2576.77810033301	2077.7763207886
VWF	2734.03222069438	1324.2553763078	658.735882048705	1686.51929833708	1664.15097425466	3767.69140096695	2189.62219061822	107824.666601937	1417.47337910414	9330.16306255656	1016.65175815906	45397.7527502211	7693.15605697132	642.095741757623	2251.17333354826	7677.77510243062	1360.5864025457	6159.85028321666	3131.57370932697	2084.57058827781	970.018615083216	8194.78993777007	4676.6256690143	4952.29946334338	5877.81155807334	2160.76556285228	4361.43542022991	5495.32039317439	2892.52352373904	5481.70926797862	2991.9438104254	2428.31265187367	2855.32271151895	13988.0886418936	1615.06786432425	12927.906837837	3316.58415279364	2011.90648328238	1860.49624090236	1838.48827925349	2421.97561892364	9012.78895961171	3492.2825784734	1920.50448260228	7757.69363942635	8374.91573438317	6294.17396347086	1407.76422561198	3575.272874868
Actual base excess, mmol/l	2.4	4.8	3.2	4.1	2.5	3.4	3.5	3.8	8.2	1.4	4.6	2.8	0.6		4.9	-3	2.7	1	4.9		3	2.1	4.9	3.8	1.4	3.6	1.2	0.6	-6.1			3.8		4.8		3	3.3	6.5	7.5	2.4		-1.9	12.2	0.8	2.7	6.1	3.8		2
Alanine aminotransferase (ALT), U/l	67	160	104	65	63	77	85	74	36	198		378	178	16	438	150	37	140	299	21		51	168	47	39	56	51	36	13	51	33	149	45	26	240	61	85	35	57	56	258	1087	227	93	1831	87	42	22	159
Albumin (clinical), g/l		22.7	25.4	23.7	19.9	27.3	21.3	29.6	29.8	35.6		26.7	21.8		25.7	24.8		33.2	25.7			24	29.1	24.4	21.6	17.1	29.4	20.3	26.8			23.4	23.7	25.9		30.2	25.9	28.7	24.6	28.4		32.5	25.6	31.9	30.4	30.4	28	33.1	28.6
Alkaline phosphatase, U/l		317	282	150	133	141	139	182	93	54		444	194		323	142	77	106	422			1198	95	179	219	71	87	134	72	331		135	148	116		100	307	85		96	367	159	224	94	132	117	1056		152
Anorganic phosphate, mmol/l	1.08	1.05	0.97	0.75	0.95	0.73	1.18	1.17	0.94	0.98		1	0.57		1	1.28	0.67	0.64	1.12			1.37	0.99	0.56	2.11	0.62	1.06	0.64	1.54			1.16	0.86	0.53		1.04	1.04	1.06	0.89			1.03	0.64	1.24	0.84	0.94	1.2		1.35
Antithrombin activity %		99		71		86			94				53									84	98	69		65	51		103			77					102	53	108			57	100		49	61	90
aPTT, s	52.2	56.1	66.6	44	55.5	62.4	35.1	37.6	54.6	31.8		37.3	44.2	31.1	54.8	49.5	37.2	42	38.6	52.1		58.3	40.2	53.4	66.1	53.7	57.8	31.2	107.1	44.3	35.5	56.3	56.1	51.2	32.7	49.6	61.5	44.8	46.4	38.1	33.6	44.6	43.2	33.3	51.1	68.7	78.1	31.7	41.8
Aspartate aminotransferase (AST), U/l	108	106	63	33	63	37	62	39	46	94		232	104	33	357	168	24	196	116			146	58	64	92	62	83	38	38	241		47	36	63		72	51	58	57	22	81	2291	273	77	9152	98	82		145
Basal TSH, mU/l		0.6								2.04			0.23										2.86	0.91			0.11		0.92								0.8	0.09							0.53	4.59
Basophiles per nl	0.03	0.01	0.02	0.02	0.04	0.02	0.05	0.03	0.05	0.02		0.02		0.02	0.03	0.06	0.08	0.07	0.02	0.03			0.05	0.12	0.12	0.03	0.03	0.04	0.01	0.05	0.03	0.1	0.01		0.03	0.08	0.02	0.08	0.04		0.02		0.02	0.08	0.02	0.1697		0.05	0.04
Basophiles, % of leukocytes	0.3	0.2	0.3	0.2	0.3	0.1	0.3	0.5	0.3	0.4		0.2		0.5	0.2	0.4	0.9	0.7	0.2	0.4			0.5	1.1	0.5	0.3	0.3	0.4	0.2	0.3	0.4	0.7	0.2		0.5	0.4	0.2	0.5	0.2		0.2		0.1	1	0.2	1		0.5	0.4
Bicarbonate, mmol/l	28.1	28.4	27.3	27.4	26.9	26.4	27.1	26.7	32.5	25	28.1	27.6	24.5		31.5	23.9	26.8	28.7	28		27.2	26.7	28	27.4	27.9	26.5	29.5	23.6	19.9			27.2		31.1		28.5	26.1	31.3	31.7	26.5		23.7	38.5	23.8	28.8	31.2	28.4		25.3
Bilirubin (direct), mg/dl															1.72				1.21			22.39		0.29	0.44				0.23			0.15										2.73			2.39
Bilirubin (total), mg/dl	9.16	1.35	0.54	0.47	1	0.53	1.25	0.49	1.06	0.81		1.3	1.3	0.25	1.66	1.2	0.15	1.54	0.94	0.46		24.03	0.54	0.41	0.47	0.2	2.61	0.47	0.45	5.16	0.35	0.21	0.31	2.07	0.73	1.9	0.72	1.47	0.92	0.15	0.54	2.76	0.81	0.54	2.87	1.55	23.65	0.24	0.28
Calcium, mmol/l	2.33	2.12	2.17	2.22		2.21	2.11	2.39	2.25	2.3		2.09	2.15	2.36	2.23	2.06	2.16	2.07		2.24		2.33	2.37	2.26	2.33		2.25			1.96	2.18	2.18	2.29	1.91	2.29	2.06	2.04	2.05	2.15			2.38		2.2	2.61	2.28	2.33	2.19	2.18
Carboxyhemoglobin (COHB), % of Hb	1.2	2.1	2.1	0.6	1.3	0.6	1.4	1.9		1.2		1.9	1.3		1.2	1.3	1.2	0.9	2			2.4	1.9	1.9	1.6	1.2	1.6	1.4	0.7			0.8		2.3		2	2.5	1		0.4		1.2	1.7	0.3	1.2	1.8	1.9		2.7
CD169/Siglec-1 antigens per monocyte		1412	1200					1200								2150		1200		1780			1244				1200			1294	2049			1432		5814	1215							2171		6696
CD169+ monocytes, % of monocytes		75	58					55								89		69		97			85				56			38	97			68		90	73							88		98
Chloride, mmol/l	112	110	102	120	112	120	111	107		108		106	115		110	109	109	106	108			106	112	117	109	112	107	111	110			106		105		106	106	106	105	107		112	105	109	109	105	110		106
Creatine Kinase MB, % of Creatine Kinase		52	48		32		23	133		5		36	31		23	2	36	3	24			15	35	26	57	28	8	31	23			114	8	50		19	50					15	7	32	8	5			8
Creatine Kinase MB, U/l		12	12		21		19	12		17.1		13	25		13	36	20	23	9			17.8	11	10	12	16	15	20	16			16.9	8.4	19		15	13					24	19	15	94.5	22			16
Creatine kinase, U/l		23	25	40	66	36	81	9	169	85		22	80	48	56	1779	56	777	37	161		120	31	39	21	58	183	65	69	25	72	15	106	38	58	81	26	157	123			156	270	47	1231	416		87	205
Creatinine, mg/dl	1.99	0.38	0.23	1.4	0.81	1.11	0.97	0.37	1.35	0.88		0.5	1.55	0.6	0.8	2.17	0.85	1.83	0.68	0.84		1.1	1.35	0.54	1.81	0.92	2	1.49	1.22	1.38	0.7	0.46	1.12	1.51	0.95	2.27	0.25	1.24	1.58	0.47	0.46	1.48	0.88	0.69	1.85	2.35	1.4	0.66	0.66
CRP (clinical), mg/l	249.8	124.4	79.3	214.4	170.3	215.9	161.6	11.3	59.4	8.2	25.5	45.1	91.4	2.5	261.1	139	3.1	74	76.5	97.6		177.3	109.8	42.5	202.8	116.3	250.8	108.1	97.7	74.8	13.2	43.3	44.2	104.2	2.6	82.5	54.3	106.7	96.4	8.5	26.7	69.3	129.5	50.5	135.1	126.3	266.8	23.4	83.8
D-Dimer, mg/l	2.37	3.32	4.44	4.16	2.71	3.52	2.27	2.24	5.63	1.14		2.18	2.55		1.99				2.35			1.98	5.12	2.73	3.99	4.45	17.61	5.08	1.47			3.87	5.53	10.38			5.21	4.84	6.22			2.6	2.03		4.16	3.5	2.08		1.69
Eosinophiles per nl		0.08	0.15		0.12		0.1	0.21		0.08		0.01		0.05	0.01	0.23	0.45	0.32	0.01	0.26			0.17	1.03	0.88	0.06	0.02	0.04	0.02	0.16	0.04	0.42	0.34	1.12	0.11	0.43	0.09				0.15		0.05	0.22		0.6788		0.09	0.08
Eosinophiles, % of leucocytes		1.4	2.2		0.9		0.7	3.8043478261		1.7		0.1		1.2	0.1	1.6	4.9	3.4	0.1	3.6			1.7	0.5	3.8	0.6	0.2	0.4	0.4	1	0.5	2.9	7.7	7	1.9	1.9	1				1.1		0.4	2.8		4		0.8	0.8
Erythroblasts per nl	0.17	0.01			0.08		0.45		0.04				1.05		0.02	0.03		0.01	0.01			0.87	0.01	0.01	0.01	0.01	0.01	0.02						0.05		0.26		0.13				1.47	0.01		0.02	0.06	0.35		0.01
Erythrocytes per pl	2.5	2.7	3.5	3	2.4	3.4	2.6	3.4	3	5.1	3.3	3.2	3.2	5.3	3.2	2.6	3.3	2.9	3.1	3.8		3	2.7	3.2	2.8	3.3	3	2.6	3.1	2	4.4	2.4	2.8	3.2	5.4	2.5	3	3.2	2.9	2.7	3.7	4.3	3.3	4.5	4.1	2.3	2.7	4.4	2.9
Estimated glomerular filtration rate (CKD-EPI), ml/min	37	90	90	54	83	72	73	90	58	90		90	41	90	90	29	83	36	90	83		76	51	90	39	79	32	43	57	49	83	90	71	45	90	28	90	65	48	90	90	44	90	90	33	27	57	90	90
Ferritin, ug/l	997.6	1190	816.6	2194.5	906.6	1884.2	1108	618.1	958.2	1331.1		351.5	1697	51.4	1255.6				504.8	779.1		2056	497.9	880.2	1992.9		1595.5	490.2	789.9	644.4	368.4	2472.6	1363.1	3329.1	1316.3		717.7	1262.4	1463.9			9274	939.4		78870	1787.2		538.3	437.3
Fibrinogen (clinical), g/l	13.07	6.3		7.13		7.4			2.93				4.77						9.25			11.58	7.06	7.43		7	5.85		7.47			7.24					6.09	2.84	3.91			4.04	8.99		5.27	5.33	10.5
Free hemoglobin, mg/dl				4		7			8																								5					10	8
Gamma-glutamyl transferase, U/l	1433	548	237	119	163	120	163	170	77	228		1334	288	29	740	538	53	379	1095	69		2011	133	443	404	49	126	202	52	432	23	171	105	193	220	273	356	60	109	99	551	190	570	122	160	372		25	312
Glucose, mg/dl	152	200	209	281	133	147	120	106	128	84	175	136	133		226	117	106	113	161			132	189	177	175	108	124	126	239			118		157		151	180	154	144	92		163	204	109	129	131	115		109
Haptoglobin (clinical), g/l			3.3	4.18		3.91		3.1	0.42	0.4					4.5							1.4		2.6									4.11	0.3				0.62	0.66			1.7			1.92				4
Hematocrit l/l	0.224	0.24	0.302	0.265	0.238	0.303	0.25	0.295	0.284	0.426	0.309	0.304	0.297	0.418	0.301	0.274	0.288	0.29	0.28	0.316		0.266	0.267	0.313	0.283	0.3	0.309	0.267	0.284	0.214	0.372	0.217	0.264	0.304	0.455	0.252	0.266	0.281	0.273	0.254	0.347	0.399	0.31	0.403	0.395	0.232	0.246	0.359	0.252
Hemoglobin, g/dl	7.4	7.8	9.8	8.1	7.2	9.6	7.8	9.6	8.8	14.9	10.3	9.4	9.6	12.6	9.2	8.6	10	9.2	9.2	11.2		9.2	8.7	10	8.7	10.3	9.9	8.4	10.1	6.8	12.9	6.9	8.3	9.6	15.4	8.2	8.7	9.6	8.8	8	11.3	12.6	9.5	12.8	12.1	7.5	8.2	12.3	8.1
HHb (deoxyhemoglobin), % of Hb	11.9	4.7	1.4	2.7	2.4	3.9	3.8	2.2	5.6	4.6	3.5	4.5	4.4		1.6	3.9	61.1	3.3	4.1		2.7	6	3.3	5	2.1	2.9	4.6	2.5	4.1			1.9		1		2.2	3.5	6.2	5.6	1.6		7.5	5.8	2.7	3.8	3.4	6		2.9
Highly fluorescent lymphocytes per �l										0.1		0.1	0.1		0.2									0.1																		0.3	0.1
Immature granulocytes per nl	0.36	0.04	0.07	0.12	0.4	0.17	0.63	0.05	0.97	0.05		0.13		0.02	0.18	1.59	0.07	0.71	0.09	0.07			0.25	0.07	0.33	0.16	0.2	0.14	0.04	0.08	0.03	0.32	0.01		0.15	1.22	0.06	1.37	0.52		0.05	0.82	0.13	0.37	0.33	1.16		0.37	0.06
Immature granulocytes, % of leukocytes	4.1	0.7	1	1	2.9	1.2	4.3	0.9	5.4	1.1		1.1		0.5	1.2	10.9	0.8	7.6	0.9	1			2.5	0.7	1.4	1.5	2.2	1.3	0.9	0.5	0.4	2.2	0.2	8.5	2.6	5.4	0.7	8.6	2.9		0.4	5.4	0.9	4.7	2.6	9.1		3.5	0.6
INR	1.31	1.42	1.47	1.28	1.04	1.43	0.98	1.14	2.14	0.97		1.15	1.1	1	1.11	1.39	1.04	1.18	1.11	1.2		1.53	1.06	1.11	1.17	1.09	1.75	1.03	1.1	1.33	1.07	1.1	1.26	1.38	1	1.61	1.55	1.36	1.71	1.07	1.16	1.38	1.18	1.03	1.88	1.65	2.04	0.89	1.11
Interleukin-6, ng/l	791		39.9	103	150.6	273	160.5	16	41	2.7		8.5	120.4	5.4	55.5				11.8	20		480		80.8	567.2	15.1		70.4	202.5	48.6	12.3	29.3	27.8	9028	2.7			49.9	39.8			41.6	59.6		153			9.8	64.3
Lactate dehydrogenase (LDH), U/l	442	369	250	265	420	309	367	223	432	428		256	501	347	351	361		300	205	375		391	237	266	385	337	283	329	432	312	315	294	254	478	399	426	280	453	378			645	438	424	4916	397		288	442
Lactate, mg/dl	9	13	13	8	8	11	9	13	9	5		4	11		11	7	7	7	7			37	9	14	10	6	13	10	6			6		11		11	10	12	10	5		17	8	15	26	10	12		7
Leukocytes per nl	8.67	5.63	6.85	7.27	13.56	14.56	14.52	5.52	17.99	4.67	11.25	14.72	22.5	4.01	15.44	14.64	9.23	9.35	9.87	7.27		11.86	10.12	10.76	14.28	9.65	9.13	10.75	4.05	15.61	7.62	13.12	4.4	16	5.74	22.7	8.64	16.79	18.14	9.34	13.21	23.34	13.69	7.86	12.8	16.97	10.8	10.71	9.88
Lipase, U/l		28		41		41				60		218							82			15	84	68			56		85			102					37		37			94	125		40	165
Lymphocytes per nl	0.97	0.48	0.58	1.25	2.41	1.37	1.45	0.62	0.85	1.52		1.88	1.248	1.45	1.6	0.7	2.56	1.1	1.32	1.19			1.15	2.87	1.98	1.03	0.22	1.92	0.83	1.25	1.69	3.51	1.18	0.8	1.95	1.91	0.44	0.96	0.7		2.06	0.2059	1.58	1.73	0.97	1.5273		1.25	1.21
Lymphocytes, % of leukocytes	11.1	8.5	8.5	10.5	17.8	9.4	10	11.2	4.7	32.5		16	5	36.2	10.4	4.8	27.7	11.8	13.4	16.4			11.4	1	8.5	9.7	2.4	17.9	18.6	8	22.2	24	26.8	5	34	8.4	5.1	6	3.9		15.6	1	11.5	22	7.6	9		11.7	12.2
Magnesium, mmol/l		0.82		0.86		0.84	1.04		0.86	0.91			1.08									0.83	0.79		0.96		0.83		0.52			0.81					0.69	0.86							1.1	0.87	0.83
Mean corpuscular hemoglobin (MCH), pg	29.7	29.1	28.2	27.5	30.5	28.4	30.6	28.2	29.2	29.5	31.5	29	30.3	23.8	29	32.6	30.7	32.2	29.4	29.6		30.7	32	31.7	31.3	31.5	32.6	31.9	32.7	34.5	29.6	28.9	29.3	30.1	28.5	32.3	28.8	30.1	30.1	29.5	31	29.6	29.2	28.8	29.6	32.9	30	27.8	27.8
Mean corpuscular hemoglobin concentration (MCHC), g/dl	33	32.5	32.5	30.6	30.3	31.7	31.2	32.5	31	35	33.3	30.9	32.3	30.1	30.6	31.4	34.7	31.7	32.9	35.4		34.6	32.6	31.9	30.7	34.3	32	31.5	35.6	31.8	34.7	31.8	31.4	31.6	33.8	32.5	32.7	34.2	32.2	31.5	32.6	31.6	30.6	31.8	30.6	32.3	33.3	34.3	32.1
Mean corpuscular volume (MCV), fl	90	90	87	90	101	90	98	87	94	84	95	94	94	79	95	104	88	101	90	83		89	98	99	102	92	102	102	92	109	85	91	93	95	84	99	88	88	94	94	95	94	95	91	97	102	90	81	87
Mean platelet volume, fl	13.4	12.8	12.4	12.4	11.8	12.6	12.2	11.8	13.6	11.2	11	12.2	12.4	11.8	13.5	11.7	10.6	11.1	12.3	9.8			12.1	11.5	11.9	12	11.1	11.5	12.9	9.5	10.9	12.3	13.2	11.1	11.5	11.1	12.1	14.1	12.5	10.7	10.5	12.8	13	11.1	12.3	11.2		10.3	13.8
Methemoglobin, % of Hb	1.4	0.9	0.4	1.2	1	1.2	1.1	0.4		0.8		1	0.6		1.2	1	1.1	1.4	1.2			0.8	0.4	1	1.1	1.2	1.1	0.8	1.4			1		2.7		1.9	0.3	1.3		0.6		1.2	1.5	0.9	1	2.5	0.8		0.4
Monocytes per nl	0.83	0.47	0.58	0.32	2.46	0.43	1.95	0.56	0.59	0.33		0.79	1.7472	0.15	1.06	0.6	1.05	0.77	0.76	0.48			0.38	1.38	2.23	0.49	0.46	1.22	0.24	0.59	0.62	0.92	0.13	0.32	0.39	1.46	0.63	0.67	1.22		0.7	0.6177	1.45	0.63	0.36	1.3576		0.97	0.54
Monocytes, % of leukocytes	9.5	8.3	8.5	2.7	18.1	3	13.4	10.1	3.3	7.1		6.7	7	3.7	6.9	4.1	11.4	8.2	7.7	6.6			3.8	0.5	9.6	4.6	5	11.3	5.4	3.8	8.1	6.3	3	2	6.8	6.4	7.3	4.2	6.7		5.3	3	10.6	8	2.8	8		9.1	5.5
Myoglobin, ug/l										37																												664
N-terminal pro b-type Natriuretic Peptide (NT-proBNP), ng/l		1768	108	736	5841	487	4925	160	589	10		689	3815	15	597	4178		12811	1137	837			925	640	1064		5863	18397	909	1126	781		162	6818	8	4209	490	829	513				603	28	23874	4193		245	75
Neutrophil-to-lymphocyte ratio	6.77319587628866	9.47916666666667	9.39655172413793	8.176	3.37344398340249	9.17518248175182	7.13103448275862	6.53225806451613	18.2705882352941	1.75657894736842		4.74468085106383		1.6	7.85	16.3714285714286	1.9609375	5.8	5.81060606060606	4.40336134453782			7.06086956521739	1.84320557491289	8.98989898989899	8.59223300970874	37.2727272727273	3.84895833333333	4	10.784	3.08284023668639	2.66666666666667	2.3135593220339	11.825	1.59487179487179	9.21465968586388	16.8181818181818	13.3229166666667	22.3714285714286		4.96601941747573	64.3030597377368	6.62025316455696	2.79190751445087	11.4639175257732	6.3772670726118		6.384	6.5702479338843
Neutrophil activity					51		52			48		50	48		54		41		49					52	56	50		52	50													49	55		52
Neutrophil granularity intensity					153		153			144		151	147		153		157		150					156	157	155		153	145													144	155		139
Neutrophils per nl	6.57	4.55	5.45	10.22	8.13	12.57	10.34	4.05	15.53	2.67		8.92		2.32	12.56	11.46	5.02	6.38	7.67	5.24			8.12	5.29	17.8	8.85	8.2	7.39	3.32	13.48	5.21	9.36	2.73	9.46	3.11	17.6	7.4	12.79	15.66		10.23	13.24	10.46	4.83	11.12	9.74		7.98	7.95
Neutrophils, % of leukocytes	75	80.9	79.5	85.6	60	86.3	71.3	73.5	86.3	57.2		75.9		57.9	81.2	78.2	54.3	68.3	77.7	72			80.1	96.5	76.2	83.3	89.9	68.7	74.5	86.4	68.4	63.9	62.1	71.2	54.2	77.5	85.7	80.7	86.3		77.4	87.3	76.5	61.5	86.8	76.7		74.4	80.5
Oxyhemoglobin (O2Hb), % of Hb	85.5	92.3	96.1	96.5	95.3	95.3	93.7	95.5	93.6	93.4	95.7	92.6	93.7		96	93.8		94.4	92.7		96.5	90.8	94.4	92.1	95.2	94.7	92.7	95.3	93.8			97.3		94		93.9	93.7	93	93.6	97.4		92.5	91	94.6	94	92.3	91.3		94
PaO2, mmHg	60.1	69.4	99.8	88.2	141	80.2	98	91.6	70.9	75.6		80.9	82.2		135	100		98.3	79.3			72.7	78.3	71	112	87.3	81.7	118	106			99		136		97.7	72.3	69.8	71.5	113		79.3	73.4	101	87.9	80.1	72.1		76.1
pCO2, mmHg	52.2	39.7	42.1	37.2	43.7	35.1	38.4	35.2	45.9	37.7	38.7	46.8	38.3		58.7	55.4		68.1	36.7		41.9	44.1	36.3	39	57.9	35.1	73	33.1	44.2			37.1		59.2		51.7	33.7	48.4	45	41.1		44.7	60.1	34.5	53.3	52.2	45.9		34.6
pH	7.35	7.468	7.428	7.48	7.406	7.488	7.463	7.493	7.464	7.436	7.474	7.389	7.422		7.35	7.258	7.426	7.248	7.495		7.428	7.4	7.499	7.46	7.304	7.49	7.231	7.467	7.276			7.478		7.339		7.36	7.5	7.427	7.462	7.425		7.33	7.423	7.453	7.352	7.395	7.409		7.477
Potassium, mmol/l	4.3	4	4.2	4.5	4.8	4.2	4.7	3.6	4.2	4.1		3.8	4.5	4.2	5.3	5.4	4	3.4	3.7	3.4		4.5	4	4.2	4.4	4.2	4.5	4.3	4.1	3.7	3.8	4.4	3.9	4.8	4.2	5.3	4.4	3.8	4	3.7	3.9	4.4	3.7	4.2	4.5	3.9	3.7	3.3	4.5
Procalcitonin, �g/l	2.41	0.67	0.17	12.2	1.1	1.36	1.69	0.12	1.06	0.06		0.17	1.98	0.03	0.31	1.64	0.11	1.89	0.25	0.06		2.17	0.32	0.42	2.02	0.39	3.83	0.57	0.24	0.18	0.02	0.11	0.81	4.4	0.06	1.76	0.18	2.82	0.51			2.22	0.2	0.08	6.72	1.85	2.49	0.05	0.14
Pseudocholinesterase, kU/l		2.6																	4.11				3.47				1.49										3.46									1.58
Red blood cell distribution width (RDW-CV), %	16.3	15.9	14.4	17.2	21.2	17.3	19.4	14	16.4	11.9	13.4	15.9	17.3	16.2	15.9	14.9	12.6	14.3	15.9	13.6		18.2	13.9	15.5	16	13.2	14	21.7	13.4	15	13	15.4	16.3	22.9	11.9	20.1	14.8	17.2	16.1	16.5	15.8	15.3	15.7	12.9	15.3	18.1	18.1	12.1	13.5
Reticulocyte hemoglobin equivalent, pg				26.4		25.5			36.4																								31.4	34				36.8	37						32
Reticulocyte production index (RPI)				0.2		0.4			0.7																								0.2	1.8				0.4	0.8						1
Reticulocytes per nl				19.7		33.1			59																								15.2	139.2				40.2	71.2						43.5
Reticulocytes, % of erythrocytes				0.62		0.98			1.96																								0.46	4.31				1.24	2.44						0.87
Segment core granulocytes, % of leukocytes		94							89				73											49										73		71						86				71
sO2, %	87.8	95.2	98.6	97.2	97.5	96.1	96.1	98.7	94.4	95.3		95.4	95.5		98.4	96		96.6	95.8			93.8	96.6	94.9	97.8	97	95.3	97.4	95.8			98		99		97.7	96.4	93.7	94.4	98.4		94.8	94	97.3	96.1	96.4	93.8		97
Sodium, mmol/l	139	147	133	158	143	155	144	138	147	140		140	144	142	145	141	140	146	144	140		147	148	148	144	143	144	141	139	136	140	137	160	142	142	146	136	147	149	141	140	142	147	139	142	143	151	139	137
Standard base excess (SBE), mmol/l	2.9	4.8	3.2	4	2.6	3.1	3.5	3.5	8.4	1.2	4.5	3	0.6		6.1	-2.2	2.7	2	4.7		3.1	2.3	4.7	3.7	2.1	3.3	2.6	0.3	-5.7			3.7		5.6		3.4	3	6.9	7.7	2.4		-1.4	13.3	0.3	3.6	6.4	4		2
Standard bicarbonate (SBC), mmol/l	26.4	28.7	27.2	28.1	26.7	27.4	27.6	27.8	31.9	25.6	28.5	26.8	25		28.8	21.9	25.8	25.2	28.8		27.1	26.2	28.8	27.7	25.7	27.6	25.4	24.9	19.4			27.9		28.7		27.1	27.3	30.3	31.2	26.6		22.7	35.9	25.1	26.8	30	27.8		26.2
Thrombocytes per nl	247	325	142	160	231	215	139	195	78	203	354	373	120	273	362	190	561	152	351	459		74	330	338	312	212	147	378	106	232	250	330	105	156	242	284	206	45	130	356	351	206	335	534	196	269	81	335	350
Triglycerides, mg/dl		177																					135				245										87									208
Troponin T HS, ng/l					118		116			8		37	127		34	44		33	38	31			29	46	57	26		118	21	18	8	29	239									77	38		253			5
Urea, mg/dl	60	52	27	163	43	109	53	41	111	19		27	88	26	51	79	52	57	50			65	76	63	97	78	43	90	36	26		42	101	58		108	40	113	130	21	20	62	67	45	38	91	68	36	49
[truncated: 638 more columns]
