# Supplementary material for: A time-resolved proteomic and prognostic map of COVID-19
Source: Cell Syst. 2021 Aug 18;12(8):780–794.e7. doi: 10.1016/j.cels.2021.05.005 (PMC8201874; doi:10.1016/j.cels.2021.05.005)
Supplement: Data S1. Machine learning scripts, related to STAR methods [file mmc10.zip › Machine learning/Output_Data/FirstMaxWHO.txt]

520_TOF1_AF_030_ZeBanC_P1_C1
520_TOF1_AF_036_ZeBanC_P1_C5
520_TOF1_AF_040_ZeBanC_P1_C8
520_TOF1_AF_042_ZeBanC_P1_C10
520_TOF1_AF_045_ZeBanC_P1_C12
520_TOF1_AF_059_ZeBanC_P1_D12
520_TOF1_AF_066_ZeBanC_P1_E5
520_TOF1_AF_067_ZeBanC_P1_E6
520_TOF1_AF_068_ZeBanC_P1_E7
520_TOF1_AF_079_ZeBanC_P1_F4
520_TOF1_AF_080_ZeBanC_P1_F5
520_TOF1_AF_090_ZeBanC_P1_G1
520_TOF1_AF_102_ZeBanC_P1_G10
520_TOF1_AF_113_ZeBanC_P1_H7
520_TOF1_AF_114_ZeBanC_P1_H8
520_TOF1_AF_120_ZeBanC_P2_A1
520_TOF1_AF_123_ZeBanC_P2_A4
520_TOF1_AF_130_ZeBanC_P2_A9
520_TOF1_AF_139_ZeBanC_P2_B4
520_TOF1_AF_140_ZeBanC_P2_B5
520_TOF1_AF_147_ZeBanC_P2_B11
520_TOF1_AF_152_ZeBanC_P2_C3
520_TOF1_AF_158_ZeBanC_P2_C7
520_TOF1_AF_160_ZeBanC_P2_C9
520_TOF1_AF_183_ZeBanC_P2_E4
520_TOF1_AF_188_ZeBanC_P2_E7
520_TOF1_AF_189_ZeBanC_P2_E8
520_TOF1_AF_194_ZeBanC_P2_E12
520_TOF1_AF_195_ZeBanC_P2_F1
520_TOF1_AF_215_ZeBanC_P2_G6
520_TOF1_AF_231_ZeBanC_P2_H6
520_TOF1_AF_232_ZeBanC_P2_H7
520_TOF1_AF_237_ZeBanC_P2_H11
520_TOF1_AF_245_ZeBanC_P5_A9
520_TOF1_AF_269_ZeBanC_P5_D5
520_TOF1_AF_289_ZeBanC_P5_F12
520_TOF1_AF_293_ZeBanC_P5_G3
520_TOF1_AF_313_ZeBanC_P3_A1
520_TOF1_AF_321_ZeBanC_P3_A8
520_TOF1_AF_331_ZeBanC_P3_B5
520_TOF1_AF_332_ZeBanC_P3_B6
520_TOF1_AF_340_ZeBanC_P3_B12
520_TOF1_AF_345_ZeBanC_P3_C3
520_TOF1_AF_356_ZeBanC_P3_C12
520_TOF1_AF_358_ZeBanC_P3_D2
520_TOF1_AF_363_ZeBanC_P3_D6
520_TOF1_AF_365_ZeBanC_P3_D8
520_TOF1_AF_371_ZeBanC_P3_E1
520_TOF1_AF_377_ZeBanC_P3_E5
520_TOF1_AF_378_ZeBanC_P3_E6
520_TOF1_AF_380_ZeBanC_P3_E7
520_TOF1_AF_393_ZeBanC_P3_F6
520_TOF1_AF_395_ZeBanC_P3_F8
520_TOF1_AF_423_ZeBanC_P3_H6
520_TOF1_AF_429_ZeBanC_P3_H11
520_TOF1_AF_432_ZeBanC_P4_A2
520_TOF1_AF_436_ZeBanC_P4_A4
520_TOF1_AF_442_ZeBanC_P4_A9
520_TOF1_AF_450_ZeBanC_P4_B4
520_TOF1_AF_452_ZeBanC_P4_B6
520_TOF1_AF_454_ZeBanC_P4_B7
520_TOF1_AF_463_ZeBanC_P4_C3
520_TOF1_AF_467_ZeBanC_P4_C5
520_TOF1_AF_470_ZeBanC_P4_C8
520_TOF1_AF_476_ZeBanC_P4_D1
520_TOF1_AF_481_ZeBanC_P4_D5
520_TOF1_AF_500_ZeBanC_P4_E8
520_TOF1_AF_501_ZeBanC_P4_E9
520_TOF1_AF_505_ZeBanC_P4_E12
520_TOF1_AF_516_ZeBanC_P4_F9
520_TOF1_AF_523_ZeBanC_P4_G3
520_TOF1_AF_526_ZeBanC_P4_G6
520_TOF1_AF_539_ZeBanC_P4_H4
520_TOF1_AF_542_ZeBanC_P4_H6
520_TOF1_AF_575_ZeBanC_P6_C6
520_TOF1_AF_581_ZeBanC_P6_D1
520_TOF1_AF_587_ZeBanC_P6_D6
520_TOF1_AF_588_ZeBanC_P6_D10
520_TOF1_AF_593_ZeBanC_P6_E3
520_TOF1_AF_603_ZeBanC_P6_F5
710_TOF1_LS_023_ZeBanc2_P5_H6
710_TOF1_LS_025_ZeBanc2_P4_G10
710_TOF1_LS_028_ZeBanc2_P4_B10
710_TOF1_LS_057_ZeBanc2_P4_H12
710_TOF1_LS_061_ZeBanc2_P4_H8
710_TOF1_LS_084_ZeBanc2_P4_F2
710_TOF1_LS_141_ZeBanc2_P1_G7
710_TOF1_LS_165_ZeBanc2_P3_C5
710_TOF1_LS_180_ZeBanc2_P2_D10
710_TOF1_LS_187_ZeBanc2_P4_F5
710_TOF1_LS_209_ZeBanc2_P3_E11
710_TOF1_LS_213_ZeBanc2_P3_F1
710_TOF1_LS_233_ZeBanc2_P2_G6
710_TOF1_LS_241_ZeBanc2_P2_C7
710_TOF1_LS_244_ZeBanc2_P2_C2
710_TOF1_LS_261_ZeBanc2_P4_C5
710_TOF1_LS_267_ZeBanc2_P1_B9
710_TOF1_LS_270_ZeBanc2_P3_G6
710_TOF1_LS_298_ZeBanc2_P4_D5
710_TOF1_LS_318_ZeBanc2_P4_C10
710_TOF1_LS_343_ZeBanc2_P3_C7
710_TOF1_LS_366_ZeBanc2_P2_F4
710_TOF1_LS_367_ZeBanc2_P5_B10
710_TOF1_LS_392_ZeBanc2_P2_C12
710_TOF1_LS_401_ZeBanc2_P1_B6
710_TOF1_LS_404_ZeBanc2_P3_H5
710_TOF1_LS_412_ZeBanc2_P2_B11
710_TOF1_LS_427_ZeBanc2_P1_H1
710_TOF1_LS_454_ZeBanc2_P3_A10
710_TOF1_LS_470_ZeBanc2_P2_A9
