# Supplementary material for: A time-resolved proteomic and prognostic map of COVID-19
Source: Cell Syst. 2021 Aug 18;12(8):780–794.e7. doi: 10.1016/j.cels.2021.05.005 (PMC8201874; doi:10.1016/j.cels.2021.05.005)
Supplement: Data S1. Machine learning scripts, related to STAR methods [file mmc10.zip › Machine learning/Output_Data/Important_Features_Clinical.tsv]

Feature	rel. Importance
PaO2, mmHg	0.116123304
Oxyhemoglobin (O2Hb), % of Hb	0.103246704
HHb (deoxyhemoglobin), % of Hb	0.09629318
Leukocytes per nl	0.05570327
N-terminal pro b-type Natriuretic Peptide (NT-proBNP), ng/l	0.044027295
Antithrombin activity %	0.04252071
Albumin (clinical), g/l	0.036511146
Erythroblasts per nl	0.03465093
Neutrophil-to-lymphocyte ratio	0.033127874
D-Dimer, mg/l	0.031315293
Urea, mg/dl	0.02957402
Alanine aminotransferase (ALT), U/l	0.025077796
Chloride, mmol/l	0.023271745
Neutrophils, % of leukocytes	0.022032626
Erythrocytes per pl	0.02052258
Hemoglobin, g/dl	0.019637017
Troponin T HS, ng/l	0.019063048
Bilirubin (total), mg/dl	0.018085066
sO2, %	0.017953334
Lymphocytes, % of leukocytes	0.017715415
Glucose, mg/dl	0.016075365
pCO2, mmHg	0.014528746
Procalcitonin, �g/l	0.014043483
Interleukin-6, ng/l	0.013047532
pH	0.01158732
Red blood cell distribution width (RDW-CV), %	0.011027213
Immature granulocytes, % of leukocytes	0.009537129
Neutrophils per nl	0.008797956
Creatine Kinase MB, % of Creatine Kinase	0.008535418
CRP (clinical), mg/l	0.008480631
INR	0.0073821545
aPTT, s	0.007301355
Lactate, mg/dl	0.0068581654
Creatine kinase, U/l	0.00671057
Gamma-glutamyl transferase, U/l	0.0063032736
Hematocrit l/l	0.006275481
Anorganic phosphate, mmol/l	0.0062218383
Lactate dehydrogenase (LDH), U/l	0.005842683
Immature granulocytes per nl	0.005338344
Actual base excess, mmol/l	0.0037487382
Potassium, mmol/l	0.0037468993
Eosinophiles per nl	0.0026089638
Sodium, mmol/l	0.00233231
Eosinophiles, % of leucocytes	0.0023253686
Basophiles, % of leukocytes	0.0023250068
Mean corpuscular hemoglobin concentration (MCHC), g/dl	0.0021875934
Aspartate aminotransferase (AST), U/l	0.00022683726
Methemoglobin, % of Hb	0.00015130304
Basal TSH, mU/l	0.0
Carboxyhemoglobin (COHB), % of Hb	0.0
Segment core granulocytes, % of leukocytes	0.0
Triglycerides, mg/dl	0.0
Thrombocytes per nl	0.0
CD169+ monocytes, % of monocytes	0.0
CD169/Siglec-1 antigens per monocyte	0.0
Calcium, mmol/l	0.0
Basophiles per nl	0.0
Standard base excess (SBE), mmol/l	0.0
Bilirubin (direct), mg/dl	0.0
Bicarbonate, mmol/l	0.0
Alkaline phosphatase, U/l	0.0
Standard bicarbonate (SBC), mmol/l	0.0
Creatine Kinase MB, U/l	0.0
Mean platelet volume, fl	0.0
Creatinine, mg/dl	0.0
Reticulocytes, % of erythrocytes	0.0
Mean corpuscular hemoglobin (MCH), pg	0.0
Magnesium, mmol/l	0.0
Lymphocytes per nl	0.0
Lipase, U/l	0.0
Monocytes per nl	0.0
Monocytes, % of leukocytes	0.0
Myoglobin, ug/l	0.0
Neutrophil activity	0.0
Highly fluorescent lymphocytes per �l	0.0
Neutrophil granularity intensity	0.0
Haptoglobin (clinical), g/l	0.0
Pseudocholinesterase, kU/l	0.0
Free hemoglobin, mg/dl	0.0
Fibrinogen (clinical), g/l	0.0
Ferritin, ug/l	0.0
Estimated glomerular filtration rate (CKD-EPI), ml/min	0.0
Reticulocyte hemoglobin equivalent, pg	0.0
Mean corpuscular volume (MCV), fl	0.0
Reticulocytes per nl	0.0
Reticulocyte production index (RPI)	0.0
