# Supplementary material for: A time-resolved proteomic and prognostic map of COVID-19
Source: Cell Syst. 2021 Aug 18;12(8):780–794.e7. doi: 10.1016/j.cels.2021.05.005 (PMC8201874; doi:10.1016/j.cels.2021.05.005)
Supplement: Data S1. Machine learning scripts, related to STAR methods [file mmc10.zip › Machine learning/Output_Data/Important_Features_Proteome.tsv]

Feature	rel. Importance
CLEC3B	0.077970415
PPBP	0.07776938
PGLYRP2	0.060429353
ITIH4	0.059197485
APOA2	0.043339018
LUM	0.043178964
SERPINA1	0.04230496
KLKB1	0.041978993
GSN	0.039159212
CPB2	0.03823484
C1S	0.03749121
PIGR	0.036685884
VWF	0.030900111
PF4	0.030693863
C1R	0.028393826
AHSG	0.020911599
SERPINF1	0.020378593
APOL1	0.01585367
HBB	0.014980182
CST3	0.012640947
HPR	0.012470307
MASP1	0.012408839
APOD	0.012128065
LYZ	0.010989266
S100A9	0.010405345
APOC3	0.009948781
APOC1	0.00994227
ECM1	0.009791798
B2M	0.009388532
C4B	0.008776099
LRG1	0.008579376
APOH	0.008348545
HBA1	0.008326903
C4BPB	0.008130723
CD44	0.0074107954
APOA4	0.0072903587
C8A	0.0070015956
SERPINA7	0.0065694824
RBP4	0.0059134862
PZP	0.0051443726
F13A1	0.0050989757
SERPINA3	0.005004056
HPX	0.003912272
HGFAC	0.0038325845
HBD	0.003321847
ACTBL2	0.0032867629
ALB	0.0028930814
APOC4	0.0028412663
ITIH2	0.0028040498
CPN2	0.0026849818
TGFBI	0.0024399965
PRG4	0.0019321729
CLU	0.0018529032
CRP	0.0017503011
F10	0.0014190439
IGFALS	0.0014029697
IGHAs	0.0006920165
APOB	0.00068768737
CFHR4	0.0004379665
SERPINA6	0.00024758445
ACTB;ACTG1	0.0
CD5L	0.0
CFB	0.0
CFD	0.0
CFH	0.0
CFH;CFHR1	0.0
CFHR1	0.0
CFHR2	0.0
CFHR5	0.0
CFP	0.0
CFI	0.0
APOE	0.0
A2M;PZP	0.0
CNDP1	0.0
CP	0.0
APOA1	0.0
A2M	0.0
CPN1	0.0
APCS	0.0
AMBP	0.0
APOC2	0.0
AGT	0.0
CD14	0.0
C2	0.0
ACTA2;ACTB;ACTG1;ACTG2	0.0
C3	0.0
C1RL	0.0
C4A;C4B	0.0
C1QC	0.0
C4BPA	0.0
C1QB	0.0
C5	0.0
C6	0.0
C7	0.0
C1QA	0.0
C8B	0.0
C8G	0.0
BTD	0.0
AZGP1	0.0
C9	0.0
CA1	0.0
ATRN	0.0
APOM	0.0
CA2	0.0
AFM	0.0
C4A	0.0
FGB	0.0
F11	0.0
ORM1;ORM2	0.0
RNASE1	0.0
PROS1	0.0
PRDX2	0.0
PON1	0.0
PLG	0.0
ORM2	0.0
ORM1	0.0
SAA1	0.0
MST1	0.0
MBL2	0.0
MASP2	0.0
LPA	0.0
LGALS3BP	0.0
LCAT	0.0
S100A8	0.0
SAA1;SAA2	0.0
F12	0.0
SERPINF2	0.0
TTR	0.0
THBS1	0.0
TFRC	0.0
TF	0.0
SHBG	0.0
SERPING1	0.0
SERPIND1	0.0
SAA2	0.0
SERPINC1	0.0
SERPINA5	0.0
SERPINA4	0.0
SERPINA10	0.0
SELL	0.0
SAA4	0.0
LBP	0.0
KNG1	0.0
JCHAIN	0.0
FCN3	0.0
GC	0.0
FN1	0.0
FGG	0.0
VTN	0.0
FGA	0.0
FETUB	0.0
FCGR3A	0.0
ITIH3	0.0
FCGBP	0.0
FBLN1	0.0
F9	0.0
F5	0.0
F2	0.0
F13B	0.0
GPLD1	0.0
GPX3	0.0
HABP2	0.0
HBB;HBD	0.0
HP	0.0
HP;HPR	0.0
HRG	0.0
IGHD	0.0
IGHGs	0.0
IGHM	0.0
IGHVs	0.0
IGKC	0.0
IGKVs	0.0
IGLCs	0.0
IGLLs	0.0
IGLVs	0.0
ITIH1	0.0
A1BG	0.0
