# Supplementary material for: A time-resolved proteomic and prognostic map of COVID-19
Source: Cell Syst. 2021 Aug 18;12(8):780–794.e7. doi: 10.1016/j.cels.2021.05.005 (PMC8201874; doi:10.1016/j.cels.2021.05.005)
Supplement: Data S1. Machine learning scripts, related to STAR methods [file mmc10.zip › Machine learning/Output_Data/Prediction_Age_Mechanical_Ventilation.tsv]

True	Predicted
0	0.5977223515510559
1	0.6887117028236389
1	0.3289268910884857
1	0.7171324491500854
0	0.5553752779960632
1	0.4403603672981262
1	0.6070516705513
0	0.7780393362045288
1	0.3532012701034546
0	0.3377828598022461
0	0.4642215967178345
1	0.7858511805534363
1	0.28065234422683716
1	0.6476268172264099
1	0.6385083794593811
0	0.3431672155857086
1	0.2503351867198944
1	0.7067388296127319
0	0.46167445182800293
1	0.6569007635116577
1	0.6089020371437073
0	0.7837750315666199
0	0.40035709738731384
0	0.27660176157951355
0	0.4530728757381439
0	0.34105250239372253
1	0.5715131163597107
0	0.3622896373271942
1	0.7548092007637024
1	0.6894944310188293
0	0.4748699963092804
0	0.38705965876579285
0	0.6703894138336182
0	0.38606175780296326
1	0.678584098815918
0	0.32245388627052307
1	0.6903989911079407
0	0.7295119762420654
0	0.3756839632987976
1	0.8099796175956726
1	0.2724247872829437
0	0.42968469858169556
1	0.8155999183654785
1	0.7040712237358093
0	0.47575807571411133
0	0.37334123253822327
0	0.5070198178291321
1	0.6652463674545288
1	0.8242687582969666
0	0.3544490337371826
0	0.6040300726890564
1	0.6522513031959534
0	0.74539715051651
1	0.618333637714386
0	0.3468429744243622
1	0.24544335901737213
0	0.781205415725708
0	0.3890024721622467
1	0.5963495373725891
0	0.7233485579490662
0	0.3580445945262909
1	0.6422739624977112
1	0.5830212831497192
0	0.4384956657886505
1	0.6044826507568359
1	0.277253657579422
1	0.41787585616111755
1	0.22389689087867737
0	0.4625696539878845
0	0.3730485439300537
1	0.6130967736244202
0	0.8232852220535278
0	0.3439577519893646
1	0.5131521224975586
1	0.7810863256454468
0	0.7072861194610596
0	0.28658974170684814
1	0.4770057499408722
0	0.277157723903656
1	0.4480705261230469
1	0.3041837215423584
1	0.672775149345398
1	0.3378792703151703
1	0.4442504942417145
0	0.7439958453178406
1	0.4866568446159363
0	0.26410919427871704
1	0.6472945809364319
0	0.6390479803085327
1	0.24487152695655823
1	0.1925998330116272
0	0.591257631778717
0	0.6663264036178589
0	0.6282982230186462
0	0.3623693585395813
0	0.28465181589126587
0	0.39801979064941406
1	0.6199327111244202
0	0.24216848611831665
0	0.7631502151489258
1	0.7050421237945557
0	0.39668673276901245
1	0.7084811329841614
1	0.7084811329841614
0	0.34053826332092285
0	0.7420527338981628
1	0.21143163740634918
1	0.3095475435256958
1	0.6048012375831604
1	0.6929061412811279
