# Supplementary material for: A time-resolved proteomic and prognostic map of COVID-19
Source: Cell Syst. 2021 Aug 18;12(8):780–794.e7. doi: 10.1016/j.cels.2021.05.005 (PMC8201874; doi:10.1016/j.cels.2021.05.005)
Supplement: Data S1. Machine learning scripts, related to STAR methods [file mmc10.zip › Machine learning/Output_Data/Prediction_BMI_Mechanical_Ventilation.tsv]

True	Predicted
0	0.33577537536621094
1	0.5414532423019409
1	0.7906707525253296
1	0.51607346534729
0	0.5911468863487244
1	0.5275322794914246
1	0.6592333912849426
0	0.3063448667526245
1	0.5813207030296326
0	0.5690401792526245
0	0.8111705780029297
1	0.7964354753494263
1	0.7964354753494263
1	0.798896312713623
1	0.48674046993255615
0	0.7626093029975891
1	0.6138622164726257
1	0.6138622164726257
0	0.08872541785240173
1	0.5317003130912781
1	0.7486789226531982
0	0.09410440176725388
0	0.09410440176725388
0	0.09410440176725388
0	0.6163142919540405
0	0.8413675427436829
1	0.4011688828468323
0	0.11893611401319504
1	0.6996778845787048
1	0.4353913366794586
0	0.09444402903318405
0	0.5808035731315613
0	0.7670826315879822
0	0.10005412250757217
1	0.6475434303283691
0	0.7085874676704407
1	0.4453604519367218
0	0.33240455389022827
0	0.7595701217651367
1	0.6017674803733826
1	0.7206056118011475
0	0.6627209782600403
1	0.6334304809570312
1	0.4267192482948303
0	0.3016905188560486
0	0.7922237515449524
0	0.8055804967880249
1	0.7783516049385071
1	0.6618391871452332
0	0.5274192690849304
0	0.5762215256690979
1	0.5676088333129883
0	0.09456758946180344
1	0.6678411364555359
0	0.10934433341026306
1	0.340663880109787
0	0.09395869076251984
0	0.7176973819732666
1	0.7088742852210999
0	0.09559474885463715
0	0.09559474885463715
1	0.6777834892272949
1	0.6654905080795288
0	0.7385042309761047
1	0.5076128840446472
1	0.4754545986652374
1	0.41139140725135803
1	0.6376929879188538
0	0.08806628733873367
0	0.7063612937927246
1	0.691677451133728
0	0.1032857894897461
0	0.2644439935684204
1	0.6403964161872864
1	0.4453127682209015
0	0.10734932869672775
0	0.47335612773895264
1	0.6763965487480164
0	0.5709765553474426
1	0.36782440543174744
1	0.600575864315033
1	0.544642984867096
1	0.6218428611755371
1	0.3101516366004944
0	0.5350165367126465
1	0.6854916214942932
0	0.5383741855621338
1	0.45863378047943115
0	0.7441518902778625
1	0.08745302259922028
1	0.402891606092453
0	0.09129060804843903
0	0.5481921434402466
0	0.4677121937274933
0	0.8047767877578735
0	0.2496424913406372
0	0.6508320569992065
1	0.7513205409049988
0	0.5883397459983826
0	0.46766969561576843
1	0.7756175398826599
0	0.2672656178474426
1	0.7115708589553833
1	0.7753037214279175
0	0.09143874049186707
0	0.09143874049186707
1	0.4318900406360626
1	0.678299069404602
1	0.5963818430900574
1	0.6723697781562805
