# Supplementary material for: A time-resolved proteomic and prognostic map of COVID-19
Source: Cell Syst. 2021 Aug 18;12(8):780–794.e7. doi: 10.1016/j.cels.2021.05.005 (PMC8201874; doi:10.1016/j.cels.2021.05.005)
Supplement: Data S1. Machine learning scripts, related to STAR methods [file mmc10.zip › Machine learning/Output_Data/Prediction_Charlson index_Mechanical_Ventilation.tsv]

True	Predicted
0	0.702888548374176
1	0.6643157005310059
1	0.6643157005310059
1	0.5231136083602905
0	0.7005242705345154
1	0.6986751556396484
1	0.6531726121902466
0	0.5480951070785522
1	0.4502826929092407
0	0.6114540696144104
0	0.255231648683548
1	0.6438540816307068
1	0.21768070757389069
1	0.5117025375366211
1	0.7199534177780151
0	0.5022083520889282
1	0.21466995775699615
1	0.5083892345428467
0	0.5139366388320923
1	0.7292882204055786
1	0.7292882204055786
0	0.5143224596977234
0	0.26017624139785767
0	0.26017624139785767
0	0.6701368093490601
0	0.6701368093490601
1	0.5347341895103455
0	0.49739643931388855
1	0.42669644951820374
1	0.4532722532749176
0	0.6302986741065979
0	0.25366148352622986
0	0.6345511078834534
0	0.2579544186592102
1	0.6246830821037292
0	0.5155957341194153
1	0.7029915452003479
0	0.4952487051486969
0	0.261013388633728
1	0.6246020793914795
1	0.7092913389205933
0	0.505105197429657
1	0.45821571350097656
1	0.6345186233520508
0	0.2656908631324768
0	0.53932785987854
0	0.26439234614372253
1	0.7050004005432129
1	0.5117190480232239
0	0.5002630949020386
0	0.5044790506362915
1	0.4887033700942993
0	0.47840043902397156
1	0.6315569877624512
0	0.6621429324150085
1	0.6280591487884521
0	0.5121451616287231
0	0.6588504910469055
1	0.40458184480667114
0	0.7518751621246338
0	0.5031036138534546
1	0.6236075758934021
1	0.431374192237854
0	0.25121983885765076
1	0.6082603931427002
1	0.41857701539993286
1	0.6156812906265259
1	0.7065461874008179
0	0.6495223045349121
0	0.6495223045349121
1	0.3901035189628601
0	0.4685491621494293
0	0.5530228018760681
1	0.7169292569160461
1	0.3993152976036072
0	0.492134153842926
0	0.492134153842926
1	0.4637046456336975
0	0.48638927936553955
1	0.41974276304244995
1	0.7040759921073914
1	0.6080011129379272
1	0.1944442242383957
1	0.6111125946044922
0	0.5840111970901489
1	0.40686818957328796
0	0.2419450581073761
1	0.6131511330604553
0	0.2390412539243698
1	0.39975792169570923
1	0.19420459866523743
0	0.758379340171814
0	0.5731940865516663
0	0.76021808385849
0	0.23176556825637817
0	0.23176556825637817
0	0.6246179342269897
1	0.7082568407058716
0	0.2325587421655655
0	0.7613085508346558
1	0.47533395886421204
0	0.2350444346666336
1	0.40408775210380554
1	0.40260550379753113
0	0.5963631272315979
0	0.5107529163360596
1	0.5870683789253235
1	0.7133885622024536
1	0.5237303376197815
1	0.5851175785064697
