# Supplementary material for: A time-resolved proteomic and prognostic map of COVID-19
Source: Cell Syst. 2021 Aug 18;12(8):780–794.e7. doi: 10.1016/j.cels.2021.05.005 (PMC8201874; doi:10.1016/j.cels.2021.05.005)
Supplement: Data S1. Machine learning scripts, related to STAR methods [file mmc10.zip › Machine learning/Output_Data/Prediction_Clinical_Mechanical_Ventilation.tsv]

True	Predicted
0	0.01594681479036808
1	0.8943936228752136
1	0.9649624824523926
1	0.2802918553352356
0	0.012545086443424225
1	0.9766049981117249
1	0.9314643740653992
0	0.5134912133216858
1	0.9511841535568237
0	0.8423412442207336
0	0.02956192009150982
1	0.9521597027778625
1	0.6810850501060486
1	0.7246742844581604
1	0.8245493173599243
0	0.20181293785572052
1	0.949816882610321
1	0.9707550406455994
0	0.03461237624287605
1	0.9705104231834412
1	0.9528093934059143
0	0.09797169268131256
0	0.023055994883179665
0	0.019650286063551903
0	0.02543690986931324
0	0.06326120346784592
1	0.9271499514579773
0	0.30380454659461975
1	0.12899452447891235
1	0.9821271300315857
0	0.21116846799850464
0	0.03592396154999733
0	0.02767334133386612
0	0.08019983023405075
1	0.9464899301528931
0	0.801237940788269
1	0.9720855951309204
0	0.1613926887512207
0	0.06564988195896149
1	0.9677753448486328
1	0.8908237218856812
0	0.1769483983516693
1	0.7696548104286194
1	0.8872124552726746
0	0.0739278644323349
0	0.0341896153986454
0	0.01512425672262907
1	0.9665205478668213
1	0.9273496866226196
0	0.16895629465579987
0	0.5533761382102966
1	0.6853100061416626
0	0.030111825093626976
1	0.9147655963897705
0	0.02250545099377632
1	0.9766144156455994
0	0.03375009447336197
0	0.02077447436749935
1	0.7828502058982849
0	0.01291635725647211
0	0.05443822219967842
1	0.9187638759613037
1	0.971060037612915
0	0.01926027238368988
1	0.9663462042808533
1	0.9728982448577881
1	0.3837609589099884
1	0.8197075128555298
0	0.022181911394000053
0	0.03401177376508713
1	0.58553546667099
0	0.03162059187889099
0	0.9498606324195862
1	0.8287501931190491
1	0.7484421730041504
0	0.019642144441604614
0	0.027913594618439674
1	0.978609025478363
0	0.08260852843523026
1	0.8842987418174744
1	0.8405080437660217
1	0.9712421894073486
1	0.9755939841270447
1	0.9385911822319031
0	0.32822951674461365
1	0.43406903743743896
0	0.377248615026474
1	0.955206036567688
0	0.08673709630966187
1	0.9356239438056946
1	0.8902044296264648
0	0.03476880490779877
0	0.07617279887199402
0	0.01474634651094675
0	0.03000609017908573
0	0.05982527509331703
0	0.014314131811261177
1	0.8399514555931091
0	0.01612921617925167
0	0.017837416380643845
1	0.9461979866027832
0	0.08796559274196625
1	0.7207493185997009
1	0.935286283493042
0	0.7131837010383606
0	0.03834275156259537
1	0.9862073659896851
1	0.9560577869415283
1	0.8934043049812317
1	0.9769630432128906
