# Supplementary material for: A time-resolved proteomic and prognostic map of COVID-19
Source: Cell Syst. 2021 Aug 18;12(8):780–794.e7. doi: 10.1016/j.cels.2021.05.005 (PMC8201874; doi:10.1016/j.cels.2021.05.005)
Supplement: Data S1. Machine learning scripts, related to STAR methods [file mmc10.zip › Machine learning/Output_Data/Prediction_CRP (clinical)_Mechanical_Ventilation.tsv]

True	Predicted
0	0.547802746295929
1	0.26661062240600586
1	0.9140154719352722
1	0.2925950288772583
0	0.18421833217144012
1	0.35829654335975647
1	0.5836818814277649
0	0.1777121126651764
1	0.6711224913597107
0	0.4221125543117523
0	0.39764276146888733
1	0.6587847471237183
1	0.9242877960205078
1	0.402669221162796
1	0.8987888097763062
0	0.4473598003387451
1	0.9224598407745361
1	0.8166021704673767
0	0.310147762298584
1	0.923456609249115
1	0.45213183760643005
0	0.2433827817440033
0	0.21483871340751648
0	0.37061747908592224
0	0.21254631876945496
0	0.19709856808185577
1	0.47271472215652466
0	0.8749231100082397
1	0.1267683058977127
1	0.9236595034599304
0	0.3719866871833801
0	0.3152776062488556
0	0.200300395488739
0	0.2906356751918793
1	0.8889533281326294
0	0.1962575763463974
1	0.4813091456890106
0	0.8569414019584656
0	0.19250357151031494
1	0.9248692989349365
1	0.5819939970970154
0	0.6255406737327576
1	0.1386297345161438
1	0.5556267499923706
0	0.6217748522758484
0	0.7423442006111145
0	0.19192707538604736
1	0.7817060947418213
1	0.5969114303588867
0	0.5871034264564514
0	0.18625012040138245
1	0.43138742446899414
0	0.796066164970398
1	0.18657496571540833
0	0.4001488983631134
1	0.736280620098114
0	0.39451366662979126
0	0.40611574053764343
1	0.579627513885498
0	0.23570534586906433
0	0.2058211863040924
1	0.4325675070285797
1	0.5095943808555603
0	0.18298953771591187
1	0.8890545964241028
1	0.8890545964241028
1	0.9190182089805603
1	0.8447544574737549
0	0.17936940491199493
0	0.32156991958618164
1	0.9203842282295227
0	0.18173938989639282
0	0.39432379603385925
1	0.17176596820354462
1	0.9208368062973022
0	0.35497942566871643
0	0.8421693444252014
1	0.9230073094367981
0	0.4223672151565552
1	0.9195606112480164
1	0.7852838635444641
1	0.47214388847351074
1	0.9197390675544739
1	0.9197390675544739
0	0.4278685748577118
1	0.9194888472557068
0	0.37572214007377625
1	0.2670497000217438
0	0.21790920197963715
1	0.5476523041725159
1	0.8852653503417969
0	0.2310306429862976
0	0.3456011414527893
0	0.1875181347131729
0	0.5825198888778687
0	0.7508531808853149
0	0.31596165895462036
1	0.9190753102302551
0	0.3024539351463318
0	0.522847592830658
1	0.12616723775863647
0	0.18623872101306915
1	0.4143825173377991
1	0.8569495677947998
0	0.9332161545753479
0	0.19180519878864288
1	0.9153263568878174
1	0.16383029520511627
1	0.39538922905921936
1	0.7557094097137451
