# Supplementary material for: A time-resolved proteomic and prognostic map of COVID-19
Source: Cell Syst. 2021 Aug 18;12(8):780–794.e7. doi: 10.1016/j.cels.2021.05.005 (PMC8201874; doi:10.1016/j.cels.2021.05.005)
Supplement: Data S1. Machine learning scripts, related to STAR methods [file mmc10.zip › Machine learning/Output_Data/Prediction_Interleukin-6_Mechanical_Ventilation.tsv]

True	Predicted
0	0.2511245310306549
1	0.8444339632987976
1	0.6694501638412476
1	0.7785495519638062
0	0.1718401461839676
1	0.30218595266342163
1	0.24980179965496063
0	0.7006699442863464
1	0.8094479441642761
0	0.3371255695819855
0	0.1772870272397995
1	0.8329895734786987
1	0.6653547883033752
1	0.27863219380378723
1	0.7948983311653137
0	0.6984617114067078
1	0.7711604833602905
1	0.7764935493469238
0	0.832787275314331
1	0.6712644100189209
1	0.09925514459609985
0	0.7115462422370911
0	0.13822388648986816
0	0.19697368144989014
0	0.40340614318847656
0	0.14122837781906128
1	0.7353076338768005
0	0.855867326259613
1	0.6626688241958618
1	0.6626688241958618
0	0.3061561584472656
0	0.6753835082054138
0	0.6753835082054138
0	0.38816484808921814
1	0.6375169157981873
0	0.2229062169790268
1	0.7438833117485046
0	0.4127536118030548
0	0.21774177253246307
1	0.8219886422157288
1	0.6368030905723572
0	0.8629615306854248
1	0.16000758111476898
1	0.7284121513366699
0	0.19201062619686127
0	0.18673144280910492
0	0.16761630773544312
1	0.31230664253234863
1	0.640289306640625
0	0.20034825801849365
0	0.6702609062194824
1	0.8244743943214417
0	0.6633366346359253
1	0.27690207958221436
0	0.38460835814476013
1	0.6203663945198059
0	0.8427072763442993
0	0.6533253192901611
1	0.6250342726707458
0	0.18026325106620789
0	0.32921546697616577
1	0.18796050548553467
1	0.6279515624046326
0	0.644166886806488
1	0.842612624168396
1	0.6022438406944275
1	0.6022438406944275
1	0.6022438406944275
0	0.1688797026872635
0	0.28495824337005615
1	0.8137302994728088
0	0.24954883754253387
0	0.17080293595790863
1	0.605661153793335
1	0.7916795611381531
0	0.3664216101169586
0	0.6212615966796875
1	0.6069470643997192
0	0.38854527473449707
1	0.591444194316864
1	0.820335328578949
1	0.20663143694400787
1	0.816180944442749
1	0.8250355124473572
0	0.6292938590049744
1	0.6023609042167664
0	0.367488294839859
1	0.7825879454612732
0	0.15347550809383392
1	0.2502206265926361
1	0.3575103282928467
0	0.771577000617981
0	0.46354982256889343
0	0.6407466530799866
0	0.19607140123844147
0	0.34012457728385925
0	0.23093269765377045
1	0.7922818660736084
0	0.15576639771461487
0	0.27474987506866455
1	0.11508829146623611
0	0.1682593673467636
1	0.6058744192123413
1	0.8094863295555115
0	0.8839284181594849
0	0.16651245951652527
1	0.7822186946868896
1	0.592704176902771
1	0.7980419397354126
1	0.8097145557403564
