# Supplementary material for: A time-resolved proteomic and prognostic map of COVID-19
Source: Cell Syst. 2021 Aug 18;12(8):780–794.e7. doi: 10.1016/j.cels.2021.05.005 (PMC8201874; doi:10.1016/j.cels.2021.05.005)
Supplement: Data S1. Machine learning scripts, related to STAR methods [file mmc10.zip › Machine learning/Output_Data/Prediction_Proteome_Mechanical_Ventilation.tsv]

True	Predicted
0	0.10761083662509918
1	0.9482466578483582
1	0.9820805788040161
1	0.6749561429023743
0	0.023446308448910713
1	0.9111284017562866
1	0.9516000747680664
0	0.2460356205701828
1	0.1609019637107849
0	0.10701490193605423
0	0.059557944536209106
1	0.7236337065696716
1	0.7973437309265137
1	0.9491565823554993
1	0.967158317565918
0	0.5697444677352905
1	0.9659390449523926
1	0.9491521716117859
0	0.028939751908183098
1	0.9801107048988342
1	0.7116900086402893
0	0.13398298621177673
0	0.03432054445147514
0	0.06351928412914276
0	0.015833884477615356
0	0.037055667489767075
1	0.752223014831543
0	0.37604010105133057
1	0.08784450590610504
1	0.9826819896697998
0	0.669972836971283
0	0.023713460192084312
0	0.021977471187710762
0	0.6484236717224121
1	0.9623379111289978
0	0.4136618971824646
1	0.9601196050643921
0	0.08250179141759872
0	0.055910706520080566
1	0.9498266577720642
1	0.9401571750640869
0	0.4860576093196869
1	0.7502470016479492
1	0.9839211702346802
0	0.3564523756504059
0	0.15559116005897522
0	0.10555185377597809
1	0.9573420286178589
1	0.9150031805038452
0	0.06466370820999146
0	0.04338265582919121
1	0.05472492799162865
0	0.6982019543647766
1	0.9571018218994141
0	0.025117715820670128
1	0.985662043094635
0	0.0439121350646019
0	0.04664699733257294
1	0.9837856292724609
0	0.024141278117895126
0	0.020260155200958252
1	0.79401695728302
1	0.9443866610527039
0	0.07649672031402588
1	0.9819516539573669
1	0.9404493570327759
1	0.943833589553833
1	0.9748568534851074
0	0.0173803623765707
0	0.03199633210897446
1	0.6542178392410278
0	0.03396045044064522
0	0.0849386528134346
1	0.7164477705955505
1	0.7474076747894287
0	0.09284902364015579
0	0.33705541491508484
1	0.983215868473053
0	0.028039472177624702
1	0.9697980880737305
1	0.9686927795410156
1	0.953493595123291
1	0.9670243859291077
1	0.9141112565994263
0	0.0711493268609047
1	0.9687225222587585
0	0.1585370898246765
1	0.9729106426239014
0	0.026679152622818947
1	0.9501635432243347
1	0.885434091091156
0	0.04775603488087654
0	0.6055464744567871
0	0.02375604212284088
0	0.15763795375823975
0	0.04824044927954674
0	0.0640232190489769
1	0.9402533769607544
0	0.04693355783820152
0	0.01868915557861328
1	0.8800226449966431
0	0.0670643001794815
1	0.8121817708015442
1	0.7085151076316833
0	0.6517632603645325
0	0.028656629845499992
1	0.9619941115379333
1	0.9553835988044739
1	0.9771350622177124
1	0.9080153107643127
