# Supplementary material for: A time-resolved proteomic and prognostic map of COVID-19
Source: Cell Syst. 2021 Aug 18;12(8):780–794.e7. doi: 10.1016/j.cels.2021.05.005 (PMC8201874; doi:10.1016/j.cels.2021.05.005)
Supplement: Data S1. Machine learning scripts, related to STAR methods [file mmc10.zip › Machine learning/Output_Data/Prediction_Proteome+Clinical_Mechanical_Ventilation.tsv]

True	Predicted
0	0.04589419066905975
1	0.9241220355033875
1	0.9842106103897095
1	0.7720340490341187
0	0.012954352423548698
1	0.9295435547828674
1	0.9538045525550842
0	0.5393487215042114
1	0.5573732852935791
0	0.6890630722045898
0	0.028498714789748192
1	0.9092373251914978
1	0.8540120720863342
1	0.9201421141624451
1	0.8806028962135315
0	0.25829124450683594
1	0.9733518362045288
1	0.965000569820404
0	0.01896650902926922
1	0.9816206097602844
1	0.939559280872345
0	0.058690473437309265
0	0.024303551763296127
0	0.03963806852698326
0	0.013055888935923576
0	0.04524969309568405
1	0.9108387231826782
0	0.15583090484142303
1	0.09375612437725067
1	0.9838321208953857
0	0.4278433322906494
0	0.024837443605065346
0	0.021034037694334984
0	0.18026934564113617
1	0.9523209929466248
0	0.6927830576896667
1	0.9787763953208923
0	0.06576981395483017
0	0.04944901168346405
1	0.9666767120361328
1	0.9313167929649353
0	0.13518685102462769
1	0.701359748840332
1	0.9514222145080566
0	0.12345010042190552
0	0.050286103039979935
0	0.05376477539539337
1	0.9672060608863831
1	0.9640005230903625
0	0.059266455471515656
0	0.21278807520866394
1	0.1047687903046608
0	0.3372824788093567
1	0.9062402844429016
0	0.01995852403342724
1	0.9789642691612244
0	0.02974175475537777
0	0.027711719274520874
1	0.8856440782546997
0	0.022018741816282272
0	0.03745478391647339
1	0.787241518497467
1	0.9599666595458984
0	0.03621993958950043
1	0.9855808615684509
1	0.9702448844909668
1	0.6751484870910645
1	0.9588853120803833
0	0.016313057392835617
0	0.02370741032063961
1	0.702682375907898
0	0.0205667894333601
0	0.5738001465797424
1	0.8872812390327454
1	0.7433157563209534
0	0.045098140835762024
0	0.1094612181186676
1	0.9833781719207764
0	0.04670749232172966
1	0.9640287756919861
1	0.9582944512367249
1	0.9660736918449402
1	0.9731917381286621
1	0.9668156504631042
0	0.10672959685325623
1	0.8292155265808105
0	0.21682018041610718
1	0.9691535234451294
0	0.0693056508898735
1	0.9549179077148438
1	0.9453794360160828
0	0.02184811420738697
0	0.335183709859848
0	0.015115337446331978
0	0.11521556973457336
0	0.03153160214424133
0	0.023845799267292023
1	0.905507504940033
0	0.03921692073345184
0	0.018698563799262047
1	0.8667107224464417
0	0.13348530232906342
1	0.7365268468856812
1	0.9111645221710205
0	0.5700042843818665
0	0.04400767758488655
1	0.9837213158607483
1	0.9465758204460144
1	0.9490180611610413
1	0.9426388144493103
