# Supplementary material for: A time-resolved proteomic and prognostic map of COVID-19
Source: Cell Syst. 2021 Aug 18;12(8):780–794.e7. doi: 10.1016/j.cels.2021.05.005 (PMC8201874; doi:10.1016/j.cels.2021.05.005)
Supplement: Data S1. Machine learning scripts, related to STAR methods [file mmc10.zip › Machine learning/Output_Data/Prediction_validation_Proteome_Mechanical_Ventilation.tsv]

True	Predicted
0	0.034184765070676804
0	0.0332210399210453
0	0.12576693296432495
0	0.09090268611907959
1	0.8999749422073364
0	0.04942668229341507
0	0.2879043221473694
1	0.8174654245376587
0	0.15401774644851685
0	0.0264502614736557
0	0.06816679239273071
0	0.03976590931415558
0	0.8424866199493408
1	0.97048419713974
0	0.31729331612586975
0	0.042505376040935516
0	0.024284880608320236
1	0.8229724764823914
1	0.9404563307762146
0	0.8212652802467346
0	0.08233892172574997
0	0.16445939242839813
0	0.04448728263378143
0	0.9527859687805176
0	0.053766947239637375
1	0.6497422456741333
0	0.09873711317777634
0	0.03996392339468002
0	0.022225547581911087
0	0.040468428283929825
0	0.7047387361526489
0	0.05932845547795296
0	0.4577774107456207
0	0.08440954238176346
1	0.958579957485199
0	0.049624115228652954
0	0.24349135160446167
0	0.15208062529563904
1	0.7946751117706299
0	0.05771718919277191
0	0.025484545156359673
0	0.244576558470726
0	0.02592751756310463
0	0.05397223308682442
0	0.09408222883939743
1	0.9816494584083557
0	0.17416346073150635
0	0.1036517471075058
0	0.031971242278814316
0	0.03988976031541824
0	0.06425607204437256
0	0.05816518887877464
0	0.06478989869356155
1	0.9171693325042725
0	0.27348899841308594
0	0.8344060182571411
0	0.04137301817536354
0	0.7589457631111145
1	0.9755187630653381
0	0.03511562570929527
0	0.07925242185592651
0	0.18811798095703125
0	0.6018348336219788
0	0.05390305817127228
0	0.01571667194366455
0	0.5913404822349548
1	0.31417912244796753
1	0.9019760489463806
0	0.11896011978387833
0	0.859635591506958
0	0.05357469990849495
0	0.019800983369350433
1	0.7902727723121643
1	0.8861340880393982
0	0.03946281597018242
0	0.07805290818214417
0	0.07138939946889877
0	0.09897276014089584
0	0.03537363186478615
1	0.9767027497291565
1	0.8537172675132751
0	0.15917499363422394
0	0.4599860906600952
1	0.9034982323646545
0	0.42648011445999146
1	0.9770596027374268
0	0.06017351523041725
0	0.11762963980436325
0	0.39268144965171814
1	0.8679513931274414
0	0.0364086776971817
0	0.03426990285515785
1	0.8520944118499756
1	0.7726024985313416
0	0.419927179813385
1	0.9036020040512085
0	0.017189811915159225
0	0.01840389147400856
1	0.937900960445404
