# Supplementary material for: A time-resolved proteomic and prognostic map of COVID-19
Source: Cell Syst. 2021 Aug 18;12(8):780–794.e7. doi: 10.1016/j.cels.2021.05.005 (PMC8201874; doi:10.1016/j.cels.2021.05.005)
Supplement: Data S1. Machine learning scripts, related to STAR methods [file mmc10.zip › Machine learning/Scripts/Feature_Importances.py]

#!/usr/bin/env python3
# -*- coding: utf-8 -*-
"""
@author: Oliver Lemke
"""

import numpy as np
import pandas as pd
from xgboost import XGBClassifier
from sklearn.metrics import roc_auc_score, accuracy_score, confusion_matrix

##### Input #####
# Seed
seed = 42
# minimal number of peptides
min_peptides = 3
# What should be predicted?
prediction = "Mechanical_Ventilation"
#################

# Set seed
np.random.seed(seed)

# Load data
# Protein identification information
Genes = pd.read_csv("../Data/Numbers of peptides detected.tsv",sep="\t", index_col="Genes")
# Meta data for the samples
metadata = pd.read_csv("../Data/Protein quantities and clinical measurements - metadata.tsv", sep="\t", encoding="latin", index_col="File")
# Protein quantites
data_prot = pd.read_csv("../Data/Protein quantities and clinical measurements.tsv", sep="\t", encoding="latin", index_col="Measurement").T

# Merge data frames
data_full = pd.concat([metadata,data_prot],axis=1)

# Drop Genes according to min_peptides
Genes_to_drop = [index for index in Genes.index if Genes.loc[index,"Peptides"]<min_peptides]
data_full.drop(columns=Genes_to_drop,inplace=True)
# Drop IGs and keep only summarized IGs
IGs_to_drop = [column for column in data_full if (column[:2]=="IG") & column[-1].isdigit() or column=='IGHV3-64D']
data_full.drop(columns=IGs_to_drop,inplace=True)

# Select data for first day at maximal WHO grade
data_full_red = data_full.loc[open("../Output_Data/FirstMaxWHO.txt","r").read().splitlines(),:]
data_columns = list(data_full_red.columns)

# Get feature selection
Selections = {}
Selections.update({"Proteome":data_columns[15:192]})
Selections.update({"Clinical":data_columns[192:]})

# Loop over all selections
for selection in Selections:
    print(selection)

    # Get Labels for prediction (y)
    y_train = (data_full_red["WHO grade"]>=6).astype(int)

    # Get Data for prediction (X)
    X_train = data_full_red[Selections[selection]]

    xgb = XGBClassifier(subsample=0.5,reg_lambda=20)
    xgb.fit(X_train.values, y_train.values)
    
    # Get Features and Feature importances
    Features = X_train.columns.values
    Feature_importances = xgb.feature_importances_
    Features_indices = np.argsort(Feature_importances)[::-1]
    
    with open("../Output_Data/Important_Features_"+str(selection)+".tsv","w") as file:
        file.write("Feature\trel. Importance\n")
        for index in Features_indices:
            file.write(str(Features[index])+"\t")
            file.write(str(Feature_importances[index])+"\n")    
