# Supplementary material for: A time-resolved proteomic and prognostic map of COVID-19
Source: Cell Syst. 2021 Aug 18;12(8):780–794.e7. doi: 10.1016/j.cels.2021.05.005 (PMC8201874; doi:10.1016/j.cels.2021.05.005)
Supplement: Data S1. Machine learning scripts, related to STAR methods [file mmc10.zip › Machine learning/Scripts/Filter_data.py]

#!/usr/bin/env python3
# -*- coding: utf-8 -*-
"""
@author: Oliver Lemke
"""

import pandas as pd

##### Input #####
# minimal number of peptides
min_peptides = 3
#################

# Load data
# Information about the day
metadata_full = pd.read_csv("../Data/Metadata.tsv",sep="\t", index_col="File.Name")
# Meta data for the samples
metadata = pd.read_csv("../Data/Protein quantities and clinical measurements - metadata.tsv", sep="\t", encoding="latin", index_col="File")

# Filter for first time at max WHO
first_time_at_max_who = [index[5:] for index in metadata_full.index if (metadata_full.loc[index,"I.First.Max.WHO"]==1) & (int(index[5])<8)]
# Filter for samples present in metadata and metadata_full
first_time_at_max_who_f = [index for index in first_time_at_max_who if index in metadata.index]

# Write to file
with open("../Output_Data/FirstMaxWHO.txt","w") as file:
    for el in first_time_at_max_who_f: 
        file.write(el+"\n")
        
# Filter for first day
first_time = [index[5:] for index in metadata_full.index if (metadata_full.loc[index,"I.First"]==1) & (int(index[5])<8)]
# Filter for samples present in metadata and metadata_full
first_time_f = [index for index in first_time if index in metadata.index]

# Write to file
with open("../Output_Data/First.txt","w") as file:
    for el in first_time_f: 
        file.write(el+"\n")
