# Supplementary material for: A time-resolved proteomic and prognostic map of COVID-19
Source: Cell Syst. 2021 Aug 18;12(8):780–794.e7. doi: 10.1016/j.cels.2021.05.005 (PMC8201874; doi:10.1016/j.cels.2021.05.005)
Supplement: Data S1. Machine learning scripts, related to STAR methods [file mmc10.zip › Machine learning/Scripts/Plot_Boxplot.py]

#!/usr/bin/env python3
# -*- coding: utf-8 -*-
"""
@author: Oliver Lemke
"""

import numpy as np
import matplotlib.pyplot as plt
from matplotlib.lines import Line2D

# Data sets
datasets = ["Proteome","validation_Proteome"]
# Fontsize
fs = 20
# Fotsize_title
fs_t = 25
# Fontsize_legend
fs_l = 17
# Colors
Colors = {"Proteome":"k","validation_Proteome":"C3"}
# Labels
Labels = {"Proteome":"Charité", "validation_Proteome":"Innsbruck"}
# What was predicted?
prediction = "Mechanical_Ventilation"
# Seed
seed = 42

# Set Seed
np.random.seed(seed)
c = 0

fig, ax = plt.subplots()
fig.set_size_inches(6,6)
custom_lines = []

for dataset in datasets:
    y_true = np.load("../Output_Data/y_true_"+str(dataset)+"_"+str(prediction)+".npy")
    y_predicted = np.load("../Output_Data/y_predicted_"+str(dataset)+"_"+str(prediction)+".npy")
    
    y_predicted_pos = np.where(y_true==1)[0]
    y_predicted_neg = np.where(y_true==0)[0]

    ax.scatter(np.random.uniform(0.2+c,0.5+c,len(y_predicted_neg)),y_predicted[y_predicted_neg], color=Colors[dataset],alpha=0.6, label = Labels[dataset])        
    ax.scatter(np.random.uniform(1.2+c,1.5+c,len(y_predicted_pos)),y_predicted[y_predicted_pos], color=Colors[dataset],alpha=0.6)

    probs = dict(color=Colors[dataset], linewidth=2)
    ax.boxplot(y_predicted[y_predicted_neg],positions=[0.35+c],boxprops=probs, medianprops=probs, capprops=probs, whiskerprops=probs, widths=0.35, showfliers=False)
    ax.boxplot(y_predicted[y_predicted_pos],positions=[1.35+c],boxprops=probs, medianprops=probs, capprops=probs, whiskerprops=probs, widths=0.35, showfliers=False)

    custom_lines.append(Line2D([0],[0],color= Colors[dataset],lw=15, label = Labels[dataset]))

    c += 0.4
    
ax.set_xlim(0,2)
ax.set_ylim(-0.02,1.02)
ax.set_xticks([0.5,1.5])
ax.set_xticklabels(["no","yes"],fontsize=fs)
ax.set_yticks([0.0,0.25,0.5,0.75,1.0])
ax.set_yticklabels([0.0,0.25,0.5,0.75,1.0],fontsize=fs,rotation=90)
ax.set_title("Proteomics",fontsize=fs_t)
if prediction=="Mechanical_Ventilation":
    ax.set_xlabel("invasive\n"+"mechanical ventilation",fontsize=fs)
elif prediction == "Oxygen_supply":
    ax.set_xlabel("oxygen supply",fontsize=fs)
ax.set_ylabel("predicted probability",fontsize=fs)
ax.legend(handles=custom_lines, fontsize=fs_l)
plt.savefig("../Output/Boxplot_"+str(prediction)+".pdf",bbox_inches="tight")
