# Supplementary material for: A time-resolved proteomic and prognostic map of COVID-19
Source: Cell Syst. 2021 Aug 18;12(8):780–794.e7. doi: 10.1016/j.cels.2021.05.005 (PMC8201874; doi:10.1016/j.cels.2021.05.005)
Supplement: Data S1. Machine learning scripts, related to STAR methods [file mmc10.zip › Machine learning/Scripts/Plot_DaysDeltaOutcome.py]

#!/usr/bin/env python3
# -*- coding: utf-8 -*-
"""
@author: Oliver Lemke
"""

import pickle
import pandas as pd
import matplotlib.pyplot as plt
from sklearn.linear_model import LinearRegression
from scipy.stats import spearmanr
import numpy as np

##### Input #####
# Data sets
datasets = ["Clinical","Proteome","Proteome+Clinical"]
# Fontsize
fs = 20
# Fontsize_legend
fs_l = 14
# Colors
Colors = {"Proteome":"k","Clinical":"C1","Proteome+Clinical":"C2"}
# Labels
Labels = {"Clinical":"Accredited\ diagnostics","Proteome":"Proteomics","Proteome+Clinical":"Combined\ features"}
#################

# Read data
y_predicted_prot = pickle.load(open("../Output_Data/y_predicted_Proteome_WHO_first.pkl","rb"))
y_predicted_prot.columns = ["Proteome"]
y_predicted_clinical = pickle.load(open("../Output_Data/y_predicted_Clinical_WHO_first.pkl","rb"))
y_predicted_clinical.columns = ["Clinical"]
y_predicted_prot_clinical = pickle.load(open("../Output_Data/y_predicted_Proteome+Clinical_WHO_first.pkl","rb"))
y_predicted_prot_clinical.columns = ["Proteome+Clinical"]
metadata = pd.read_csv("../Data/Protein quantities and clinical measurements - metadata.tsv", sep="\t", encoding="latin", index_col="File")

# Merge data and remove NaN
data_reduced = pd.concat([metadata.loc[y_predicted_prot.index,["Time point - days until outcome","WHO grade"]],y_predicted_prot,y_predicted_clinical,y_predicted_prot_clinical],axis=1)
data_reduced.dropna(inplace=True)

# Plot data
fig, ax = plt.subplots()
fig.set_size_inches(6,6)
for dataset in datasets:
    model = LinearRegression()
    model.fit(data_reduced.loc[(data_reduced["WHO grade"]==3)&(data_reduced["Time point - days until outcome"]!=0),"Time point - days until outcome"].values.reshape(-1,1),data_reduced.loc[(data_reduced["WHO grade"]==3)&(data_reduced["Time point - days until outcome"]!=0),dataset].values)
    corr = spearmanr(data_reduced.loc[(data_reduced["WHO grade"]==3)&(data_reduced["Time point - days until outcome"]!=0),"Time point - days until outcome"].values,data_reduced.loc[(data_reduced["WHO grade"]==3)&(data_reduced["Time point - days until outcome"]!=0),dataset].values)

    label = "\n"+r"$\mathrm{\mathbf{%s}}$"%(Labels[dataset])+"\n"+"Spearman R: "+"{0:.2f}".format(corr[0])+"\n"+ "p: " +"{0:.2e}".format(corr[1])+"\n"
    ax.scatter(data_reduced.loc[(data_reduced["WHO grade"]==3)&(data_reduced["Time point - days until outcome"]!=0),"Time point - days until outcome"].values,data_reduced.loc[(data_reduced["WHO grade"]==3)&(data_reduced["Time point - days until outcome"]!=0),dataset].values,alpha=0.6,s=75,color=Colors[dataset],label=label)

    ax.plot([0,17],[0*model.coef_+model.intercept_,17*model.coef_+model.intercept_],color=Colors[dataset],lw=2)

ax.set_ylim(1.1,5.9)
ax.set_xlim(0,17)
ax.set_yticks([2,3,4,5])
ax.set_yticklabels([2,3,4,5],fontsize=fs)
ax.set_ylabel("predicted WHO grade",fontsize=fs)
ax.set_xticks([0,5,10,15])
ax.set_xticklabels([0,5,10,15],fontsize=fs)
ax.set_xlabel("remaining time in hospital",fontsize=fs)
ax.legend(loc="upper left",fontsize=fs_l, bbox_to_anchor=(-0.2, -0.2),ncol=2)
plt.savefig("../Output/DaysUntilOutcome_WHO3_T_"+str(dataset)+".pdf",bbox_inches="tight")
