# Supplementary material for: A time-resolved proteomic and prognostic map of COVID-19
Source: Cell Syst. 2021 Aug 18;12(8):780–794.e7. doi: 10.1016/j.cels.2021.05.005 (PMC8201874; doi:10.1016/j.cels.2021.05.005)
Supplement: Data S1. Machine learning scripts, related to STAR methods [file mmc10.zip › Machine learning/Scripts/Plot_FeatureImportances.py]

#!/usr/bin/env python3
# -*- coding: utf-8 -*-
"""
@author: Oliver Lemke
"""

import matplotlib.pyplot as plt
import numpy as np
import pandas as pd

##### Input #####
# data sets to be plotted
datasets = ["Proteome","Clinical"]
# fontsize
fs = 20
# Top N features
N = 20
##### #####

for dataset in datasets:

    # Read data
    data = pd.read_csv("../Output_Data/Important_Features_"+str(dataset)+".tsv", sep="\t", engine='python')
    
    Features_sorted = data["Feature"]
    Feature_importances_sorted = data["rel. Importance"]
    
    fig, ax = plt.subplots()
    fig.set_size_inches(5,7)
    ax.barh(np.arange(N),Feature_importances_sorted[:N])
    for ind,el in enumerate(Feature_importances_sorted[:N]):
        ax.text(el+0.05,ind+0.4,"{:.1f} %".format(el*100),fontsize=fs)
    plt.gca().invert_yaxis()
    ax.set_xlim(0,1)
    ax.set_xticks([0.0,0.2,0.4,0.6,0.8,1.0])
    ax.set_xticklabels([0.0,0.2,0.4,0.6,0.8,1.0],fontsize=fs)
    ax.set_ylim(N,-1)
    ax.set_yticks(np.arange(N))
    ax.set_yticklabels(Features_sorted[:N], fontsize=fs)
    ax.set_xlabel("rel. Importance",fontsize=fs)
    plt.savefig("../Output/Feature_Importance_"+str(dataset)+".pdf",bbox_inches="tight")
