# Supplementary material for: A time-resolved proteomic and prognostic map of COVID-19
Source: Cell Syst. 2021 Aug 18;12(8):780–794.e7. doi: 10.1016/j.cels.2021.05.005 (PMC8201874; doi:10.1016/j.cels.2021.05.005)
Supplement: Data S1. Machine learning scripts, related to STAR methods [file mmc10.zip › Machine learning/Scripts/Plot_ROC.py]

#!/usr/bin/env python3
# -*- coding: utf-8 -*-
"""
@author: Oliver Lemke
"""

import numpy as np
import matplotlib.pyplot as plt
from sklearn.metrics import roc_curve, roc_auc_score
from matplotlib.lines import Line2D

##### Input #####
# Data sets
datasets = ["Clinical","Proteome","Proteome+Clinical"]
# Fontsize
fs = 20
# Fotsize_title
fs_t = 25
# Fontsize_legend
fs_l = 17
# Colors
Colors = {"Proteome":"k","Clinical":"C1","Proteome+Clinical":"C2"}
# Labels
Labels = {"Clinical":"Accredited diagnostics","Proteome":"Proteomics","Proteome+Clinical":"Combined features"}
#################

# What should be predicted?
for prediction in ["Mechanical_Ventilation"]:
    # Open Figure
    fig, ax = plt.subplots()
    fig.set_size_inches(6,6)
    custom_lines = []
    
    # Plot ROC-Curves
    for dataset in datasets:
        y_true = np.load("../Output_Data/y_true_"+str(dataset)+"_"+str(prediction)+".npy")
        y_predicted = np.load("../Output_Data/y_predicted_"+str(dataset)+"_"+str(prediction)+".npy")
        with open("../Output_Data/Prediction_"+str(dataset)+"_"+str(prediction)+".tsv", 'w') as outf:
            outf.write("True\tPredicted\n")
            for a,b in zip(y_true,y_predicted):
                outf.write(str(int(a)) + "\t" + str(float(b)) + "\n")
            outf.close()
        
        fpr, tpr, _ = roc_curve(y_true,y_predicted)
        
        ax.plot(fpr, tpr, c = Colors[dataset], lw=5)
        custom_lines.append(Line2D([0],[0],color= Colors[dataset],lw=15, label = Labels[dataset]+"\n"+"AUC: {:.2f}".format(roc_auc_score(y_true,y_predicted))))
    
    # Plot Reference y=x    
    ax.plot([-0.02,1.02],[-0.02,1.02],ls=":",c="k")
    # Layout
    ax.set_xlabel("1-Specificity",fontsize=fs)
    ax.set_ylabel("Sensitivity",fontsize=fs)
    ax.set_xticks([0.25,0.5,0.75,1.0])
    ax.set_yticks([0.0,0.25,0.5,0.75,1.0])
    ax.set_xticklabels([0.25,0.5,0.75,1.0],fontsize=fs)
    ax.set_yticklabels([0.0,0.25,0.5,0.75,1.0],fontsize=fs,rotation=90)
    ax.set_xlim(-0.02,1.02)
    ax.set_ylim(-0.02,1.02)
    if prediction=="Mechanical_Ventilation":
        ax.set_title("invasive\n"+"mechanical ventilation",fontsize=fs_t)
    ax.legend(handles=custom_lines,loc="lower right",fontsize=fs_l)
    fig.tight_layout()
    # Save Figure
    fig.savefig("../Output/ROC_Curve_"+str(prediction)+".pdf")

#################

##### Input #####
# Data sets
datasets = ["validation_Proteome_Mechanical_Ventilation"]
# Fontsize
fs = 20
# Colors
Colors = {"validation_Proteome_Mechanical_Ventilation":"C3","validation_Proteome_Oxygen_Supply":"C4"}
Linestyle = {"validation_Proteome_Mechanical_Ventilation":"-","validation_Proteome_Oxygen_Supply":"-"}
Labels = {"validation_Proteome_Mechanical_Ventilation":"mechanical ventilation","validation_Proteome_Oxygen_Supply":"oxygen supply"}

# Open Figure
fig, ax = plt.subplots()
fig.set_size_inches(6,6)
custom_lines = []

# Plot ROC-Curves
for dataset in datasets:
    y_true = np.load("../Output_Data/y_true_"+str(dataset)+".npy")
    y_predicted = np.load("../Output_Data/y_predicted_"+str(dataset)+".npy")
    with open("../Output_Data/Prediction_"+str(dataset)+".tsv", 'w') as outf:
        outf.write("True\tPredicted\n")
        for a,b in zip(y_true,y_predicted):
            outf.write(str(int(a)) + "\t" + str(float(b)) + "\n")
        outf.close()
    
    fpr, tpr, _ = roc_curve(y_true,y_predicted)
    
    ax.plot(fpr, tpr, c = Colors[dataset], lw=5, ls = Linestyle[dataset])
    custom_lines.append(Line2D([0],[0],color= Colors[dataset],lw=15, label = Labels[dataset]+"\n"+"AUC: {:.2f}".format(roc_auc_score(y_true,y_predicted))))

# Plot Reference y=x    
ax.plot([-0.02,1.02],[-0.02,1.02],ls=":",c="k")
# Layout
ax.set_xlabel("1-Specificity",fontsize=fs)
ax.set_ylabel("Sensitivity",fontsize=fs)
ax.set_xticks([0.25,0.5,0.75,1.0])
ax.set_yticks([0.0,0.25,0.5,0.75,1.0])
ax.set_xticklabels([0.25,0.5,0.75,1.0],fontsize=fs)
ax.set_yticklabels([0.0,0.25,0.5,0.75,1.0],fontsize=fs,rotation=90)
ax.set_xlim(-0.02,1.02)
ax.set_ylim(-0.02,1.02)
ax.set_title("validation",fontsize=fs_t)
ax.legend(handles=custom_lines,loc="lower right",fontsize=fs_l)
fig.tight_layout()
# Save Figure
fig.savefig("../Output/ROC_Curve_Validation.pdf")

#################

##### Input #####
# Data sets
datasets = ["Proteome","Age","BMI","Charlson index","Interleukin-6","CRP (clinical)"]
# Fontsize
fs = 20
# Colors
Colors = {"Proteome":"k","Age":"C0","BMI":"C1","Charlson index":"C2","Interleukin-6":"C3","CRP (clinical)":"C4"}
# Labels
Labels = {"Proteome":"Proteomics","Age":"Age","BMI":"BMI","Charlson index":"CCI","Interleukin-6":"Interleukin-6","CRP (clinical)":"CRP"}
# What was predicted?
prediction = "Mechanical_Ventilation"
#################

# Open Figure
fig, ax = plt.subplots()
fig.set_size_inches(6,6)
custom_lines = []

# Plot ROC-Curves
for dataset in datasets:
    y_true = np.load("../Output_Data/y_true_"+str(dataset)+"_"+str(prediction)+".npy")
    y_predicted = np.load("../Output_Data/y_predicted_"+str(dataset)+"_"+str(prediction)+".npy")
    with open("../Output_Data/Prediction_"+str(dataset)+"_"+str(prediction)+".tsv", 'w') as outf:
        outf.write("True\tPredicted\n")
        for a,b in zip(y_true,y_predicted):
            outf.write(str(int(a)) + "\t" + str(float(b)) + "\n")
        outf.close()
    
    fpr, tpr, _ = roc_curve(y_true,y_predicted)
    
    ax.plot(fpr, tpr, c = Colors[dataset], lw=5)
    custom_lines.append(Line2D([0],[0],color= Colors[dataset],lw=15, label = Labels[dataset]))

# Plot Reference y=x    
ax.plot([-0.02,1.02],[-0.02,1.02],ls=":",c="k")
# Layout
ax.set_xlabel("1-Specificity",fontsize=fs)
ax.set_ylabel("Sensitivity",fontsize=fs)
ax.set_xticks([0.25,0.5,0.75,1.0])
ax.set_yticks([0.0,0.25,0.5,0.75,1.0])
ax.set_xticklabels([0.25,0.5,0.75,1.0],fontsize=fs)
ax.set_yticklabels([0.0,0.25,0.5,0.75,1.0],fontsize=fs,rotation=90)
ax.set_xlim(-0.02,1.02)
ax.set_ylim(-0.02,1.02)
if prediction=="Mechanical_Ventilation":
    ax.set_title("invasive\n"+"mechanical ventilation",fontsize=fs_t)
ax.legend(handles=custom_lines,loc="lower right",fontsize=fs_l)
fig.tight_layout()
# Save Figure
fig.savefig("../Output/ROC_Curve_"+str(prediction)+"_single_predictor.pdf")
