# Supplementary material for: A time-resolved proteomic and prognostic map of COVID-19
Source: Cell Syst. 2021 Aug 18;12(8):780–794.e7. doi: 10.1016/j.cels.2021.05.005 (PMC8201874; doi:10.1016/j.cels.2021.05.005)
Supplement: Data S1. Machine learning scripts, related to STAR methods [file mmc10.zip › Machine learning/Scripts/Plot_WHO.py]

#!/usr/bin/env python3
# -*- coding: utf-8 -*-
"""
@author: Oliver Lemke
"""

import numpy as np
import pandas as pd
import pickle
import matplotlib.pyplot as plt
from sklearn.metrics import r2_score, mean_squared_error
from scipy.stats import spearmanr

##### Input #####
# Data sets
datasets = ["Clinical","Proteome","Proteome+Clinical"]
# Fontsize
fs = 20
# Fotsize_title
fs_t = 25
# Fontsize_legend
fs_l = 14
# Colors
Colors = {"Proteome":"k","Clinical":"C1","Proteome+Clinical":"C2"}
# Labels
Labels = {"Clinical":"Accredited\ diagnostics","Proteome":"Proteomics","Proteome+Clinical":"Combined\ features"}
#################

# Open Figure
fig, ax = plt.subplots()
fig.set_size_inches(6,6)
custom_lines = []

c = -0.1
# Plot ROC-Curves
for dataset in datasets:
    y_true = pickle.load(open("../Output_Data/y_true_"+dataset+"_WHO.pkl","rb"))
    y_predicted = pickle.load(open("../Output_Data/y_predicted_"+dataset+"_WHO.pkl","rb"))
    
    rmse = mean_squared_error(y_true,y_predicted,squared=False)
    r2 = r2_score(y_true,y_predicted)
    r = spearmanr(y_true,y_predicted)[0]
    p = spearmanr(y_true,y_predicted)[1]
    label = "\n"+r"$\mathrm{\mathbf{%s}}$"%(Labels[dataset])+"\n"+"RMSE: "+"{0:.3f}".format(rmse)+"\n"+ "Spearman R: " +"{0:.3f}".format(r)+"\n"
    
    ax.scatter(y_true+c, y_predicted, color=Colors[dataset],alpha=0.6, label = label)
    c+=0.1

dataset = "Proteome"
y_true = pickle.load(open("../Output_Data/y_true_validate_"+dataset+"_WHO.pkl","rb"))
y_predicted = pickle.load(open("../Output_Data/y_predicted_validate_"+dataset+"_WHO.pkl","rb"))

rmse = mean_squared_error(y_true,y_predicted,squared=False)
r2 = r2_score(y_true,y_predicted)
r = spearmanr(y_true,y_predicted)[0]
label = "\n"+r"$\mathrm{\mathbf{Validation}}$"+"\n"+"RMSE: "+"{0:.3f}".format(rmse)+"\n"+ "Spearman R: " +"{0:.3f}".format(r)+"\n"

ax.scatter(y_true+0.3, y_predicted, color="C3",alpha=0.6, label = label)

ax.plot([2,8],[2,8], color="k", ls=":")
ax.plot([2.5,8],[3.5,3.5], color="k", ls=":")
ax.plot([2.5,8],[5.5,5.5], color="k", ls=":")
ax.plot([5.5,5.5],[2,9], color="k", ls=":")
ax.fill_between([2,5.5],[5.5,5.5],[9,9],color="r",alpha=0.1)
ax.fill_between([5.5,8],[5.5,5.5],[2,2],color="r",alpha=0.1)
for i in range(3,8):
    ax.fill_between([i-0.5,i+0.5],[i-0.5,i-0.5],[i+0.5,i+0.5], color="k", alpha=0.1)
ax.set_xlim(2.5,7.5)
ax.set_ylim(2.1,8.9)
ax.set_xticks([3,4,5,6,7])
ax.set_xticklabels(["3","4","5","6","7"],fontsize=fs)
ax.set_yticks([3,4,5,6,7,8])
ax.set_yticklabels(["3","4","5","6","7",""],fontsize=fs)
ax.set_xlabel("clinically observed grade", fontsize=fs)
ax.set_ylabel("predicted grade",fontsize=fs)
ax.set_title("WHO grade prediction", fontsize=fs_t)
ax.legend(loc="upper left",fontsize=fs_l, bbox_to_anchor=(-0.2, -0.2), ncol=2)
plt.savefig("../Output/WHO_prediction.pdf", bbox_inches="tight")
