# Supplementary material for: A time-resolved proteomic and prognostic map of COVID-19
Source: Cell Syst. 2021 Aug 18;12(8):780–794.e7. doi: 10.1016/j.cels.2021.05.005 (PMC8201874; doi:10.1016/j.cels.2021.05.005)
Supplement: Data S1. Machine learning scripts, related to STAR methods [file mmc10.zip › Machine learning/Scripts/Predictor_severity.py]

#!/usr/bin/env python3
# -*- coding: utf-8 -*-
"""
@author: Oliver Lemke
"""

import numpy as np
import pandas as pd
from xgboost import XGBClassifier
from sklearn.metrics import roc_auc_score, accuracy_score, confusion_matrix

##### Input #####
# Seed
seed = 42
# minimal number of peptides
min_peptides = 3

# What should be predicted?
for prediction in ["Mechanical_Ventilation"]:

    # Set seed
    np.random.seed(seed)

    # Load data
    # Protein identification information
    Genes = pd.read_csv("../Data/Numbers of peptides detected.tsv",sep="\t", index_col="Genes")
    # Meta data for the samples
    metadata = pd.read_csv("../Data/Protein quantities and clinical measurements - metadata.tsv", sep="\t", encoding="latin", index_col="File")
    # Protein quantites
    data_prot = pd.read_csv("../Data/Protein quantities and clinical measurements.tsv", sep="\t", encoding="latin", index_col="Measurement").T

    # Merge data frames
    data_full = pd.concat([metadata,data_prot],axis=1)

    # Drop Genes according to min_peptides
    Genes_to_drop = [index for index in Genes.index if Genes.loc[index,"Peptides"]<min_peptides]
    data_full.drop(columns=Genes_to_drop,inplace=True)
    # Drop IGs and keep only summarized IGs
    IGs_to_drop = [column for column in data_full if (column[:2]=="IG") & column[-1].isdigit() or column=='IGHV3-64D']
    data_full.drop(columns=IGs_to_drop,inplace=True)

    # Select data for first day at maximal WHO grade
    data_full_red = data_full.loc[open("../Output_Data/FirstMaxWHO.txt","r").read().splitlines(),:]
    data_columns = list(data_full_red.columns)

    # Get feature selection
    Selections = {}
    Selections.update({"Proteome":data_columns[15:192]})
    Selections.update({"Clinical":data_columns[192:]})
    Selections.update({"Proteome+Clinical":data_columns[15:]})

    # Loop over all selections
    for selection in Selections:
        print(selection)

        # Get Labels for prediction (y)
        if prediction == "Mechanical_Ventilation":
            labels = (data_full_red["WHO grade"]>=6).astype(int)
        # Get Data for prediction (X)
        data = data_full_red[Selections[selection]]

        # Create Output dataframes
        y_predicted = pd.DataFrame(index=labels.index.values,columns=["predicted"])
        y_true = pd.DataFrame(index=labels.index.values,columns=["true"])

        c=1

        # Machine Learning, Leave-one-out Cross-Validation
        for index in labels.index:
            # Split Train-Test
            X_train = data.drop(index=index)
            X_test = data.loc[index]
            y_train = labels.drop(index=index)
            y_test = labels.loc[index]

            # Train Model
            if prediction == "Mechanical_Ventilation":
                xgb = XGBClassifier(subsample=0.5,reg_lambda=20)

            # Fit Model
            xgb.fit(X_train.values, y_train.values)
            if c%10==0:
                print(str(c) + " finished")
            c+=1

            # Predict (Test)
            y_predicted.loc[index,"predicted"] = xgb.predict_proba(X_test.values.reshape(1,-1))[0][1]
            y_true.loc[index,"true"] = y_test

        # Convert to array
        y_predicted_array = np.asarray([value for value in y_predicted.values],dtype="float64")
        y_true_array = np.asarray(y_true.values,dtype="float64")

        # Calculate Confusion Matrix
        ConfusionMatrix = confusion_matrix(y_true_array, np.round(y_predicted_array)).ravel()

        # Print Outcome
        print("AUROC: %.3f" %roc_auc_score(y_true_array,y_predicted_array))
        print("Accuracy: %.3f" %accuracy_score(y_true_array,np.round(y_predicted_array)))
        print("TN %d, FP %d, FN %d, TP %d (Validate):"%(ConfusionMatrix[0],ConfusionMatrix[1],ConfusionMatrix[2],ConfusionMatrix[3]))

        # Save to file
        np.save("../Output_Data/y_predicted_"+str(selection)+"_"+str(prediction),y_predicted_array)
        np.save("../Output_Data/y_true_"+str(selection)+"_"+str(prediction),y_true_array)
