# Supplementary material for: A time-resolved proteomic and prognostic map of COVID-19
Source: Cell Syst. 2021 Aug 18;12(8):780–794.e7. doi: 10.1016/j.cels.2021.05.005 (PMC8201874; doi:10.1016/j.cels.2021.05.005)
Supplement: Data S1. Machine learning scripts, related to STAR methods [file mmc10.zip › Machine learning/Scripts/Predictor_severity_single_feature.py]

#!/usr/bin/env python3
# -*- coding: utf-8 -*-
"""
@author: Oliver Lemke
"""

import numpy as np
import pandas as pd
from xgboost import XGBClassifier
from sklearn.metrics import roc_auc_score, accuracy_score, confusion_matrix

##### Input #####
# Seed
seed = 42
# minimal number of peptides
min_peptides = 3
# What should be predicted?
prediction = "Mechanical_Ventilation"
#################

# Set seed
np.random.seed(seed)

# Load data
# Protein identification information
Genes = pd.read_csv("../Data/Numbers of peptides detected.tsv",sep="\t", index_col="Genes")
# Meta data for the samples
metadata = pd.read_csv("../Data/Protein quantities and clinical measurements - metadata.tsv", sep="\t", encoding="latin", index_col="File")
# Protein quantites
data_prot = pd.read_csv("../Data/Protein quantities and clinical measurements.tsv", sep="\t", encoding="latin", index_col="Measurement").T

# Merge data frames
data_full = pd.concat([metadata,data_prot],axis=1)

# Drop Genes according to min_peptides
Genes_to_drop = [index for index in Genes.index if Genes.loc[index,"Peptides"]<min_peptides]
data_full.drop(columns=Genes_to_drop,inplace=True)
# Drop IGs and keep only summarized IGs
IGs_to_drop = [column for column in data_full if (column[:2]=="IG") & column[-1].isdigit() or column=='IGHV3-64D']
data_full.drop(columns=IGs_to_drop,inplace=True)

# Select data for first day at maximal WHO grade
data_full_red = data_full.loc[open("../Output_Data/FirstMaxWHO.txt","r").read().splitlines(),:]
data_columns = list(data_full_red.columns)

# Get feature selection
Selections = {}
Selections.update({"Age":"Age"})
Selections.update({"BMI":"BMI"})
Selections.update({"Charlson index":"Charlson index"})
Selections.update({"Interleukin-6":"Interleukin-6, ng/l"})
Selections.update({"CRP (clinical)":"CRP (clinical), mg/l"})

# Loop over all selections
for selection in Selections:
    print(selection)

    # Get Labels for prediction (y)
    if prediction == "Mechanical_Ventilation":
        labels = (data_full_red["WHO grade"]>=6).astype(int)
    # Get Data for prediction (X)
    data = data_full_red[Selections[selection]]
    
    # Create Output dataframes
    y_predicted = pd.DataFrame(index=labels.index.values,columns=["predicted"])
    y_true = pd.DataFrame(index=labels.index.values,columns=["true"])
    
    c=1
    
    # Machine Learning, Leave-one-out Cross-Validation
    for index in labels.index:
        # Split Train-Test
        X_train = data.drop(index=index).values.reshape(-1,1)
        X_test = data.loc[index].reshape(-1,1)
        y_train = labels.drop(index=index).values.reshape(-1,)
        y_test = labels.loc[index].reshape(-1,)
        
        # Train Model
        if prediction == "Mechanical_Ventilation":
            xgb = XGBClassifier(subsample=0.5,reg_lambda=20)

        # Fit Model
        xgb.fit(X_train, y_train)
        if c%10==0:
            print(str(c) + " finished")
        c+=1
        
        # Predict (Test)
        y_predicted.loc[index,"predicted"] = xgb.predict_proba(X_test.reshape(1,-1))[0][1]
        y_true.loc[index,"true"] = y_test
            
    # Convert to array
    y_predicted_array = np.asarray([value for value in y_predicted.values],dtype="float64")
    y_true_array = np.asarray(y_true.values,dtype="float64")
    
    # Calculate Confusion Matrix
    ConfusionMatrix = confusion_matrix(y_true_array, np.round(y_predicted_array)).ravel()
    
    # Print Outcome
    print("AUROC: %.3f" %roc_auc_score(y_true_array,y_predicted_array))
    print("Accuracy: %.3f" %accuracy_score(y_true_array,np.round(y_predicted_array)))
    print("TN %d, FP %d, FN %d, TP %d (Validate):"%(ConfusionMatrix[0],ConfusionMatrix[1],ConfusionMatrix[2],ConfusionMatrix[3]))
    
    # Save to file
    np.save("../Output_Data/y_predicted_"+str(selection)+"_"+str(prediction),y_predicted_array)
    np.save("../Output_Data/y_true_"+str(selection)+"_"+str(prediction),y_true_array)
