# Supplementary material for: A time-resolved proteomic and prognostic map of COVID-19
Source: Cell Syst. 2021 Aug 18;12(8):780–794.e7. doi: 10.1016/j.cels.2021.05.005 (PMC8201874; doi:10.1016/j.cels.2021.05.005)
Supplement: Data S1. Machine learning scripts, related to STAR methods [file mmc10.zip › Machine learning/Scripts/Predictor_WHO.py]

#!/usr/bin/env python3
# -*- coding: utf-8 -*-
"""
@author: Oliver Lemke
"""

import numpy as np
import pandas as pd
import pickle
from sklearn.impute import KNNImputer
from sklearn.linear_model import ElasticNet
from sklearn.preprocessing import StandardScaler
from sklearn.feature_selection import RFECV
from sklearn.metrics import r2_score, mean_squared_error
from scipy.stats import spearmanr

##### Input #####
# minimal number of peptides
min_peptides = 3
# maximal number of NaN per feature
max_nan = 0.1
# number of nearest neighbors for imputation
kNN = 5
# cross-validated feature reduction to at least cut_features
cut_features = 20

# Load data
# Protein identification information
Genes = pd.read_csv("../Data/Numbers of peptides detected.tsv",sep="\t", index_col="Genes")
# Meta data for the samples
metadata = pd.read_csv("../Data/Protein quantities and clinical measurements - metadata.tsv", sep="\t", encoding="latin", index_col="File")
# Protein quantites
data = pd.read_csv("../Data/Protein quantities and clinical measurements.tsv", sep="\t", encoding="latin", index_col="Measurement").T

# log-transform data
columns_save = ["Actual base excess, mmol/l","Standard base excess (SBE), mmol/l","Oxyhemoglobin (O2Hb), % of Hb","sO2, %"]
data_save = data[columns_save]
data.drop(columns=columns_save,inplace=True)
data = np.log2(data)
data = pd.concat([data,data_save],axis=1)

# Merge data
data_full = pd.concat([metadata,data],axis=1)

# Drop Genes according to min_peptides
Genes_to_drop = [index for index in Genes.index if Genes.loc[index,"Peptides"]<min_peptides]
data_full.drop(columns=Genes_to_drop,inplace=True)
# Drop IGs and keep only summarized IGs
IGs_to_drop = [column for column in data_full if (column[:2]=="IG") & column[-1].isdigit() or column=='IGHV3-64D']
data_full.drop(columns=IGs_to_drop,inplace=True)

# Select data for first day at maximal WHO grade
data_full_red = data_full.loc[open("../Output_Data/FirstMaxWHO.txt","r").read().splitlines(),:]
columns_to_drop_nan = [column for column in data_full_red if np.sum(np.isnan(data_full_red[column].values))/len(data_full_red)>max_nan]

# Drop features with at least max_nan NaN entries
data_full_red.drop(columns=columns_to_drop_nan,inplace=True)
data_columns = list(data_full_red.columns)

# Get feature selection
Selections = {}
Selections.update({"Proteome":data_columns[12:163]})
Selections.update({"Clinical":data_columns[163:]})
Selections.update({"Proteome+Clinical":data_columns[12:]})

# Loop over all selections
for selection in Selections:
    
    # Get Data for prediction (X)
    data = data_full_red[Selections[selection]]
    # Get Labels for prediction (y)
    labels = data_full_red["WHO grade"]
    
    # Create Output dataframes
    y_predicted = pd.DataFrame(index=labels.index.values,columns=["predicted"])
    y_true = pd.DataFrame(index=labels.index.values,columns=["true"])
    
    score_training = 0
    
    # Machine Learning, Leave-one-out Cross-Validation
    for index in labels.index:
        # Split Train-Test
        X_train = data.drop(index=index)   
        X_validate = data.loc[index]
        y_train = labels.drop(index=index)
        y_validate = labels.loc[index] 
        # Scale based on the training data
        sc = StandardScaler()
        X_train = sc.fit_transform(X_train)
        X_validate = sc.transform(X_validate.values.reshape(1,-1))
        # Impute based on the training data
        imputer = KNNImputer(n_neighbors=kNN, weights='uniform', metric='nan_euclidean')
        X_train = imputer.fit_transform(X_train)
        X_validate = imputer.transform(X_validate)
        # Train Model using cross-validated recursive feature elimination
        estimator = ElasticNet(l1_ratio = .05) 
        selector = RFECV(estimator, min_features_to_select = cut_features, step = 10, cv=5)
        # Fit Model
        selector.fit(X_train,y_train.values)
        
        # Calculate cummulative training score
        score_training+=selector.score(X_train,y_train.values)
        
        # Predict (Test)
        y_predicted.loc[index,"predicted"] = selector.predict(X_validate)
        y_true.loc[index,"true"] = y_validate
    
    # Save Outcome
    pickle.dump(y_predicted,open("../Output_Data/y_predicted_"+selection+"_WHO.pkl","wb"))
    pickle.dump(y_true,open("../Output_Data/y_true_"+selection+"_WHO.pkl","wb"))
    
    # Print Outcome
    print("%s:"%(selection))
    print("Score (Training): %.2f"%(score_training/len(labels.index)))
    print("Score (Validation): %.2f"%(r2_score(y_true,y_predicted)))
    print("Spearman R: %.2f"%(spearmanr(y_true,y_predicted)[0]))
    print("RMSE: %.2f"%(mean_squared_error(y_true,y_predicted,squared=False)))
