# Supplementary material for: A time-resolved proteomic and prognostic map of COVID-19
Source: Cell Syst. 2021 Aug 18;12(8):780–794.e7. doi: 10.1016/j.cels.2021.05.005 (PMC8201874; doi:10.1016/j.cels.2021.05.005)
Supplement: Data S1. Machine learning scripts, related to STAR methods [file mmc10.zip › Machine learning/Scripts/RunAll.py]

import Filter_data
import Predictor_severity
import Predictor_severity_single_feature
import Predictor_WHO
import Predictor_WHO_first
import Validation_severity
import Validation_WHO
import Feature_Importances
import Plot_Boxplot
import Plot_DaysDeltaOutcome
import Plot_ROC
import Plot_WHO
import Plot_FeatureImportances
