# Supplementary material for: A time-resolved proteomic and prognostic map of COVID-19
Source: Cell Syst. 2021 Aug 18;12(8):780–794.e7. doi: 10.1016/j.cels.2021.05.005 (PMC8201874; doi:10.1016/j.cels.2021.05.005)
Supplement: Data S1. Machine learning scripts, related to STAR methods [file mmc10.zip › Machine learning/Scripts/Validation_severity.py]

#!/usr/bin/env python3
# -*- coding: utf-8 -*-
"""
@author: Oliver Lemke
"""

import numpy as np
import pandas as pd
from xgboost import XGBClassifier
from sklearn.metrics import roc_auc_score, accuracy_score, confusion_matrix

##### Input #####
# Seed
seed = 42
# minimal number of peptides
min_peptides = 3

# What should be predicted?
for prediction in ["Mechanical_Ventilation"]:

    # Set seed
    np.random.seed(seed)

    # Load Training data (t)
    # Protein identification information
    Genes = pd.read_csv("../Data/Numbers of peptides detected.tsv",sep="\t", index_col="Genes")
    # Meta data for the samples
    metadata_t = pd.read_csv("../Data/Protein quantities and clinical measurements - metadata.tsv", sep="\t", encoding="latin", index_col="File")
    # Protein quantites
    data_t_prot = pd.read_csv("../Data/Protein quantities and clinical measurements.tsv", sep="\t", encoding="latin", index_col="Measurement").T

    # Merge data frames
    data_t_full = pd.concat([metadata_t,data_t_prot],axis=1)

    # Drop Genes according to min_peptides
    Genes_to_drop = [index for index in Genes.index if Genes.loc[index,"Peptides"]<min_peptides]
    data_t_full.drop(columns=Genes_to_drop,inplace=True)
    # Drop IGs and keep only summarized IGs
    IGs_to_drop = [column for column in data_t_full if (column[:2]=="IG") & column[-1].isdigit() or column=='IGHV3-64D']
    data_t_full.drop(columns=IGs_to_drop,inplace=True)

    # Select data for first day at maximal WHO grade
    data_t_full_red = data_t_full.loc[open("../Output_Data/FirstMaxWHO.txt","r").read().splitlines(),:]
    data_t_columns = list(data_t_full_red.columns)

    # Load Validation data (v)
    # Meta data for samples
    metadata_v = pd.read_csv("../Data/Innsbruck - metadata.tsv",sep="\t",index_col="File.Name")
    # Protein quantites
    data_v_prot = pd.read_csv("../Data/Innsbruck - proteins.tsv",sep="\t",index_col="Genes").T

    # Merge data frames
    data_v_full = pd.concat([metadata_v,data_v_prot],axis=1)

    # Create features set
    Selections = {}
    Selections.update({"Proteome":[protein for protein in data_t_columns[15:192] if protein in data_v_full.columns]})
    selection = "Proteome"

    ##### Training #####
    # Get Labels for prediction (y) for training
    if prediction == "Mechanical_Ventilation":
        y_train = (data_t_full_red["WHO grade"]>=6).astype(int)
    # Get Data for prediction (X) for training
    X_train = data_t_full_red[Selections[selection]]

    # Train Model
    if prediction == "Mechanical_Ventilation":
        xgb = XGBClassifier(subsample=0.5,reg_lambda=20)
        
    xgb.fit(X_train.values, y_train.values)

    ##### Validation #####
    # Get Labels for prediction (y) for validation
    if prediction == "Mechanical_Ventilation":
        y_true = (data_v_full["I.WHO"]>=6).astype(int).values
    # Get Data for prediction (X) for validation
    X_test = data_v_full[Selections[selection]]

    # Get predicted values for validation data
    y_predicted = xgb.predict_proba(X_test.values)[:,1]

    # Calculate Confusion matrix
    ConfusionMatrix = confusion_matrix(y_true, np.round(y_predicted)).ravel()

    # Print Outcome
    print("AUROC: %.3f" %roc_auc_score(y_true,y_predicted))
    print("Accuracy: %.3f" %accuracy_score(y_true,np.round(y_predicted)))
    print("TN %d, FP %d, FN %d, TP %d (Validate):"%(ConfusionMatrix[0],ConfusionMatrix[1],ConfusionMatrix[2],ConfusionMatrix[3]))

    # Save to file
    np.save("../Output_Data/y_predicted_validation_"+str(selection)+"_"+str(prediction),y_predicted)
    np.save("../Output_Data/y_true_validation_"+str(selection)+"_"+str(prediction),y_true)
