# Supplementary material for: A time-resolved proteomic and prognostic map of COVID-19
Source: Cell Syst. 2021 Aug 18;12(8):780–794.e7. doi: 10.1016/j.cels.2021.05.005 (PMC8201874; doi:10.1016/j.cels.2021.05.005)
Supplement: Data S1. Machine learning scripts, related to STAR methods [file mmc10.zip › Machine learning/Scripts/Validation_WHO.py]

#!/usr/bin/env python3
# -*- coding: utf-8 -*-
"""
@author: Oliver Lemke
"""

import numpy as np
import pandas as pd
import pickle
from sklearn.impute import KNNImputer
from sklearn.linear_model import ElasticNet
from sklearn.preprocessing import StandardScaler
from sklearn.feature_selection import RFECV
from sklearn.metrics import r2_score, mean_squared_error
from scipy.stats import spearmanr

##### Input #####
# minimal number of peptides
min_peptides = 3
# maximal number of NaN per feature
max_nan = 0.1
# number of nearest neighbors for imputation
kNN = 5
# cross-validated feature reduction to at least cut_features
cut_features = 20

# Load Training data (t)
# Protein identification information
Genes = pd.read_csv("../Data/Numbers of peptides detected.tsv",sep="\t", index_col="Genes")
# Meta data for the samples
metadata_t = pd.read_csv("../Data/Protein quantities and clinical measurements - metadata.tsv", sep="\t", encoding="latin", index_col="File")
# Protein quantites
data_t = pd.read_csv("../Data/Protein quantities and clinical measurements.tsv", sep="\t", encoding="latin", index_col="Measurement").T

# log-transform data
columns_save = ["Actual base excess, mmol/l","Standard base excess (SBE), mmol/l"]
data_t_save = data_t[columns_save]
data_t.drop(columns=columns_save,inplace=True)
data_t = np.log2(data_t)
data_t = pd.concat([data_t,data_t_save],axis=1)

# Merge data
data_t_full = pd.concat([metadata_t,data_t],axis=1)

# Drop Genes according to min_peptides
Genes_to_drop = [index for index in Genes.index if Genes.loc[index,"Peptides"]<min_peptides]
data_t_full.drop(columns=Genes_to_drop,inplace=True)
# Drop IGs and keep only summarized IGs
IGs_to_drop = [column for column in data_t_full if (column[:2]=="IG") & column[-1].isdigit() or column=='IGHV3-64D']
data_t_full.drop(columns=IGs_to_drop,inplace=True)

# Select data for first day at maximal WHO grade
data_t_full_red = data_t_full.loc[open("../Output_Data/FirstMaxWHO.txt","r").read().splitlines(),:]
columns_to_drop_nan = [column for column in data_t_full_red if np.sum(np.isnan(data_t_full_red[column].values))/len(data_t_full_red)>max_nan]

# Drop features with at least max_nan NaN entries
data_t_full_red.drop(columns=columns_to_drop_nan,inplace=True)
data_columns = list(data_t_full_red.columns)

# Load Validation data (v)
# Meta data for samples
data_v = pd.read_csv("../Data/Innsbruck - metadata.tsv",sep="\t",index_col="File.Name")
# Protein quantites
data_v_prot = pd.read_csv("../Data/Innsbruck - proteins.tsv",sep="\t",index_col="Genes").T

# log-transform data
data_v_prot = np.log2(data_v_prot)

# Merge data frames
data_v_full = pd.concat([data_v,data_v_prot],axis=1)

# Create feature set
Selections = {}
Selections.update({"Proteome":[protein for protein in data_columns[15:192] if protein in data_v_full.columns]})
selection = "Proteome"

##### Training #####
# Get Data for prediction (X) for training
X_train = data_t_full_red[Selections[selection]]
# Get Labels for prediction (y) for training
y_train = data_t_full_red["WHO grade"]

# Scale data
sc = StandardScaler()
X_train = sc.fit_transform(X_train)
# Impute data
imputer = KNNImputer(n_neighbors=kNN, weights='uniform', metric='nan_euclidean')
X_train = imputer.fit_transform(X_train)

# Train Model
estimator = ElasticNet(l1_ratio = .05) #.05 1 (.72, .68, .76) ;.05, .5 (.73, .70, .75)
selector = RFECV(estimator, min_features_to_select = cut_features, step = 10, cv=5)
selector.fit(X_train,y_train.values)

##### Validation #####
# Get Data for prediction (X) for validation
X_test = data_v_full[Selections["Proteome"]]
X_test = sc.transform(X_test)
X_test = imputer.transform(X_test)
# Get Labels for prediction (y) for validation
y_true = (data_v_full["I.WHO"]).values

# Get predicted values for validation data
y_predicted = selector.predict(X_test)

# Print outcome
print("Score (Validation): %.2f"%(r2_score(y_true,y_predicted)))
print("Spearman R: %.2f"%(spearmanr(y_true,y_predicted)[0]))
print("RMSE: %.2f"%(mean_squared_error(y_true,y_predicted,squared=False)))

# Save outcome
pickle.dump(y_predicted,open("../Output_Data/y_predicted_validate_"+selection+"_WHO.pkl","wb"))
pickle.dump(y_true,open("../Output_Data/y_true_validate_"+selection+"_WHO.pkl","wb"))
    
